# Supplementary material for: Phenotype-driven assessment of the ancestral trajectory of sulfur biooxidation in the thermoacidophilic archaea Sulfolobaceae
Source: mBio. 2024 Jul 2;15(8):e01033-24. doi: 10.1128/mbio.01033-24 (PMC11323534; doi:10.1128/mbio.01033-24)
Supplement: Data Set S1 — Pangenome matrices. [file mbio.01033-24-s0001.xlsx]

## Sheet: Sulfolobales_Pangenome
source:/home/rooter/Genome_Projects/Sulfolobales_Phylo/Sulfolobales_tree_and_pgm/pgm_build_intersection	GCA_000011125.1_Aper_K1.gbff	GCA_000011205.1_Stok_str7.gbff	GCA_000012285.1_Saci_DSM639.gbff	GCA_000015145.1_Hbut_DSM5456.gbff	GCA_000016605.1_Msed_DSM5348.gbff	GCA_000017945.1_Ihos_KIN4I.gbff	GCA_000022385.1_Sisl_LS215.gbff	GCA_000022405.1_Sisl_M1425.gbff	GCA_000022425.1_Sisl_M1627.gbff	GCA_000022445.1_Sisl_M164.gbff	GCA_000022465.1_Sisl_YG5714.gbff	GCA_000022485.1_Sisl_YN1551.gbff	GCA_000024305.1_Sisl_LD85.gbff	GCA_00007005.1_Ssol_P2.gbff	GCA_000092185.1_Tagg_DSM11486.gbff	GCA_000092465.1_Shel_DSM12710.gbff	GCA_000144915.1_Asac_34515.gbff	GCA_000145985.1_Iagg_DSM17230.gbff	GCA_000186365.1_Dmuc_DSM2162.gbff	GCA_000189555.1_Sisl_REY15A.gbff	GCA_000189575.1_Sisl_HVE104.gbff	GCA_000204925.1_Mcup_Ar4.gbff	GCA_000213215.1_Ahos_W1.gbff	GCA_000223395.1_Pfum_1A.gbff	GCA_000231015.3_Damy_DSM16532.gbff	GCA_000243315.1_Myel_MK1.gbff	GCA_000258425.1_Ffon_Kam940.gbff	GCA_000264495.1_Tcal_1633.gbff	GCA_000317795.1_Clag_DSM15908.gbff	GCA_000338775.1_Saci_Ron12I.gbff	GCA_000340315.1_Saci_N8.gbff	GCA_000364745.1_Sisl_LAL141.gbff	GCA_000508305.1_Saci_SUSAZ.gbff	GCA_00056255.1_CanArsu_AZ1.gbff	GCA_000591035.1_Acam_SY1.gbff	GCA_000632495.1_CanAcop_ALE1.gbff	GCA_000747605.1_Msed_CuR1.gbff	GCA_00096395.2_Ssol_SARCC.gbff	GCA_000968355.2_Ssol_SARCB.gbff	GCA_000968435.2_Ssol_SULA.gbff	GCA_001266655.1_Msed_ARS501.gbff	GCA_001266675.1_Msed_ARS502.gbff	GCA_001266695.1_Msed_ARS1201.gbff	GCA_001266715.1_Msed_ARS1202.gbff	GCA_001266735.1_Msed_SARCM1.gbff	GCA_001412615.1_Pdel_Su06.gbff	GCA_001462395.1_Pocc_PL19.gbff	GCA_001481595.1_Saci_GG12C0109.gbff	GCA_001481635.1_Saci_NG05BC0507.gbff
1_hypothetical_protein.faa	ID:BAA78910.1,	-	-	-	-	-	-	-	-	-	-	-	-	-	-	-	-	-	-	-	-	-	-	-	-	-	-	-	-	-	-	-	-	-	-	-	-	-	-	-	-	-	-	-	-	-	-	-	-
2_putative_transcripti...faa	ID:BAA78911.1,	ID:BAK54759.1,	ID:AAY81633.1,	-	ID:ABP94740.1,	-	ID:ACP36227.1,	ID:ACP38816.1,	ID:ACP56021.1,	ID:ACR42685.1,	ID:ACP46453.1,	ID:ACP47840.1,	ID:ADB87987.1,	ID:AAK40403.1,	-	-	-	-	-	ID:ADX86015.1,	ID:ADX83368.1,	ID:AEB95633.1,	ID:AEE92938.1,	-	-	ID:EHP70866.1,	ID:AFH42689.1,	ID:AFK51348.1,	-	ID:AGE74553.1,	ID:AGE72236.1,	ID:AGJ63375.1,	ID:AHC52364.1,	ID:EWG06961.1,	-	ID:EZQ04795.1,	ID:AIM26727.1,	ID:AKA76094.1,	ID:AKA73395.1,	ID:AKA78786.1,	ID:AKV73683.1,	ID:AKV75923.1,	ID:AKV78174.1,	ID:AKV80419.1,	ID:AKV82667.1,	ID:ALL01837.1,	-	-	ID:ALU32332.1,
3_hypothetical_protein.faa	ID:BAA78913.1,	-	-	-	-	-	-	-	-	-	-	-	-	-	-	-	-	-	-	-	-	-	-	-	-	-	-	-	-	-	-	-	-	-	ID:BAN89483.1,	-	-	-	-	-	-	-	-	-	-	ID:ALL01836.1,	-	-	-
4_hypothetical_protein.faa	ID:BAA78915.2,	-	-	-	-	-	-	-	-	-	-	-	-	-	-	-	-	-	-	-	-	-	-	-	-	-	-	-	-	-	-	-	-	-	-	-	-	-	-	-	-	-	-	-	-	-	-	-	-
5_hypothetical_protein.faa	ID:BAA78916.2,	-	-	-	-	-	-	-	-	-	-	-	-	-	-	-	-	-	-	-	-	-	-	-	-	-	-	-	-	-	-	-	-	-	ID:BAN89470.1,	-	-	-	-	-	-	-	-	-	-	-	-	-	-
6_putative_mercury_ion...faa	ID:BAA78918.2,	-	-	-	-	-	-	-	-	-	-	-	-	-	-	-	-	-	-	-	-	-	-	-	-	-	-	-	-	-	-	-	-	-	ID:BAN89472.1,	-	-	-	-	-	-	-	-	-	-	-	-	-	-
7_putative_amino_acid_...faa	ID:BAA78919.2,	-	-	-	-	-	-	-	-	-	-	-	-	-	-	-	-	-	-	-	-	-	-	ID:AEM39752.1,	-	-	-	-	-	-	-	-	-	-	ID:BAN89474.1,	-	-	-	-	-	-	-	-	-	-	ID:ALL00304.1,	ID:KSW12621.1,	-	-
10_ilvD.faa	ID:BAA78922.2,	ID:BAB67277.1,	ID:AAY81021.1,	-	ID:ABP94886.1,	ID:ABU82141.1,	ID:ACP36395.1,	ID:ACP38990.1,	ID:ACP56195.1,	ID:ACR42860.1,	ID:ACP46639.1,	ID:ACP47666.1,	ID:ADB88168.1,	ID:AAK43209.1,	-	-	-	ID:ADM28361.1,	-	ID:ADX86197.1,	ID:ADX83542.1,	ID:AEB95532.1,	ID:AEE95218.1,	ID:AEM39547.1,	-	ID:EHP70733.1,	-	-	ID:AFZ69937.1,	ID:AGE73900.1,	ID:AGE71626.1,	ID:AGJ63549.1,	ID:AHC51911.1,	ID:EWG07551.1,	ID:BAN89477.1,	ID:EZQ01811.1,	ID:AIM26873.1,	ID:AKA75938.1,	ID:AKA73239.1,	ID:AKA78631.1,	ID:AKV73812.1,	ID:AKV76052.1,	ID:AKV78303.1,	ID:AKV80548.1,	ID:AKV82796.1,	ID:ALL01970.1,	ID:KSW11502.1,	ID:ALU30158.1,	ID:ALU30852.1,
11_carbohydrate_kinase-...faa	ID:BAA78926.2,	-	ID:AAY80415.1,ID:AAY80469.1,ID:AAY81329.1,	-	-	-	ID:ACP35158.1,	ID:ACP37354.1,	ID:ACP54511.1,	ID:ACR41168.1,	ID:ACP44782.1,	-	ID:ADB86300.1,	ID:AAK41808.1,ID:AAK42312.1,	-	ID:ADI31680.1,	-	ID:ADM28418.1,ID:ADM28422.1,	-	ID:ADX84597.1,	ID:ADX82191.1,	-	-	-	ID:AFL66797.1,	-	-	-	-	ID:AGE73269.1,ID:AGE73325.1,ID:AGE74243.1,	ID:AGE70998.1,ID:AGE71054.1,	ID:AGJ62005.1,	ID:AHC51372.1,ID:AHC51418.1,	-	ID:BAN89479.1,	-	-	ID:AKA77622.1,	ID:AKA74926.1,	ID:AKA80313.1,	-	-	-	-	-	-	-	ID:ALU28659.1,ID:ALU28704.1,	ID:ALU31374.1,ID:ALU31422.1,
13_conserved_hypothetic...faa	ID:BAA78932.2,	ID:BAK54582.1,	ID:AAY80875.1,	-	ID:ABP96070.1,	-	ID:ACP35664.1,	ID:ACP38301.1,	ID:ACP55546.1,	ID:ACR42150.1,	ID:ACP45818.1,	ID:ACP48375.1,	ID:ADB87421.1,	ID:AAK40893.1,	ID:ADG90754.1,	-	-	-	-	ID:ADX85493.1,	ID:ADX82866.1,	ID:AEB94462.1,	ID:AEE94046.1,	-	-	ID:EHP68770.1,	-	-	-	ID:AGE73748.1,	ID:AGE71475.1,	ID:AGJ62877.1,	ID:AHC51779.1,	ID:EWG08021.1,	ID:BAN89481.1,	-	ID:AIM28054.1,	ID:AKA76620.1,	ID:AKA73922.1,	ID:AKA79313.1,	ID:AKV74887.1,	ID:AKV77124.1,	ID:AKV79375.1,	ID:AKV81620.1,	ID:AKV83852.1,	-	-	ID:ALU30292.1,	ID:ALU31009.1,
14_hypothetical_protein.faa	ID:BAA78933.2,	-	-	-	-	-	-	-	-	-	-	-	-	-	-	-	-	-	-	-	-	-	-	-	-	-	-	-	-	-	-	-	-	-	-	-	-	-	-	-	-	-	-	-	-	-	-	-	-
15_putative_transcripti...faa	ID:BAA78934.2,	-	-	-	-	-	-	-	-	-	-	-	-	-	-	-	-	-	-	-	-	-	-	-	-	-	-	-	-	-	-	-	-	-	-	-	-	-	-	-	-	-	-	-	-	-	-	-	-
16_hypothetical_protein.faa	ID:BAA78935.1,	-	-	-	-	-	-	-	-	-	-	-	-	-	-	-	-	-	-	-	-	-	-	-	-	-	-	-	-	-	-	-	-	-	-	-	-	-	-	-	-	-	-	-	-	-	-	-	-
17_hypothetical_protein.faa	ID:BAA78937.1,	-	-	-	-	-	-	-	-	-	-	-	-	-	-	-	-	-	-	-	-	-	-	-	-	-	-	-	-	-	-	-	-	-	-	-	-	-	-	-	-	-	-	-	-	-	-	-	-
18_putative_MFS_transpo...faa	ID:BAA78940.2,	ID:BAB66030.1,ID:BAB67717.1,	ID:AAY80529.1,	-	ID:ABP95079.1,ID:ABP95169.1,ID:ABP95259.1,ID:ABP96210.1,	-	ID:ACP34977.1,ID:ACP36379.1,	ID:ACP37518.1,ID:ACP38971.1,	ID:ACP54661.1,ID:ACP56176.1,	ID:ACR41341.1,ID:ACR42841.1,	ID:ACP45275.1,ID:ACP46617.1,	ID:ACP47683.1,ID:ACP48932.1,	ID:ADB86472.1,ID:ADB88149.1,	ID:AAK41756.1,ID:AAK42101.1,ID:AAK42233.1,ID:AAK43230.1,	-	-	ID:ADL19571.1,	-	-	ID:ADX84779.1,ID:ADX86177.1,	ID:ADX81994.1,ID:ADX83521.1,	ID:AEB94328.1,ID:AEB95289.1,ID:AEB95319.1,	ID:AEE93387.1,ID:AEE94397.1,	-	-	ID:EHP68621.1,ID:EHP69746.1,	-	-	ID:AFZ70342.1,	ID:AGE73388.1,	ID:AGE71118.1,	ID:AGJ62191.1,ID:AGJ63529.1,	ID:AHC51473.1,	ID:EWG06737.1,ID:EWG07689.1,	-	ID:EZQ02060.1,ID:EZQ01592.1,	ID:AIM27065.1,ID:AIM27155.1,ID:AIM27245.1,ID:AIM28193.1,	ID:AKA75957.1,ID:AKA77245.1,ID:AKA77496.1,	ID:AKA73258.1,ID:AKA74549.1,ID:AKA74800.1,	ID:AKA78650.1,ID:AKA79937.1,ID:AKA80186.1,	ID:AKV73981.1,ID:AKV74057.1,ID:AKV74134.1,ID:AKV75008.1,	ID:AKV76220.1,ID:AKV76297.1,ID:AKV76374.1,ID:AKV77246.1,	ID:AKV78473.1,ID:AKV78548.1,ID:AKV78625.1,ID:AKV79496.1,	ID:AKV80718.1,ID:AKV80793.1,ID:AKV80870.1,ID:AKV81741.1,	ID:AKV82959.1,ID:AKV83037.1,ID:AKV83115.1,ID:AKV83972.1,	-	ID:KSW12648.1,	ID:ALU28607.1,	ID:ALU31321.1,
19_pckA.faa	ID:BAA78942.2,	-	-	-	-	-	-	-	-	-	-	-	-	-	-	-	-	-	-	-	-	-	-	-	-	-	-	-	-	-	-	-	-	-	ID:BAN89492.1,	-	-	-	-	-	-	-	-	-	-	-	-	-	-
20_ABC_transporter-_sub...faa	ID:BAA78944.2,	-	-	-	-	-	-	-	-	-	-	-	-	-	-	ID:ADI31851.1,	-	-	-	-	-	-	-	-	-	-	-	-	-	-	-	-	-	-	ID:BAN89493.1,	-	-	-	-	-	-	-	-	-	-	-	-	-	-
21_ABC_transporter-_per...faa	ID:BAA78947.2,	-	-	-	-	-	-	-	-	-	-	-	-	-	-	ID:ADI31850.1,	-	-	-	-	-	-	-	-	-	-	-	-	-	-	-	-	-	-	ID:BAN89494.1,	-	-	-	-	-	-	-	-	-	-	-	-	-	-
29_hypothetical_protein.faa	ID:BAA78961.2,	-	-	-	-	-	-	-	-	-	-	-	-	-	-	-	-	-	-	-	-	-	-	ID:AEM39701.1,	-	-	-	-	-	-	-	-	-	-	ID:BAN89509.1,	-	-	-	-	-	-	-	-	-	-	ID:ALL00539.1,	ID:KSW11693.1,	-	-
30_fumarylacetoacetate_...faa	ID:BAA78962.2,	ID:BAB66787.1,	ID:AAY81073.1,	ID:ABM80092.1,	ID:ABP95516.1,	-	ID:ACP36645.1,	ID:ACP39260.1,	ID:ACP56442.1,	ID:ACR43128.1,	ID:ACP46937.1,	ID:ACP47368.1,	ID:ADB88459.1,	ID:AAK42882.1,	-	-	ID:ADL18974.1,	-	-	ID:ADX86445.1,	ID:ADX83825.1,	ID:AEB94979.1,	ID:AEE94380.1,	-	-	ID:EHP68017.1,ID:EHP70260.1,	ID:AFH43111.1,	-	ID:AFZ71270.1,	ID:AGE73953.1,	ID:AGE71680.1,	ID:AGJ63822.1,	ID:AHC51953.1,	ID:EWG06739.1,	ID:BAN89510.1,	ID:EZQ10556.1,	ID:AIM27500.1,	ID:AKA75674.1,	ID:AKA72975.1,	ID:AKA78367.1,	ID:AKV74369.1,	ID:AKV76608.1,	ID:AKV78860.1,	ID:AKV81105.1,	ID:AKV83343.1,	ID:ALL01441.1,	ID:KSW12123.1,	ID:ALU30109.1,	ID:ALU30802.1,
31_hypothetical_protein.faa	ID:BAA78963.2,	-	-	-	-	-	-	-	-	-	-	-	-	-	-	-	-	-	-	-	-	-	-	-	-	-	-	-	-	-	-	-	-	-	ID:BAN89511.1,	-	-	-	-	-	-	-	-	-	-	-	-	-	-
33_enoyl-CoA_hydratase-...faa	ID:BAA78965.2,	ID:BAB65051.1,	-	-	ID:ABP94513.1,	-	ID:ACP34560.1,	ID:ACP37265.1,	ID:ACP54421.1,	ID:ACR41061.1,	ID:ACP44683.1,	ID:ACP49561.1,	ID:ADB86203.1,	ID:AAK42664.1,	-	-	ID:ADL18584.1,	-	-	ID:ADX84487.1,	ID:ADX82346.1,	-	-	-	-	ID:EHP69107.1,	-	-	ID:AFZ70163.1,	-	-	ID:AGJ61898.1,	-	-	ID:BAN89513.1,	ID:EZQ02000.1,	ID:AIM26500.1,	ID:AKA75459.1,	ID:AKA72760.1,	ID:AKA78152.1,	ID:AKV73494.1,	ID:AKV75736.1,	ID:AKV77983.1,	ID:AKV80228.1,	ID:AKV82474.1,	-	-	-	-
34_hypothetical_protein.faa	ID:BAA78966.2,	-	-	-	-	-	-	-	-	-	-	-	-	-	-	-	-	-	-	-	-	-	-	-	-	-	-	-	-	-	-	-	-	-	ID:BAN89514.1,	-	-	-	-	-	-	-	-	-	-	-	-	-	-
40_hypothetical_protein.faa	ID:BAF34707.1,	-	-	-	-	-	-	-	-	-	-	-	-	-	-	-	-	-	-	-	-	-	-	-	-	-	-	-	-	-	-	-	-	-	ID:BAN89520.1,	-	-	-	-	-	-	-	-	-	-	-	-	-	-
41_dut.faa	ID:BAA78978.2,	-	-	ID:ABM80708.1,	-	-	-	-	-	-	-	-	-	-	-	-	ID:ADL19176.1,	ID:ADM28621.1,	-	-	-	-	-	ID:AEM38503.1,	-	-	-	-	ID:AFZ69816.1,	-	-	-	-	-	ID:BAN89521.1,	-	-	-	-	-	-	-	-	-	-	ID:ALL01636.1,	ID:KSW11981.1,	-	-
42_hypothetical_protein.faa	ID:BAA78979.2,	-	-	-	-	-	-	-	-	-	-	-	-	-	-	-	-	-	-	-	-	-	-	-	-	-	-	-	-	-	-	-	-	-	ID:BAN89522.1,	-	-	-	-	-	-	-	-	-	-	-	-	-	-
43_conserved_hypothetic...faa	ID:BAA78980.2,	ID:BAB65832.1,	ID:AAY80549.1,	-	ID:ABP94539.1,	-	ID:ACP36307.1,	ID:ACP38898.1,	ID:ACP56102.1,	ID:ACR42766.1,	ID:ACP46535.1,	ID:ACP47759.1,	ID:ADB88068.1,	ID:AAK43298.1,	-	-	-	-	-	ID:ADX86095.1,	ID:ADX83449.1,	ID:AEB95817.1,	ID:AEE93001.1,	-	-	ID:EHP71069.1,	-	-	-	ID:AGE73408.1,	ID:AGE71138.1,	ID:AGJ63456.1,	ID:AHC51492.1,	ID:EWG07614.1,	-	ID:EZQ11258.1,	ID:AIM26526.1,	ID:AKA76019.1,	ID:AKA73320.1,	ID:AKA78712.1,	ID:AKV73517.1,	ID:AKV75759.1,	ID:AKV78006.1,	ID:AKV80251.1,	ID:AKV82497.1,	-	-	ID:ALU28590.1,	ID:ALU31303.1,
44_heme_exporter_protei...faa	ID:BAA78981.1,	-	-	ID:ABM81334.1,	-	ID:ABU81231.1,	-	-	-	-	-	-	-	-	-	-	-	-	-	-	-	-	-	ID:AEM39702.1,	-	-	-	-	-	-	-	-	-	-	ID:BAN89524.1,	-	-	-	-	-	-	-	-	-	-	ID:ALL00540.1,	ID:KSW11694.1,	-	-
45_hypothetical_protein.faa	ID:BAA78982.2,	-	-	-	-	-	-	-	-	-	-	-	-	-	-	-	-	-	-	-	-	-	-	-	-	-	-	-	-	-	-	-	-	-	ID:BAN89525.1,	-	-	-	-	-	-	-	-	-	-	-	-	-	-
46_conserved_hypothetic...faa	ID:BAA78985.2,	ID:BAB66687.1,	-	ID:ABM80158.1,	ID:ABP95672.1,	-	-	-	-	-	-	-	-	-	ID:ADG91402.1,	-	-	-	-	-	-	ID:AEB94828.1,	ID:AEE94922.1,	-	ID:AFL67247.1,	ID:EHP68194.1,	-	-	-	-	-	-	-	ID:EWG06630.1,	ID:BAN89526.1,	ID:EZQ11055.1,	ID:AIM27656.1,	-	-	-	ID:AKV74513.1,	ID:AKV76752.1,	ID:AKV79003.1,	ID:AKV81248.1,	ID:AKV83487.1,	ID:ALL01544.1,	ID:KSW11542.1,	-	-
48_hypothetical_protein.faa	ID:BAF34708.1,	-	-	-	-	-	-	-	-	-	-	-	-	-	-	-	-	-	-	-	-	-	-	-	-	-	-	-	-	-	-	-	-	-	ID:BAN89528.1,	-	-	-	-	-	-	-	-	-	-	-	-	-	-
49_speH.faa	ID:BAA78988.1,	ID:BAK54535.1,	ID:AAY80698.1,	ID:ABM81016.1,	ID:ABP95800.1,	ID:ABU81868.1,	ID:ACP35700.1,	ID:ACP38337.1,	ID:ACP55582.1,	ID:ACR42186.1,	ID:ACP45854.1,	ID:ACP48339.1,	ID:ADB87457.1,	ID:AAK40855.1,	-	-	ID:ADL19395.1,	ID:ADM28024.1,	-	ID:ADX85529.1,	ID:ADX82903.1,	ID:AEB94689.1,	ID:AEE94184.1,	ID:AEM39228.1,	-	ID:EHP68332.1,	ID:AFH43373.1,	-	ID:AFZ70376.1,	ID:AGE73564.1,	ID:AGE71295.1,	ID:AGJ62912.1,	ID:AHC51628.1,	ID:EWG07733.1,	ID:BAN89529.1,	ID:EZQ06917.1,	ID:AIM27784.1,	ID:AKA76585.1,	ID:AKA73887.1,	ID:AKA79278.1,	ID:AKV74634.1,	ID:AKV76872.1,	ID:AKV79123.1,	ID:AKV81368.1,	ID:AKV83602.1,	ID:ALL01194.1,	ID:KSW12247.1,	ID:ALU30446.1,	ID:ALU31167.1,
50_conserved_hypothetic...faa	ID:BAA78989.2,	ID:BAB66067.1,ID:BAK54770.1,	ID:AAY79568.1,ID:AAY80480.1,	ID:ABM80510.1,	ID:ABP95262.1,ID:ABP96222.1,	-	ID:ACP34250.1,ID:ACP35113.1,	ID:ACP36988.1,ID:ACP37409.1,	ID:ACP54125.1,	ID:ACR40732.1,	ID:ACP44392.1,ID:ACP44825.1,	ID:ACP47294.1,ID:ACP49248.1,	ID:ADB85898.1,ID:ADB86345.1,	ID:AAK41563.1,ID:AAK42447.1,	ID:ADG90375.1,	ID:ADI32376.1,	ID:ADL19182.1,	-	-	ID:ADX84190.1,ID:ADX84651.1,ID:ADX84664.1,	ID:ADX81469.1,ID:ADX82109.1,ID:ADX82142.1,	ID:AEB94316.1,ID:AEB95262.1,	ID:AEE93332.1,ID:AEE93374.1,	-	-	ID:EHP68607.1,ID:EHP69880.1,	-	ID:AFK51015.1,	ID:AFZ69979.1,ID:AFZ69987.1,	ID:AGE72396.1,ID:AGE73336.1,	ID:AGE70121.1,ID:AGE71065.1,	ID:AGJ61576.1,ID:AGJ62081.1,	ID:AHC50663.1,	ID:EWG07931.1,ID:EWG08202.1,	ID:BAN89530.1,	ID:EZQ02099.1,ID:EZQ10591.1,	ID:AIM27248.1,ID:AIM28205.1,	ID:AKA75250.1,	ID:AKA72551.1,	ID:AKA77943.1,	ID:AKV74137.1,ID:AKV75412.1,	ID:AKV76377.1,ID:AKV77656.1,	ID:AKV78628.1,ID:AKV79903.1,	ID:AKV80873.1,ID:AKV82148.1,	ID:AKV83117.1,ID:AKV84400.1,	ID:ALL00352.1,	-	ID:ALU30512.1,ID:ALU29464.1,	ID:ALU32774.1,ID:ALU32192.1,
51_hypothetical_protein.faa	ID:BAA78991.2,	-	-	-	-	-	-	-	-	-	-	-	-	-	ID:ADG90376.1,	ID:ADI32375.1,	ID:ADL19181.1,	-	-	-	-	-	-	-	-	-	-	ID:AFK51016.1,	ID:AFZ69986.1,	-	-	-	-	-	ID:BAN89531.1,	-	-	-	-	-	-	-	-	-	-	-	-	-	-
54_hypothetical_protein.faa	ID:BAF34709.1,	-	-	-	-	-	-	-	-	-	-	-	-	-	-	-	-	-	-	-	-	-	-	-	-	-	-	-	-	-	-	-	-	-	ID:BAN89534.1,	-	-	-	-	-	-	-	-	-	-	-	-	-	-
55_thiol_peroxidase.faa	ID:BAA78995.1,	ID:BAK54734.1,	ID:AAY79487.1,	-	ID:ABP94932.1,	-	ID:ACP34222.1,	ID:ACP36960.1,	ID:ACP54097.1,	ID:ACR40704.1,	ID:ACP44362.1,	ID:ACP47266.1,	ID:ADB85872.1,	ID:AAK42422.1,	-	-	ID:ADL18988.1,	-	-	ID:ADX84162.1,	ID:ADX81440.1,	ID:AEB95350.1,	ID:AEE95158.1,	-	-	ID:EHP70809.1,	-	-	ID:AFZ70231.1,	ID:AGE72311.1,	ID:AGE70036.1,	ID:AGJ61548.1,	ID:AHC50583.1,	ID:EWG07488.1,	ID:BAN89535.1,	ID:EZQ01725.1,	ID:AIM26919.1,	ID:AKA75221.1,	ID:AKA72522.1,	ID:AKA77914.1,	ID:AKV75287.1,	ID:AKV77526.1,	ID:AKV79773.1,	ID:AKV82018.1,	ID:AKV84254.1,	ID:ALL00526.1,	ID:KSW11679.1,	ID:ALU29537.1,	ID:ALU32267.1,
56_conserved_hypothetic...faa	ID:BAA78996.2,	ID:BAB67320.1,	ID:AAY81630.1,	-	ID:ABP96033.1,	-	ID:ACP35916.1,	ID:ACP38526.1,	ID:ACP55770.1,	ID:ACR42432.1,	ID:ACP46154.1,	ID:ACP48134.1,	-	-	-	-	-	-	-	ID:ADX85741.1,	ID:ADX83105.1,	ID:AEB94499.1,	ID:AEE94082.1,	ID:AEM38589.1,	-	ID:EHP68809.1,	-	-	-	ID:AGE74550.1,	ID:AGE72233.1,	ID:AGJ63117.1,	ID:AHC52361.1,	ID:EWG07822.1,	ID:BAN89536.1,	ID:EZQ06975.1,	ID:AIM28017.1,	ID:AKA76329.1,	ID:AKA73632.1,	ID:AKA79022.1,	ID:AKV75390.1,	ID:AKV77088.1,	ID:AKV79881.1,	ID:AKV82126.1,	ID:AKV84376.1,	-	-	ID:ALU29601.1,	ID:ALU32334.1,
57_hypothetical_protein.faa	ID:BAA78997.2,	ID:BAB66243.1,	ID:AAY80720.1,	-	ID:ABP95814.1,	-	ID:ACP35393.1,	ID:ACP38053.1,	ID:ACP55231.1,	ID:ACR41886.1,	ID:ACP45559.1,	ID:ACP48653.1,	ID:ADB87078.1,	ID:AAK41205.1,	-	-	-	-	-	ID:ADX85228.1,	ID:ADX82592.1,	ID:AEB94676.1,	ID:AEE94205.1,	ID:AEM39723.1,	-	ID:EHP68373.1,	ID:AFH43217.1,	-	ID:AFZ69998.1,	ID:AGE73586.1,	ID:AGE71317.1,	ID:AGJ62606.1,	ID:AHC51648.1,	ID:EWG06993.1,	ID:BAN89537.1,	ID:EZQ06870.1,	ID:AIM27798.1,	ID:AKA76855.1,	ID:AKA74157.1,	ID:AKA79548.1,	ID:AKV74647.1,	ID:AKV76884.1,	ID:AKV79135.1,	ID:AKV81380.1,	ID:AKV83615.1,	-	-	ID:ALU30428.1,	ID:ALU31149.1,
61_hypothetical_protein.faa	ID:BAA79002.2,	-	-	-	-	-	-	-	-	-	-	-	-	-	-	-	ID:ADL18533.1,	-	-	-	-	-	-	-	-	-	-	-	ID:AFZ70824.1,	-	-	-	-	-	ID:BAN89542.1,	-	-	-	-	-	-	-	-	-	-	-	-	-	-
62_hypothetical_protein.faa	ID:BAA79005.2,	-	-	-	-	-	-	-	-	-	-	-	-	-	-	-	ID:ADL18539.1,	-	-	-	-	-	-	ID:AEM39834.1,	-	-	-	-	ID:AFZ70831.1,	-	-	-	-	-	ID:BAN89543.1,	-	-	-	-	-	-	-	-	-	-	-	-	-	-
63_hypothetical_protein.faa	ID:BAA79006.2,	-	-	-	-	-	-	-	-	-	-	-	-	-	-	-	-	-	-	-	-	-	-	-	-	-	-	-	-	-	-	-	-	-	ID:BAN89544.1,	-	-	-	-	-	-	-	-	-	-	-	-	-	-
65_putative_iron-sulfur...faa	ID:BAA79010.2,	-	-	-	-	-	-	-	-	-	-	-	-	-	-	-	ID:ADL18528.1,	-	-	-	-	-	-	-	-	-	-	-	ID:AFZ70829.1,	-	-	-	-	-	ID:BAN89546.1,	-	-	-	-	-	-	-	-	-	-	ID:ALL00481.1,	-	-	-
70_hypothetical_protein.faa	ID:BAA79016.2,	-	-	-	-	-	-	-	-	-	-	-	-	-	-	-	-	-	-	-	-	-	-	-	-	-	-	-	-	-	-	-	-	-	ID:BAN89551.1,	-	-	-	-	-	-	-	-	-	-	-	-	-	-
71_herA.faa	ID:BAA79017.1,	ID:BAB67210.1,	ID:AAY79483.1,	ID:ABM80442.1,ID:ABM81025.1,	ID:ABP94935.1,	ID:ABU81917.1,	ID:ACP34219.1,	ID:ACP36957.1,	ID:ACP54094.1,	ID:ACR40701.1,	ID:ACP44359.1,	ID:ACP47263.1,	ID:ADB85869.1,	ID:AAK42419.1,	ID:ADG91088.1,	-	ID:ADL19360.1,ID:ADL19907.1,	ID:ADM27804.1,ID:ADM27953.1,	-	ID:ADX84159.1,	ID:ADX81437.1,	ID:AEB95347.1,	ID:AEE95161.1,	ID:AEM38133.1,ID:AEM39409.1,	-	ID:EHP70806.1,	ID:AFH42785.1,	ID:AFK51628.1,	ID:AFZ70364.1,	ID:AGE72307.1,	ID:AGE70032.1,	ID:AGJ61545.1,	ID:AHC50579.1,	ID:EWG07491.1,	ID:BAN89552.1,	ID:EZQ01722.1,	ID:AIM26921.1,	ID:AKA75219.1,	ID:AKA72520.1,	ID:AKA77912.1,	ID:AKV73853.1,	ID:AKV76094.1,	ID:AKV78345.1,	ID:AKV80590.1,	ID:AKV82834.1,	ID:ALL01185.1,ID:ALL02025.1,	ID:KSW11452.1,ID:KSW12253.1,	ID:ALU29541.1,	ID:ALU32271.1,
72_5-_to_3-_nuclease_re...faa	ID:BAA79019.2,	-	-	-	-	-	-	-	-	-	-	-	-	-	-	-	ID:ADL19361.1,	-	-	-	-	-	-	-	-	-	ID:AFH42784.1,	-	ID:AFZ70363.1,	-	-	-	-	-	ID:BAN89553.1,	-	-	-	-	-	-	-	-	-	-	-	-	-	-
73_DNA_double-strand_br...faa	ID:BAA79020.1,	ID:BAK54735.1,	ID:AAY79481.1,	ID:ABM81027.1,	ID:ABP94937.1,	ID:ABU82561.1,	ID:ACP34217.1,	ID:ACP36955.1,	ID:ACP54092.1,	ID:ACR40699.1,	ID:ACP44357.1,	-	ID:ADB85867.1,	ID:AAK42417.1,	ID:ADG91086.1,	-	ID:ADL19362.1,	ID:ADM27951.1,	-	ID:ADX84157.1,	ID:ADX81435.1,	ID:AEB95345.1,	ID:AEE95163.1,	ID:AEM39407.1,	-	ID:EHP70804.1,	ID:AFH42783.1,	-	ID:AFZ70362.1,	ID:AGE72305.1,	ID:AGE70030.1,	ID:AGJ61543.1,	ID:AHC50577.1,	ID:EWG07493.1,	ID:BAN89554.1,	ID:EZQ01755.1,	ID:AIM26923.1,	ID:AKA75217.1,	ID:AKA72518.1,	ID:AKA77910.1,	ID:AKV73854.1,	ID:AKV76095.1,	ID:AKV78346.1,	ID:AKV80591.1,	ID:AKV82836.1,	ID:ALL01183.1,	ID:KSW12255.1,	ID:ALU29543.1,	ID:ALU32273.1,
74_double-strand_break_...faa	ID:BAA79023.1,	ID:BAB67211.1,	ID:AAY79482.1,	ID:ABM81026.1,	ID:ABP94936.1,	ID:ABU81462.1,	ID:ACP34218.1,	ID:ACP36956.1,	ID:ACP54093.1,	ID:ACR40700.1,	ID:ACP44358.1,	ID:ACP47262.1,	ID:ADB85868.1,	ID:AAK42418.1,	ID:ADG91085.1,	-	ID:ADL19363.1,	ID:ADM27952.1,	-	ID:ADX84158.1,	ID:ADX81436.1,	ID:AEB95346.1,	ID:AEE95162.1,	ID:AEM39408.1,	-	ID:EHP70805.1,	ID:AFH42782.1,	-	ID:AFZ70361.1,	ID:AGE72306.1,	ID:AGE70031.1,	ID:AGJ61544.1,	ID:AHC50578.1,	ID:EWG07492.1,	ID:BAN89555.1,	ID:EZQ01721.1,	ID:AIM26922.1,	ID:AKA75218.1,	ID:AKA72519.1,	ID:AKA77911.1,	ID:AKV75288.1,	ID:AKV77527.1,	ID:AKV79774.1,	ID:AKV82019.1,	ID:AKV82835.1,	ID:ALL01184.1,	ID:KSW12254.1,	ID:ALU29542.1,	ID:ALU32272.1,
78_hypothetical_protein.faa	ID:BAF34710.1,	-	-	-	-	-	-	-	-	-	-	-	-	-	-	-	ID:ADL19874.1,	-	-	-	-	-	-	-	-	-	-	-	ID:AFZ71236.1,	-	-	-	-	-	ID:BAN89559.1,	-	-	-	-	-	-	-	-	-	-	-	-	-	-
79_misacylated_tRNAthr_...faa	ID:BAA79028.2,	ID:BAK54752.1,	ID:AAY81642.1,	-	ID:ABP95756.1,	-	ID:ACP35857.1,	ID:ACP38467.1,	ID:ACP55711.1,	ID:ACR42371.1,	ID:ACP46093.1,	ID:ACP48195.1,	ID:ADB87633.1,	ID:AAK40712.1,	-	-	ID:ADL18940.1,	-	-	ID:ADX85681.1,	ID:ADX83045.1,	ID:AEB94734.1,	ID:AEE94344.1,	-	-	ID:EHP68289.1,	ID:AFH42750.1,	-	ID:AFZ69802.1,	ID:AGE74562.1,	ID:AGE72245.1,	ID:AGJ63056.1,	ID:AHC52370.1,	ID:EWG07782.1,	ID:BAN89561.1,	-	ID:AIM27740.1,	ID:AKA76386.1,	ID:AKA73689.1,	ID:AKA79078.1,	ID:AKV74597.1,	ID:AKV76835.1,	ID:AKV79086.1,	ID:AKV81331.1,	ID:AKV83565.1,	-	-	ID:ALU29592.1,	ID:ALU32324.1,
81_hypothetical_protein.faa	ID:BAA79032.1,	-	-	-	-	-	-	-	-	-	-	-	-	-	-	-	-	-	-	-	-	-	-	-	-	-	-	-	-	-	-	-	-	-	ID:BAN89563.1,	-	-	-	-	-	-	-	-	-	-	-	-	-	-
84_hypothetical_protein.faa	ID:BAA79036.2,	-	-	-	-	-	-	-	-	-	-	-	-	-	-	-	-	-	-	-	-	-	-	-	-	-	-	-	-	-	-	-	-	-	ID:BAN89566.1,	-	-	-	-	-	-	-	-	-	-	-	-	-	-
85_hypothetical_protein.faa	ID:BAA79037.2,	-	-	-	-	-	-	-	-	-	-	-	-	-	-	-	-	-	-	-	-	-	-	-	-	-	-	-	-	-	-	-	-	-	ID:BAN89567.1,	-	-	-	-	-	-	-	-	-	-	-	-	-	-
87_conserved_hypothetic...faa	ID:BAA79040.2,	-	-	-	-	-	-	-	-	-	-	-	-	-	-	-	-	-	-	-	-	-	-	-	-	-	-	-	-	-	-	-	-	-	ID:BAN89569.1,	-	-	-	-	-	-	-	-	-	-	-	-	-	-
88_hypothetical_protein.faa	ID:BAA79041.2,	-	-	-	-	-	-	-	-	-	-	-	-	-	-	-	-	-	-	-	-	-	-	-	-	-	-	-	-	-	-	-	-	-	ID:BAN89570.1,	-	-	-	-	-	-	-	-	-	-	-	-	-	-
89_hypothetical_protein.faa	ID:BAA79042.2,	-	-	ID:ABM80040.1,	-	-	-	-	-	-	-	-	-	-	-	-	-	-	-	-	-	-	-	-	-	-	-	-	-	-	-	-	-	-	ID:BAN89571.1,	-	-	-	-	-	-	-	-	-	-	ID:ALL01498.1,	ID:KSW12092.1,	-	-
91_etfB.faa	ID:BAA79045.2,	ID:BAB66884.1,	ID:AAY79706.1,	-	ID:ABP94508.1,	-	ID:ACP36654.1,	ID:ACP39268.1,	ID:ACP56450.1,	ID:ACR43136.1,	ID:ACP46945.1,	ID:ACP47360.1,	ID:ADB88469.1,	ID:AAK42874.1,	-	-	ID:ADL19694.1,	-	-	ID:ADX86437.1,	ID:ADX83834.1,	ID:AEB95841.1,	ID:AEE94454.1,	-	-	ID:EHP69099.1,	-	-	ID:AFZ70106.1,	ID:AGE72540.1,	ID:AGE70265.1,	ID:AGJ63830.1,	ID:AHC50790.1,	ID:EWG07654.1,	ID:BAN89573.1,	ID:EZQ10559.1,	ID:AIM26495.1,	ID:AKA75665.1,	ID:AKA72966.1,	ID:AKA78358.1,	ID:AKV73489.1,	ID:AKV75731.1,	ID:AKV77978.1,	ID:AKV80223.1,	ID:AKV82469.1,	ID:ALL00480.1,	-	ID:ALU29333.1,	ID:ALU32062.1,
92_etfA.faa	ID:BAA79046.1,	ID:BAK54670.1,	ID:AAY79707.1,	-	ID:ABP94509.1,	-	ID:ACP36655.1,	ID:ACP39269.1,	ID:ACP56451.1,	ID:ACR43137.1,	ID:ACP46946.1,	ID:ACP47359.1,	ID:ADB88470.1,	ID:AAK42873.1,	-	-	ID:ADL19695.1,	-	-	ID:ADX86436.1,	ID:ADX83835.1,	ID:AEB95840.1,	ID:AEE94453.1,	-	-	ID:EHP69100.1,	-	-	ID:AFZ70105.1,	ID:AGE72541.1,	ID:AGE70266.1,	ID:AGJ63831.1,	ID:AHC50791.1,	-	ID:BAN89574.1,	ID:EZQ10558.1,	ID:AIM26496.1,	ID:AKA75664.1,	ID:AKA72965.1,	ID:AKA78357.1,	ID:AKV73490.1,	ID:AKV75732.1,	ID:AKV77979.1,	ID:AKV80224.1,	ID:AKV82470.1,	ID:ALL00479.1,	-	ID:ALU29332.1,	ID:ALU32061.1,
93_conserved_hypothetic...faa	ID:BAA79047.2,	-	-	ID:ABM80870.1,	-	-	-	-	-	-	-	-	-	-	-	-	-	-	-	-	-	-	-	-	-	-	-	-	-	-	-	-	-	-	ID:BAN89575.1,	-	-	-	-	-	-	-	-	-	-	ID:ALL02015.1,	ID:KSW11460.1,	-	-
95_ATP-dependent_univer...faa	ID:BAA79051.2,	-	-	ID:ABM80871.1,	-	-	-	-	-	-	-	-	-	-	-	-	-	-	-	-	-	-	-	-	-	-	-	-	-	-	-	-	-	-	ID:BAN89577.1,	-	-	-	-	-	-	-	-	-	-	ID:ALL02009.1,	ID:KSW11464.1,	-	-
96_conserved_hypothetic...faa	ID:BAA79052.2,	-	-	ID:ABM80443.1,	-	ID:ABU81235.1,	-	-	-	-	-	-	-	-	-	-	-	-	-	-	-	-	-	ID:AEM37996.1,	-	-	ID:AFH42404.1,	-	-	-	-	-	-	-	ID:BAN89578.1,	-	-	-	-	-	-	-	-	-	-	ID:ALL02024.1,	ID:KSW12631.1,	-	-
97_putative_transcripti...faa	ID:BAA79053.1,	-	-	-	-	-	-	-	-	-	-	-	-	-	-	-	-	-	-	-	-	-	-	-	-	-	-	-	-	-	-	-	-	-	ID:BAN89579.1,	-	-	-	-	-	-	-	-	-	-	-	-	-	-
104_hypothetical_protein.faa	ID:BAA79062.2,	-	-	-	-	-	-	-	-	-	-	-	-	-	-	-	ID:ADL19728.1,	-	-	-	-	-	-	-	-	-	-	-	ID:AFZ70410.1,	-	-	-	-	-	ID:BAN89586.1,	-	-	-	-	-	-	-	-	-	-	-	-	-	-
106_hypothetical_protein.faa	ID:BAF34711.1,	ID:BAK54295.1,	ID:AAY80267.1,	ID:ABM80756.1,	ID:ABP96187.1,	-	ID:ACP35474.1,	ID:ACP38125.1,	ID:ACP55304.1,	ID:ACR41969.1,	ID:ACP45632.1,	ID:ACP48566.1,	ID:ADB87161.1,	-	-	-	ID:ADL19730.1,	ID:ADM28301.1,	-	ID:ADX85299.1,	ID:ADX82665.1,	-	-	ID:AEM39790.1,	-	ID:EHP68651.1,	ID:AFH43354.1,	ID:AFK50510.1,	ID:AFZ70412.1,	ID:AGE73118.1,	ID:AGE70847.1,	ID:AGJ62678.1,	ID:AHC51245.1,	ID:EWG08234.1,	ID:BAN89588.1,	ID:EZQ04706.1,	ID:AIM28170.1,	ID:AKA76788.1,	ID:AKA74090.1,	ID:AKA79481.1,	ID:AKV75406.1,	ID:AKV77650.1,	ID:AKV79897.1,	ID:AKV82142.1,	ID:AKV84393.1,	ID:ALL01685.1,	ID:KSW11937.1,	ID:ALU28841.1,	ID:ALU31560.1,
107_putative_transcripti...faa	ID:BAA79064.2,	-	-	-	-	-	-	-	-	-	-	-	-	-	-	-	ID:ADL18913.1,ID:ADL19646.1,	-	-	-	-	-	-	-	-	-	-	-	ID:AFZ70127.1,ID:AFZ70511.1,	-	-	-	-	-	ID:BAN89589.1,	-	-	-	-	-	-	-	-	-	-	ID:ALL01795.1,	ID:KSW10728.1,	-	-
108_hypothetical_protein.faa	ID:BAA79065.1,	-	-	-	-	-	-	-	-	-	-	-	-	-	-	-	-	-	-	-	-	-	-	-	-	-	-	-	-	-	-	-	-	-	ID:BAN89590.1,	-	-	-	-	-	-	-	-	-	-	-	-	-	-
109_hypothetical_protein.faa	ID:BAA79066.2,	-	-	-	-	-	-	-	-	-	-	-	-	-	-	-	-	-	-	-	-	-	-	-	-	-	-	-	-	-	-	-	-	-	ID:BAN89591.1,	-	-	-	-	-	-	-	-	-	-	-	-	-	-
110_hypothetical_protein.faa	ID:BAA79067.2,	-	-	-	-	-	-	-	-	-	-	-	-	-	-	-	-	-	-	-	-	-	-	-	-	-	-	-	-	-	-	-	-	-	ID:BAN89592.1,	-	-	-	-	-	-	-	-	-	-	-	-	-	-
112_hypothetical_protein.faa	ID:BAA79069.2,	ID:BAK54358.1,	ID:AAY79795.1,	ID:ABM80579.1,	ID:ABP95645.1,	-	ID:ACP35730.1,	ID:ACP38354.1,	ID:ACP55596.1,	ID:ACR42256.1,	ID:ACP45953.1,	ID:ACP48313.1,	ID:ADB87519.1,	ID:AAK40820.1,	-	ID:ADI31518.1,	ID:ADL19190.1,	ID:ADM27239.1,	-	ID:ADX85563.1,	ID:ADX82930.1,	ID:AEB94880.1,	ID:AEE93836.1,	ID:AEM37993.1,	-	ID:EHP68165.1,	-	ID:AFK51119.1,	ID:AFZ69992.1,	ID:AGE72628.1,	ID:AGE70353.1,	ID:AGJ62942.1,	ID:AHC50876.1,	ID:EWG07981.1,	ID:BAN89594.1,	-	ID:AIM27629.1,	ID:AKA76491.1,	ID:AKA73794.1,	ID:AKA79184.1,	ID:AKV74487.1,	ID:AKV76726.1,	ID:AKV78977.1,	ID:AKV81222.1,	ID:AKV83462.1,	ID:ALL01236.1,	ID:KSW12217.1,	ID:ALU29248.1,	ID:ALU31977.1,
116_conserved_hypothetic...faa	ID:BAA79074.2,	-	-	-	-	-	-	-	-	-	-	-	-	-	-	-	ID:ADL19186.1,	-	-	-	-	-	-	-	-	-	-	-	ID:AFZ69989.1,	-	-	-	-	-	ID:BAN89598.1,	-	-	-	-	-	-	-	-	-	-	-	-	-	-
117_ATP-cobalamin_adenos...faa	ID:BAA79077.2,	ID:BAB66526.1,	ID:AAY80884.1,	-	ID:ABP96079.1,	-	ID:ACP35655.1,	ID:ACP38292.1,	ID:ACP55537.1,	ID:ACR42141.1,	ID:ACP45809.1,	ID:ACP48384.1,	ID:ADB87412.1,	ID:AAK40901.1,	-	-	ID:ADL19185.1,	-	-	ID:ADX85484.1,	ID:ADX82857.1,	ID:AEB94453.1,	ID:AEE94038.1,	-	-	ID:EHP68761.1,	ID:AFH42153.1,	-	ID:AFZ69988.1,	ID:AGE73757.1,	ID:AGE71484.1,	ID:AGJ62868.1,	ID:AHC51788.1,	ID:EWG08030.1,	ID:BAN89599.1,	ID:EZQ11022.1,	ID:AIM28063.1,	ID:AKA76628.1,	ID:AKA73930.1,	ID:AKA79321.1,	ID:AKV74894.1,	ID:AKV77131.1,	ID:AKV79382.1,	ID:AKV81627.1,	ID:AKV83859.1,	-	-	ID:ALU30283.1,	ID:ALU31000.1,
125_mobB.faa	ID:BAA79089.2,	ID:BAB67140.1,	ID:AAY79532.1,	-	ID:ABP96162.1,	-	ID:ACP35576.1,	ID:ACP38214.1,	ID:ACP55460.1,	ID:ACR42062.1,	ID:ACP45729.1,	ID:ACP48463.1,	ID:ADB87332.1,	ID:AAK40977.1,	-	-	-	-	-	ID:ADX85406.1,	ID:ADX82763.1,	ID:AEB94374.1,	ID:AEE93441.1,	-	-	ID:EHP68675.1,	-	-	-	ID:AGE72357.1,	ID:AGE70082.1,	ID:AGJ62789.1,	ID:AHC50627.1,	ID:EWG08113.1,	ID:BAN89607.1,	ID:EZQ03211.1,	ID:AIM28145.1,	ID:AKA76703.1,	ID:AKA74006.1,	ID:AKA79397.1,	ID:AKV74968.1,	ID:AKV77206.1,	ID:AKV79456.1,	ID:AKV81701.1,	ID:AKV83932.1,	-	-	-	ID:ALU32226.1,
126_mobA.faa	ID:BAA79090.1,	-	-	-	-	-	-	-	-	-	-	-	-	-	-	-	-	-	-	-	-	-	-	-	-	-	-	-	-	-	-	-	-	-	ID:BAN89608.1,	-	-	-	-	-	-	-	-	-	-	-	-	-	-
127_rpl38e.faa	ID:BAA79092.1,	-	-	ID:ABM80329.1,	-	-	-	-	-	-	-	-	-	-	-	ID:ADI32687.1,	-	ID:ADM28343.1,	-	-	-	-	-	ID:AEM39312.1,	-	-	-	-	-	-	-	-	-	-	ID:BAN89609.1,	-	-	-	-	-	-	-	-	-	-	ID:ALL00120.1,	ID:KSW11351.1,	-	-
130_conserved_hypothetic...faa	ID:BAA79095.2,	-	-	-	-	-	-	-	-	-	-	-	-	-	-	ID:ADI32350.1,	-	-	-	-	-	-	-	-	-	-	-	-	-	-	-	-	-	-	ID:BAN89612.1,	-	-	-	-	-	-	-	-	-	-	-	-	-	-
131_putative_MFS_transpo...faa	ID:BAA79096.2,	ID:BAB65915.1,	ID:AAY81391.1,	ID:ABM80601.1,	ID:ABP94614.1,	-	ID:ACP36360.1,	ID:ACP38953.1,	ID:ACP56157.1,	ID:ACR42821.1,	-	ID:ACP47704.1,	ID:ADB88128.1,	ID:AAK43250.1,	-	-	ID:ADL18513.1,	-	-	ID:ADX86153.1,	ID:ADX83502.1,	-	ID:AEE94849.1,	-	-	-	-	-	ID:AFZ70575.1,	ID:AGE74306.1,	ID:AGE71990.1,	-	ID:AHC52119.1,	-	ID:BAN89613.1,	ID:EZQ11334.1,	ID:AIM26601.1,	ID:AKA75974.1,	ID:AKA73275.1,	ID:AKA78667.1,	ID:AKV73582.1,	ID:AKV75823.1,	ID:AKV78072.1,	ID:AKV80317.1,	ID:AKV82563.1,	-	-	ID:ALU29815.1,	ID:ALU32554.1,
135_L-lysine_6-dehydroge...faa	ID:BAA79105.2,	-	-	ID:ABM79978.1,	-	-	-	-	-	-	-	-	-	-	ID:ADG90303.1,	-	ID:ADL19313.1,	-	-	-	-	-	-	-	-	-	-	-	ID:AFZ70417.1,	-	-	-	-	-	ID:BAN89617.1,	-	-	-	-	-	-	-	-	-	-	ID:ALL00696.1,	ID:KSW11839.1,	-	-
137_putative_HTH-type_tr...faa	ID:BAA79109.2,	ID:BAB67296.1,	ID:AAY81639.1,	ID:ABM80339.1,	ID:ABP95753.1,	ID:ABU81784.1,	ID:ACP35854.1,	ID:ACP38465.1,	ID:ACP55708.1,	ID:ACR42368.1,	ID:ACP46090.1,	ID:ACP48198.1,	ID:ADB87630.1,	ID:AAK40714.1,	-	ID:ADI31371.1,	ID:ADL18949.1,	ID:ADM28681.1,	-	ID:ADX85679.1,	ID:ADX83042.1,	ID:AEB94737.1,	ID:AEE94347.1,	ID:AEM39431.1,	-	ID:EHP68286.1,	ID:AFH43056.1,	-	ID:AFZ69812.1,	ID:AGE74559.1,	ID:AGE72242.1,	ID:AGJ63053.1,	ID:AHC52367.1,	ID:EWG07779.1,	ID:BAN89619.1,	ID:EZQ06758.1,	ID:AIM27737.1,	ID:AKA76389.1,	ID:AKA73692.1,	ID:AKA79081.1,	ID:AKV74594.1,	ID:AKV76832.1,	ID:AKV79083.1,	ID:AKV81328.1,	ID:AKV83562.1,	ID:ALL00110.1,	ID:KSW12619.1,	ID:ALU29595.1,	ID:ALU32327.1,
139_conserved_hypothetic...faa	ID:BAA79111.2,	ID:BAB67460.1,	ID:AAY79834.1,	-	-	-	ID:ACP36287.1,	ID:ACP38878.1,	ID:ACP56082.1,	ID:ACR42746.1,	ID:ACP46515.1,	ID:ACP47779.1,	ID:ADB88048.1,	ID:AAK43320.1,	-	-	ID:ADL19490.1,	-	-	ID:ADX86075.1,	ID:ADX83429.1,	-	ID:AEE92994.1,	-	-	-	-	-	ID:AFZ70235.1,	ID:AGE72669.1,	ID:AGE70395.1,	ID:AGJ63436.1,	ID:AHC50905.1,	ID:EWG07418.1,	ID:BAN89621.1,	ID:EZQ11259.1,	-	ID:AKA76038.1,	ID:AKA73339.1,	ID:AKA78731.1,	-	-	-	-	-	-	-	ID:ALU29213.1,	ID:ALU31940.1,
141_conserved_hypothetic...faa	ID:BAA79113.2,	ID:BAB66265.1,	ID:AAY80760.1,	ID:ABM81061.1,	ID:ABP95837.1,	-	ID:ACP35418.1,	ID:ACP38077.1,	ID:ACP55256.1,	ID:ACR41911.1,	ID:ACP45584.1,	ID:ACP48628.1,	ID:ADB87103.1,	ID:AAK41180.1,	-	-	ID:ADL19469.1,ID:ADL19724.1,	-	-	ID:ADX85254.1,	ID:ADX82618.1,	ID:AEB94653.1,	ID:AEE94228.1,	-	-	ID:EHP68397.1,	ID:AFH43162.1,	-	ID:AFZ70332.1,	ID:AGE73627.1,	ID:AGE71356.1,	ID:AGJ62631.1,	ID:AHC51686.1,	ID:EWG07018.1,	ID:BAN89623.1,	ID:EZQ06848.1,	ID:AIM27821.1,	ID:AKA76832.1,	ID:AKA74134.1,	ID:AKA79525.1,	ID:AKV74670.1,	ID:AKV76907.1,	ID:AKV79158.1,	ID:AKV81403.1,	ID:AKV83637.1,	ID:ALL01144.1,	ID:KSW12295.1,	ID:ALU30392.1,	ID:ALU31113.1,
143_conserved_hypothetic...faa	ID:BAA79115.2,	-	ID:AAY81525.1,	-	-	-	ID:ACP36425.1,	ID:ACP39021.1,	ID:ACP56226.1,	ID:ACR42891.1,	ID:ACP46669.1,	ID:ACP47637.1,	ID:ADB88205.1,	ID:AAK43172.1,	-	-	-	-	-	ID:ADX86228.1,	ID:ADX83571.1,	-	-	-	-	ID:EHP70333.1,	-	-	-	ID:AGE74445.1,	ID:AGE72128.1,	ID:AGJ63580.1,	ID:AHC52264.1,	-	-	-	-	ID:AKA75909.1,	ID:AKA73209.1,	ID:AKA78601.1,	-	-	-	-	-	-	-	ID:ALU29698.1,	ID:ALU32433.1,
144_kptA.faa	ID:BAA79116.2,	-	-	ID:ABM81198.1,	-	ID:ABU81667.1,	-	-	-	-	-	-	-	-	-	ID:ADI31374.1,	-	ID:ADM27462.1,	-	-	-	-	-	ID:AEM39011.1,	-	-	-	-	-	-	-	-	-	-	ID:BAN89626.1,	-	-	-	-	-	-	-	-	-	-	ID:ALL00088.1,	ID:KSW11378.1,	-	-
146_hypothetical_protein.faa	ID:BAA79120.1,	-	-	-	-	-	-	-	-	-	-	-	-	-	-	-	ID:ADL19031.1,	-	-	-	-	-	-	-	-	-	-	-	ID:AFZ70018.1,	-	-	-	-	-	ID:BAN89628.1,	-	-	-	-	-	-	-	-	-	-	-	-	-	-
148_hypothetical_protein.faa	ID:BAA79123.2,	-	-	-	-	-	-	-	-	-	-	-	-	-	-	-	ID:ADL18898.1,	-	-	-	-	-	-	-	-	-	-	-	ID:AFZ69817.1,	-	-	-	-	-	ID:BAN89630.1,	-	-	-	-	-	-	-	-	-	-	-	-	-	-
149_probable_peptidase.faa	ID:BAA79124.2,	-	-	-	-	-	-	-	-	-	-	-	-	-	-	-	-	-	-	-	-	-	-	ID:AEM39766.1,	-	-	-	-	-	-	-	-	-	-	ID:BAN89631.1,	-	-	-	-	-	-	-	-	-	-	-	-	-	-
151_hypothetical_protein.faa	ID:BAA79126.2,	-	-	-	-	-	-	-	-	-	-	-	-	-	-	-	-	-	-	-	-	-	-	-	-	-	-	-	-	-	-	-	-	-	ID:BAN89633.1,	-	-	-	-	-	-	-	-	-	-	-	-	-	-
154_hypothetical_protein.faa	ID:BAA79131.1,	-	-	-	-	-	-	-	-	-	-	-	-	-	-	-	ID:ADL19677.1,	-	-	-	-	-	-	-	-	-	-	-	ID:AFZ70600.1,	-	-	-	-	-	ID:BAN89636.1,	-	-	-	-	-	-	-	-	-	-	-	-	-	-
155_hypothetical_protein.faa	ID:BAA79132.1,	-	-	-	-	-	-	-	-	-	-	-	-	-	-	-	ID:ADL19676.1,	-	-	-	-	-	-	-	-	-	-	-	ID:AFZ70601.1,	-	-	-	-	-	ID:BAN89637.1,	-	-	-	-	-	-	-	-	-	-	-	-	-	-
156_hypothetical_protein.faa	ID:BAF34713.1,	ID:BAK54269.1,	ID:AAY79961.1,	-	ID:ABP94296.1,	ID:ABU82130.1,	ID:ACP35550.1,	ID:ACP38201.1,	ID:ACP55380.1,	ID:ACR42048.1,	ID:ACP45710.1,	ID:ACP48491.1,	ID:ADB87319.1,	-	ID:ADG91113.1,	ID:ADI32541.1,	ID:ADL19675.1,	ID:ADM26984.1,	-	ID:ADX85383.1,	ID:ADX82743.1,	ID:AEB96042.1,	ID:AEE93758.1,	ID:AEM39500.1,	-	ID:EHP69402.1,	-	ID:AFK50743.1,	ID:AFZ70602.1,	ID:AGE72803.1,	ID:AGE70530.1,	ID:AGJ62755.1,	ID:AHC50975.1,	ID:EWG07337.1,	ID:BAN89638.1,	ID:EZQ03836.1,	ID:AIM26283.1,	ID:AKA76717.1,	ID:AKA74020.1,	ID:AKA79411.1,	ID:AKV73296.1,	ID:AKV75540.1,	ID:AKV77786.1,	ID:AKV80031.1,	ID:AKV82275.1,	ID:ALL01081.1,	ID:KSW12351.1,	ID:ALU29108.1,	ID:ALU31833.1,
157_putative_carboxyviny...faa	ID:BAA79134.2,	ID:BAK54672.1,	ID:AAY79661.1,	-	ID:ABP94456.1,	-	ID:ACP36823.1,	ID:ACP39432.1,	ID:ACP56614.1,	ID:ACR43300.1,	ID:ACP47123.1,	ID:ACP49975.1,	ID:ADB88642.1,	ID:AAK42711.1,	-	-	ID:ADL19595.1,	-	-	ID:ADX86665.1,	ID:ADX84020.1,	ID:AEB95891.1,	-	-	-	ID:EHP69169.1,	-	-	ID:AFZ71231.1,	ID:AGE72494.1,	ID:AGE70219.1,	ID:AGJ64002.1,	ID:AHC50748.1,	-	ID:BAN89639.1,	ID:EZQ02057.1,	ID:AIM26443.1,	ID:AKA75506.1,	ID:AKA72807.1,	ID:AKA78199.1,	ID:AKV73444.1,	ID:AKV75687.1,	ID:AKV77933.1,	ID:AKV80178.1,	ID:AKV82420.1,	-	-	ID:ALU29373.1,	ID:ALU32102.1,
163_conserved_hypothetic...faa	ID:BAA79144.1,	ID:BAK54736.1,	-	ID:ABM80985.1,	ID:ABP94941.1,	-	-	-	-	-	-	-	-	-	-	-	ID:ADL19519.1,	-	-	-	-	ID:AEB95341.1,	ID:AEE95168.1,	-	-	ID:EHP70800.1,	ID:AFH42289.1,	-	ID:AFZ71185.1,	-	-	-	-	ID:EWG07498.1,	ID:BAN89645.1,	ID:EZQ01717.1,	ID:AIM26927.1,	-	-	-	ID:AKV73858.1,	ID:AKV76100.1,	ID:AKV78351.1,	ID:AKV80596.1,	ID:AKV82840.1,	ID:ALL01277.1,	ID:KSW12145.1,	-	-
165_conserved_hypothetic...faa	ID:BAA79147.1,	-	-	ID:ABM80983.1,	-	-	-	-	-	-	-	-	-	-	-	-	ID:ADL19521.1,	-	-	-	-	-	-	-	-	-	ID:AFH42287.1,	-	ID:AFZ71187.1,	-	-	-	-	-	ID:BAN89647.1,	-	-	-	-	-	-	-	-	-	-	ID:ALL01275.1,	ID:KSW12143.1,	-	-
167_cobA.faa	ID:BAA79149.2,	ID:BAB65559.1,	ID:AAY80277.1,	ID:ABM80686.1,	ID:ABP94783.1,	ID:ABU81273.1,	ID:ACP34410.1,	ID:ACP37116.1,	ID:ACP54255.1,	ID:ACR40878.1,	ID:ACP44522.1,	ID:ACP49736.1,	ID:ADB86030.1,	ID:AAK42578.1,	-	-	ID:ADL19607.1,	-	-	ID:ADX84320.1,	ID:ADX81604.1,	ID:AEB95597.1,	ID:AEE95098.1,	ID:AEM39240.1,	-	ID:EHP70589.1,	-	-	ID:AFZ70875.1,	ID:AGE73128.1,	ID:AGE70857.1,	ID:AGJ61697.1,	ID:AHC51254.1,	ID:EWG06900.1,	ID:BAN89649.1,	ID:EZQ10845.1,	ID:AIM26770.1,	ID:AKA75370.1,	ID:AKA72670.1,	ID:AKA78062.1,	ID:AKV73723.1,	ID:AKV75963.1,	ID:AKV78214.1,	ID:AKV80459.1,	ID:AKV82707.1,	ID:ALL01608.1,	ID:KSW12004.1,	ID:ALU28832.1,	ID:ALU31551.1,
168_hypothetical_protein.faa	ID:BAA79150.2,	ID:BAK54746.1,	ID:AAY79442.1,	-	ID:ABP94898.1,	-	ID:ACP36878.1,	ID:ACP39487.1,	ID:ACP56672.1,	ID:ACR43358.1,	ID:ACP47185.1,	ID:ACP50034.1,	ID:ADB88706.1,	ID:AAK42344.1,	-	-	-	-	-	ID:ADX86725.1,	ID:ADX84080.1,	ID:AEB95478.1,	ID:AEE95209.1,	-	-	ID:EHP70747.1,	-	-	-	ID:AGE72268.1,	ID:AGE69993.1,	ID:AGJ64059.1,	ID:AHC50544.1,	ID:EWG07542.1,	ID:BAN89650.1,	ID:EZQ01814.1,	ID:AIM26885.1,	ID:AKA77655.1,	ID:AKA74959.1,	ID:AKA80346.1,	ID:AKV75280.1,	ID:AKV77519.1,	ID:AKV79766.1,	ID:AKV82011.1,	ID:AKV82808.1,	-	-	ID:ALU29575.1,	ID:ALU32306.1,
169_hypothetical_protein.faa	ID:BAA79151.1,	-	-	-	-	-	-	-	-	-	-	-	-	-	-	-	ID:ADL19491.1,	-	-	-	-	-	-	-	-	-	-	-	ID:AFZ70211.1,	-	-	-	-	-	ID:BAN89651.1,	-	-	-	-	-	-	-	-	-	-	-	-	-	-
170_hypothetical_protein.faa	ID:BAA79152.1,	-	-	-	-	-	-	-	-	-	-	-	-	-	-	-	-	-	-	-	-	-	-	-	-	-	-	-	-	-	-	-	-	-	-	-	-	-	-	-	-	-	-	-	-	-	-	-	-
171_hypothetical_protein.faa	ID:BAA79153.1,	-	-	-	-	-	-	-	-	-	-	-	-	-	-	-	ID:ADL19493.1,	-	-	-	-	-	-	-	-	-	-	-	ID:AFZ70210.1,	-	-	-	-	-	ID:BAN89653.1,	-	-	-	-	-	-	-	-	-	-	-	-	-	-
172_hypothetical_protein.faa	ID:BAF34714.1,	-	-	ID:ABM81069.1,	-	ID:ABU81447.1,	-	-	-	-	-	-	-	-	-	ID:ADI31381.1,	-	ID:ADM28392.1,	-	-	-	-	-	ID:AEM39426.1,	-	-	-	-	-	-	-	-	-	-	ID:BAN89654.1,	-	-	-	-	-	-	-	-	-	-	ID:ALL01137.1,	ID:KSW12302.1,	-	-
177_conserved_hypothetic...faa	ID:BAA79161.2,	ID:BAB67230.1,	ID:AAY79468.1,	-	ID:ABP94954.1,	ID:ABU82057.1,	ID:ACP34201.1,	ID:ACP36939.1,	ID:ACP54076.1,	ID:ACR40683.1,	ID:ACP44341.1,	ID:ACP47246.1,	ID:ADB85851.1,	ID:AAK42399.1,	-	-	-	-	-	ID:ADX84141.1,	ID:ADX81419.1,	ID:AEB95448.1,	ID:AEE95182.1,	ID:AEM38132.1,	-	ID:EHP70784.1,	-	-	-	ID:AGE72292.1,	ID:AGE70017.1,	ID:AGJ61527.1,	ID:AHC50565.1,	ID:EWG07512.1,	ID:BAN89658.1,	ID:EZQ01825.1,	ID:AIM26940.1,	ID:AKA75201.1,	ID:AKA72501.1,	ID:AKA77894.1,	ID:AKV73870.1,	ID:AKV76112.1,	ID:AKV78363.1,	ID:AKV80608.1,	ID:AKV82852.1,	ID:ALL01781.1,	ID:KSW10796.1,	ID:ALU29556.1,	ID:ALU32286.1,
178_conserved_hypothetic...faa	ID:BAA79162.2,	-	-	-	-	ID:ABU82050.1,	-	-	-	-	-	-	-	-	-	-	-	-	-	-	-	-	-	ID:AEM38072.1,	-	-	-	-	-	-	-	-	-	-	ID:BAN89659.1,	-	-	-	-	-	-	-	-	-	-	ID:ALL01793.1,	ID:KSW10795.1,	-	-
179_conserved_hypothetic...faa	ID:BAA79165.1,	-	-	-	-	ID:ABU82263.1,	-	-	-	-	-	-	-	-	-	-	-	-	-	-	-	-	-	ID:AEM38071.1,	-	-	-	-	-	-	-	-	-	-	ID:BAN89660.1,	-	-	-	-	-	-	-	-	-	-	ID:ALL01792.1,	ID:KSW10729.1,	-	-
180_hypothetical_protein.faa	ID:BAA79167.1,	-	-	-	-	-	-	-	-	-	-	-	-	-	-	-	-	-	-	-	-	-	-	ID:AEM38070.1,	-	-	-	-	-	-	-	-	-	-	ID:BAN89661.1,	-	-	-	-	-	-	-	-	-	-	ID:ALL01791.1,	ID:KSW10730.1,	-	-
185_hypothetical_protein.faa	ID:BAA79172.1,	-	-	-	-	-	-	-	-	-	-	-	-	-	-	-	-	-	-	-	-	-	-	-	-	-	-	-	-	-	-	-	-	-	ID:BAN89666.1,	-	-	-	-	-	-	-	-	-	-	-	-	-	-
186_hypothetical_protein.faa	ID:BAA79173.2,	ID:BAB66736.1,	ID:AAY80977.1,	ID:ABM80797.1,	ID:ABP95623.1,	-	ID:ACP36378.1,	ID:ACP38970.1,	ID:ACP56175.1,	ID:ACR42840.1,	ID:ACP46616.1,	ID:ACP47684.1,	ID:ADB88148.1,	ID:AAK43231.1,	-	-	ID:ADL18452.1,	-	-	ID:ADX86176.1,	ID:ADX83520.1,	ID:AEB94858.1,	ID:AEE94928.1,	-	-	ID:EHP68151.1,	-	-	ID:AFZ70770.1,	ID:AGE73851.1,	ID:AGE71578.1,	ID:AGJ63528.1,	ID:AHC51875.1,	ID:EWG06830.1,	ID:BAN89667.1,	ID:EZQ09965.1,	ID:AIM27607.1,	ID:AKA75958.1,	ID:AKA73259.1,	ID:AKA78651.1,	ID:AKV74465.1,	ID:AKV76704.1,	ID:AKV78955.1,	ID:AKV81200.1,	ID:AKV83440.1,	-	ID:KSW12213.1,	ID:ALU30197.1,	ID:ALU30912.1,
189_hypothetical_protein.faa	ID:BAA79177.1,	-	-	ID:ABM80194.1,	-	-	-	-	-	-	-	-	-	-	-	ID:ADI31240.1,	-	-	-	-	-	-	-	-	-	-	-	-	-	-	-	-	-	-	ID:BAN89670.1,	-	-	-	-	-	-	-	-	-	-	ID:ALL00340.1,	-	-	-
191_hypothetical_protein.faa	ID:BAA79179.2,	-	-	-	-	-	-	-	-	-	-	-	-	-	-	-	-	-	-	-	-	-	-	-	-	-	-	-	-	-	-	-	-	-	-	-	-	-	-	-	-	-	-	-	-	-	-	-	-
192_hypothetical_protein.faa	ID:BAA79180.1,	-	-	-	-	-	-	-	-	-	-	-	-	-	-	-	-	-	-	-	-	-	-	-	-	-	-	-	-	-	-	-	-	-	-	-	-	-	-	-	-	-	-	-	-	-	-	-	-
193_conserved_hypothetic...faa	ID:BAA79182.1,	ID:BAB66898.1,	-	ID:ABM81339.1,	ID:ABP94457.1,	-	ID:ACP36822.1,	ID:ACP39431.1,	ID:ACP56613.1,	ID:ACR43299.1,	ID:ACP47122.1,	ID:ACP49974.1,	ID:ADB88641.1,	ID:AAK42712.1,	ID:ADG90370.1,	-	-	-	-	ID:ADX86664.1,	ID:ADX84019.1,	ID:AEB95890.1,	ID:AEE93194.1,	ID:AEM39243.1,	-	ID:EHP69168.1,	-	-	-	-	-	ID:AGJ64001.1,	-	-	-	ID:EZQ11242.1,	ID:AIM26444.1,	ID:AKA75507.1,	ID:AKA72808.1,	ID:AKA78200.1,	ID:AKV73445.1,	ID:AKV75688.1,	ID:AKV77934.1,	ID:AKV80179.1,	ID:AKV82421.1,	ID:ALL00589.1,	ID:KSW11745.1,	-	-
194_aor.faa	ID:BAA79181.2,	-	-	ID:ABM80848.1,	-	ID:ABU82211.1,	-	-	-	-	-	-	-	-	ID:ADG90400.1,	ID:ADI31269.1,	ID:ADL19168.1,ID:ADL19700.1,	-	-	-	-	-	-	ID:AEM39662.1,	ID:AFL66594.1,	-	ID:AFH42187.1,ID:AFH42217.1,	-	ID:AFZ70045.1,ID:AFZ70573.1,	-	-	-	-	-	-	-	-	-	-	-	-	-	-	-	-	ID:ALL01790.1,	ID:KSW10731.1,	-	-
195_conserved_hypothetic...faa	ID:BAA79185.2,	-	-	-	-	-	-	-	-	-	-	-	-	-	-	-	-	-	-	-	-	-	-	-	-	-	-	-	-	-	-	-	-	-	ID:BAN89672.1,	-	-	-	-	-	-	-	-	-	-	-	-	-	-
196_hypothetical_protein.faa	ID:BAA79186.1,	-	-	-	-	-	-	-	-	-	-	-	-	-	-	-	-	-	-	-	-	-	-	-	-	-	-	-	-	-	-	-	-	-	ID:BAN89673.1,	-	-	-	-	-	-	-	-	-	-	-	-	-	-
198_modA.faa	ID:BAA79189.2,	-	-	-	-	-	-	-	-	-	-	-	-	-	-	-	-	-	-	-	-	-	-	-	-	-	-	-	-	-	-	-	-	-	ID:BAN89675.1,	-	-	-	-	-	-	-	-	-	-	-	-	-	-
199_conserved_hypothetic...faa	ID:BAA79190.1,	-	-	-	-	-	-	-	-	-	-	-	-	-	-	-	-	ID:ADM27339.1,	-	-	-	-	-	ID:AEM38322.1,	-	-	-	-	-	-	-	-	-	-	ID:BAN89682.1,ID:BAN91110.1,	-	-	-	-	-	-	-	-	-	-	ID:ALL01860.1,	-	-	-
200_hypothetical_protein.faa	ID:BAF34715.1,	-	-	-	-	-	-	-	-	-	-	-	-	-	-	-	-	-	-	-	-	-	-	ID:AEM38321.1,	-	-	-	-	-	-	-	-	-	-	ID:BAN91111.1,	-	-	-	-	-	-	-	-	-	-	-	-	-	-
201_hypothetical_protein.faa	ID:BAA79191.1,	-	-	-	-	-	-	-	-	-	-	-	-	-	-	-	-	-	-	-	-	-	-	-	-	-	-	-	-	-	-	-	-	-	-	-	-	-	-	-	-	-	-	-	-	-	-	-	-
202_hypothetical_protein.faa	ID:BAF34716.1,	-	-	-	-	-	-	-	-	-	-	-	-	-	-	-	-	-	-	-	-	-	-	-	-	-	-	-	-	-	-	-	-	-	-	-	-	-	-	-	-	-	-	-	-	-	-	-	-
203_hypothetical_protein.faa	ID:BAA79192.2,	-	-	-	-	-	-	-	-	-	-	-	-	-	-	-	-	-	-	-	-	-	-	-	-	-	-	-	-	-	-	-	-	-	-	-	-	-	-	-	-	-	-	-	-	-	-	-	-
204_hypothetical_protein.faa	ID:BAF34717.1,	-	-	-	-	-	-	-	-	-	-	-	-	-	-	-	-	ID:ADM28779.1,	-	-	-	-	-	-	-	-	-	-	-	-	-	-	-	-	-	-	-	-	-	-	-	-	-	-	-	-	-	-	-
205_hypothetical_protein.faa	ID:BAA79228.2,	-	-	-	-	-	-	-	-	-	-	-	-	-	-	-	-	-	-	-	-	-	-	-	-	-	-	-	-	-	-	-	-	-	-	-	-	-	-	-	-	-	-	-	-	-	-	-	-
206_conserved_hypothetic...faa	ID:BAA79229.2,	-	-	-	-	-	-	-	-	-	-	-	-	-	-	-	-	ID:ADM27586.1,	-	-	-	-	-	ID:AEM38350.1,	-	-	-	-	-	-	-	-	-	-	-	-	-	-	-	-	-	-	-	-	-	-	-	-	-
207_conserved_hypothetic...faa	ID:BAF34718.1,	-	-	-	-	-	-	-	-	-	-	-	-	-	-	-	-	-	-	-	-	-	-	ID:AEM39028.1,	-	-	-	-	-	-	-	-	-	-	-	-	-	-	-	-	-	-	-	-	-	-	-	-	-
208_hypothetical_protein.faa	ID:BAA79231.1,	-	-	-	-	-	-	-	-	-	-	-	-	-	-	-	-	-	-	-	-	-	-	-	-	-	-	-	-	-	-	-	-	-	-	-	-	-	-	-	-	-	-	-	-	ID:ALL00808.1,	-	-	-
209_hypothetical_protein.faa	ID:BAF34719.1,	-	-	-	-	-	-	-	-	-	-	-	-	-	-	-	-	-	-	-	-	-	-	-	-	-	-	-	-	-	-	-	-	-	-	-	-	-	-	-	-	-	-	-	-	-	-	-	-
210_hypothetical_protein.faa	ID:BAA79232.2,	-	-	-	-	-	-	-	-	-	-	-	-	-	-	-	-	-	-	-	-	-	-	-	-	-	-	-	-	-	-	-	-	-	-	-	-	-	-	-	-	-	-	-	-	-	-	-	-
211_hypothetical_protein.faa	ID:BAA79233.2,	-	-	-	-	-	-	-	-	-	-	-	-	-	-	-	-	-	-	-	-	-	-	-	-	-	-	-	-	-	-	-	-	-	-	-	-	-	-	-	-	-	-	-	-	-	-	-	-
212_hypothetical_protein.faa	ID:BAA79237.2,	-	-	-	-	-	-	-	-	-	-	-	-	-	-	-	-	-	-	-	-	-	-	-	-	-	-	-	-	-	-	-	-	-	-	-	-	-	-	-	-	-	-	-	-	-	-	-	-
213_hypothetical_protein.faa	ID:BAF34720.1,	-	-	-	-	-	-	-	-	-	-	-	-	-	-	-	-	-	-	-	-	-	-	-	-	-	-	-	-	-	-	-	-	-	-	-	-	-	-	-	-	-	-	-	-	-	-	-	-
214_protogloblin_ApPgb.faa	ID:BAA79242.1,	-	-	-	-	-	-	-	-	-	-	-	-	-	-	-	-	-	-	-	-	-	-	-	-	-	-	-	-	-	-	-	-	-	-	-	-	-	-	-	-	-	-	-	-	-	-	-	-
215_putative_transcripti...faa	ID:BAA79243.1,	-	-	-	-	-	-	-	-	-	-	-	-	-	-	-	-	-	-	-	-	-	-	-	-	-	-	-	-	-	-	-	-	-	-	-	-	-	-	-	-	-	-	-	-	-	-	-	-
216_putative_transcripti...faa	ID:BAA79245.2,	-	-	-	-	-	-	-	-	-	-	-	-	-	-	-	-	-	-	-	-	-	-	-	-	-	-	-	-	-	-	-	-	-	ID:BAN89687.1,	-	-	-	-	-	-	-	-	-	-	-	-	-	-
217_hypothetical_protein.faa	ID:BAF34721.1,	-	-	-	-	-	-	-	-	-	-	-	-	-	-	-	-	-	-	-	-	-	-	-	-	-	-	-	-	-	-	-	-	-	-	-	-	-	-	-	-	-	-	-	-	-	-	-	-
218_truncated_thiol_pero...faa	ID:BAA79246.1,	-	-	-	-	-	-	-	-	-	-	-	-	-	-	-	-	-	-	-	-	-	-	-	-	-	-	-	-	-	-	-	-	-	-	-	-	-	-	-	-	-	-	-	-	-	-	-	-
219_hypothetical_protein.faa	ID:BAF34722.1,	-	-	-	-	-	-	-	-	-	-	-	-	-	-	-	-	-	-	-	-	-	-	-	-	-	-	-	-	-	-	-	-	-	ID:BAN89690.1,	-	-	-	-	-	-	-	-	-	-	-	-	-	-
220_putative_transcripti...faa	ID:BAA79248.1,	ID:BAB66557.1,	ID:AAY81093.1,	-	ID:ABP96110.1,	-	ID:ACP35625.1,	ID:ACP38262.1,	ID:ACP55508.1,	ID:ACR42110.1,	ID:ACP45778.1,	ID:ACP48415.1,	ID:ADB87381.1,	ID:AAK40931.1,	-	-	ID:ADL19750.1,	-	-	ID:ADX85453.1,	ID:ADX82826.1,	ID:AEB94422.1,	ID:AEE94007.1,	-	-	ID:EHP68730.1,	-	-	-	ID:AGE73972.1,	ID:AGE71699.1,	ID:AGJ62837.1,	ID:AHC51971.1,	ID:EWG08061.1,	ID:BAN89691.1,	ID:EZQ04837.1,	ID:AIM28093.1,	ID:AKA76658.1,	ID:AKA73961.1,	ID:AKA79352.1,	ID:AKV74919.1,	ID:AKV77157.1,	ID:AKV79407.1,	ID:AKV81652.1,	ID:AKV83883.1,	-	-	ID:ALU30094.1,	ID:ALU30784.1,
221_hypothetical_protein.faa	ID:BAA79249.2,	-	-	-	-	-	-	-	-	-	-	-	-	-	-	-	-	-	-	-	-	-	-	-	-	-	-	-	-	-	-	-	-	-	ID:BAN89692.1,	-	-	-	-	-	-	-	-	-	-	-	-	-	-
222_hypothetical_protein.faa	ID:BAA79250.1,	-	-	-	-	-	-	-	-	-	-	-	-	-	-	-	-	-	-	-	-	-	-	-	-	-	-	-	-	-	-	-	-	-	ID:BAN89693.1,	-	-	-	-	-	-	-	-	-	-	-	-	-	-
223_hypothetical_protein.faa	ID:BAF34723.1,	-	-	-	-	-	-	-	-	-	-	-	-	-	-	-	-	-	-	-	-	-	-	-	-	-	-	-	-	-	-	-	-	-	ID:BAN89694.1,	-	-	-	-	-	-	-	-	-	-	-	-	-	-
225_hypothetical_protein.faa	ID:BAA79254.2,	-	-	-	-	-	-	-	-	-	-	-	-	-	-	-	-	-	-	-	-	-	-	-	-	-	-	-	-	-	-	-	-	-	ID:BAN89696.1,	-	-	-	-	-	-	-	-	-	-	-	-	-	-
230_ABC_transporter-_sub...faa	ID:BAA79259.2,	-	ID:AAY80395.1,	-	ID:ABP96341.1,	-	-	-	-	-	-	-	-	-	-	-	ID:ADL18492.1,ID:ADL19210.1,ID:ADL19821.1,	-	-	-	-	ID:AEB94214.1,	-	-	-	ID:EHP69613.1,	-	-	ID:AFZ69927.1,ID:AFZ69985.1,ID:AFZ70125.1,ID:AFZ70365.1,ID:AFZ70375.1,ID:AFZ70380.1,ID:AFZ70555.1,ID:AFZ70558.1,ID:AFZ70568.1,ID:AFZ70687.1,	ID:AGE73249.1,	ID:AGE70978.1,	-	ID:AHC51360.1,	-	-	-	ID:AIM28324.1,	-	-	-	ID:AKV75124.1,	ID:AKV77362.1,	ID:AKV79613.1,	ID:AKV81858.1,	ID:AKV84093.1,	-	-	ID:ALU28719.1,	ID:ALU31437.1,
231_putative_carbohydrat...faa	ID:BAA79261.2,	-	-	-	-	-	-	-	-	-	-	-	-	-	-	-	-	-	-	-	-	-	-	-	-	-	-	-	-	-	-	-	-	-	ID:BAN89697.1,	-	-	-	-	-	-	-	-	-	-	-	-	-	-
232_eapA.faa	ID:BAA79263.2,	-	ID:AAY80535.1,	-	-	-	-	-	ID:ACP54826.1,	-	-	-	-	ID:AAK41753.1,	-	-	-	-	-	-	-	-	-	-	-	-	-	-	-	ID:AGE73394.1,	ID:AGE71124.1,	-	ID:AHC51478.1,	-	ID:BAN89698.1,	-	-	ID:AKA77242.1,	ID:AKA74546.1,	ID:AKA79934.1,	-	-	-	-	-	-	-	ID:ALU28602.1,	ID:ALU31316.1,
233_putative_oxidoreduct...faa	ID:BAA79264.2,	-	-	-	-	-	-	-	-	-	-	-	-	-	-	-	-	-	-	-	-	-	-	-	-	-	-	-	-	-	-	-	-	-	ID:BAN89699.1,	-	-	-	-	-	-	-	-	-	-	-	-	-	-
234_mcl.faa	ID:BAA79266.1,	ID:BAK54665.1,	ID:AAY79728.1,	-	ID:ABP94558.1,	-	ID:ACP34601.1,	ID:ACP37305.1,	ID:ACP54462.1,	ID:ACR41106.1,	ID:ACP44726.1,	ID:ACP49520.1,	ID:ADB86254.1,	ID:AAK41493.1,	-	-	ID:ADL19841.1,	-	-	ID:ADX84524.1,	ID:ADX82287.1,	ID:AEB95798.1,	-	-	-	ID:EHP71028.1,	-	-	-	ID:AGE72562.1,	ID:AGE70287.1,	ID:AGJ61942.1,	ID:AHC50810.1,	-	ID:BAN89703.1,	ID:EZQ10016.1,	ID:AIM26545.1,	ID:AKA77117.1,	ID:AKA74422.1,	ID:AKA79810.1,	ID:AKV73533.1,	ID:AKV75775.1,	ID:AKV78022.1,	ID:AKV80267.1,	ID:AKV82513.1,	-	-	ID:ALU29312.1,	ID:ALU32041.1,
237_hypothetical_protein.faa	ID:BAA79271.2,	-	ID:AAY81427.1,	-	ID:ABP94673.1,	-	ID:ACP36686.1,	ID:ACP39300.1,	ID:ACP56482.1,	ID:ACR43168.1,	ID:ACP46982.1,	ID:ACP47325.1,	ID:ADB88501.1,	ID:AAK42842.1,	-	-	-	-	-	ID:ADX86404.1,	ID:ADX83866.1,	ID:AEB95701.1,	-	-	-	ID:EHP70978.1,	-	-	-	ID:AGE74344.1,	ID:AGE72027.1,	ID:AGJ63862.1,	ID:AHC52152.1,	ID:EWG06521.1,	ID:BAN89706.1,	ID:EZQ10350.1,	ID:AIM26660.1,	ID:AKA75631.1,	ID:AKA72932.1,	ID:AKA78324.1,	ID:AKV73628.1,	ID:AKV75868.1,	ID:AKV78118.1,	ID:AKV80363.1,	ID:AKV82611.1,	-	-	ID:ALU29783.1,	ID:ALU32521.1,
239_protease_I.faa	ID:BAA79274.1,	ID:BAB65904.1,	ID:AAY81564.1,	ID:ABM80843.1,	-	ID:ABU81578.1,	ID:ACP35259.1,	ID:ACP37913.1,	ID:ACP55103.1,	ID:ACR41745.1,	ID:ACP45414.1,	ID:ACP48786.1,	ID:ADB86939.1,	ID:AAK41330.1,	-	-	-	-	-	ID:ADX85092.1,	ID:ADX82461.1,	-	-	-	-	-	ID:AFH42221.1,	-	-	ID:AGE74484.1,	ID:AGE72167.1,	ID:AGJ62484.1,	ID:AHC52301.1,	-	ID:BAN89708.1,	-	-	ID:AKA76971.1,	ID:AKA74274.1,	ID:AKA79663.1,	-	-	-	-	-	ID:ALL01833.1,	ID:KSW10697.1,	ID:ALU29661.1,	ID:ALU32396.1,
240_ferredoxin.faa	ID:BAA79275.2,	-	-	-	-	-	-	-	-	-	-	-	-	-	-	-	-	-	-	-	-	-	-	-	-	-	-	-	-	-	-	-	-	-	ID:BAN89709.1,	-	-	-	-	-	-	-	-	-	-	-	-	-	-
242_putative_DNA_repair_...faa	ID:BAA79277.2,	ID:BAB67389.1,	ID:AAY79611.1,	ID:ABM79941.1,	ID:ABP96007.1,	ID:ABU81237.1,	ID:ACP35924.1,	ID:ACP38534.1,	ID:ACP55778.1,	ID:ACR42440.1,	ID:ACP46162.1,	ID:ACP48126.1,	ID:ADB87701.1,	ID:AAK40649.1,	-	-	-	ID:ADM27822.1,	-	ID:ADX85749.1,	ID:ADX83113.1,	ID:AEB94524.1,	ID:AEE94090.1,	ID:AEM38649.1,	-	ID:EHP68817.1,	-	-	ID:AFZ71169.1,	ID:AGE72440.1,	ID:AGE70165.1,	ID:AGJ63125.1,	ID:AHC50702.1,	ID:EWG07814.1,	ID:BAN89711.1,	ID:EZQ06969.1,	ID:AIM27991.1,	ID:AKA76323.1,	ID:AKA73625.1,	ID:AKA79015.1,	ID:AKV74825.1,	ID:AKV77061.1,	ID:AKV79313.1,	ID:AKV81558.1,	ID:AKV83791.1,	ID:ALL00655.1,	ID:KSW11797.1,	ID:ALU29424.1,	ID:ALU32152.1,
243_hypothetical_protein.faa	ID:BAA79280.1,	-	-	-	-	-	-	-	-	-	-	-	-	-	-	-	-	-	-	-	-	-	-	-	-	-	-	-	-	-	-	-	-	-	ID:BAN89712.1,	-	-	-	-	-	-	-	-	-	-	-	-	-	-
245_hypothetical_protein.faa	ID:BAA79284.2,	-	-	-	-	-	-	-	-	-	-	-	-	-	-	-	ID:ADL19860.1,	-	-	-	-	-	-	-	-	-	-	-	ID:AFZ71239.1,	-	-	-	-	-	ID:BAN89714.1,	-	-	-	-	-	-	-	-	-	-	-	-	-	-
246_conserved_hypothetic...faa	ID:BAA79285.2,ID:BAA81602.1,	ID:BAK54136.1,	ID:AAY80462.1,	-	-	-	ID:ACP34484.1,ID:ACP34850.1,	ID:ACP37192.1,ID:ACP37626.1,	ID:ACP54332.1,ID:ACP54768.1,	ID:ACR40955.1,ID:ACR41462.1,	ID:ACP44599.1,ID:ACP45099.1,	ID:ACP49072.1,ID:ACP49813.1,	ID:ADB86106.1,ID:ADB86715.1,	ID:AAK42646.1,	-	-	ID:ADL18499.1,	-	-	ID:ADX84402.1,	ID:ADX81682.1,	-	-	-	-	-	-	-	ID:AFZ70807.1,	ID:AGE73318.1,	ID:AGE71047.1,	ID:AGJ61772.1,	ID:AHC51411.1,	-	ID:BAN89715.1,ID:BAN91089.1,	ID:EZQ11724.1,	-	ID:AKA75441.1,	ID:AKA72742.1,	ID:AKA78134.1,	-	-	-	-	-	ID:ALL00286.1,	-	ID:ALU30515.1,	ID:ALU32778.1,
248_hypothetical_protein.faa	ID:BAA79289.1,	-	-	-	-	-	-	-	-	-	-	-	-	-	-	-	-	-	-	-	-	-	-	-	-	-	-	-	-	-	-	-	-	-	ID:BAN89717.1,	-	-	-	-	-	-	-	-	-	-	-	-	-	-
249_penicillin_acylase_I...faa	ID:BAA79291.2,	-	ID:AAY81083.1,	-	ID:ABP95335.1,	-	ID:ACP34645.1,	ID:ACP37801.1,	ID:ACP54994.1,	ID:ACR41643.1,	ID:ACP45310.1,	ID:ACP48904.1,	ID:ADB86841.1,	ID:AAK41688.1,ID:AAK41851.1,	-	-	-	-	-	ID:ADX84990.1,	ID:ADX82356.1,	-	-	-	-	-	-	-	ID:AFZ71215.1,	ID:AGE73963.1,	ID:AGE71690.1,	ID:AGJ62374.1,	ID:AHC51963.1,	-	ID:BAN89718.1,	-	ID:AIM27321.1,	ID:AKA77191.1,	ID:AKA74495.1,	ID:AKA79883.1,	ID:AKV75331.1,	ID:AKV77574.1,	ID:AKV79819.1,	ID:AKV82064.1,	ID:AKV84307.1,	-	-	ID:ALU30101.1,	ID:ALU30793.1,
251_conserved_hypothetic...faa	ID:BAA79293.2,	-	-	ID:ABM80879.1,	-	-	-	-	-	-	-	-	-	-	-	-	-	-	-	-	-	-	-	-	-	-	-	-	-	-	-	-	-	-	ID:BAN89720.1,	-	-	-	-	-	-	-	-	-	-	ID:ALL01800.1,	ID:KSW10724.1,	-	-
252_conserved_hypothetic...faa	ID:BAA79294.2,	-	-	ID:ABM81265.1,	-	ID:ABU82052.1,	-	-	-	-	-	-	-	-	-	ID:ADI32030.1,	-	-	-	-	-	-	-	ID:AEM39669.1,	-	-	-	-	-	-	-	-	-	-	ID:BAN89721.1,	-	-	-	-	-	-	-	-	-	-	ID:ALL00674.1,	ID:KSW11814.1,	-	-
253_hypothetical_protein.faa	ID:BAA79295.2,	-	-	ID:ABM80179.1,	-	-	-	-	-	-	-	-	-	-	-	ID:ADI32035.1,	-	-	-	-	-	-	-	-	-	-	-	-	-	-	-	-	-	-	ID:BAN89722.1,	-	-	-	-	-	-	-	-	-	-	ID:ALL00417.1,	-	-	-
254_acyl_coenzyme_A_thio...faa	ID:BAA79297.2,	ID:BAK54771.1,	ID:AAY79566.1,	ID:ABM80450.1,	ID:ABP96224.1,	-	ID:ACP34252.1,	ID:ACP36990.1,	ID:ACP54127.1,	ID:ACR40734.1,	ID:ACP44394.1,	ID:ACP47296.1,	ID:ADB85900.1,	ID:AAK42449.1,	-	-	ID:ADL18727.1,	-	-	ID:ADX84192.1,	ID:ADX81471.1,	ID:AEB94314.1,	ID:AEE93372.1,	-	-	ID:EHP68605.1,	-	-	ID:AFZ70963.1,	ID:AGE72394.1,	ID:AGE70119.1,	ID:AGJ61578.1,	ID:AHC50661.1,	ID:EWG08200.1,	ID:BAN89723.1,	ID:EZQ02101.1,	ID:AIM28207.1,	ID:AKA75252.1,	ID:AKA72553.1,	ID:AKA77945.1,	ID:AKV75019.1,	ID:AKV77257.1,	ID:AKV79507.1,	ID:AKV81752.1,	ID:AKV83983.1,	ID:ALL00869.1,	ID:KSW12495.1,	ID:ALU29466.1,	ID:ALU32194.1,
274_hypothetical_protein.faa	ID:BAA79325.1,	-	-	ID:ABM81128.1,	-	-	-	-	-	-	-	-	-	-	-	-	-	-	-	-	-	-	-	ID:AEM39508.1,	-	-	-	-	ID:AFZ70460.1,	-	-	-	-	-	ID:BAN89743.1,	-	-	-	-	-	-	-	-	-	-	ID:ALL01072.1,	ID:KSW12356.1,	-	-
276_hypothetical_protein.faa	ID:BAA79328.1,	-	-	-	-	ID:ABU81650.1,	-	-	-	-	-	-	-	-	-	-	ID:ADL18751.1,	-	-	-	-	-	-	-	-	-	-	-	ID:AFZ70458.1,	-	-	-	-	-	ID:BAN89745.1,	-	-	-	-	-	-	-	-	-	-	-	-	-	-
278_hypothetical_protein.faa	ID:BAF34726.1,	-	-	ID:ABM81129.1,	-	-	-	-	-	-	-	-	-	-	-	-	ID:ADL18753.1,	-	-	-	-	-	-	ID:AEM39512.1,	-	-	ID:AFH42509.1,	-	ID:AFZ70456.1,	-	-	-	-	-	ID:BAN89747.1,	-	-	-	-	-	-	-	-	-	-	ID:ALL01071.1,	ID:KSW12357.1,	-	-
280_hypothetical_protein.faa	ID:BAA79337.1,	-	-	-	-	ID:ABU81651.1,	-	-	-	-	-	-	-	-	-	-	-	-	-	-	-	-	-	-	-	-	-	-	-	-	-	-	-	-	ID:BAN89750.1,	-	-	-	-	-	-	-	-	-	-	-	-	-	-
281_conserved_hypothetic...faa	ID:BAA79338.2,	ID:BAB67223.1,	ID:AAY79474.1,	ID:ABM80982.1,	ID:ABP94946.1,	-	-	-	-	-	-	-	-	-	-	-	ID:ADL19369.1,	ID:ADM28325.1,	-	-	-	ID:AEB95336.1,	ID:AEE95174.1,	ID:AEM39655.1,	-	ID:EHP70794.1,	-	-	ID:AFZ70352.1,	ID:AGE72298.1,	ID:AGE70023.1,	-	ID:AHC50571.1,	ID:EWG07504.1,	ID:BAN89751.1,	ID:EZQ01833.1,	ID:AIM26932.1,	-	-	-	ID:AKV73863.1,	ID:AKV76105.1,	ID:AKV78356.1,	ID:AKV80601.1,	ID:AKV82845.1,	ID:ALL01274.1,	ID:KSW12142.1,	ID:ALU29550.1,	ID:ALU32280.1,
282_hypothetical_protein.faa	ID:BAA79339.1,	-	-	-	-	-	-	-	-	-	-	-	-	-	-	-	-	-	-	-	-	-	-	-	-	-	-	-	-	-	-	-	-	-	ID:BAN89752.1,	-	-	-	-	-	-	-	-	-	-	-	-	-	-
283_acyl-CoA_dehydrogena...faa	ID:BAA79340.2,	-	ID:AAY81084.1,	-	-	-	ID:ACP35156.1,	ID:ACP37365.1,	ID:ACP54514.1,	ID:ACR41169.1,	ID:ACP44784.1,	ID:ACP49470.1,	-	ID:AAK41806.1,	-	-	-	-	-	ID:ADX84601.1,	ID:ADX82188.1,	-	-	-	-	ID:EHP70579.1,	-	-	ID:AFZ69886.1,	ID:AGE73964.1,	ID:AGE71691.1,	ID:AGJ62009.1,	ID:AHC51964.1,	-	ID:BAN89753.1,	-	-	-	-	-	-	-	-	-	-	-	-	ID:ALU30100.1,	ID:ALU30792.1,
284_putative_acetyltrans...faa	ID:BAA79344.1,ID:BAA79345.1,	ID:BAB65070.1,	ID:AAY81446.1,	-	ID:ABP95218.1,	-	ID:ACP36560.1,	ID:ACP39163.1,	ID:ACP56363.1,	ID:ACR43039.1,	ID:ACP46819.1,	ID:ACP47495.1,	ID:ADB88359.1,	ID:AAK42977.1,	-	-	ID:ADL18920.1,ID:ADL18921.1,	-	-	ID:ADX86381.1,	ID:ADX83720.1,	-	-	-	-	ID:EHP69691.1,	-	-	ID:AFZ70028.1,ID:AFZ70029.1,	ID:AGE74363.1,	ID:AGE72046.1,	ID:AGJ63724.1,	ID:AHC52171.1,	-	ID:BAN89754.1,ID:BAN89755.1,	-	ID:AIM27204.1,	ID:AKA75750.1,	ID:AKA73052.1,	ID:AKA78442.1,	ID:AKV74100.1,	ID:AKV76340.1,	ID:AKV78591.1,	ID:AKV80836.1,	ID:AKV83080.1,	-	-	ID:ALU29766.1,	ID:ALU32503.1,
286_malate_dehydrogenase.faa	ID:BAA79347.1,	ID:BAK54154.1,ID:BAK54220.1,	ID:AAY81447.1,	ID:ABM80025.1,	ID:ABP94208.1,ID:ABP95219.1,	-	ID:ACP36561.1,	ID:ACP39164.1,	ID:ACP56364.1,	ID:ACR43040.1,	ID:ACP46820.1,	ID:ACP47494.1,	ID:ADB88360.1,	ID:AAK42976.1,	-	-	ID:ADL18919.1,ID:ADL19383.1,	ID:ADM28398.1,	-	ID:ADX86382.1,	ID:ADX83721.1,	ID:AEB94142.1,	ID:AEE93636.1,	-	-	ID:EHP69535.1,ID:EHP69692.1,	ID:AFH42534.1,	-	ID:AFZ70027.1,ID:AFZ70548.1,	ID:AGE74364.1,	ID:AGE72047.1,	ID:AGJ63725.1,	ID:AHC52172.1,	ID:EWG07209.1,	ID:BAN89756.1,	ID:EZQ03082.1,	ID:AIM26195.1,ID:AIM27205.1,	ID:AKA75749.2,	ID:AKA73051.2,	ID:AKA78441.2,	ID:AKV75198.1,ID:AKV74101.1,	ID:AKV77434.1,ID:AKV76341.1,	ID:AKV79686.1,ID:AKV78592.1,	ID:AKV81931.1,ID:AKV80837.1,	ID:AKV84169.1,ID:AKV83081.1,	ID:ALL01968.1,	ID:KSW11503.1,	ID:ALU29765.1,	ID:ALU32502.1,
287_alkK.faa	ID:BAA79351.2,	ID:BAB65034.1,	ID:AAY80474.1,ID:AAY81511.1,	-	ID:ABP94578.1,	-	ID:ACP34856.1,ID:ACP36556.1,	ID:ACP37620.1,ID:ACP39159.1,	ID:ACP54762.1,ID:ACP56359.1,	ID:ACR41456.1,ID:ACR43035.1,	ID:ACP45105.1,ID:ACP46815.1,	ID:ACP47499.1,ID:ACP49066.1,	ID:ADB86721.1,ID:ADB88355.1,	ID:AAK42981.1,	-	-	ID:ADL18918.1,	-	-	ID:ADX86377.1,	ID:ADX83716.1,	ID:AEB95781.1,	-	-	-	ID:EHP69045.1,	-	-	ID:AFZ70026.1,	ID:AGE73330.1,ID:AGE74431.1,	ID:AGE71059.1,ID:AGE72114.1,	ID:AGJ63720.1,	ID:AHC51423.1,ID:AHC52252.1,	-	ID:BAN89757.1,	ID:EZQ11224.1,	ID:AIM26565.1,	ID:AKA75754.1,	ID:AKA73056.1,	ID:AKA78446.1,	ID:AKV75237.1,	ID:AKV77475.1,	ID:AKV79725.1,	ID:AKV81970.1,	ID:AKV84205.1,	-	-	ID:ALU28654.1,	ID:ALU31370.1,ID:ALU32445.1,
288_hypothetical_protein.faa	ID:BAA79354.2,	-	-	ID:ABM80359.1,	-	-	-	-	-	-	-	-	-	-	-	-	-	ID:ADM28429.1,	-	-	-	-	-	ID:AEM39778.1,	-	-	-	-	-	-	-	-	-	-	ID:BAN89758.1,	-	-	-	-	-	-	-	-	-	-	ID:ALL01855.1,	ID:KSW12605.1,	-	-
290_hypothetical_protein.faa	ID:BAF34727.1,	-	-	-	-	-	-	-	-	-	-	-	-	-	-	-	-	-	-	-	-	-	-	-	-	-	-	-	-	-	-	-	-	-	-	-	-	-	-	-	-	-	-	-	-	-	-	-	-
294_atpE.faa	ID:BAA79365.2,	ID:BAK54571.1,	ID:AAY80860.1,	ID:ABM80638.1,	ID:ABP96056.1,	ID:ABU82257.1,	ID:ACP35679.1,	ID:ACP38316.1,	ID:ACP55561.1,	ID:ACR42165.1,	ID:ACP45833.1,	ID:ACP48360.1,	ID:ADB87437.1,	ID:AAK40878.1,	-	-	ID:ADL18825.1,	-	-	ID:ADX85508.1,	ID:ADX82881.1,	ID:AEB94477.1,	ID:AEE94060.1,	ID:AEM37930.1,	-	ID:EHP68785.1,	ID:AFH42941.1,	-	ID:AFZ70924.1,	ID:AGE73733.1,	ID:AGE71460.1,	ID:AGJ62891.1,	ID:AHC51764.1,	ID:EWG08006.1,	ID:BAN89764.1,	ID:EZQ06997.1,	ID:AIM28040.1,	ID:AKA76606.1,	ID:AKA73908.1,	ID:AKA79299.1,	ID:AKV74872.1,	ID:AKV77109.1,	ID:AKV79360.1,	ID:AKV81605.1,	ID:AKV83837.1,	ID:ALL01321.1,	ID:KSW12168.1,	ID:ALU30305.1,	ID:ALU31023.1,
295_atpF.faa	ID:BAA79366.2,	ID:BAK54570.1,	ID:AAY80859.1,	ID:ABM80639.1,	ID:ABP96055.1,	ID:ABU82258.1,	ID:ACP35680.1,	ID:ACP38317.1,	ID:ACP55562.1,	ID:ACR42166.1,	ID:ACP45834.1,	ID:ACP48359.1,	ID:ADB87438.1,	ID:AAK40877.1,	-	-	ID:ADL18824.1,	-	-	ID:ADX85509.1,	ID:ADX82882.1,	ID:AEB94478.1,	ID:AEE94061.1,	ID:AEM37931.1,	-	ID:EHP68786.1,	ID:AFH42942.1,	-	ID:AFZ70925.1,	ID:AGE73732.1,	ID:AGE71459.1,	ID:AGJ62892.1,	ID:AHC51763.1,	ID:EWG08005.1,	ID:BAN89765.1,	ID:EZQ06996.1,	ID:AIM28039.1,	ID:AKA76605.1,	ID:AKA73907.1,	ID:AKA79298.1,	ID:AKV74871.1,	ID:AKV77108.1,	ID:AKV79359.1,	ID:AKV81604.1,	ID:AKV83836.1,	ID:ALL01320.1,	ID:KSW12167.1,	ID:ALU30306.1,	ID:ALU31024.1,
297_conserved_hypothetic...faa	ID:BAA79369.1,	-	-	-	-	-	ID:ACP35089.1,	-	-	-	ID:ACP44861.1,	-	-	-	-	-	-	ID:ADM27558.1,	-	ID:ADX84674.1,	-	-	-	-	-	-	-	-	-	-	-	-	-	-	-	-	-	-	-	-	-	-	-	-	-	-	-	-	-
298_hypothetical_protein.faa	ID:BAA79370.2,	-	-	-	-	-	-	-	-	-	-	-	-	-	-	-	-	-	-	-	-	-	-	-	-	-	-	-	-	-	-	-	-	-	-	-	-	-	-	-	-	-	-	-	-	-	-	-	-
299_conserved_hypothetic...faa	ID:BAA79371.1,	-	-	-	-	-	-	-	-	-	-	-	-	-	-	-	-	-	-	-	-	-	-	-	-	-	-	-	-	-	-	-	-	-	-	-	-	-	-	-	-	-	-	-	-	-	-	-	-
301_hypothetical_protein.faa	ID:BAA79375.1,	-	-	-	-	-	-	-	-	-	-	-	-	-	-	-	-	-	-	-	-	-	-	-	-	-	-	-	-	-	-	-	-	-	-	-	-	-	-	-	-	-	-	-	-	-	-	-	-
302_hypothetical_protein.faa	ID:BAA79376.2,	-	-	-	-	-	-	-	-	-	-	-	-	-	-	-	-	-	-	-	-	-	-	-	-	-	-	-	-	-	-	-	-	-	ID:BAN89769.1,	-	-	-	-	-	-	-	-	-	-	-	-	-	-
303_hypothetical_protein.faa	ID:BAA79377.1,	-	-	-	-	-	-	-	-	-	-	-	-	-	-	-	ID:ADL18660.1,	-	-	-	-	-	-	-	-	-	-	-	ID:AFZ71025.1,	-	-	-	-	-	ID:BAN89770.1,	-	-	-	-	-	-	-	-	-	-	-	-	-	-
305_hypothetical_protein.faa	ID:BAA79378.2,	-	-	-	-	-	-	-	-	-	-	-	-	-	-	-	-	-	-	-	-	-	-	-	-	-	-	-	-	-	-	-	-	-	ID:BAN89772.1,	-	-	-	-	-	-	-	-	-	-	-	-	-	-
308_hypothetical_protein.faa	ID:BAA79382.2,	-	-	-	-	-	-	-	-	-	-	-	-	-	-	-	-	-	-	-	-	-	-	-	-	-	-	-	-	-	-	-	-	-	ID:BAN89775.1,	-	-	-	-	-	-	-	-	-	-	-	-	-	-
310_dolichol-phosphate_m...faa	ID:BAA79384.2,	-	-	-	-	ID:ABU81623.1,	-	-	-	-	-	-	-	-	-	-	ID:ADL18602.1,	ID:ADM28722.1,	-	-	-	-	-	ID:AEM37881.1,	-	-	ID:AFH42298.1,	-	ID:AFZ70153.1,	-	-	-	-	-	ID:BAN89777.1,	-	-	-	-	-	-	-	-	-	-	ID:ALL00285.1,	ID:KSW12657.1,	-	-
312_hypothetical_protein.faa	ID:BAA79386.2,	-	-	ID:ABM79965.1,	-	-	-	-	-	-	-	-	-	-	-	-	ID:ADL19292.1,	-	-	-	-	-	-	-	-	-	-	-	ID:AFZ70480.1,	-	-	-	-	-	ID:BAN89779.1,	-	-	-	-	-	-	-	-	-	-	ID:ALL00681.1,	ID:KSW11823.1,	-	-
314_hypothetical_protein.faa	ID:BAA79389.1,	-	-	-	-	-	-	-	-	-	-	-	-	-	-	-	-	-	-	-	-	-	-	-	-	-	-	-	-	-	-	-	-	-	ID:BAN89781.1,	-	-	-	-	-	-	-	-	-	-	-	-	-	-
320_hypothetical_protein.faa	ID:BAA79397.2,	-	-	-	-	-	-	-	-	-	-	-	-	-	-	-	-	-	-	-	-	-	-	-	-	-	-	-	ID:AFZ70167.1,	-	-	-	-	-	ID:BAN89786.1,	-	-	-	-	-	-	-	-	-	-	-	-	-	-
323_hypothetical_protein.faa	ID:BAA79402.2,	-	-	-	-	-	-	-	-	-	-	-	-	-	-	-	-	-	-	-	-	-	-	-	-	-	-	-	-	-	-	-	-	-	-	-	-	-	-	-	-	-	-	-	-	-	-	-	-
325_hypothetical_protein.faa	ID:BAF34731.1,	-	-	-	-	-	-	-	-	-	-	-	-	-	-	-	ID:ADL19603.1,	-	-	-	-	-	-	-	-	-	-	-	-	-	-	-	-	-	ID:BAN89791.1,	-	-	-	-	-	-	-	-	-	-	-	-	-	-
334_hypothetical_protein.faa	ID:BAA79415.2,	-	-	-	-	-	-	-	-	-	-	-	-	-	-	-	ID:ADL19445.1,	-	-	-	-	-	-	-	-	-	-	-	ID:AFZ70261.1,	-	-	-	-	-	ID:BAN89800.1,	-	-	-	-	-	-	-	-	-	-	-	-	-	-
335_conserved_hypothetic...faa	ID:BAA79417.1,	ID:BAB66083.1,	ID:AAY79796.1,	ID:ABM80460.1,ID:ABM81344.1,	ID:ABP95640.1,	ID:ABU81537.1,	ID:ACP36836.1,	ID:ACP39445.1,	ID:ACP56627.1,	ID:ACR43313.1,	ID:ACP46288.1,ID:ACP47136.1,	ID:ACP48007.1,ID:ACP49988.1,	ID:ADB88657.1,	ID:AAK42698.1,	ID:ADG91192.1,	ID:ADI32491.1,	ID:ADL18480.1,	-	-	ID:ADX86678.1,	ID:ADX84033.1,	-	ID:AEE94716.1,	ID:AEM38464.1,	ID:AFL67109.1,	ID:EHP68159.1,	-	ID:AFK51135.1,	-	ID:AGE72629.1,	ID:AGE70354.1,	ID:AGJ64015.1,	ID:AHC50877.1,	ID:EWG06531.1,	ID:BAN89801.1,	-	ID:AIM27624.1,	ID:AKA75493.1,	ID:AKA72794.1,	ID:AKA78186.1,	ID:AKV74481.1,	ID:AKV76720.1,	ID:AKV78971.1,	ID:AKV81216.1,	ID:AKV83456.1,	ID:ALL00085.1,	ID:KSW11381.1,	ID:ALU29247.1,	ID:ALU31976.1,
337_hypothetical_protein.faa	ID:BAA79422.1,	-	-	-	-	-	-	-	-	-	-	-	-	-	-	-	-	-	-	-	-	-	-	-	-	-	-	-	-	-	-	-	-	-	-	-	-	-	-	-	-	-	-	-	-	-	-	-	-
338_hypothetical_protein.faa	ID:BAA79423.2,	-	-	-	-	-	-	-	-	-	-	-	-	-	-	-	ID:ADL18764.1,	-	-	-	-	-	-	-	-	-	-	-	ID:AFZ70447.1,	-	-	-	-	-	ID:BAN89805.1,	-	-	-	-	-	-	-	-	-	-	-	-	-	-
341_hypothetical_protein.faa	ID:BAA79427.2,	-	-	ID:ABM80918.1,	-	-	-	-	-	-	-	-	-	-	-	-	ID:ADL19173.1,	-	-	-	-	-	-	-	-	-	-	-	ID:AFZ70628.1,	-	-	-	-	-	ID:BAN89808.1,	-	-	-	-	-	-	-	-	-	-	-	-	-	-
345_hypothetical_protein.faa	ID:BAA79433.2,	-	-	-	-	-	-	-	-	-	-	-	-	-	-	-	-	-	-	-	-	-	-	-	-	-	-	-	-	-	-	-	-	-	-	-	-	-	-	-	-	-	-	-	-	-	-	-	-
346_hypothetical_protein.faa	ID:BAF34732.1,ID:BAA79739.2,ID:BAF34763.1,ID:BAF34764.1,ID:BAF34769.1,ID:BAA81075.2,	-	-	-	-	-	-	-	-	-	-	-	-	-	-	-	-	-	-	-	-	-	-	-	-	-	-	-	-	-	-	-	-	-	-	-	-	-	-	-	-	-	-	-	-	-	-	-	-
347_ABC_transporter-_ATP...faa	ID:BAA79434.2,	-	-	-	-	-	-	-	-	-	-	-	-	-	-	-	-	-	-	-	-	-	-	-	-	-	-	-	-	-	-	-	-	-	ID:BAN89830.1,	-	-	-	-	-	-	-	-	-	-	-	-	-	-
348_hypothetical_protein.faa	ID:BAF34733.1,	-	-	-	-	-	ID:ACP35104.1,	ID:ACP37415.1,	ID:ACP54568.1,	ID:ACR41228.1,	-	ID:ACP49256.1,	ID:ADB86354.1,	-	-	-	-	-	-	-	ID:ADX82135.1,	-	-	ID:AEM39712.1,	-	-	-	-	-	-	-	-	-	-	ID:BAN89831.1,	-	-	-	-	-	-	-	-	-	-	-	-	-	-
349_hypothetical_protein.faa	ID:BAF34734.1,	-	-	-	-	-	ID:ACP35103.1,	ID:ACP37416.1,	ID:ACP54569.1,	ID:ACR41229.1,	ID:ACP44834.1,	ID:ACP49257.1,	ID:ADB86355.1,	-	-	-	-	-	-	-	ID:ADX82134.1,	-	-	ID:AEM38437.1,ID:AEM39711.1,	-	-	-	-	-	-	-	-	-	-	-	-	-	-	-	-	-	-	-	-	-	-	-	-	-
350_hypothetical_protein.faa	ID:BAA79435.1,	-	-	-	-	-	-	-	-	-	-	-	-	-	-	-	-	-	-	-	-	-	-	-	-	-	-	-	-	-	-	-	-	-	-	-	-	-	-	-	-	-	-	-	-	-	-	-	-
351_hypothetical_protein.faa	ID:BAA79436.1,	-	-	-	-	-	-	-	-	-	-	-	-	-	-	-	-	-	-	-	-	-	-	-	-	-	-	-	-	-	-	-	-	-	-	-	-	-	-	-	-	-	-	-	-	-	-	-	-
352_hypothetical_protein.faa	ID:BAF34735.1,	-	-	-	-	-	-	-	-	-	-	-	-	-	-	-	-	-	-	-	-	-	-	-	-	-	-	-	-	-	-	-	-	-	-	-	-	-	-	-	-	-	-	-	-	-	-	-	-
353_hypothetical_protein.faa	ID:BAA79437.2,	-	-	-	-	-	-	-	-	-	-	-	-	-	-	-	-	-	-	-	-	-	-	-	-	-	-	-	-	-	-	-	-	-	ID:BAN89835.1,	-	-	-	-	-	-	-	-	-	-	-	-	-	-
354_hypothetical_protein.faa	ID:BAF34736.1,	-	-	-	-	-	-	-	-	-	-	-	-	-	-	-	-	-	-	-	-	-	-	-	-	-	-	-	-	-	-	-	-	-	-	-	-	-	-	-	-	-	-	-	-	-	-	-	-
355_conserved_hypothetic...faa	ID:BAA79438.2,	ID:BAB66443.1,	ID:AAY80792.1,	-	ID:ABP95777.1,	-	ID:ACP35885.1,	ID:ACP38495.1,	ID:ACP55739.1,	ID:ACR42399.1,	ID:ACP46121.1,	ID:ACP48167.1,	ID:ADB87661.1,	ID:AAK40687.1,	-	-	ID:ADL18990.1,	ID:ADM27921.1,	-	ID:ADX85709.1,	ID:ADX83072.1,	ID:AEB94712.1,	ID:AEE94166.1,	-	-	ID:EHP68311.1,	-	-	-	ID:AGE73662.1,	ID:AGE71391.1,	ID:AGJ63083.1,	ID:AHC51709.1,	ID:EWG07754.1,	ID:BAN89836.1,	ID:EZQ06899.1,	ID:AIM27761.1,	ID:AKA76360.1,	ID:AKA73663.1,	ID:AKA79052.1,	ID:AKV74617.1,	ID:AKV76855.1,	ID:AKV79106.1,	ID:AKV81351.1,	ID:AKV83584.1,	-	-	ID:ALU30656.1,	ID:ALU32746.1,
358_hypothetical_protein.faa	ID:BAA79442.2,	-	-	-	-	-	-	-	-	-	-	-	-	-	-	-	-	-	-	-	-	-	-	-	-	-	-	-	-	-	-	-	-	-	ID:BAN89839.1,	-	-	-	-	-	-	-	-	-	-	-	-	-	-
360_hypothetical_protein.faa	ID:BAA79446.2,	-	-	ID:ABM81285.1,	-	-	-	-	-	-	-	-	-	-	-	-	ID:ADL18841.1,	-	-	-	-	-	-	-	-	-	ID:AFH42411.1,	-	ID:AFZ70031.1,	-	-	-	-	-	ID:BAN89844.1,	-	-	-	-	-	-	-	-	-	-	-	ID:KSW12738.1,	-	-
361_hypothetical_protein.faa	ID:BAA79447.1,	-	-	-	-	-	-	-	-	-	-	-	-	-	-	-	-	-	-	-	-	-	-	-	-	-	-	-	-	-	-	-	-	-	ID:BAN89845.1,	-	-	-	-	-	-	-	-	-	-	-	-	-	-
362_hypothetical_protein.faa	ID:BAA79450.2,	-	-	-	-	-	-	-	-	-	-	-	-	-	-	-	-	-	-	-	-	-	-	-	-	-	-	-	-	-	-	-	-	-	ID:BAN89846.1,	-	-	-	-	-	-	-	-	-	-	-	-	-	-
363_loxD.faa	ID:BAA79452.1,	ID:BAB65648.1,	ID:AAY79715.1,	ID:ABM81284.1,	ID:ABP94613.1,	ID:ABU81186.1,	-	ID:ACP37258.1,	ID:ACP54404.1,	ID:ACR41036.1,	ID:ACP44674.1,	ID:ACP49589.1,	ID:ADB86182.1,	-	-	-	ID:ADL19743.1,	-	-	ID:ADX84463.1,	ID:ADX81783.1,	ID:AEB95754.1,	ID:AEE94828.1,	-	-	ID:EHP71133.1,	ID:AFH42412.1,	-	ID:AFZ70030.1,	ID:AGE72549.1,	ID:AGE70274.1,	ID:AGJ61884.1,	ID:AHC50797.1,	ID:EWG07186.1,	ID:BAN89847.1,	ID:EZQ10679.1,	ID:AIM26600.1,	ID:AKA77089.1,	ID:AKA74394.1,	ID:AKA79782.1,	ID:AKV73581.1,	ID:AKV75822.1,	ID:AKV78071.1,	ID:AKV80316.1,	ID:AKV82562.1,	-	ID:KSW12211.1,	ID:ALU29324.1,	ID:ALU32053.1,
368_hypothetical_protein.faa	ID:BAA79458.2,	-	-	-	-	-	-	-	-	-	-	-	-	-	-	-	-	-	-	-	-	-	-	-	-	-	-	-	-	-	-	-	-	-	ID:BAN89853.1,	-	-	-	-	-	-	-	-	-	-	-	-	-	-
370_conserved_hypothetic...faa	ID:BAA79463.1,	ID:BAB65866.1,	ID:AAY80987.1,	ID:ABM79955.1,	ID:ABP95626.1,	ID:ABU81903.1,	ID:ACP35246.1,	ID:ACP37900.1,	ID:ACP55090.1,	ID:ACR41732.1,	ID:ACP45401.1,	ID:ACP48800.1,	ID:ADB86926.1,	ID:AAK41347.1,	-	-	ID:ADL18884.1,	ID:ADM28073.1,	-	ID:ADX85079.1,	ID:ADX82448.1,	ID:AEB94861.1,	ID:AEE93808.1,	ID:AEM38018.1,	-	ID:EHP68146.1,	-	-	ID:AFZ69828.1,	ID:AGE73861.1,	ID:AGE71588.1,	ID:AGJ62471.1,	ID:AHC51880.1,	ID:EWG06814.1,	ID:BAN89855.1,	ID:EZQ04716.1,	ID:AIM27610.1,	ID:AKA76986.1,	ID:AKA74290.1,	ID:AKA79678.1,	ID:AKV74468.1,	ID:AKV76707.1,	ID:AKV78958.1,	ID:AKV81203.1,	ID:AKV83443.1,	ID:ALL00675.1,	ID:KSW11815.1,	ID:ALU30188.1,	ID:ALU30903.1,
377_hypothetical_protein.faa	ID:BAA79473.2,	-	-	-	ID:ABP96403.1,	-	ID:ACP35955.1,	ID:ACP38595.1,	ID:ACP55809.1,	ID:ACR42471.1,	ID:ACP46193.1,	ID:ACP48093.1,	ID:ADB87733.1,	ID:AAK40619.1,	-	-	ID:ADL19711.1,	ID:ADM26885.1,	-	ID:ADX85781.1,	ID:ADX83145.1,	ID:AEB96114.1,	-	-	-	ID:EHP69481.1,	ID:AFH42043.1,	-	ID:AFZ70130.1,	-	-	ID:AGJ63157.1,	-	-	ID:BAN89862.1,	ID:EZQ03227.1,	ID:AIM28386.1,	ID:AKA76294.1,	ID:AKA73596.1,	ID:AKA78986.1,	ID:AKV75175.1,	ID:AKV77411.1,	ID:AKV79663.1,	ID:AKV81908.1,	ID:AKV84145.1,	-	-	-	-
382_hypothetical_protein.faa	ID:BAA79481.2,	-	-	-	-	-	-	-	-	-	-	-	-	-	-	-	ID:ADL18593.1,	-	-	-	-	-	-	-	-	-	ID:AFH43014.1,	-	ID:AFZ71165.1,	-	-	-	-	-	ID:BAN89867.1,	-	-	-	-	-	-	-	-	-	-	-	-	-	-
391_acetamidase-formamid...faa	ID:BAA79495.1,	ID:BAB65106.1,	ID:AAY81445.1,	-	ID:ABP94642.1,	-	ID:ACP36607.1,	ID:ACP39210.1,	ID:ACP56403.1,	ID:ACR43078.1,	ID:ACP46877.1,	ID:ACP47443.1,	ID:ADB88411.1,	ID:AAK42921.1,	-	-	-	-	-	ID:ADX86500.1,	ID:ADX82326.1,ID:ADX83768.1,	ID:AEB95724.1,	-	-	-	ID:EHP71026.1,	-	-	ID:AFZ69952.1,	ID:AGE74362.1,	ID:AGE72045.1,	ID:AGJ63771.1,	ID:AHC52170.1,	ID:EWG06470.1,	ID:BAN89876.1,	ID:EZQ10313.1,	ID:AIM26629.1,	ID:AKA75709.1,	ID:AKA73011.1,	ID:AKA78401.1,	ID:AKV73608.1,	ID:AKV75849.1,	ID:AKV78098.1,	ID:AKV80343.1,	ID:AKV82588.1,	-	-	ID:ALU29767.1,	ID:ALU32504.1,
396_hypothetical_protein.faa	ID:BAA79503.2,	-	-	-	-	-	-	-	-	-	-	-	-	-	-	-	-	-	-	-	-	-	-	-	-	-	-	-	-	-	-	-	-	-	ID:BAN89881.1,	-	-	-	-	-	-	-	-	-	-	-	-	-	-
398_rpl13e.faa	ID:BAA79507.1,	ID:BAB65716.1,	-	ID:ABM79974.1,	-	ID:ABU81570.1,	ID:ACP34418.1,	ID:ACP37124.1,	ID:ACP54263.1,	ID:ACR40886.1,	ID:ACP44530.1,	ID:ACP49744.1,	ID:ADB86038.1,	-	-	ID:ADI31780.1,	-	ID:ADM26936.1,	-	ID:ADX84328.1,	ID:ADX81612.1,	-	ID:AEE93090.1,	ID:AEM39820.1,	-	-	-	-	-	-	-	ID:AGJ61705.1,	-	-	ID:BAN89883.1,	ID:EZQ06741.1,	-	ID:AKA77683.1,	ID:AKA74989.1,	ID:AKA80374.1,	-	-	-	-	-	ID:ALL00692.1,	ID:KSW11835.1,	-	-
399_conserved_hypothetic...faa	ID:BAA79508.2,	-	-	-	-	-	-	-	-	-	-	-	-	-	-	-	ID:ADL19771.1,	-	-	-	-	-	-	-	-	-	-	-	ID:AFZ70475.1,	-	-	-	-	-	ID:BAN89884.1,	-	-	-	-	-	-	-	-	-	-	-	-	-	-
400_hypothetical_protein.faa	ID:BAA79510.2,	-	-	-	-	-	-	-	-	-	-	-	-	-	-	-	-	-	-	-	-	-	-	-	-	-	-	-	-	-	-	-	-	-	ID:BAN89885.1,	-	-	-	-	-	-	-	-	-	-	-	-	-	-
406_conserved_hypothetic...faa	ID:BAA79518.1,	-	-	-	-	-	-	-	-	-	-	-	-	-	-	-	ID:ADL18859.1,	-	-	-	-	-	-	-	-	-	-	-	ID:AFZ71050.1,	-	-	-	-	-	ID:BAN89891.1,	-	-	-	-	-	-	-	-	-	-	-	-	-	-
410_putative_methyltrans...faa	ID:BAA79525.1,	-	-	ID:ABM81468.1,	-	ID:ABU82000.1,	-	-	-	-	-	-	-	-	-	ID:ADI31306.1,	-	ID:ADM28083.1,	-	-	-	-	-	ID:AEM38044.1,	-	-	-	-	-	-	-	-	-	-	ID:BAN89895.1,	-	-	-	-	-	-	-	-	-	-	ID:ALL00573.1,	ID:KSW11731.1,	-	-
411_conserved_hypothetic...faa	ID:BAA79526.2,	-	-	-	-	-	-	-	-	-	-	-	-	-	-	-	-	-	-	-	-	-	-	ID:AEM38932.1,	-	-	-	-	-	-	-	-	-	-	ID:BAN89896.1,	-	-	-	-	-	-	-	-	-	-	-	-	-	-
413_putative_prephenate_...faa	ID:BAA79530.2,	-	-	-	-	-	-	-	-	-	-	-	-	-	-	-	-	-	-	-	-	-	-	-	-	-	-	-	ID:AFZ70428.1,	-	-	-	-	-	ID:BAN89898.1,	-	-	-	-	-	-	-	-	-	-	-	-	-	-
414_aroQ.faa	ID:BAF34738.1,	-	-	-	-	-	-	-	-	-	-	-	-	-	-	-	-	-	-	-	-	-	-	-	-	-	-	-	-	-	-	-	-	-	ID:BAN89899.1,	-	-	-	-	-	-	-	-	-	-	-	-	-	-
415_aroC.faa	ID:BAA79532.1,	ID:BAK54774.1,	ID:AAY79605.1,	-	ID:ABP96013.1,	ID:ABU81713.1,	ID:ACP35930.1,	ID:ACP38540.1,	ID:ACP55784.1,	ID:ACR42446.1,	ID:ACP46168.1,	ID:ACP48120.1,	ID:ADB87707.1,	ID:AAK40644.1,	-	-	-	ID:ADM28532.1,	-	ID:ADX85755.1,	ID:ADX83119.1,	ID:AEB94518.1,	ID:AEE94096.1,	ID:AEM38476.1,	-	ID:EHP68823.1,	-	-	ID:AFZ69899.1,	ID:AGE72434.1,	ID:AGE70159.1,	ID:AGJ63131.1,	ID:AHC50696.1,	ID:EWG07807.1,	ID:BAN89900.1,	ID:EZQ06963.1,	ID:AIM27997.1,	ID:AKA76317.1,	ID:AKA73619.1,	ID:AKA79009.1,	ID:AKV74831.1,	ID:AKV77067.1,	ID:AKV79319.1,	ID:AKV81564.1,	ID:AKV83797.1,	ID:ALL00996.1,	-	ID:ALU29430.1,	ID:ALU32158.1,
416_aroA.faa	ID:BAA79537.1,	ID:BAK54775.1,	ID:AAY79607.1,	-	ID:ABP96011.1,	ID:ABU82464.1,	ID:ACP35928.1,	ID:ACP38538.1,	ID:ACP55782.1,	ID:ACR42444.1,	ID:ACP46166.1,	ID:ACP48122.1,	ID:ADB87705.1,	ID:AAK40646.1,	-	-	-	ID:ADM28534.1,	-	ID:ADX85753.1,	ID:ADX83117.1,	ID:AEB94520.1,	ID:AEE94094.1,	ID:AEM37991.1,	-	ID:EHP68821.1,	-	-	ID:AFZ69901.1,	ID:AGE72436.1,	ID:AGE70161.1,	ID:AGJ63129.1,	ID:AHC50698.1,	ID:EWG07809.1,	ID:BAN89901.1,	ID:EZQ06965.1,	ID:AIM27995.1,	ID:AKA76319.1,	ID:AKA73621.1,	ID:AKA79011.1,	ID:AKV74829.1,	ID:AKV77065.1,	ID:AKV79317.1,	ID:AKV81562.1,	ID:AKV83795.1,	ID:ALL00997.1,	ID:KSW12414.1,	ID:ALU29428.1,	ID:ALU32156.1,
417_aroK.faa	ID:BAA79540.1,	ID:BAB67385.1,	ID:AAY79606.1,	-	ID:ABP96012.1,	ID:ABU81722.1,	ID:ACP35929.1,	ID:ACP38539.1,	ID:ACP55783.1,	ID:ACR42445.1,	ID:ACP46167.1,	ID:ACP48121.1,	ID:ADB87706.1,	ID:AAK40645.1,	-	-	-	ID:ADM28533.1,	-	ID:ADX85754.1,	ID:ADX83118.1,	ID:AEB94519.1,	ID:AEE94095.1,	ID:AEM39737.1,	-	ID:EHP68822.1,	-	-	ID:AFZ69900.1,	ID:AGE72435.1,	ID:AGE70160.1,	ID:AGJ63130.1,	ID:AHC50697.1,	ID:EWG07808.1,	ID:BAN89902.1,	ID:EZQ06964.1,	ID:AIM27996.1,	ID:AKA76318.1,	ID:AKA73620.1,	ID:AKA79010.1,	ID:AKV74830.1,	ID:AKV77066.1,	ID:AKV79318.1,	ID:AKV81563.1,	ID:AKV83796.1,	ID:ALL00998.1,	ID:KSW12413.1,	ID:ALU29429.1,	ID:ALU32157.1,
418_aroE.faa	ID:BAA79542.2,	ID:BAB67382.1,	ID:AAY79604.1,	-	ID:ABP96014.1,	ID:ABU81399.1,	ID:ACP35931.1,	ID:ACP38541.1,	ID:ACP55785.1,	ID:ACR42447.1,	ID:ACP46169.1,	ID:ACP48119.1,	ID:ADB87708.1,	ID:AAK40643.1,	-	-	-	ID:ADM28531.1,	-	ID:ADX85756.1,	ID:ADX83120.1,	-	ID:AEE94097.1,	ID:AEM38662.1,	-	ID:EHP68824.1,	-	-	ID:AFZ69898.1,	ID:AGE72433.1,	ID:AGE70158.1,	ID:AGJ63132.1,	ID:AHC50695.1,	ID:EWG07806.1,	ID:BAN89903.1,	ID:EZQ06962.1,	ID:AIM27998.1,	ID:AKA76316.1,	ID:AKA73618.1,	ID:AKA79008.1,	ID:AKV75388.1,	ID:AKV77634.1,	ID:AKV79879.1,	ID:AKV82124.1,	ID:AKV84374.1,	ID:ALL00975.1,	ID:KSW12431.1,	-	ID:ALU32159.1,
419_aroD.faa	ID:BAA79545.1,	-	-	-	-	-	-	-	-	-	-	-	-	-	-	-	-	-	-	-	-	-	-	-	-	-	-	-	-	-	-	-	-	-	ID:BAN89904.1,	-	-	-	-	-	-	-	-	-	-	-	-	-	-
420_aroB.faa	ID:BAA79547.1,	ID:BAB67381.1,	ID:AAY79603.1,	-	ID:ABP96015.1,	ID:ABU81202.1,	ID:ACP35932.1,	ID:ACP38542.1,	ID:ACP55786.1,	ID:ACR42448.1,	ID:ACP46170.1,	ID:ACP48118.1,	ID:ADB87709.1,	ID:AAK40642.1,	-	-	-	ID:ADM28530.1,	-	ID:ADX85757.1,	ID:ADX83121.1,	ID:AEB94516.1,	ID:AEE94098.1,	ID:AEM39327.1,	-	ID:EHP68825.1,	-	-	ID:AFZ69897.1,	ID:AGE72432.1,	ID:AGE70157.1,	ID:AGJ63133.1,	ID:AHC50694.1,	ID:EWG07805.1,	ID:BAN89905.1,	ID:EZQ06961.1,	ID:AIM27999.1,	ID:AKA76315.1,	ID:AKA73617.1,	ID:AKA79007.1,	ID:AKV74832.1,	ID:AKV77068.1,	ID:AKV79320.1,	ID:AKV81565.1,	ID:AKV83798.1,	ID:ALL00990.1,	ID:KSW12419.1,	ID:ALU29431.1,	ID:ALU32160.1,
421_aroG.faa	ID:BAA79549.2,	ID:BAB67380.1,	ID:AAY79602.1,	-	ID:ABP96016.1,	ID:ABU82612.1,	ID:ACP35933.1,	ID:ACP38543.1,	ID:ACP55787.1,	ID:ACR42449.1,	ID:ACP46171.1,	ID:ACP48117.1,	ID:ADB87710.1,	ID:AAK40641.1,	-	-	-	ID:ADM28529.1,	-	ID:ADX85758.1,	ID:ADX83122.1,	ID:AEB94515.1,	ID:AEE94099.1,	ID:AEM38698.1,	-	ID:EHP68826.1,	-	-	ID:AFZ69896.1,	ID:AGE72431.1,	ID:AGE70156.1,	ID:AGJ63134.1,	ID:AHC50693.1,	ID:EWG07804.1,	ID:BAN89906.1,	ID:EZQ06960.1,	ID:AIM28000.1,	ID:AKA76314.1,	ID:AKA73616.1,	ID:AKA79006.1,	ID:AKV74833.1,	ID:AKV77069.1,	ID:AKV79321.1,	ID:AKV81566.1,	ID:AKV83799.1,	ID:ALL00991.1,	ID:KSW12418.1,	ID:ALU29432.1,	ID:ALU32161.1,
422_putative_transketola...faa	ID:BAA79551.1,	ID:BAB67378.1,	ID:AAY79600.1,	-	ID:ABP96018.1,	ID:ABU82073.1,	ID:ACP35935.1,	ID:ACP38545.1,	ID:ACP55789.1,	ID:ACR42451.1,	ID:ACP46173.1,	ID:ACP48115.1,	ID:ADB87712.1,	ID:AAK40639.1,	-	-	-	ID:ADM28527.1,	-	ID:ADX85760.1,	ID:ADX83124.1,	ID:AEB94513.1,	ID:AEE94101.1,	ID:AEM39329.1,	-	ID:EHP68828.1,	-	-	ID:AFZ69895.1,	ID:AGE72429.1,	ID:AGE70154.1,	ID:AGJ63136.1,	ID:AHC50691.1,	ID:EWG07802.1,	ID:BAN89907.1,	ID:EZQ06958.1,	ID:AIM28002.1,	ID:AKA76312.1,	ID:AKA73614.1,	ID:AKA79004.1,	ID:AKV74835.1,	ID:AKV77071.1,	ID:AKV79323.1,	ID:AKV81568.1,	ID:AKV83801.1,	ID:ALL00993.1,	ID:KSW12416.1,	ID:ALU29434.1,	ID:ALU32163.1,
423_putative_transketola...faa	ID:BAA79554.2,	ID:BAB67377.1,	ID:AAY79599.1,	-	ID:ABP96019.1,	ID:ABU82443.1,	ID:ACP35936.1,	ID:ACP38546.1,	ID:ACP55790.1,	ID:ACR42452.1,	ID:ACP46174.1,	ID:ACP48114.1,	ID:ADB87713.1,	ID:AAK40638.1,	-	-	-	ID:ADM28526.1,	-	ID:ADX85762.1,	ID:ADX83126.1,	ID:AEB94512.1,	ID:AEE94102.1,	ID:AEM39328.1,	-	ID:EHP68829.1,	-	-	ID:AFZ69894.1,	ID:AGE72428.1,	ID:AGE70153.1,	ID:AGJ63137.1,	ID:AHC50690.1,	ID:EWG07801.1,	ID:BAN89908.1,	ID:EZQ06957.1,	ID:AIM28003.1,	ID:AKA77752.1,	ID:AKA75058.1,	ID:AKA80445.1,	ID:AKV74836.1,	ID:AKV77072.1,	ID:AKV79324.1,	ID:AKV81569.1,	ID:AKV83802.1,	ID:ALL00992.1,	ID:KSW12417.1,	ID:ALU29435.1,	ID:ALU32164.1,
424_hypothetical_protein.faa	ID:BAA79556.2,ID:BAA79823.2,	-	-	-	-	-	-	-	-	-	-	-	-	-	-	-	-	-	-	-	-	-	-	-	-	-	-	-	-	-	-	-	-	-	ID:BAN89909.1,	-	-	-	-	-	-	-	-	-	-	-	-	-	-
425_enoyl-CoA_hydratase-...faa	ID:BAA79559.2,	-	-	-	-	-	-	-	-	-	-	-	-	-	-	-	ID:ADL19838.1,	-	-	-	-	-	-	-	-	-	-	-	ID:AFZ69876.1,	-	-	-	-	-	ID:BAN89911.1,	-	-	-	-	-	-	-	-	-	-	-	-	-	-
426_hypothetical_protein.faa	ID:BAA79561.2,	-	-	-	-	-	-	-	-	-	-	-	-	-	-	-	-	-	-	-	-	-	-	-	-	-	-	-	-	-	-	-	-	-	ID:BAN89912.1,	-	-	-	-	-	-	-	-	-	-	-	-	-	-
427_hypothetical_protein.faa	ID:BAA79562.2,	-	-	-	-	-	-	-	-	-	-	-	-	-	-	-	-	ID:ADM27431.1,	-	-	-	-	-	-	-	-	-	-	-	-	-	-	-	-	ID:BAN89913.1,	-	-	-	-	-	-	-	-	-	-	-	-	-	-
428_hypothetical_protein.faa	ID:BAA79563.2,	ID:BAB66000.1,	-	-	ID:ABP95728.1,	-	ID:ACP36492.1,	ID:ACP39094.1,	ID:ACP56296.1,	ID:ACR42970.1,	ID:ACP46746.1,	ID:ACP47563.1,	ID:ADB88286.1,	ID:AAK43091.1,	-	-	ID:ADL18896.1,	ID:ADM28111.1,	-	ID:ADX86307.1,	ID:ADX83647.1,	ID:AEB94764.1,	ID:AEE94376.1,	ID:AEM38897.1,	-	ID:EHP68261.1,	ID:AFH43124.1,	ID:AFK51390.1,	ID:AFZ70062.1,	-	-	ID:AGJ63653.1,	-	ID:EWG07160.1,	ID:BAN89914.1,	ID:EZQ01808.1,	ID:AIM27712.1,	ID:AKA75842.1,	ID:AKA73144.1,	ID:AKA78534.1,	ID:AKV74567.1,	ID:AKV76806.1,	ID:AKV79057.1,	ID:AKV81302.1,	ID:AKV83540.1,	ID:ALL00299.1,ID:ALL00327.1,	-	-	-
429_putative_dehydrogena...faa	ID:BAA79565.2,	-	-	-	-	-	-	-	-	-	-	-	-	-	-	-	-	-	-	-	-	-	-	-	-	-	-	-	-	-	-	-	-	-	ID:BAN89915.1,	-	-	-	-	-	-	-	-	-	-	-	-	-	-
430_hypothetical_protein.faa	ID:BAA79566.1,	-	-	-	-	-	-	-	-	-	-	-	-	-	-	-	-	-	-	-	-	-	-	-	-	-	-	-	-	-	-	-	-	-	ID:BAN89916.1,	-	-	-	-	-	-	-	-	-	-	-	-	-	-
431_hypothetical_protein.faa	ID:BAA79567.2,	-	-	-	-	-	-	-	-	-	-	-	-	-	-	-	-	-	-	-	-	-	-	-	-	-	-	-	-	-	-	-	-	-	-	-	-	-	-	-	-	-	-	-	-	-	-	-	-
432_hypothetical_protein.faa	ID:BAA79568.1,	-	-	-	-	-	-	-	-	-	-	-	-	-	-	-	-	-	-	-	-	-	-	-	-	-	-	-	ID:AFZ70149.1,	-	-	-	-	-	ID:BAN89928.1,	-	-	-	-	-	-	-	-	-	-	-	-	-	-
433_conserved_hypothetic...faa	ID:BAA79570.1,	ID:BAB65572.1,	ID:AAY79946.1,	-	ID:ABP94770.1,	-	ID:ACP36345.1,	ID:ACP38938.1,	ID:ACP56142.1,	ID:ACR42806.1,	ID:ACP46577.1,	ID:ACP47718.1,	ID:ADB88112.1,	ID:AAK43266.1,	-	-	ID:ADL18756.1,	-	-	ID:ADX86140.1,	ID:ADX83487.1,	ID:AEB95611.1,	ID:AEE95111.1,	-	-	ID:EHP70576.1,	-	-	ID:AFZ70463.1,	ID:AGE72789.1,	ID:AGE70516.1,	ID:AGJ63496.1,	ID:AHC50961.1,	ID:EWG06886.1,	ID:BAN89929.1,	ID:EZQ11075.1,	ID:AIM26757.1,	ID:AKA75989.1,	ID:AKA73290.1,	ID:AKA78682.1,	ID:AKV73712.1,	ID:AKV75952.1,	ID:AKV78203.1,	ID:AKV80448.1,	ID:AKV82695.1,	ID:ALL01382.1,	-	ID:ALU29120.1,	ID:ALU31846.1,
434_hypothetical_protein.faa	ID:BAA79571.1,	-	-	-	-	-	-	-	-	-	-	-	-	-	-	-	-	-	-	-	-	-	-	-	-	-	-	-	-	-	-	-	-	-	ID:BAN89930.1,	-	-	-	-	-	-	-	-	-	-	-	-	-	-
437_hypothetical_protein.faa	ID:BAA79574.1,	-	-	-	-	-	-	-	-	-	-	-	-	-	-	-	-	-	-	-	-	-	-	-	-	-	-	-	-	-	-	-	-	-	ID:BAN89933.1,	-	-	-	-	-	-	-	-	-	-	-	-	-	-
438_hypothetical_protein.faa	ID:BAA79575.2,	-	-	-	-	-	-	-	-	-	-	-	-	-	-	ID:ADI32340.1,	ID:ADL19623.1,	-	-	-	-	-	-	-	-	-	-	-	ID:AFZ70918.1,	-	-	-	-	-	ID:BAN89934.1,	-	-	-	-	-	-	-	-	-	-	-	-	-	-
439_hypothetical_protein.faa	ID:BAA79576.2,	-	-	-	-	-	-	-	-	-	-	-	-	-	-	-	-	-	-	-	-	-	-	-	-	-	-	-	-	-	-	-	-	-	-	-	-	-	-	-	-	-	-	-	-	-	-	-	-
441_surface_layer_protei...faa	ID:BAA79579.2,	-	-	-	-	-	-	-	-	-	-	-	-	-	-	-	-	-	-	-	-	-	-	-	-	-	-	-	-	-	-	-	-	-	ID:BAN89937.1,	-	-	-	-	-	-	-	-	-	-	-	-	-	-
442_hypothetical_protein.faa	ID:BAA79584.2,	-	-	-	-	-	-	-	-	-	-	-	-	-	-	-	-	-	-	-	-	-	-	-	-	-	-	-	-	-	-	-	-	-	ID:BAN89938.1,	-	-	-	-	-	-	-	-	-	-	-	-	-	-
443_hypothetical_protein.faa	ID:BAA79588.2,	-	-	-	-	-	-	-	-	-	-	-	-	-	-	-	-	-	-	-	-	-	-	-	-	-	-	-	-	-	-	-	-	-	ID:BAN89939.1,	-	-	-	-	-	-	-	-	-	-	-	-	-	-
444_hypothetical_protein.faa	ID:BAA79590.2,	-	-	-	-	-	-	-	-	-	-	-	-	-	-	-	-	-	-	-	-	-	-	-	-	-	-	-	-	-	-	-	-	-	ID:BAN89940.1,	-	-	-	-	-	-	-	-	-	-	-	-	-	-
447_hypothetical_protein.faa	ID:BAA79593.2,	-	-	-	-	-	-	-	-	-	-	-	-	-	-	-	-	-	-	-	-	-	-	-	-	-	-	-	-	-	-	-	-	-	ID:BAN89943.1,	-	-	-	-	-	-	-	-	-	-	-	-	-	-
449_hypothetical_protein.faa	ID:BAA79598.2,	-	-	-	-	-	-	-	-	-	-	-	-	-	-	-	-	-	-	-	-	-	-	-	-	-	-	-	-	-	-	-	-	-	ID:BAN89945.1,	-	-	-	-	-	-	-	-	-	-	-	-	-	-
450_conserved_hypothetic...faa	ID:BAA79600.1,	ID:BAB66581.1,	ID:AAY80938.1,	ID:ABM81033.1,	ID:ABP96135.1,	ID:ABU82132.1,	ID:ACP35600.1,	ID:ACP38238.1,	ID:ACP55484.1,	ID:ACR42086.1,	ID:ACP45753.1,	ID:ACP48439.1,	ID:ADB87356.1,	ID:AAK40954.1,	-	-	-	-	-	ID:ADX85430.1,	ID:ADX82801.1,	ID:AEB94399.1,	ID:AEE93984.1,	ID:AEM39398.1,	-	ID:EHP68703.1,	ID:AFH42974.1,	-	-	ID:AGE73812.1,	ID:AGE71539.1,	ID:AGJ62813.1,	ID:AHC51841.1,	ID:EWG08086.1,	ID:BAN89946.1,	ID:EZQ04860.1,	ID:AIM28118.1,	ID:AKA76680.1,	ID:AKA73983.1,	ID:AKA79374.1,	ID:AKV74943.1,	ID:AKV77181.1,	ID:AKV79431.1,	ID:AKV81676.1,	ID:AKV83906.1,	ID:ALL01177.1,	ID:KSW12260.1,	ID:ALU30233.1,	ID:ALU30948.1,
452_putative_metal_depen...faa	ID:BAA79607.1,	ID:BAB67438.1,	ID:AAY79687.1,	ID:ABM80095.1,	ID:ABP94363.1,	-	ID:ACP36260.1,	ID:ACP38850.1,	ID:ACP56055.1,	ID:ACR42719.1,	ID:ACP46488.1,	ID:ACP47806.1,	ID:ADB88021.1,	ID:AAK40371.1,	-	-	-	ID:ADM27395.1,	-	ID:ADX86049.1,	ID:ADX83402.1,	ID:AEB95989.1,	-	ID:AEM38508.1,	-	ID:EHP69281.1,	ID:AFH42143.1,	-	-	ID:AGE72521.1,	ID:AGE70246.1,	ID:AGJ63408.1,	ID:AHC50773.1,	ID:EWG07440.1,	ID:BAN89948.1,	ID:EZQ10877.1,	ID:AIM26350.1,	ID:AKA76064.1,	ID:AKA73365.1,	ID:AKA78757.1,	ID:AKV73359.1,	ID:AKV75603.1,	ID:AKV77849.1,	ID:AKV80094.1,	ID:AKV82338.1,	ID:ALL01444.1,	ID:KSW12120.1,	ID:ALU29349.1,	ID:ALU32078.1,
454_hypothetical_protein.faa	ID:BAA79611.1,	-	-	-	-	-	-	-	-	-	-	-	-	-	-	-	-	-	-	-	-	-	-	-	-	-	-	-	-	-	-	-	-	-	ID:BAN89950.1,	-	-	-	-	-	-	-	-	-	-	-	-	-	-
455_thioredoxin.faa	ID:BAA79612.1,	-	-	-	-	-	-	-	-	-	-	-	-	-	-	-	-	-	-	-	-	-	-	-	-	-	-	-	-	-	-	-	-	-	ID:BAN89951.1,	-	-	-	-	-	-	-	-	-	-	-	-	-	-
456_conserved_hypothetic...faa	ID:BAA79615.2,	ID:BAK54729.1,	ID:AAY79498.1,	ID:ABM80742.1,	ID:ABP96296.1,	-	ID:ACP36189.1,	ID:ACP38778.1,	ID:ACP55983.1,	ID:ACR42646.1,	ID:ACP46412.1,	ID:ACP47881.1,	ID:ADB87947.1,	ID:AAK40444.1,	-	-	ID:ADL18992.1,	ID:ADM27367.1,	-	ID:ADX85972.1,	ID:ADX83329.1,	ID:AEB94241.1,	ID:AEE93560.1,	ID:AEM39746.1,	-	ID:EHP68539.1,	ID:AFH42994.1,	-	ID:AFZ69999.1,	ID:AGE72322.1,	ID:AGE70047.1,	ID:AGJ63335.1,	ID:AHC50593.1,	ID:EWG08151.1,	ID:BAN89952.1,	ID:EZQ03151.1,	ID:AIM28279.1,	ID:AKA76128.1,	ID:AKA73430.1,	ID:AKA78820.1,	ID:AKV75419.1,	ID:AKV77662.1,	ID:AKV79909.1,	ID:AKV82154.1,	ID:AKV84052.1,	-	ID:KSW11947.1,	ID:ALU29527.1,	ID:ALU32257.1,
457_hypothetical_protein.faa	ID:BAA79619.2,	-	-	-	-	-	-	-	-	-	-	-	-	-	-	-	-	-	-	-	-	-	-	-	-	-	-	-	-	-	-	-	-	-	ID:BAN89953.1,	-	-	-	-	-	-	-	-	-	-	-	-	-	-
459_secG.faa	ID:BAA79625.2,	-	-	-	-	ID:ABU82239.1,	-	-	-	-	-	-	-	-	-	-	-	-	-	-	-	-	-	-	-	-	-	-	-	-	-	-	-	-	ID:BAN89955.1,	-	-	-	-	-	-	-	-	-	-	-	-	-	-
460_hypothetical_protein.faa	ID:BAA79626.2,	-	-	-	-	-	-	-	-	-	-	-	-	-	-	-	-	-	-	-	-	-	-	-	-	-	-	-	-	-	-	-	-	-	ID:BAN89956.1,	-	-	-	-	-	-	-	-	-	-	-	-	-	-
463_hypothetical_protein.faa	ID:BAA79633.2,	-	-	-	-	-	-	-	-	-	-	-	-	-	-	-	-	-	-	-	-	-	-	-	-	-	-	-	-	-	-	-	-	-	ID:BAN89959.1,	-	-	-	-	-	-	-	-	-	-	-	-	-	-
467_priB.faa	ID:BAA79640.1,	-	-	-	-	-	-	-	-	-	-	-	-	-	-	-	-	-	-	-	-	-	-	-	-	-	-	-	-	-	-	-	-	-	ID:BAN89963.1,	-	-	-	-	-	-	-	-	-	-	-	-	-	-
468_tenA.faa	ID:BAA79642.2,	ID:BAB66031.1,	ID:AAY80576.1,	-	ID:ABP95509.1,	-	ID:ACP36813.1,	ID:ACP39422.1,	ID:ACP56604.1,	ID:ACR43290.1,	ID:ACP47113.1,	ID:ACP49965.1,	ID:ADB88632.1,	ID:AAK42720.1,	-	ID:ADI31878.1,	-	-	-	ID:ADX86653.1,	ID:ADX84008.1,	ID:AEB94986.1,	ID:AEE94970.1,	-	-	ID:EHP68011.1,	ID:AFH42744.1,	-	-	ID:AGE73435.1,	ID:AGE71165.1,	ID:AGJ63990.1,	ID:AHC51517.1,	ID:EWG07947.1,	ID:BAN89964.1,	ID:EZQ01519.1,	ID:AIM27493.1,	ID:AKA75515.1,	ID:AKA72816.1,	ID:AKA78208.1,	ID:AKV74363.1,	ID:AKV76602.1,	ID:AKV78854.1,	ID:AKV81099.1,	ID:AKV83337.1,	-	-	ID:ALU28565.1,	ID:ALU31277.1,
469_putative_MFS_transpo...faa	ID:BAA79644.1,	-	-	-	-	-	-	-	-	-	-	-	-	-	-	-	-	-	-	-	-	-	-	-	-	-	-	-	-	-	-	-	-	-	ID:BAN89965.1,	-	-	-	-	-	-	-	-	-	-	-	-	-	-
470_mdh.faa	ID:BAA79645.2,	ID:BAB66902.2,	ID:AAY79663.1,	-	ID:ABP94632.1,	ID:ABU82439.1,	ID:ACP36825.1,	ID:ACP39434.1,	ID:ACP56616.1,	ID:ACR43302.1,	ID:ACP47125.1,	ID:ACP49977.1,	ID:ADB88644.1,	ID:AAK42709.1,	-	-	ID:ADL18695.1,	-	-	ID:ADX86667.1,	ID:ADX84022.1,	ID:AEB95735.1,	ID:AEE93202.1,	ID:AEM38505.1,	-	ID:EHP71011.1,	-	-	ID:AFZ70961.1,	ID:AGE72496.1,	ID:AGE70221.1,	ID:AGJ64004.1,	ID:AHC50750.1,	-	ID:BAN89966.1,	ID:EZQ11243.1,	ID:AIM26619.1,	ID:AKA75504.1,	ID:AKA72805.1,	ID:AKA78197.1,	ID:AKV73599.1,	ID:AKV75840.1,	ID:AKV78089.1,	ID:AKV80334.1,	ID:AKV82580.1,	-	-	ID:ALU29371.1,	ID:ALU32100.1,
476_conserved_hypothetic...faa	ID:BAA79653.2,	ID:BAB66074.1,	ID:AAY80603.1,	-	ID:ABP95503.1,	-	ID:ACP34258.1,	ID:ACP36997.1,	ID:ACP54134.1,	ID:ACR40743.1,	ID:ACP44401.1,	ID:ACP47302.1,	ID:ADB85907.1,	ID:AAK42456.1,	-	-	ID:ADL18717.1,	-	-	ID:ADX84199.1,	ID:ADX81478.1,	ID:AEB94989.1,	-	-	-	ID:EHP71307.1,	-	-	ID:AFZ70966.1,	ID:AGE73463.1,	ID:AGE71193.1,	ID:AGJ61585.1,	ID:AHC51541.1,	-	ID:BAN89972.1,	ID:EZQ10612.1,	ID:AIM27487.1,	ID:AKA75257.1,	ID:AKA72558.1,	ID:AKA77950.1,	ID:AKV74357.1,	ID:AKV76596.1,	ID:AKV78848.1,	ID:AKV81093.1,	ID:AKV83331.1,	ID:ALL00278.1,	ID:KSW12570.1,	ID:ALU30502.1,	ID:ALU32766.1,
478_conserved_hypothetic...faa	ID:BAA79656.2,	-	ID:AAY80822.1,	-	ID:ABP96253.1,	-	ID:ACP36166.1,	ID:ACP38755.1,	ID:ACP55959.1,	-	-	ID:ACP47904.1,	-	ID:AAK40466.1,	-	-	ID:ADL19242.1,	-	-	-	ID:ADX83306.1,	-	ID:AEE93464.1,	ID:AEM38118.1,	-	ID:EHP68581.1,	-	-	ID:AFZ70012.1,	ID:AGE73695.1,	ID:AGE71422.1,	-	-	ID:EWG08174.1,	ID:BAN89974.1,	ID:EZQ03232.1,	ID:AIM28236.1,	ID:AYN75751.1,	ID:AYN75588.1,	ID:AYP18585.1,	-	-	-	-	-	-	-	ID:ALU30336.1,	ID:ALU31054.1,
482_hypothetical_protein.faa	ID:BAA79661.1,	-	-	ID:ABM80803.1,	-	-	-	-	-	-	-	-	-	-	-	-	-	ID:ADM26913.1,	-	-	-	-	-	ID:AEM39158.1,	-	-	ID:AFH43137.1,	-	ID:AFZ71095.1,	-	-	-	-	-	ID:BAN89978.1,	-	-	-	-	-	-	-	-	-	-	ID:ALL01729.1,	ID:KSW11902.1,	-	-
484_hypothetical_protein.faa	ID:BAA79664.1,	-	-	-	-	-	-	-	-	-	-	-	-	-	-	-	-	-	-	-	-	-	-	-	-	-	-	-	-	-	-	-	-	-	-	-	-	-	-	-	-	-	-	-	-	-	-	-	-
485_isocitrate_dehydroge...faa	ID:BAA79665.2,	ID:BAB67271.1,	ID:AAY81653.1,	-	ID:ABP94878.1,	ID:ABU82242.1,	ID:ACP36892.1,	ID:ACP39501.1,	ID:ACP56686.1,	ID:ACR43372.1,	ID:ACP47199.1,	ID:ACP50049.1,	ID:ADB88721.1,	ID:AAK42356.1,	-	-	ID:ADL19223.1,	ID:ADM28560.1,ID:ADM28570.1,	-	ID:ADX86739.1,	ID:ADX84095.1,	ID:AEB95524.1,	ID:AEE95224.1,	-	-	ID:EHP70710.1,	-	-	ID:AFZ70522.1,	ID:AGE74573.1,	ID:AGE72256.1,	ID:AGJ64073.1,	ID:AHC52380.1,	ID:EWG07556.1,	ID:BAN89980.1,	ID:EZQ11008.1,	ID:AIM26865.1,	ID:AKA75159.1,	ID:AKA72459.1,	ID:AKA77851.1,	ID:AKV73805.1,	ID:AKV76045.1,	ID:AKV78296.1,	ID:AKV80541.1,	ID:AKV82789.1,	ID:ALL01579.1,	ID:KSW12024.1,	ID:ALU30593.1,	ID:ALU32854.1,
486_hypothetical_protein.faa	ID:BAA79667.1,	-	-	-	-	-	-	-	-	-	-	-	-	-	-	-	ID:ADL18623.1,	-	-	-	-	-	-	-	-	-	-	-	ID:AFZ71096.1,	-	-	-	-	-	ID:BAN89981.1,	-	-	-	-	-	-	-	-	-	-	-	-	-	-
487_conserved_hypothetic...faa	ID:BAA79671.2,	ID:BAB66464.1,	ID:AAY80815.1,	ID:ABM80806.1,	ID:ABP96244.1,	-	ID:ACP36157.1,	ID:ACP38746.1,	ID:ACP55950.1,	ID:ACR42615.1,	ID:ACP46381.1,	ID:ACP47913.1,	ID:ADB87916.1,	ID:AAK40475.1,	ID:ADG91068.1,	ID:ADI32566.1,	ID:ADL18624.1,	ID:ADM26974.1,	-	ID:ADX85941.1,	ID:ADX83297.1,	ID:AEB94292.1,	-	ID:AEM39155.1,	-	ID:EHP68590.1,	-	ID:AFK50721.1,	ID:AFZ71097.1,	ID:AGE73686.1,	ID:AGE71414.1,	ID:AGJ63304.1,	ID:AHC51730.1,	-	ID:BAN89982.1,	-	ID:AIM28227.1,	ID:AKA77739.1,	ID:AKA75045.1,	ID:AKA80432.1,	ID:AKV75037.1,	ID:AKV77275.1,	ID:AKV79525.1,	ID:AKV81770.1,	ID:AKV84003.1,	ID:ALL01732.1,	ID:KSW11899.1,	ID:ALU30343.1,	ID:ALU31061.1,
488_hypothetical_protein.faa	ID:BAA79673.1,	-	-	-	-	-	-	-	-	-	-	-	-	-	-	-	-	-	-	-	-	-	-	-	-	-	-	-	-	-	-	-	-	-	ID:BAN89983.1,	-	-	-	-	-	-	-	-	-	-	-	-	-	-
490_hypothetical_protein.faa	ID:BAA79676.1,	-	-	-	-	-	-	-	-	-	-	-	-	-	-	-	-	-	-	-	-	-	-	-	-	-	-	-	-	-	-	-	-	-	ID:BAN89985.1,	-	-	-	-	-	-	-	-	-	-	-	-	-	-
491_conserved_hypothetic...faa	ID:BAA79678.2,	-	-	ID:ABM81404.1,	-	-	-	-	-	-	-	-	-	-	-	-	-	ID:ADM28579.1,	-	-	-	-	-	-	-	-	-	-	-	-	-	-	-	-	ID:BAN89986.1,	-	-	-	-	-	-	-	-	-	-	ID:ALL00819.1,	-	-	-
495_hypothetical_protein.faa	ID:BAF34742.1,	-	-	-	-	-	-	-	-	-	-	-	-	-	-	-	-	-	-	-	-	-	-	-	-	-	-	-	-	-	-	-	-	-	ID:BAN89991.1,	-	-	-	-	-	-	-	-	-	-	-	-	-	-
497_menC.faa	ID:BAA79688.2,	-	-	-	-	ID:ABU82366.1,	-	-	ID:ACP54828.1,	-	-	ID:ACP49107.1,	-	-	-	-	ID:ADL19379.1,	-	-	-	-	-	-	-	-	-	-	-	ID:AFZ70349.1,	-	-	-	-	-	ID:BAN89993.1,	-	-	-	-	-	-	-	-	-	-	-	-	-	-
499_hypothetical_protein.faa	ID:BAA79692.2,	ID:BAB65978.1,	-	-	-	-	ID:ACP35841.1,	-	-	-	-	-	-	-	-	-	-	-	-	-	-	-	-	-	-	-	-	-	-	-	-	-	-	-	-	-	-	-	-	-	-	-	-	-	-	ID:ALL02082.1,	-	-	-
500_hypothetical_protein.faa	ID:BAA79694.1,	-	-	-	-	-	-	-	-	-	-	-	-	-	-	-	-	-	-	-	-	-	-	-	-	-	-	-	-	-	-	-	-	-	-	-	-	-	-	-	-	-	-	-	-	-	-	-	-
501_hypothetical_protein.faa	ID:BAF34743.1,	-	-	-	-	-	-	-	-	-	-	-	-	-	-	-	-	-	-	-	-	-	-	-	-	-	-	-	-	-	-	-	-	-	-	-	-	-	-	-	-	-	-	-	-	-	-	-	-
502_hypothetical_protein.faa	ID:BAA79696.1,	-	-	-	-	-	-	-	-	-	-	-	-	-	-	-	-	-	-	-	-	-	-	-	-	-	-	-	-	-	-	-	-	-	-	-	-	-	-	-	-	-	-	-	-	-	-	-	-
503_hypothetical_protein.faa	ID:BAF34744.1,	-	-	-	-	-	-	-	-	-	-	-	-	-	-	-	-	-	-	-	-	-	-	-	-	-	-	-	-	-	-	-	-	-	-	-	-	-	-	-	-	-	-	-	-	-	-	-	-
504_hypothetical_protein.faa	ID:BAA79698.1,	-	-	-	-	-	-	-	-	-	-	-	-	-	-	-	-	-	-	-	-	-	-	-	-	-	-	-	-	-	-	-	-	-	-	-	-	-	-	-	-	-	-	-	-	-	-	-	-
505_hypothetical_protein.faa	ID:BAF34745.1,	-	-	-	-	-	-	-	-	-	-	-	-	-	-	-	-	-	-	-	-	-	-	-	-	-	-	-	-	-	-	-	-	-	-	-	-	-	-	-	-	-	-	-	-	ID:ALL00122.1,	-	-	-
506_hypothetical_protein.faa	ID:BAF34746.1,	-	-	-	-	-	-	-	-	-	-	-	-	-	-	-	-	-	-	-	-	-	-	-	-	-	-	-	-	-	-	-	-	-	-	-	-	-	-	-	-	-	-	-	-	-	-	-	-
507_hypothetical_protein.faa	ID:BAF34747.1,	-	-	-	-	-	-	-	-	-	-	-	-	-	-	-	-	-	-	-	-	-	-	-	-	-	-	-	-	-	-	-	-	-	-	-	-	-	-	-	-	-	-	-	-	-	-	-	-
508_hypothetical_protein.faa	ID:BAA79701.2,	-	-	-	-	-	-	-	-	-	-	-	-	-	-	-	-	-	-	-	-	-	-	-	-	-	-	-	-	-	-	-	-	-	-	-	-	-	-	-	-	-	-	-	-	-	-	-	-
509_hypothetical_protein.faa	ID:BAA79703.1,	-	-	-	-	-	-	-	-	-	-	-	-	-	-	-	-	-	-	-	-	-	-	-	-	-	-	-	-	-	-	-	-	-	-	-	-	-	-	-	-	-	-	-	-	-	-	-	-
510_hypothetical_protein.faa	ID:BAA79704.1,	-	-	-	-	-	-	-	-	-	-	-	-	-	-	-	-	-	-	-	-	-	-	-	-	-	-	-	-	-	-	-	-	-	-	-	-	-	-	-	-	-	-	-	-	-	-	-	-
511_hypothetical_protein.faa	ID:BAF34748.1,	-	-	-	-	-	-	-	-	-	-	-	-	-	-	-	-	-	-	-	-	-	-	-	-	-	-	-	-	-	-	-	-	-	-	-	-	-	-	-	-	-	-	-	-	-	-	-	-
512_hypothetical_protein.faa	ID:BAF34749.1,	-	-	-	-	-	-	-	-	-	-	-	-	-	-	-	-	-	-	-	-	-	-	-	-	-	-	-	-	-	-	-	-	-	-	-	-	-	-	-	-	-	-	-	-	-	-	-	-
513_hypothetical_protein.faa	ID:BAA79706.1,	-	-	-	-	-	-	-	-	-	-	-	-	-	-	-	-	-	-	-	-	-	-	-	-	-	-	-	-	-	-	-	-	-	-	-	-	-	-	-	-	-	-	-	-	-	-	-	-
514_hypothetical_protein.faa	ID:BAF34750.1,	-	-	-	-	-	-	-	-	-	-	-	-	-	-	-	-	-	-	-	-	-	-	-	-	-	-	-	-	-	-	-	-	-	-	-	-	-	-	-	-	-	-	-	-	-	-	-	-
515_hypothetical_protein.faa	ID:BAA79708.1,	-	-	-	-	-	-	-	-	-	-	-	-	-	-	-	-	-	-	-	-	-	-	-	-	-	-	-	-	-	-	-	-	-	-	-	-	-	-	-	-	-	-	-	-	-	-	-	-
516_hypothetical_protein.faa	ID:BAA79711.1,	-	-	-	-	-	-	-	-	-	-	-	-	-	-	-	-	-	-	-	-	-	-	-	-	-	-	-	-	-	-	-	-	-	-	-	-	-	-	-	-	-	-	-	-	-	-	-	-
517_hypothetical_protein.faa	ID:BAA79712.2,	-	-	-	-	-	-	-	-	-	-	-	-	-	-	-	-	-	-	-	-	-	-	-	-	-	-	-	-	-	-	-	-	-	-	-	-	-	-	-	-	-	-	-	-	-	-	-	-
518_hypothetical_protein.faa	ID:BAA79713.1,	-	-	-	-	-	-	-	-	-	-	-	-	-	-	-	-	-	-	-	-	-	-	-	-	-	-	-	-	-	-	-	-	-	-	-	-	-	-	-	-	-	-	-	-	-	-	-	-
519_hypothetical_protein.faa	ID:BAA79714.1,	-	-	-	-	-	-	-	-	-	-	-	-	-	-	-	-	-	-	-	-	-	-	-	-	-	-	-	-	-	-	-	-	-	-	-	-	-	-	-	-	-	-	-	-	-	-	-	-
520_acyl-CoA_dehydrogena...faa	ID:BAA79716.1,	-	-	-	-	-	-	-	-	-	-	-	-	-	-	-	ID:ADL19637.1,	-	-	-	-	-	-	-	-	-	-	-	ID:AFZ70886.1,	-	-	-	-	-	ID:BAN89995.1,	-	-	-	-	-	-	-	-	-	-	-	-	-	-
521_superoxide_dismutase...faa	ID:BAA79718.1,	ID:BAB67393.1,	ID:AAY79614.1,	-	ID:ABP96029.1,	-	ID:ACP35920.1,	ID:ACP38530.1,	ID:ACP55774.1,	ID:ACR42436.1,	ID:ACP46158.1,	ID:ACP48130.1,	ID:ADB87697.1,	ID:AAK40652.1,	-	-	ID:ADL18905.1,	-	-	ID:ADX85745.1,	ID:ADX83109.1,	ID:AEB94503.1,	ID:AEE94086.1,	-	-	ID:EHP68813.1,	-	-	ID:AFZ70741.1,	ID:AGE72443.1,	ID:AGE70168.1,	ID:AGJ63121.1,	ID:AHC50705.1,	ID:EWG07818.1,	ID:BAN89996.1,	ID:EZQ06972.1,	ID:AIM28013.1,	ID:AKA76326.1,	ID:AKA73629.1,	ID:AKA79019.1,	ID:AKV74848.1,	ID:AKV77084.1,	ID:AKV79336.1,	ID:AKV81581.1,	ID:AKV83813.1,	-	-	ID:ALU29422.1,	ID:ALU32150.1,
522_hypothetical_protein.faa	ID:BAA79720.1,	-	-	-	-	-	-	-	-	-	-	-	-	-	-	-	-	-	-	-	-	-	-	ID:AEM39788.1,	-	-	-	-	-	-	-	-	-	-	ID:BAN89997.1,	-	-	-	-	-	-	-	-	-	-	-	-	-	-
523_hypothetical_protein.faa	ID:BAA79722.2,	-	-	-	-	-	-	-	-	-	-	-	-	-	-	-	-	-	-	-	-	-	-	-	-	-	-	-	-	-	-	-	-	-	-	-	-	-	-	-	-	-	-	-	-	-	-	-	-
529_conserved_hypothetic...faa	ID:BAA79736.2,	ID:BAB65483.1,	ID:AAY80352.1,	ID:ABM79894.1,	ID:ABP94862.1,	ID:ABU81887.1,	ID:ACP34331.1,	ID:ACP37036.1,	ID:ACP54175.1,	ID:ACR40798.1,	ID:ACP44442.1,	ID:ACP49652.1,	ID:ADB85949.1,	ID:AAK42499.1,	-	-	-	-	-	ID:ADX84240.1,	ID:ADX81521.1,	ID:AEB95508.1,	ID:AEE95019.1,	ID:AEM39555.1,	-	ID:EHP70699.1,	ID:AFH42244.1,	-	ID:AFZ70406.1,	ID:AGE73204.1,	ID:AGE70933.1,	ID:AGJ61615.1,	ID:AHC51324.1,	ID:EWG07862.1,	ID:BAN90004.1,	ID:EZQ11136.1,	ID:AIM26849.1,	ID:AKA75296.1,	ID:AKA72597.1,	ID:AKA77989.1,	ID:AKV73793.1,	ID:AKV76033.1,	ID:AKV78284.1,	ID:AKV80529.1,	ID:AKV82777.1,	ID:ALL00606.1,	-	ID:ALU28761.1,	ID:ALU31481.1,
530_conserved_hypothetic...faa	ID:BAA79737.2,	ID:BAB66650.1,	-	-	-	-	ID:ACP34643.1,	ID:ACP37799.1,	ID:ACP54992.1,	ID:ACR41645.1,	ID:ACP45315.1,	ID:ACP48889.1,	ID:ADB86844.1,	ID:AAK41855.1,ID:AAK41884.1,ID:AAK42660.1,	-	ID:ADI31948.1,	-	-	-	ID:ADX84972.1,ID:ADX84992.1,	ID:ADX81923.1,ID:ADX82358.1,	-	-	ID:AEM38336.1,ID:AEM38451.1,ID:AEM39095.1,	-	-	-	-	-	-	-	ID:AGJ62240.1,ID:AGJ62376.1,	-	-	-	-	-	ID:AKA75455.1,ID:AKA77313.1,	ID:AKA72756.1,ID:AKA74617.1,	ID:AKA78148.1,ID:AKA80004.1,	-	-	-	-	-	-	-	-	-
531_conserved_hypothetic...faa	ID:BAA79738.2,	-	-	-	-	-	-	-	-	-	-	-	-	-	-	-	-	-	-	-	-	-	-	-	-	-	-	-	-	-	-	-	-	-	-	-	-	-	-	-	-	-	-	-	-	-	-	-	-
533_hypothetical_protein.faa	ID:BAA79741.2,	ID:BAB66957.1,	ID:AAY79557.1,	-	ID:ABP94611.1,	-	ID:ACP36497.1,	ID:ACP39099.1,	ID:ACP56301.1,	ID:ACR42975.1,	ID:ACP46751.1,	ID:ACP47558.1,	ID:ADB88291.1,	ID:AAK43085.1,	-	-	ID:ADL19378.1,	-	-	ID:ADX86312.1,	ID:ADX83652.1,	ID:AEB95755.1,	ID:AEE93011.1,	-	-	ID:EHP71094.1,	-	-	-	ID:AGE72383.1,	ID:AGE70108.1,	ID:AGJ63658.1,	ID:AHC50652.1,	ID:EWG06607.1,	ID:BAN90005.1,	ID:EZQ11255.1,	ID:AIM26598.1,	ID:AKA75837.1,	ID:AKA73139.1,	ID:AKA78529.1,	ID:AKV73579.1,	ID:AKV75820.1,	ID:AKV78069.1,	ID:AKV80314.1,	ID:AKV82560.1,	ID:ALL00216.1,	-	ID:ALU29476.1,	ID:ALU32204.1,
537_conserved_hypothetic...faa	ID:BAA79749.2,	ID:BAK54504.1,	ID:AAY80673.1,	ID:ABM80931.1,	ID:ABP95885.1,	ID:ABU82385.1,	ID:ACP35373.1,	ID:ACP38033.1,	ID:ACP55211.1,	ID:ACR41866.1,	ID:ACP45529.1,	ID:ACP48673.1,	ID:ADB87058.1,	ID:AAK41223.1,	-	-	ID:ADL18621.1,	ID:ADM26865.1,	-	ID:ADX85208.1,	ID:ADX82572.1,	ID:AEB94605.1,	ID:AEE94279.1,	ID:AEM39814.1,	-	ID:EHP68446.1,	ID:AFH43183.1,	-	ID:AFZ71094.1,	ID:AGE73539.1,	ID:AGE71270.1,	ID:AGJ62587.1,	ID:AHC51606.1,	ID:EWG07068.1,	ID:BAN90009.1,	ID:EZQ06801.1,	ID:AIM27869.1,	ID:AKA76873.1,	ID:AKA74175.1,	ID:AKA79566.1,	ID:AKV75379.1,	ID:AKV77623.1,	ID:AKV79869.1,	ID:AKV82114.1,	ID:AKV84360.1,	ID:ALL01030.1,	ID:KSW12387.1,	ID:ALU30468.1,	ID:ALU31190.1,
540_hypothetical_protein.faa	ID:BAA79752.2,	-	-	-	-	-	-	-	-	-	-	-	-	-	-	-	-	-	-	-	-	-	-	-	-	-	-	-	-	-	-	-	-	-	ID:BAN90012.1,	-	-	-	-	-	-	-	-	-	-	-	-	-	-
541_protein-disulfide_ox...faa	ID:BAA79753.1,	ID:BAK54203.1,	ID:AAY80161.1,	ID:ABM80774.1,	ID:ABP94330.1,	ID:ABU82086.1,	ID:ACP36098.1,	ID:ACP38686.1,	ID:ACP55890.1,	ID:ACR42553.1,	ID:ACP46318.1,	ID:ACP47976.1,	ID:ADB87849.1,	ID:AAK40538.1,	-	-	ID:ADL18616.1,	ID:ADM28022.1,	-	ID:ADX85877.1,	ID:ADX83234.1,	ID:AEB96022.1,	ID:AEE93498.1,	ID:AEM38825.1,	-	ID:EHP69327.1,	ID:AFH42152.1,	-	ID:AFZ71093.1,	ID:AGE73011.1,	ID:AGE70739.1,	ID:AGJ63242.1,	ID:AHC51143.1,	ID:EWG07364.1,	ID:BAN90013.1,	ID:EZQ03811.1,	ID:AIM26317.1,	ID:AKA76216.1,	ID:AKA73518.1,	ID:AKA78908.1,	ID:AKV75210.1,	ID:AKV77446.1,	ID:AKV79698.1,	ID:AKV81943.1,	ID:AKV84181.1,	ID:ALL01703.1,	ID:KSW11922.1,	ID:ALU30535.1,	ID:ALU32796.1,
548_conserved_hypothetic...faa	ID:BAA79763.2,	-	-	ID:ABM80017.1,	-	-	-	-	-	-	-	-	-	-	-	-	-	-	-	-	-	-	-	ID:AEM38073.1,	-	-	-	-	-	-	-	-	-	-	ID:BAN90020.1,	-	-	-	-	-	-	-	-	-	-	ID:ALL00795.1,	ID:KSW12549.1,	-	-
549_small_nucleolar_RNP_...faa	ID:BAA79764.2,	-	-	-	-	-	-	-	-	-	-	-	-	-	-	-	-	-	-	-	-	-	-	-	-	-	-	-	-	-	-	-	-	-	ID:BAN90021.1,	-	-	-	-	-	-	-	-	-	-	-	-	-	-
550_tfb.faa	ID:BAA79765.2,	-	-	-	-	-	-	-	-	-	-	-	-	-	-	-	ID:ADL18959.1,	-	-	-	-	-	-	-	-	-	-	-	ID:AFZ69842.1,	-	-	-	-	-	ID:BAN90022.1,	-	-	-	-	-	-	-	-	-	-	-	-	-	-
555_aoxA.faa	ID:BAA79770.2,	-	-	-	-	-	-	-	-	-	-	-	-	-	-	-	-	-	-	-	-	-	-	-	-	-	-	-	-	-	-	-	-	-	ID:BAN90027.1,	-	-	-	-	-	-	-	-	-	-	-	-	-	-
556_aoxB.faa	ID:BAA79771.2,	ID:BAK54149.1,	ID:AAY81549.1,	-	ID:ABP94501.1,	-	ID:ACP36505.1,	ID:ACP39107.1,	ID:ACP56309.1,	ID:ACR42983.1,	ID:ACP46759.1,	ID:ACP47550.1,	-	ID:AAK43078.1,	-	-	-	-	-	ID:ADX86319.1,	ID:ADX83660.1,	ID:AEB95850.1,	-	-	-	ID:EHP69118.1,	-	-	-	ID:AGE74469.1,	ID:AGE72152.1,	ID:AGJ63666.1,	ID:AHC52288.1,	-	ID:BAN90028.1,	-	ID:AIM26488.1,	ID:AKA75830.1,	ID:AKA73132.1,	ID:AKA78522.1,	ID:AKV73483.1,	ID:AKV75725.1,	ID:AKV77972.1,	ID:AKV80217.1,	ID:AKV82463.1,	-	-	ID:ALU29676.1,	ID:ALU32411.1,
557_aoxC.faa	ID:BAA79773.2,	-	-	-	-	-	-	-	-	-	-	-	-	-	-	-	-	-	-	-	-	-	-	-	-	-	-	-	-	-	-	-	-	-	ID:BAN90029.1,	-	-	-	-	-	-	-	-	-	-	-	-	-	-
558_putative_SCO1_protei...faa	ID:BAA79774.2,	-	-	-	-	-	-	-	-	-	-	-	-	-	-	-	-	-	-	-	-	-	-	-	-	-	-	-	-	-	-	-	-	-	ID:BAN90030.1,	-	-	-	-	-	-	-	-	-	-	-	-	-	-
559_conserved_hypothetic...faa	ID:BAA79775.1,	-	-	-	-	-	-	-	-	-	-	-	-	-	-	-	-	-	-	-	-	-	-	-	-	-	-	-	-	-	-	-	-	-	ID:BAN90031.1,	-	-	-	-	-	-	-	-	-	-	-	-	-	-
560_hypothetical_protein.faa	ID:BAA79776.1,	-	-	-	-	-	-	-	-	-	-	-	-	-	-	-	-	-	-	-	-	-	-	-	-	-	-	-	-	-	-	-	-	-	ID:BAN90032.1,	-	-	-	-	-	-	-	-	-	-	-	-	-	-
561_hypothetical_protein.faa	ID:BAA79778.2,	ID:BAB67423.1,	ID:AAY79638.1,	-	ID:ABP94715.1,	-	ID:ACP36242.1,	ID:ACP38832.1,	ID:ACP56037.1,	ID:ACR42701.1,	ID:ACP46470.1,	ID:ACP47824.1,	ID:ADB88004.1,	-	-	-	ID:ADL19233.1,	-	-	ID:ADX86031.1,	-	ID:AEB95658.1,	ID:AEE92952.1,	-	-	ID:EHP70888.1,	-	-	ID:AFZ70528.1,	ID:AGE72467.1,	ID:AGE70192.1,	ID:AGJ63391.1,	ID:AHC50727.1,	ID:EWG06977.1,	ID:BAN90033.1,	ID:EZQ04808.1,	ID:AIM26702.1,	ID:AKA76080.1,	ID:AKA73381.1,	ID:AKA78773.1,	ID:AKV73664.1,	ID:AKV75904.1,	ID:AKV78155.1,	ID:AKV80400.1,	ID:AKV84223.1,	-	-	ID:ALU29398.1,	ID:ALU32126.1,
562_surE.faa	ID:BAA79779.2,	-	-	-	-	-	-	-	-	-	-	-	-	-	-	-	-	-	-	-	-	-	-	-	-	-	-	-	-	-	-	-	-	-	ID:BAN90034.1,	-	-	-	-	-	-	-	-	-	-	-	-	-	-
563_conserved_hypothetic...faa	ID:BAA79781.2,	-	-	-	-	-	-	-	-	-	-	-	-	-	-	-	ID:ADL19659.1,	-	-	-	-	-	-	-	-	-	-	-	ID:AFZ70869.1,	-	-	-	-	-	ID:BAN90035.1,	-	-	-	-	-	-	-	-	-	-	-	-	-	-
565_delta-1-pyrroline-5-...faa	ID:BAA79785.2,	-	ID:AAY79586.1,	-	ID:ABP94544.1,	-	ID:ACP34565.1,	ID:ACP37270.1,	ID:ACP54426.1,	ID:ACR41066.1,	ID:ACP44688.1,	ID:ACP49556.1,	ID:ADB86208.1,	-	-	-	ID:ADL19149.1,	-	-	ID:ADX84492.1,	ID:ADX82341.1,	ID:AEB95811.1,	-	-	-	ID:EHP71056.1,	-	-	-	ID:AGE72414.1,	ID:AGE70139.1,	ID:AGJ61903.1,	ID:AHC50679.1,	-	-	-	ID:AIM26531.1,	-	-	-	ID:AKV73521.1,	ID:AKV75763.1,	ID:AKV78010.1,	ID:AKV80255.1,	ID:AKV82501.1,	-	-	ID:ALU29448.1,	ID:ALU32177.1,
566_thrS.faa	ID:BAA79787.2,	-	-	-	-	ID:ABU82035.1,	-	-	-	-	-	-	-	-	-	-	ID:ADL18692.1,	-	-	-	-	-	-	-	-	-	-	-	ID:AFZ70956.1,	-	-	-	-	-	ID:BAN90038.1,	-	-	-	-	-	-	-	-	-	-	-	-	-	-
571_hypothetical_protein.faa	ID:BAA79796.2,	-	-	-	-	-	-	-	-	-	-	-	-	-	-	-	-	-	-	-	-	-	-	-	-	-	-	-	-	-	-	-	-	-	-	-	-	-	-	-	-	-	-	-	-	-	-	-	-
572_hypothetical_protein.faa	ID:BAA79797.2,	ID:BAB65286.1,ID:BAB66409.1,ID:BAB67607.1,	ID:AAY80026.1,	-	ID:ABP94320.1,	-	ID:ACP35971.1,ID:ACP36030.1,	ID:ACP37364.1,	ID:ACP54418.1,ID:ACP55384.1,	ID:ACR41366.1,ID:ACR42195.1,	ID:ACP45867.1,	ID:ACP50057.1,	ID:ADB87171.1,ID:ADB87802.1,	-	-	-	-	-	-	ID:ADX85314.1,	-	-	ID:AEE94438.1,	-	-	-	-	-	-	ID:AGE72870.1,	ID:AGE70597.1,	-	-	-	ID:BAN89927.1,	-	ID:AIM26307.1,	ID:AKA76567.1,	ID:AKA73869.1,	ID:AKA79260.1,	ID:AKV73320.1,	ID:AKV75564.1,	ID:AKV77810.1,	ID:AKV80055.1,	ID:AKV82298.1,	-	-	ID:ALU29050.1,	ID:ALU31775.1,
573_hypothetical_protein.faa	ID:BAF34752.1,	-	-	-	-	-	-	-	-	-	-	-	-	-	-	-	-	-	-	-	-	-	-	-	-	-	-	-	-	-	-	-	-	-	-	-	-	-	-	-	-	-	-	-	-	-	-	-	-
574_hypothetical_protein.faa	ID:BAA79799.2,	-	-	-	-	-	-	-	-	-	-	-	-	-	-	-	-	-	-	-	-	-	-	-	-	-	-	-	-	-	-	-	-	-	-	-	-	-	-	-	-	-	-	-	-	-	-	-	-
575_hypothetical_protein.faa	ID:BAA79800.1,	-	-	-	-	-	-	-	-	-	-	-	-	-	-	-	-	-	-	-	-	-	-	-	-	-	-	-	-	-	-	-	-	-	-	-	-	-	-	-	-	-	-	-	-	-	-	-	-
576_hypothetical_protein.faa	ID:BAA79803.1,	-	-	-	-	-	-	-	-	-	-	-	-	-	-	-	-	-	-	-	-	-	-	-	-	-	-	-	-	-	-	-	-	-	-	-	-	-	-	-	-	-	-	-	-	-	-	-	-
577_hypothetical_protein.faa	ID:BAA79804.2,	-	-	-	-	-	-	-	-	-	-	-	-	-	-	-	-	-	-	-	-	-	-	-	-	-	-	-	-	-	-	-	-	-	-	-	-	-	-	-	-	-	-	-	-	-	-	-	-
578_hypothetical_protein.faa	ID:BAA79805.1,	-	-	-	-	-	-	-	-	-	-	-	-	-	-	-	-	-	-	-	-	-	-	-	-	-	-	-	-	-	-	-	-	-	-	-	-	-	-	-	-	-	-	-	-	-	-	-	-
579_hypothetical_protein.faa	ID:BAA79806.1,	-	-	-	-	-	-	-	-	-	-	-	-	-	-	-	-	-	-	-	-	-	-	-	-	-	-	-	-	-	-	-	-	-	-	-	-	-	-	-	-	-	-	-	-	-	-	-	-
580_hypothetical_protein.faa	ID:BAF34753.1,	-	-	-	-	-	-	-	-	-	-	-	-	-	-	-	-	-	-	-	-	-	-	-	-	-	-	-	-	-	-	-	-	-	-	-	-	-	-	-	-	-	-	-	-	-	-	-	-
581_hypothetical_protein.faa	ID:BAA79807.2,	-	-	-	-	-	-	-	-	-	-	-	-	-	-	-	-	-	-	-	-	-	-	-	-	-	-	-	-	-	-	-	-	-	ID:BAN89919.1,	-	-	-	-	-	-	-	-	-	-	-	-	-	-
582_hypothetical_protein.faa	ID:BAA79810.1,	-	-	-	-	-	-	-	-	-	-	-	-	-	-	-	-	-	-	-	-	-	-	-	-	-	-	-	-	-	-	-	-	-	-	-	-	-	-	-	-	-	-	-	-	-	-	-	-
583_hypothetical_protein.faa	ID:BAA79812.2,	-	-	-	-	-	-	-	-	-	-	-	-	-	-	-	-	-	-	-	-	-	-	-	-	-	-	-	-	-	-	-	-	-	-	-	-	-	-	-	-	-	-	-	-	-	-	-	-
584_conserved_hypothetic...faa	ID:BAA79813.2,	-	-	-	-	-	ID:ACP34293.1,	ID:ACP38559.1,	-	-	ID:ACP46008.1,	-	-	-	-	-	-	-	-	-	-	-	-	-	-	ID:EHP68366.1,	-	-	-	-	-	-	-	-	-	-	-	-	-	-	-	-	-	-	-	-	-	-	-
585_hypothetical_protein.faa	ID:BAA79816.1,	-	-	-	-	-	-	-	-	-	-	-	-	-	-	-	-	-	-	-	-	-	-	-	-	-	-	-	-	-	-	-	-	-	-	-	-	-	-	-	-	-	-	-	-	-	-	-	-
586_hypothetical_protein.faa	ID:BAA79817.1,	-	-	-	-	-	-	-	-	-	-	-	-	-	-	-	-	-	-	-	-	-	-	-	-	-	-	-	-	-	-	-	-	-	-	-	-	-	-	-	-	-	-	-	-	-	-	-	-
587_hypothetical_protein.faa	ID:BAA79820.1,	-	-	-	-	-	-	-	-	-	-	-	-	-	-	-	-	-	-	-	-	-	-	-	-	-	-	-	-	-	-	-	-	-	-	-	-	-	-	-	-	-	-	-	-	-	-	-	-
588_hypothetical_protein.faa	ID:BAF34754.1,	-	-	-	-	-	-	-	-	-	-	-	-	-	-	-	-	-	-	-	-	-	-	-	-	-	-	-	-	-	-	-	-	-	-	-	-	-	-	-	-	-	-	-	-	-	-	-	-
590_hypothetical_protein.faa	ID:BAA79827.2,	-	-	-	-	-	-	-	-	-	-	-	-	-	-	-	-	-	-	-	-	-	-	-	-	-	-	-	-	-	-	-	-	-	-	-	-	-	-	-	-	-	-	-	-	-	-	-	-
591_hypothetical_protein.faa	ID:BAA79828.2,	-	-	-	-	-	-	-	-	-	-	-	-	-	-	-	-	-	-	-	-	-	-	-	-	-	-	-	-	-	-	-	-	-	-	-	-	-	-	-	-	-	-	-	-	-	-	-	-
592_hypothetical_protein.faa	ID:BAA79830.1,ID:BAF34755.1,	-	-	-	-	-	-	-	-	-	-	-	-	-	-	-	-	-	-	-	-	-	-	-	-	-	-	-	-	-	-	-	-	-	-	-	-	-	-	-	-	-	-	-	-	-	-	-	-
594_hypothetical_protein.faa	ID:BAA79832.2,	-	-	-	-	-	-	-	-	-	-	-	-	-	-	-	-	-	-	-	-	-	-	-	-	-	-	-	-	-	-	-	-	-	-	-	-	-	-	-	-	-	-	-	-	-	-	-	-
595_hypothetical_protein.faa	ID:BAA79835.2,	-	-	-	-	-	-	-	-	-	-	-	-	-	-	-	-	-	-	-	-	-	-	-	-	-	-	-	-	-	-	-	-	-	-	-	-	-	-	-	-	-	-	-	-	-	-	-	-
596_hypothetical_protein.faa	ID:BAA79836.1,	-	-	-	-	-	-	-	-	-	-	-	-	-	-	-	-	-	-	-	-	-	-	-	-	-	-	-	-	-	-	-	-	-	-	-	-	-	-	-	-	-	-	-	-	-	-	-	-
597_hypothetical_protein.faa	ID:BAA79838.1,	-	-	-	-	-	-	-	-	-	-	-	-	-	-	-	-	-	-	-	-	-	-	-	-	-	-	-	-	-	-	-	-	-	-	-	-	-	-	-	-	-	-	-	-	-	-	-	-
598_hypothetical_protein.faa	ID:BAA79839.1,	-	-	-	-	-	-	-	-	-	-	-	-	-	-	-	-	-	-	-	-	-	-	-	-	-	-	-	-	-	-	-	-	-	-	-	-	-	-	-	-	-	-	-	-	-	-	-	-
599_hypothetical_protein.faa	ID:BAA79840.1,	-	-	-	-	-	-	-	-	-	-	-	-	-	-	-	-	-	-	-	-	-	-	-	-	-	-	-	-	-	-	-	-	-	-	-	-	-	-	-	-	-	-	-	-	-	-	-	-
600_hypothetical_protein.faa	ID:BAA79842.2,	-	-	-	-	-	-	-	-	-	-	-	-	-	-	-	-	-	-	-	-	-	-	-	-	-	-	-	-	-	-	-	-	-	-	-	-	-	-	-	-	-	-	-	-	-	-	-	-
601_hypothetical_protein.faa	ID:BAA79844.2,	-	-	-	-	-	-	-	-	-	-	-	-	-	-	-	-	-	-	-	-	-	-	-	-	-	-	-	-	-	-	-	-	-	-	-	-	-	-	-	-	-	-	-	-	-	-	-	-
602_hypothetical_protein.faa	ID:BAA79845.2,	-	-	-	-	-	-	-	-	-	-	-	-	-	-	-	-	-	-	-	-	-	-	-	-	-	-	-	-	-	-	-	-	-	-	-	-	-	-	-	-	-	-	-	-	-	-	-	-
603_hypothetical_protein.faa	ID:BAA79847.2,	-	-	-	-	-	-	-	-	-	-	-	-	-	-	-	-	-	-	-	-	-	-	-	-	-	-	-	-	-	-	-	-	-	-	-	-	-	-	-	-	-	-	-	-	-	-	-	-
604_hypothetical_protein.faa	ID:BAF34756.1,	-	-	-	-	-	-	-	-	-	-	-	-	-	-	-	-	-	-	-	-	-	-	-	-	-	-	-	-	-	-	-	-	-	-	-	-	-	-	-	-	-	-	-	-	-	-	-	-
605_hypothetical_protein.faa	ID:BAA79850.1,	-	-	-	-	-	-	-	-	-	-	-	-	-	-	-	-	-	-	-	-	-	-	-	-	-	-	-	-	-	-	-	-	-	-	-	-	-	-	-	-	-	-	-	-	-	-	-	-
606_hypothetical_protein.faa	ID:BAA79851.2,	-	-	-	-	-	-	-	-	-	-	-	-	-	-	-	-	-	-	-	-	-	-	-	-	-	-	-	-	-	-	-	-	-	-	-	-	-	-	-	-	-	-	-	-	-	-	-	-
607_hypothetical_protein.faa	ID:BAA79852.2,	-	-	-	-	-	-	-	-	-	-	-	-	-	-	-	-	-	-	-	-	-	-	-	-	-	-	-	-	-	-	-	-	-	-	-	-	-	-	-	-	-	-	-	-	-	-	-	-
608_hypothetical_protein.faa	ID:BAA79853.2,	-	-	-	-	-	-	-	-	-	-	-	-	-	ID:ADG91152.1,	-	-	-	-	-	-	-	-	-	-	-	-	-	-	-	-	-	-	-	-	-	-	-	-	-	-	-	-	-	-	-	ID:KSW12283.1,	-	-
609_DNA_-cytosine-5---me...faa	ID:BAA79854.2,	-	-	-	-	-	-	-	-	-	-	-	-	-	ID:ADG91153.1,	-	-	-	-	-	-	-	-	-	-	-	-	-	-	-	-	-	-	-	-	-	-	-	-	-	-	-	-	-	-	-	-	-	-
610_conserved_hypothetic...faa	ID:BAA79856.2,	-	-	-	-	-	-	-	-	-	-	-	-	-	-	-	-	-	-	-	-	-	-	-	-	-	-	-	-	-	-	-	-	-	-	-	-	-	-	-	-	-	-	-	-	-	ID:KSW12282.1,	-	-
611_U-G_and_T-G_mismatch...faa	ID:BAA79857.2,	ID:BAK54428.1,	ID:AAY80608.1,	-	ID:ABP95738.1,	-	ID:ACP34458.1,	ID:ACP37163.1,	ID:ACP54302.1,	ID:ACR40926.1,	ID:ACP44573.1,	ID:ACP49786.1,	ID:ADB86080.1,	ID:AAK42620.1,	ID:ADG91155.1,	-	-	-	-	ID:ADX84373.1,	ID:ADX81655.1,	ID:AEB94754.1,	ID:AEE94366.1,	-	-	ID:EHP68271.1,	-	ID:AFK51055.1,	-	ID:AGE73469.1,	ID:AGE71199.1,	ID:AGJ61746.1,	ID:AHC51546.1,	ID:EWG07151.1,	-	ID:EZQ01799.1,	ID:AIM27722.1,	ID:AKA75414.1,	ID:AKA72715.1,	ID:AKA78106.1,	ID:AKV74578.1,	ID:AKV76817.1,	ID:AKV79068.1,	ID:AKV81313.1,	ID:AKV83548.1,	-	ID:KSW12281.1,	ID:ALU28537.1,	ID:ALU31248.1,
612_hypothetical_protein.faa	ID:BAA79860.1,	-	-	-	-	-	-	-	-	-	-	-	-	-	-	-	-	-	-	-	-	-	-	-	-	-	-	-	-	-	-	-	-	-	-	-	-	-	-	-	-	-	-	-	-	-	-	-	-
613_hypothetical_protein.faa	ID:BAA79861.2,	-	-	-	-	-	-	-	-	-	-	-	-	-	-	-	-	-	-	-	-	-	-	-	-	-	-	-	-	-	-	-	-	-	-	-	-	-	-	-	-	-	-	-	-	-	-	-	-
614_hypothetical_protein.faa	ID:BAA79862.1,	-	-	-	-	-	-	-	-	-	-	-	-	-	-	-	-	-	-	-	-	-	-	-	-	-	-	-	-	-	-	-	-	-	-	-	-	-	-	-	-	-	-	-	-	-	-	-	-
615_hypothetical_protein.faa	ID:BAA79863.1,	-	-	-	-	-	-	-	-	-	-	-	-	-	-	-	-	-	-	-	-	-	-	-	-	-	-	-	-	-	-	-	-	-	-	-	-	-	-	-	-	-	-	-	-	-	-	-	-
616_hypothetical_protein.faa	ID:BAF34757.1,	ID:BAB65213.1,	-	-	-	-	-	-	-	ID:ACR42232.1,	ID:ACP45902.1,	ID:ACP50090.1,	ID:ADB87203.1,ID:ADB87234.1,	-	-	-	-	-	-	-	-	-	-	-	-	ID:EHP70462.1,	-	-	-	-	-	-	-	-	-	-	-	ID:AKA76532.1,ID:AKA76558.1,	ID:AKA73834.1,ID:AKA73860.1,	ID:AKA79225.1,ID:AKA79251.1,	-	-	-	-	-	-	-	-	-
617_hypothetical_protein.faa	ID:BAF34758.1,	-	-	-	-	-	-	-	-	-	-	-	-	-	-	-	-	-	-	-	-	-	-	-	-	-	-	-	-	-	-	-	-	-	-	-	-	-	-	-	-	-	-	-	-	-	-	-	-
618_hypothetical_protein.faa	ID:BAA79866.1,	-	-	-	-	-	-	-	-	-	-	-	-	-	-	-	-	-	-	-	-	-	-	-	-	-	-	-	-	-	-	-	-	-	-	-	-	-	-	-	-	-	-	-	-	-	-	-	-
619_hypothetical_protein.faa	ID:BAF34759.1,	-	-	-	-	-	-	-	-	-	-	-	-	-	-	-	-	-	-	-	-	-	-	-	-	-	-	-	-	-	-	-	-	-	-	-	-	-	-	-	-	-	-	-	-	-	-	-	-
620_hypothetical_protein.faa	ID:BAF34760.1,	-	-	-	-	-	-	-	-	-	-	-	-	-	-	-	-	-	-	-	-	-	-	-	-	-	-	-	-	-	-	-	-	-	-	-	-	-	-	-	-	-	-	-	-	-	-	-	-
621_hypothetical_protein.faa	ID:BAF34761.1,	-	-	-	-	-	-	-	-	-	-	-	-	-	-	-	-	-	-	-	-	-	-	-	-	-	-	-	-	-	-	-	-	-	ID:BAN90456.1,	-	-	-	-	-	-	-	-	-	-	-	-	-	-
622_hypothetical_protein.faa	ID:BAA79868.2,	-	-	-	-	-	-	-	-	-	-	-	-	-	-	-	-	-	-	-	-	-	-	-	-	-	-	-	-	-	-	-	-	-	-	-	-	-	-	-	-	-	-	-	-	-	-	-	-
623_hypothetical_protein.faa	ID:BAF34762.1,	-	-	-	-	-	-	-	-	-	-	-	-	-	-	-	-	-	-	-	-	-	-	-	-	-	-	-	-	-	-	-	-	-	-	-	-	-	-	-	-	-	-	-	-	-	-	-	-
625_mannosyl-3-phosphogl...faa	ID:BAA79870.2,	-	-	-	-	-	-	-	-	-	-	-	-	-	-	-	-	-	-	-	-	-	-	-	-	-	-	-	-	-	-	-	-	-	ID:BAN90046.1,	-	-	-	-	-	-	-	-	-	-	ID:ALL00418.1,	-	-	-
626_mpgs.faa	ID:BAA79872.2,	-	-	-	-	-	-	-	-	-	-	-	-	-	-	ID:ADI31437.1,	-	-	-	-	-	-	-	-	-	-	-	-	-	-	-	-	-	-	ID:BAN90047.1,	-	-	-	-	-	-	-	-	-	-	ID:ALL00419.1,	-	-	-
627_conserved_hypothetic...faa	ID:BAA79873.1,	-	-	-	-	-	-	-	-	-	-	-	-	-	-	-	-	-	-	-	-	-	-	ID:AEM38526.1,	-	-	-	-	-	-	-	-	-	-	ID:BAN90050.1,	-	-	-	-	-	-	-	-	-	-	-	-	-	-
628_conserved_hypothetic...faa	ID:BAA79874.2,	-	-	-	-	-	-	-	-	-	-	-	-	-	-	-	-	-	-	-	-	-	-	ID:AEM38525.1,	-	-	-	-	-	-	-	-	-	-	ID:BAN90051.1,	-	-	-	-	-	-	-	-	-	-	-	-	-	-
629_conserved_hypothetic...faa	ID:BAA79875.1,	-	-	-	-	-	-	-	-	-	-	-	-	-	-	-	-	-	-	-	-	-	-	-	-	-	-	-	-	-	-	-	-	-	ID:BAN90052.1,	-	-	-	-	-	-	-	-	-	-	-	-	-	-
630_conserved_hypothetic...faa	ID:BAA79876.2,	-	-	-	-	-	-	-	-	-	-	-	-	-	-	-	-	-	-	-	-	-	-	-	-	-	-	-	-	-	-	-	-	-	ID:BAN90055.1,	-	-	-	-	-	-	-	-	-	-	-	-	-	-
631_hypothetical_protein.faa	ID:BAA79879.2,	-	-	-	-	-	-	-	-	-	-	-	-	-	-	-	-	-	-	-	-	-	-	-	-	-	-	-	-	-	-	-	-	-	ID:BAN90057.1,	-	-	-	-	-	-	-	-	-	-	-	-	-	-
632_hypothetical_protein.faa	ID:BAA79880.2,	-	-	-	-	-	-	-	-	-	-	-	-	-	-	-	-	-	-	-	-	-	-	-	-	-	-	-	-	-	-	-	-	-	ID:BAN90058.1,	-	-	-	-	-	-	-	-	-	-	-	-	-	-
633_hypothetical_protein.faa	ID:BAA79882.2,	-	-	-	-	-	-	-	-	-	-	-	-	-	-	-	-	-	-	-	-	-	-	ID:AEM38453.1,	-	-	-	-	-	-	-	-	-	-	ID:BAN90059.1,	-	-	-	-	-	-	-	-	-	-	-	-	-	-
637_hypothetical_protein.faa	ID:BAA79890.1,	-	-	-	-	-	-	-	-	-	-	-	-	-	-	-	ID:ADL19314.1,	-	-	-	-	-	-	-	-	-	-	-	-	-	-	-	-	-	ID:BAN90063.1,	-	-	-	-	-	-	-	-	-	-	-	-	-	-
641_hypothetical_protein.faa	ID:BAA79899.2,	-	-	-	-	-	-	-	-	-	-	-	-	-	-	-	ID:ADL18820.1,	-	-	-	-	-	-	-	-	-	-	-	ID:AFZ70929.1,	-	-	-	-	-	ID:BAN90067.1,	-	-	-	-	-	-	-	-	-	-	-	-	-	-
642_ocd.faa	ID:BAA79900.2,	ID:BAK54748.1,	ID:AAY81650.1,	-	ID:ABP95954.1,	-	ID:ACP35862.1,	ID:ACP38472.1,	ID:ACP55716.1,	ID:ACR42376.1,	ID:ACP46098.1,	ID:ACP48190.1,	ID:ADB87638.1,	ID:AAK40707.1,	-	-	-	ID:ADM27933.1,	-	ID:ADX85686.1,	ID:ADX83050.1,	ID:AEB94543.1,	ID:AEE94144.1,	ID:AEM38707.1,	-	ID:EHP68501.1,	ID:AFH42771.1,	-	-	ID:AGE74570.1,	ID:AGE72253.1,	ID:AGJ63061.1,	ID:AHC52377.1,	ID:EWG07774.1,	ID:BAN90068.1,	ID:EZQ06877.1,	ID:AIM27938.1,	ID:AKA76381.1,	ID:AKA73684.1,	ID:AKA79073.1,	ID:AKV74769.1,	ID:AKV77005.1,	ID:AKV79257.1,	ID:AKV81502.1,	ID:AKV83737.1,	ID:ALL00883.1,	ID:KSW12777.1,	ID:ALU29585.1,	ID:ALU32316.1,
643_livK.faa	ID:BAA79901.1,	-	-	ID:ABM80474.1,	-	-	ID:ACP36574.1,	ID:ACP39181.1,	-	-	ID:ACP46838.1,	-	ID:ADB88373.1,	ID:AAK42945.1,	-	-	-	ID:ADM28544.1,	-	-	ID:ADX83739.1,	-	-	ID:AEM38598.1,	-	-	-	ID:AFK51236.1,	-	-	-	ID:AGJ63743.1,	-	-	ID:BAN90069.1,	-	-	-	-	-	-	-	-	-	-	ID:ALL00878.1,ID:ALL01338.1,	ID:KSW12189.1,ID:KSW12501.1,	-	-
644_livG.faa	ID:BAA79903.1,ID:BAA81540.2,	-	-	ID:ABM80473.1,	-	ID:ABU81913.1,	ID:ACP36575.1,	ID:ACP39182.1,	-	-	ID:ACP46839.1,	-	ID:ADB88374.1,	ID:AAK42946.1,	-	-	ID:ADL19208.1,	ID:ADM28545.1,	-	-	ID:ADX83740.1,	-	-	ID:AEM38595.1,	-	-	-	ID:AFK51233.1,ID:AFK51505.1,	ID:AFZ70389.1,	-	-	ID:AGJ63744.1,	-	-	ID:BAN90070.1,	-	-	-	-	-	-	-	-	-	-	ID:ALL00879.1,	ID:KSW12502.1,	-	-
645_livF.faa	ID:BAA79905.1,ID:BAA81542.1,	ID:BAB66061.1,	ID:AAY80112.1,	ID:ABM80472.1,	-	ID:ABU81914.1,	ID:ACP36576.1,	ID:ACP39183.1,	ID:ACP56426.1,	-	ID:ACP46840.1,	-	ID:ADB88375.1,	ID:AAK42947.1,	-	-	ID:ADL19207.1,	ID:ADM27581.1,ID:ADM28546.1,	-	-	ID:ADX83741.1,	-	-	ID:AEM38594.1,ID:AEM39675.1,	-	-	-	ID:AFK51232.1,ID:AFK51504.1,	ID:AFZ70390.1,	ID:AGE72958.1,	ID:AGE70686.1,	ID:AGJ63745.1,	-	-	ID:BAN90071.1,ID:BAN91084.1,	ID:EZQ11532.1,	-	-	-	-	-	-	-	-	-	ID:ALL00880.1,ID:ALL01336.1,	ID:KSW12736.1,ID:KSW12503.1,	ID:ALU28974.1,	ID:ALU31701.1,
646_livH.faa	ID:BAA79906.1,	-	-	-	-	-	ID:ACP36577.1,	ID:ACP39184.1,	-	-	ID:ACP46841.1,	-	ID:ADB88376.1,	ID:AAK42948.1,	-	-	-	ID:ADM28543.1,	-	-	ID:ADX83742.1,	-	-	ID:AEM38597.1,	-	-	-	-	-	-	-	ID:AGJ63746.1,	-	-	ID:BAN90072.1,	-	-	-	-	-	-	-	-	-	-	ID:ALL00881.1,	ID:KSW12504.1,	-	-
647_livM.faa	ID:BAA79908.2,	-	-	-	-	ID:ABU81912.1,	ID:ACP36578.1,	ID:ACP39185.1,	-	-	ID:ACP46842.1,	-	ID:ADB88377.1,	ID:AAK42949.1,	-	-	ID:ADL19206.1,	ID:ADM28542.1,	-	ID:ADX86399.1,	ID:ADX83743.1,	-	-	ID:AEM38596.1,	-	-	-	ID:AFK51234.1,	ID:AFZ70391.1,	-	-	ID:AGJ63747.1,	-	-	ID:BAN90073.1,	-	-	-	-	-	-	-	-	-	-	ID:ALL00882.1,ID:ALL01334.1,	ID:KSW12180.1,ID:KSW12505.1,	-	-
648_hypothetical_protein.faa	ID:BAA79912.2,	-	-	-	-	-	-	-	-	-	-	-	-	-	-	-	-	-	-	-	-	-	-	-	-	-	-	-	-	-	-	-	-	-	ID:BAN90074.1,	-	-	-	-	-	-	-	-	-	-	-	-	-	-
650_conserved_hypothetic...faa	ID:BAA79914.2,	ID:BAB65037.1,	ID:AAY80472.1,	-	ID:ABP94574.1,	-	ID:ACP36558.1,	ID:ACP39161.1,	ID:ACP56361.1,	ID:ACR43037.1,	ID:ACP46817.1,	ID:ACP47497.1,	ID:ADB88357.1,	ID:AAK42979.1,	-	-	ID:ADL18435.1,	-	-	ID:ADX86379.1,	ID:ADX83718.1,	ID:AEB95785.1,	-	-	-	ID:EHP69052.1,	-	-	ID:AFZ70761.1,	ID:AGE73328.1,	ID:AGE71057.1,	ID:AGJ63722.1,	ID:AHC51421.1,	-	ID:BAN90076.1,	ID:EZQ06699.1,	ID:AIM26561.1,	ID:AKA75752.1,	ID:AKA73054.1,	ID:AKA78444.1,	ID:AKV73547.1,	ID:AKV75789.1,	ID:AKV78036.1,	ID:AKV80281.1,	ID:AKV82528.1,	ID:ALL00475.1,	-	ID:ALU28655.1,	ID:ALU31371.1,
653_hypothetical_protein.faa	ID:BAA79918.1,	-	-	-	-	-	-	-	-	-	-	-	-	-	-	-	-	-	-	-	-	-	-	-	-	-	-	-	-	-	-	-	-	-	ID:BAN90079.1,	-	-	-	-	-	-	-	-	-	-	-	-	-	-
656_hypothetical_protein.faa	ID:BAA79923.1,	ID:BAB65703.1,	ID:AAY80405.1,	ID:ABM80256.1,	ID:ABP95069.1,	-	ID:ACP36725.1,	ID:ACP39338.1,	ID:ACP56520.1,	ID:ACR43206.1,	ID:ACP47020.1,	ID:ACP49877.1,	ID:ADB88540.1,	ID:AAK42803.1,	-	-	ID:ADL18927.1,	ID:ADM28283.1,	-	ID:ADX86560.1,	ID:ADX83908.1,	-	ID:AEE93359.1,	ID:AEM39726.1,	-	-	-	-	ID:AFZ70542.1,	ID:AGE73259.1,	ID:AGE70988.1,	ID:AGJ63902.1,	ID:AHC51365.1,	ID:EWG06509.1,	ID:BAN90082.1,	-	ID:AIM27055.1,	ID:AKA75593.1,	ID:AKA72894.1,	ID:AKA78286.1,	ID:AKV73971.1,	ID:AKV76210.1,	ID:AKV78463.1,	ID:AKV80708.1,	ID:AKV82949.1,	ID:ALL00227.1,	ID:KSW11473.1,	ID:ALU28711.1,	ID:ALU31429.1,
657_hypothetical_protein.faa	ID:BAA79924.1,	-	-	-	-	-	-	-	-	-	-	-	-	-	-	-	-	-	-	-	-	-	-	-	-	-	-	-	-	-	-	-	-	-	ID:BAN90083.1,	-	-	-	-	-	-	-	-	-	-	-	-	-	-
658_spermidine-putrescin...faa	ID:BAA79925.1,	-	-	-	-	-	-	-	-	-	-	-	-	-	-	-	-	-	-	-	-	-	-	-	-	-	-	-	-	-	-	-	-	-	ID:BAN90084.1,	-	-	-	-	-	-	-	-	-	-	-	-	-	-
659_spermidine-putrescin...faa	ID:BAA79927.1,	-	-	-	-	-	-	-	-	-	-	-	-	-	-	-	-	-	-	-	-	-	-	-	-	-	-	-	-	-	-	-	-	-	ID:BAN90085.1,	-	-	-	-	-	-	-	-	-	-	-	-	-	-
660_spermidine-putrescin...faa	ID:BAA79928.2,	-	-	-	-	-	-	-	-	-	-	-	-	-	-	-	-	-	-	-	-	-	-	-	-	-	-	-	-	-	-	-	-	-	ID:BAN90086.1,	-	-	-	-	-	-	-	-	-	-	-	-	-	-
661_spermidine-putrescin...faa	ID:BAA79929.2,	-	-	-	-	-	-	-	-	-	-	-	-	-	-	-	-	-	-	-	-	-	-	-	-	-	-	-	-	-	-	-	-	-	ID:BAN90087.1,	-	-	-	-	-	-	-	-	-	-	-	-	-	-
662_sdhB.faa	ID:BAA79930.1,	ID:BAK54308.1,	ID:AAY80342.1,	ID:ABM80029.1,	ID:ABP94851.1,	ID:ABU81628.1,	ID:ACP34342.1,	ID:ACP37047.1,	ID:ACP54186.1,	ID:ACR40809.1,	ID:ACP44453.1,	ID:ACP49664.1,	ID:ADB85960.1,	ID:AAK42510.1,	-	-	ID:ADL19845.1,	-	-	ID:ADX84251.1,	ID:ADX81532.1,	ID:AEB95497.1,	ID:AEE93136.1,ID:AEE95030.1,	ID:AEM39137.1,	-	ID:EHP71288.1,ID:EHP70688.1,	-	-	ID:AFZ70707.1,ID:AFZ70716.1,	ID:AGE73194.1,	ID:AGE70923.1,	ID:AGJ61626.1,	ID:AHC51316.1,	ID:EWG07852.1,	ID:BAN90088.1,	ID:EZQ11146.1,	ID:AIM26838.1,	ID:AKA75307.1,	ID:AKA72608.1,	ID:AKA78000.1,	ID:AKV73784.1,	ID:AKV76024.1,	ID:AKV78275.1,	ID:AKV80520.1,	ID:AKV82767.1,	ID:ALL01963.1,	-	ID:ALU28771.1,	ID:ALU31491.1,
663_sdhD.faa	ID:BAA79931.1,	-	-	ID:ABM80028.1,	-	-	-	-	-	-	-	-	-	-	-	-	ID:ADL19846.1,	-	-	-	-	-	-	-	-	-	-	-	ID:AFZ70706.1,	-	-	-	-	-	ID:BAN90089.1,	-	-	-	-	-	-	-	-	-	-	-	-	-	-
664_sdhC.faa	ID:BAA79932.2,	-	-	ID:ABM80027.1,	ID:ABP95276.1,	-	-	-	-	-	-	-	-	-	-	-	ID:ADL19847.1,	-	-	-	-	-	ID:AEE93137.1,	-	-	ID:EHP71290.1,	-	-	ID:AFZ70705.1,	-	-	-	-	-	ID:BAN90090.1,	-	ID:AIM27262.1,	-	-	-	ID:AKV74150.1,	ID:AKV76390.1,	ID:AKV78641.1,	ID:AKV80886.1,	ID:AKV83130.1,	-	-	-	-
665_sdhA.faa	ID:BAA79934.2,	ID:BAK54307.1,	ID:AAY80343.1,	ID:ABM80026.1,	ID:ABP94852.1,ID:ABP95277.1,	ID:ABU81460.1,	ID:ACP34341.1,	ID:ACP37046.1,	ID:ACP54185.1,	ID:ACR40808.1,	ID:ACP44452.1,	ID:ACP49663.1,	ID:ADB85959.1,	ID:AAK42509.1,	-	-	ID:ADL19848.1,	-	-	ID:ADX84250.1,	ID:ADX81531.1,	ID:AEB95498.1,	ID:AEE95029.1,	ID:AEM39136.1,	-	ID:EHP71291.1,ID:EHP70689.1,	-	-	ID:AFZ70090.1,ID:AFZ70704.1,ID:AFZ70713.1,	ID:AGE73195.1,	ID:AGE70924.1,	ID:AGJ61625.1,	ID:AHC51317.1,	ID:EWG07853.1,	ID:BAN90091.1,	ID:EZQ11145.1,	ID:AIM26839.1,ID:AIM27263.1,	ID:AKA75306.1,	ID:AKA72607.1,	ID:AKA77999.1,	ID:AKV73785.1,ID:AKV74151.1,	ID:AKV76025.1,ID:AKV76391.1,	ID:AKV78276.1,ID:AKV78642.1,	ID:AKV80521.1,ID:AKV80887.1,	ID:AKV82768.1,ID:AKV83131.1,	ID:ALL01960.1,	-	ID:ALU28770.1,	ID:ALU31490.1,
668_conserved_hypothetic...faa	ID:BAA79938.1,	ID:BAK54813.1,	ID:AAY79564.1,	ID:ABM80422.1,	ID:ABP95564.1,	ID:ABU81871.1,	ID:ACP36581.1,	ID:ACP39189.1,	ID:ACP56382.1,	ID:ACR43057.1,	ID:ACP46846.1,	ID:ACP47474.1,	ID:ADB88381.1,	ID:AAK42942.1,	-	-	ID:ADL19034.1,ID:ADL19898.1,	-	-	ID:ADX86402.1,	ID:ADX83747.1,	ID:AEB94934.1,	ID:AEE93104.1,	ID:AEM38937.1,	-	ID:EHP70382.1,	-	-	ID:AFZ70041.1,	ID:AGE72390.1,	ID:AGE70115.1,	ID:AGJ63750.1,	ID:AHC50658.1,	ID:EWG06735.1,	ID:BAN90094.1,	ID:EZQ10351.1,	ID:AIM27548.1,	ID:AKA75732.1,	ID:AKA73034.1,	ID:AKA78424.1,	ID:AKV74410.1,	ID:AKV76649.1,	ID:AKV78901.1,	ID:AKV81146.1,	ID:AKV83384.1,	-	ID:KSW11434.1,	ID:ALU29469.1,	ID:ALU32197.1,
670_voltage-gated_potass...faa	ID:BAA79939.1,	-	-	-	-	-	-	-	-	-	-	-	-	-	-	-	-	-	-	-	-	-	-	-	-	-	-	-	-	-	-	-	-	-	ID:BAN90095.1,	-	-	-	-	-	-	-	-	-	-	-	-	-	-
673_ogt.faa	ID:BAA79943.1,	-	-	-	-	-	-	-	-	-	-	-	-	-	-	-	-	-	-	-	-	-	-	-	-	-	-	-	-	-	-	-	-	-	ID:BAN90098.1,	-	-	-	-	-	-	-	-	-	-	-	-	-	-
675_hypothetical_protein.faa	ID:BAA79946.1,	-	-	-	-	-	-	-	-	-	-	-	-	-	-	-	ID:ADL19357.1,	-	-	-	-	-	-	-	-	-	-	-	ID:AFZ70346.1,	-	-	-	-	-	ID:BAN90100.1,	-	-	-	-	-	-	-	-	-	-	-	-	-	-
677_conserved_hypothetic...faa	ID:BAA79949.2,	-	-	ID:ABM80405.1,	-	-	-	-	-	-	-	-	-	-	-	-	ID:ADL19698.1,	-	-	-	-	-	-	-	-	-	-	-	ID:AFZ70369.1,	-	-	-	-	-	ID:BAN90103.1,	-	-	-	-	-	-	-	-	-	-	-	-	-	-
679_hypothetical_protein.faa	ID:BAA79953.2,	-	-	ID:ABM79945.1,	-	-	-	-	-	-	-	-	-	-	-	-	-	-	-	-	-	-	-	-	-	-	-	ID:AFK51329.1,	-	-	-	-	-	-	ID:BAN90105.1,	-	-	-	-	-	-	-	-	-	-	ID:ALL00660.1,	ID:KSW11802.1,	-	-
681_conserved_hypothetic...faa	ID:BAA79957.2,	ID:BAK54312.1,	ID:AAY80330.1,	ID:ABM80920.1,	ID:ABP94839.1,	ID:ABU81822.1,	ID:ACP34354.1,	ID:ACP37059.1,	ID:ACP54198.1,	ID:ACR40821.1,	ID:ACP44465.1,	ID:ACP49678.1,	ID:ADB85972.1,	ID:AAK42522.1,	-	ID:ADI31159.1,	ID:ADL19884.1,	ID:ADM28026.1,	-	ID:ADX84263.1,	ID:ADX81546.1,	-	ID:AEE95042.1,	ID:AEM37928.1,	-	-	-	-	ID:AFZ70710.1,	ID:AGE73182.1,	ID:AGE70911.1,	ID:AGJ61640.1,	ID:AHC51304.1,	-	ID:BAN90107.1,	-	ID:AIM26826.1,	ID:AKA75318.1,	ID:AKA72619.1,	ID:AKA78011.1,	-	-	-	-	-	ID:ALL01021.1,	ID:KSW12396.1,	ID:ALU28782.1,	ID:ALU31502.1,
682_hypothetical_protein.faa	ID:BAF34766.1,	ID:BAK54323.1,	ID:AAY80305.1,	ID:ABM80516.1,	ID:ABP94795.1,	-	ID:ACP34382.1,	ID:ACP37087.1,	ID:ACP54226.1,	ID:ACR40850.1,	ID:ACP44494.1,	ID:ACP49707.1,	ID:ADB86000.1,	ID:AAK42551.1,	-	-	ID:ADL19885.1,	-	-	ID:ADX84291.1,	ID:ADX81575.1,	ID:AEB95586.1,	ID:AEE95069.1,	ID:AEM39081.1,	-	ID:EHP70623.1,	ID:AFH42254.1,	-	ID:AFZ70709.1,	ID:AGE73157.1,	ID:AGE70886.1,	ID:AGJ61668.1,	ID:AHC51280.1,	ID:EWG06927.1,	ID:BAN90108.1,	ID:EZQ10817.1,	ID:AIM26782.1,	ID:AKA75343.1,	ID:AKA72643.1,	ID:AKA78035.1,	ID:AKV73735.1,	ID:AKV75975.1,	ID:AKV78226.1,	ID:AKV80471.1,	ID:AKV82718.1,	ID:ALL01844.1,	ID:KSW10692.1,	ID:ALU28806.1,	ID:ALU31526.1,
683_hypothetical_protein.faa	ID:BAF34767.1,	-	-	-	-	-	-	-	-	-	-	-	-	-	-	-	ID:ADL19886.1,	-	-	-	-	-	-	-	-	-	-	-	ID:AFZ70708.1,	-	-	-	-	-	ID:BAN90109.1,	-	-	-	-	-	-	-	-	-	-	-	-	-	-
684_conserved_hypothetic...faa	ID:BAA79958.2,	ID:BAB66472.1,	ID:AAY80823.1,	ID:ABM79992.1,	ID:ABP96254.1,	-	ID:ACP36167.1,	ID:ACP38756.1,	ID:ACP55960.1,	ID:ACR42624.1,	ID:ACP46390.1,	ID:ACP47903.1,	ID:ADB87925.1,	ID:AAK40465.1,	-	-	-	-	-	ID:ADX85950.1,	ID:ADX83307.1,	ID:AEB94282.1,	ID:AEE93465.1,	ID:AEM39297.1,	-	ID:EHP68580.1,	ID:AFH43052.1,	-	-	ID:AGE73696.1,	ID:AGE71423.1,	ID:AGJ63313.1,	ID:AHC51736.1,	ID:EWG08173.1,	ID:BAN90110.1,	ID:EZQ03191.1,	ID:AIM28237.1,	ID:AKA76148.1,	ID:AKA73450.1,	ID:AKA78840.1,	ID:AKV75045.1,	ID:AKV77284.1,	ID:AKV79534.1,	ID:AKV81779.1,	ID:AKV84012.1,	ID:ALL00717.1,	-	ID:ALU30335.1,	ID:ALU31053.1,
689_putative_amidase.faa	ID:BAA79963.2,	-	-	-	-	-	-	-	-	-	-	-	-	-	-	-	-	-	-	-	-	-	-	-	-	-	-	-	-	-	-	-	-	-	ID:BAN90115.1,	-	-	-	-	-	-	-	-	-	-	-	-	-	-
690_hypothetical_protein.faa	ID:BAA79964.1,	-	-	-	-	-	-	-	-	-	-	-	-	-	-	-	-	-	-	-	-	-	-	-	-	-	-	-	-	-	-	-	-	-	ID:BAN90116.1,	-	-	-	-	-	-	-	-	-	-	-	-	-	-
691_adkA.faa	ID:BAA79965.2,	ID:BAK54270.1,	ID:AAY79965.1,	ID:ABM81154.1,	ID:ABP94292.1,	ID:ABU82374.1,	ID:ACP35546.1,	ID:ACP38197.1,	ID:ACP55376.1,	ID:ACR42044.1,	ID:ACP45706.1,	ID:ACP48495.1,	ID:ADB87315.1,	ID:AAK40995.1,	-	-	ID:ADL18613.1,	-	-	ID:ADX85379.1,	ID:ADX82739.1,	ID:AEB96045.1,	ID:AEE93754.1,	ID:AEM39539.1,	-	ID:EHP69406.1,	ID:AFH42486.1,	-	ID:AFZ70146.1,	ID:AGE72807.1,	ID:AGE70534.1,	ID:AGJ62751.1,	ID:AHC50979.1,	ID:EWG07333.1,	ID:BAN90117.1,	ID:EZQ03839.1,	ID:AIM26279.1,	ID:AKA76721.1,	ID:AKA74024.1,	ID:AKA79415.1,	ID:AKV73293.1,	ID:AKV75537.1,	ID:AKV77783.1,	ID:AKV80028.1,	ID:AKV82272.1,	ID:ALL01047.1,	ID:KSW12377.1,	ID:ALU29104.1,	ID:ALU31829.1,
693_hypothetical_protein.faa	ID:BAA79969.2,	-	-	-	-	-	-	-	-	-	-	-	-	-	-	-	-	-	-	-	-	-	-	-	-	-	-	-	-	-	-	-	-	-	ID:BAN90119.1,	-	-	-	-	-	-	-	-	-	-	-	-	-	-
694_ribB.faa	ID:BAA79970.2,	ID:BAB65373.1,	ID:AAY80189.1,	ID:ABM80418.1,	ID:ABP94223.1,	ID:ABU81604.1,	ID:ACP35825.1,	ID:ACP38450.1,	ID:ACP55692.1,	ID:ACR42352.1,	ID:ACP46074.1,	ID:ACP48215.1,	ID:ADB87614.1,	ID:AAK40731.1,	-	ID:ADI31446.1,	ID:ADL18559.1,	-	-	ID:ADX85661.1,	ID:ADX83024.1,	ID:AEB94156.1,	ID:AEE93611.1,	ID:AEM39173.1,	-	ID:EHP70408.1,	-	-	ID:AFZ70857.1,	ID:AGE73039.1,	ID:AGE70768.1,	ID:AGJ63035.1,	ID:AHC51172.1,	ID:EWG07708.1,	ID:BAN90120.1,	ID:EZQ03104.1,	ID:AIM26210.1,	ID:AKA76405.1,	ID:AKA73708.1,	ID:AKA79098.1,	ID:AKV73232.1,	ID:AKV75476.1,	ID:AKV77722.1,	ID:AKV79967.1,	ID:AKV82212.1,	ID:ALL02046.1,	ID:KSW12627.1,	ID:ALU28906.1,	ID:ALU31631.1,
695_ribC.faa	ID:BAA79972.1,	ID:BAB65374.1,	ID:AAY80188.1,	ID:ABM80419.1,	ID:ABP94224.1,	ID:ABU82510.1,	ID:ACP35826.1,	ID:ACP38451.1,	ID:ACP55693.1,	ID:ACR42353.1,	ID:ACP46075.1,	ID:ACP48214.1,	ID:ADB87615.1,	ID:AAK40730.1,	-	ID:ADI31447.1,	ID:ADL18558.1,	-	-	ID:ADX85662.1,	ID:ADX83025.1,	ID:AEB94157.1,	ID:AEE93612.1,	ID:AEM39172.1,	-	ID:EHP70407.1,	-	-	ID:AFZ70858.1,	ID:AGE73038.1,	ID:AGE70767.1,	ID:AGJ63036.1,	ID:AHC51171.1,	ID:EWG07709.1,	ID:BAN90121.1,	ID:EZQ03103.1,	ID:AIM26211.1,	ID:AKA76404.1,	ID:AKA73707.1,	ID:AKA79097.1,	ID:AKV75202.1,	ID:AKV77438.1,	ID:AKV79690.1,	ID:AKV81935.1,	ID:AKV84171.1,	ID:ALL02045.1,	ID:KSW11432.1,	ID:ALU28907.1,	ID:ALU31632.1,
696_small_nucleolar_RNP_...faa	ID:BAA79974.2,	ID:BAK54266.1,	ID:AAY80179.1,	ID:ABM81159.1,	-	ID:ABU82104.1,	-	ID:ACP38460.1,	ID:ACP55702.1,	ID:ACR42362.1,	ID:ACP46084.1,	ID:ACP48205.1,	-	-	-	-	-	ID:ADM27028.1,	-	-	-	-	-	ID:AEM39544.1,	-	-	-	-	-	-	-	-	-	-	-	-	-	-	-	-	-	-	-	-	-	ID:ALL01042.1,	ID:KSW12764.1,	-	-
698_hypothetical_protein.faa	ID:BAA79978.1,	-	-	-	-	-	-	-	-	-	-	-	-	-	-	-	-	-	-	-	-	-	-	-	-	-	-	-	-	-	-	-	-	-	ID:BAN90125.1,	-	-	-	-	-	-	-	-	-	-	-	-	-	-
699_glycerate_kinase.faa	ID:BAA79980.2,	ID:BAB67133.1,	ID:AAY79538.1,	ID:ABM80102.1,	ID:ABP96153.1,	-	ID:ACP35584.1,	ID:ACP38222.1,	ID:ACP55468.1,	ID:ACR42070.1,	ID:ACP45737.1,	ID:ACP48455.1,	ID:ADB87340.1,	ID:AAK40970.1,	-	ID:ADI31203.1,	ID:ADL19426.1,	ID:ADM27211.1,	-	ID:ADX85414.1,	ID:ADX82755.1,	ID:AEB94382.1,	ID:AEE93433.1,	-	-	ID:EHP68683.1,	ID:AFH42962.1,	-	ID:AFZ70305.1,	ID:AGE72363.1,	ID:AGE70088.1,	ID:AGJ62797.1,	ID:AHC50633.1,	ID:EWG08104.1,	ID:BAN90126.1,	ID:EZQ03203.1,	ID:AIM28136.1,	ID:AKA76695.1,	ID:AKA73998.1,	ID:AKA79389.1,	ID:AKV74960.1,	ID:AKV77198.1,	ID:AKV79448.1,	ID:AKV81693.1,	ID:AKV83923.1,	ID:ALL00382.1,	ID:KSW12650.1,	ID:ALU30583.1,	ID:ALU32844.1,
701_hypothetical_protein.faa	ID:BAA79984.2,	-	-	-	-	-	-	-	-	-	-	-	-	-	-	-	-	-	-	-	-	-	-	-	-	-	-	-	-	-	-	-	-	-	-	-	-	-	-	-	-	-	-	-	-	-	-	-	-
702_hypothetical_protein.faa	ID:BAA79985.2,	-	-	-	-	-	-	-	-	-	-	-	-	-	-	-	-	-	-	-	-	-	-	-	-	-	-	-	-	-	-	-	-	-	ID:BAN90131.1,	-	-	-	-	-	-	-	-	-	-	-	-	-	-
703_hypothetical_protein.faa	ID:BAA79987.2,	-	-	-	-	-	-	-	-	-	-	-	-	-	-	-	-	-	-	-	-	-	-	ID:AEM38661.1,	-	-	-	-	-	-	-	-	-	-	ID:BAN90132.1,	-	-	-	-	-	-	-	-	-	-	ID:ALL00164.1,	ID:KSW11333.1,	-	-
704_hypothetical_protein.faa	ID:BAA79991.2,	-	-	-	-	-	-	-	-	-	-	-	-	-	-	-	ID:ADL19511.1,	-	-	-	-	-	-	-	-	-	-	-	ID:AFZ70227.1,	-	-	-	-	-	ID:BAN90133.1,	-	-	-	-	-	-	-	-	-	-	-	-	-	-
708_hypothetical_protein.faa	ID:BAA79998.2,	-	-	-	-	-	-	-	-	-	-	-	-	-	-	-	-	-	-	-	-	-	-	-	-	-	-	-	-	-	-	-	-	-	ID:BAN90137.1,	-	-	-	-	-	-	-	-	-	-	-	-	-	-
711_dapA.faa	ID:BAA80008.2,	ID:BAB67344.1,	ID:AAY79583.1,	-	ID:ABP96203.1,	-	ID:ACP34238.1,	ID:ACP36976.1,	ID:ACP54113.1,	ID:ACR40720.1,	ID:ACP44380.1,	ID:ACP47282.1,	ID:ADB85887.1,	ID:AAK42436.1,	-	-	-	-	-	ID:ADX84178.1,	ID:ADX81457.1,	ID:AEB94336.1,	ID:AEE93393.1,	-	ID:AFL67083.1,	ID:EHP68632.1,	-	-	-	ID:AGE72411.1,	ID:AGE70136.1,	ID:AGJ61564.1,	ID:AHC50677.1,	ID:EWG08219.1,	ID:BAN90140.1,	ID:EZQ02082.1,	ID:AIM28186.1,	ID:AKA75238.1,	ID:AKA72539.1,	ID:AKA77931.1,	ID:AKV75002.1,	ID:AKV77240.1,	ID:AKV79490.1,	ID:AKV81735.1,	ID:AKV84396.1,	-	-	ID:ALU29451.1,	ID:ALU32180.1,
712_helA.faa	ID:BAA80011.2,	-	-	ID:ABM81335.1,	-	ID:ABU81345.1,	-	-	-	-	-	-	-	-	-	-	-	-	-	-	-	-	-	ID:AEM39700.1,	-	-	-	-	-	-	-	-	-	-	ID:BAN90141.1,	-	-	-	-	-	-	-	-	-	-	ID:ALL00534.1,	ID:KSW11688.1,	-	-
713_helB.faa	ID:BAA80014.1,	-	-	ID:ABM81332.1,	-	ID:ABU81277.1,	-	-	-	-	-	-	-	-	-	-	-	-	-	-	-	-	-	ID:AEM39699.1,	-	-	-	-	-	-	-	-	-	-	ID:BAN90142.1,	-	-	-	-	-	-	-	-	-	-	ID:ALL00543.1,	ID:KSW11698.1,	-	-
717_hypothetical_protein.faa	ID:BAA80025.2,	-	-	-	-	-	-	-	-	-	-	-	-	-	-	-	-	-	-	-	-	-	-	-	-	-	-	-	-	-	-	-	-	-	ID:BAN90146.1,	-	-	-	-	-	-	-	-	-	-	-	-	-	-
719_hypothetical_protein.faa	ID:BAA80027.2,	-	-	ID:ABM80382.1,	-	-	-	-	-	-	-	-	-	-	-	-	-	-	-	-	-	-	-	-	-	-	-	-	-	-	-	-	-	-	ID:BAN90148.1,	-	-	-	-	-	-	-	-	-	-	-	-	-	-
720_putative_dehydrogena...faa	ID:BAA80028.2,	ID:BAB65613.1,ID:BAB67317.1,	ID:AAY79747.1,	ID:ABM80381.1,	ID:ABP94530.1,ID:ABP94733.1,	ID:ABU81855.1,	ID:ACP36546.1,ID:ACP36779.1,	ID:ACP39147.1,ID:ACP39391.1,	ID:ACP56348.1,ID:ACP56573.1,	ID:ACR43024.1,ID:ACR43259.1,	ID:ACP46801.1,ID:ACP47077.1,	ID:ACP47510.1,ID:ACP49932.1,	ID:ADB88342.1,ID:ADB88595.1,	ID:AAK42751.1,ID:AAK43000.1,	-	-	ID:ADL19574.1,ID:ADL19576.1,	-	-	ID:ADX86365.1,ID:ADX86620.1,	ID:ADX83705.1,ID:ADX83972.1,	ID:AEB95646.1,ID:AEB95826.1,	ID:AEE92939.1,ID:AEE93886.1,	-	-	ID:EHP70867.1,ID:EHP71066.1,	ID:AFH42600.1,	-	ID:AFZ71195.1,ID:AFZ71197.1,	ID:AGE72581.1,	ID:AGE70306.1,	ID:AGJ63709.1,ID:AGJ63956.1,	ID:AHC50829.1,	ID:EWG06962.1,	ID:BAN90149.1,	ID:EZQ04796.1,ID:EZQ02253.1,	ID:AIM26517.1,ID:AIM26720.1,	ID:AKA75545.1,ID:AKA75765.1,	ID:AKA72847.1,ID:AKA73067.1,	ID:AKA78239.1,ID:AKA78457.1,	ID:AKV73510.1,ID:AKV75259.1,	ID:AKV75752.1,ID:AKV77499.1,	ID:AKV77999.1,ID:AKV79746.1,	ID:AKV80244.1,ID:AKV81991.1,	ID:AKV82490.1,ID:AKV82662.1,	ID:ALL01906.1,	ID:KSW11526.1,ID:KSW12103.1,	ID:ALU29293.1,	ID:ALU32022.1,
721_NADH_dehydrogenase.faa	ID:BAA80029.1,	-	-	-	-	-	-	-	-	-	-	-	-	-	-	-	-	-	-	-	-	-	-	-	-	-	-	-	ID:AFZ70081.1,	-	-	-	-	-	ID:BAN90150.1,	-	-	-	-	-	-	-	-	-	-	-	-	-	-
723_putative_translation...faa	ID:BAA80032.2,	-	-	-	-	-	-	-	-	-	-	-	-	-	-	-	ID:ADL18909.1,	-	-	-	-	-	-	-	-	-	-	-	ID:AFZ70745.1,	-	-	-	-	-	ID:BAN90152.1,	-	-	-	-	-	-	-	-	-	-	-	-	-	-
724_putative_ABC_transpo...faa	ID:BAA80034.2,	-	-	-	-	-	-	-	-	-	-	-	-	-	-	-	ID:ADL18908.1,	-	-	-	-	-	-	-	-	-	ID:AFH43042.1,	-	ID:AFZ70744.1,	-	-	-	-	-	ID:BAN90153.1,	-	-	-	-	-	-	-	-	-	-	-	-	-	-
730_hypothetical_protein.faa	ID:BAA80048.1,	ID:BAK54508.1,	ID:AAY80659.1,	-	ID:ABP95900.1,	ID:ABU81360.1,	ID:ACP35359.1,	ID:ACP38019.1,	ID:ACP55197.1,	ID:ACR41852.1,	ID:ACP45515.1,	ID:ACP48687.1,	ID:ADB87044.1,	-	-	ID:ADI32588.1,	-	-	-	ID:ADX85194.1,	ID:ADX82558.1,	-	ID:AEE94293.1,	-	-	ID:EHP68460.1,	ID:AFH43033.1,	ID:AFK50670.1,	-	ID:AGE73525.1,	ID:AGE71256.1,	ID:AGJ62573.1,	ID:AHC51592.1,	ID:EWG07082.1,	ID:BAN90160.1,	ID:EZQ06789.1,	ID:AIM27884.1,	ID:AKA76886.1,	ID:AKA74187.1,	ID:AKA79578.1,	ID:AKV74723.1,	ID:AKV76961.1,	ID:AKV79212.1,	ID:AKV81457.1,	ID:AKV83693.1,	-	-	ID:ALU30481.1,	ID:ALU31204.1,
731_hypothetical_protein.faa	ID:BAA80049.1,	-	-	-	-	-	-	-	-	-	-	-	-	-	-	-	ID:ADL19714.1,	-	-	-	-	-	-	-	-	-	-	-	ID:AFZ70093.1,	-	-	-	-	-	ID:BAN90161.1,	-	-	-	-	-	-	-	-	-	-	-	-	-	-
735_hypothetical_protein.faa	ID:BAA80063.1,	-	-	-	-	-	-	-	-	-	-	-	-	-	-	-	ID:ADL19475.1,	-	-	-	-	-	-	-	-	-	-	-	ID:AFZ70249.1,	-	-	-	-	-	ID:BAN90165.1,	-	-	-	-	-	-	-	-	-	-	-	-	-	-
736_conserved_hypothetic...faa	ID:BAA80065.2,	-	-	-	-	-	-	-	-	-	-	-	-	-	-	-	-	-	-	-	-	-	-	-	-	-	-	-	-	-	-	-	-	-	ID:BAN90166.1,	-	-	-	-	-	-	-	-	-	-	-	-	-	-
741_rpl31e.faa	ID:BAA80072.2,	-	-	-	-	-	-	-	-	-	-	-	-	-	-	-	-	-	-	-	-	-	-	-	-	-	-	-	-	-	-	-	-	-	ID:BAN90171.1,	-	-	-	-	-	-	-	-	-	-	-	-	-	-
746_rnp4.faa	ID:BAA80077.2,	-	-	-	-	-	-	-	-	-	-	-	-	-	-	-	-	-	-	-	-	-	-	-	-	-	-	-	-	-	-	-	-	-	ID:BAN90176.1,	-	-	-	-	-	-	-	-	-	-	-	-	-	-
753_hypothetical_protein.faa	ID:BAA80098.1,	-	-	-	-	-	-	-	-	-	-	-	-	-	-	-	ID:ADL19570.1,	-	-	-	-	-	-	-	-	-	-	-	-	-	-	-	-	-	ID:BAN90183.1,	-	-	-	-	-	-	-	-	-	-	-	-	-	-
758_hypothetical_protein.faa	ID:BAA80112.1,	-	-	-	-	-	-	-	-	-	-	-	-	-	-	-	ID:ADL18847.1,	-	-	-	-	-	-	-	-	-	-	-	ID:AFZ71074.1,	-	-	-	-	-	ID:BAN90188.1,	-	-	-	-	-	-	-	-	-	-	-	-	-	-
766_lysC.faa	ID:BAA80125.2,	ID:BAK54495.1,	ID:AAY80742.1,	-	ID:ABP95854.1,	ID:ABU81383.1,	ID:ACP35436.1,	ID:ACP38095.1,	ID:ACP55274.1,	ID:ACR41928.1,	ID:ACP45602.1,	ID:ACP48610.1,	ID:ADB87120.1,	ID:AAK41163.1,	-	-	-	ID:ADM28556.1,	-	ID:ADX85271.1,	ID:ADX82635.1,	ID:AEB94635.1,	ID:AEE94246.1,	ID:AEM39176.1,	-	ID:EHP68414.1,	-	ID:AFK51205.1,	ID:AFZ69905.1,	ID:AGE73608.1,	ID:AGE71339.1,	ID:AGJ62648.1,	ID:AHC51669.1,	ID:EWG07036.1,	ID:BAN90197.1,	ID:EZQ06831.1,	ID:AIM27838.1,	ID:AKA76818.1,	ID:AKA74120.1,	ID:AKA79511.1,	ID:AKV74685.1,	ID:AKV76923.1,	ID:AKV79174.1,	ID:AKV81419.1,	ID:AKV83653.1,	ID:ALL00427.1,	ID:KSW11610.1,	ID:ALU30409.1,	ID:ALU31130.1,
767_asd.faa	ID:BAA80128.1,	ID:BAB66283.1,	ID:AAY80741.1,	-	ID:ABP95855.1,	ID:ABU81934.1,	ID:ACP35437.1,	ID:ACP38096.1,	ID:ACP55275.1,	ID:ACR41929.1,	ID:ACP45603.1,	ID:ACP48609.1,	ID:ADB87121.1,	ID:AAK41162.1,	-	-	-	ID:ADM28557.1,	-	ID:ADX85272.1,	ID:ADX82636.1,	ID:AEB94634.1,	ID:AEE94247.1,	ID:AEM38744.1,	-	ID:EHP68415.1,	-	ID:AFK51204.1,	ID:AFZ69906.1,	ID:AGE73607.1,	ID:AGE71338.1,	ID:AGJ62649.1,	ID:AHC51668.1,	ID:EWG07037.1,	ID:BAN90198.1,	ID:EZQ06830.1,	ID:AIM27839.1,	ID:AKA76817.1,	ID:AKA74119.1,	ID:AKA79510.1,	ID:AKV74686.1,	ID:AKV76924.1,	ID:AKV79175.1,	ID:AKV81420.1,	ID:AKV83654.1,	ID:ALL00426.1,	ID:KSW11609.1,	ID:ALU30410.1,	ID:ALU31131.1,
768_hom.faa	ID:BAA80129.2,	ID:BAK54611.1,	ID:AAY80947.1,	-	ID:ABP96143.1,	-	ID:ACP35592.1,	ID:ACP38230.1,	ID:ACP55476.1,	ID:ACR42078.1,	ID:ACP45745.1,	ID:ACP48447.1,	ID:ADB87348.1,	ID:AAK40962.1,	-	-	-	ID:ADM28555.1,	-	ID:ADX85423.1,	ID:ADX82793.1,	ID:AEB94392.1,	ID:AEE93976.1,	-	-	ID:EHP68693.1,	-	ID:AFK51206.1,	ID:AFZ69857.1,	ID:AGE73821.1,	ID:AGE71548.1,	ID:AGJ62805.1,	ID:AHC51847.1,	ID:EWG08094.1,	ID:BAN90199.1,	ID:EZQ04867.1,	ID:AIM28126.1,	ID:AKA76687.1,	ID:AKA73990.1,	ID:AKA79381.1,	ID:AKV74950.1,	ID:AKV77188.1,	ID:AKV79438.1,	ID:AKV81683.1,	ID:AKV83913.1,	ID:ALL00428.1,	ID:KSW11611.1,	ID:ALU30225.1,	ID:ALU30940.1,
769_hypothetical_protein.faa	ID:BAA80132.2,	-	-	-	-	-	-	-	-	-	-	-	-	-	-	-	ID:ADL19506.1,	-	-	-	-	-	-	-	-	-	-	-	ID:AFZ70217.1,	-	-	-	-	-	ID:BAN90200.1,	-	-	-	-	-	-	-	-	-	-	-	-	-	-
770_hypothetical_protein.faa	ID:BAF34774.1,	-	-	-	ID:ABP96023.1,	ID:ABU82044.1,	ID:ACP35940.1,	ID:ACP38550.1,	ID:ACP55794.1,	ID:ACR42456.1,	ID:ACP46178.1,	ID:ACP48110.1,	ID:ADB87717.1,	-	-	-	ID:ADL19505.1,	ID:ADM27908.1,	-	ID:ADX85765.1,	ID:ADX83129.1,	ID:AEB94508.1,	ID:AEE94106.1,	-	-	ID:EHP68833.1,	-	-	ID:AFZ70216.1,	ID:AGE72424.1,	ID:AGE70149.1,	ID:AGJ63141.1,	ID:AHC50686.1,	ID:EWG07797.1,	ID:BAN90201.1,	ID:EZQ06953.1,	ID:AIM28007.1,	ID:AKA76308.1,	ID:AKA73610.1,	ID:AKA79000.1,	ID:AKV74839.1,	ID:AKV77075.1,	ID:AKV79327.1,	ID:AKV81572.1,	ID:AKV83805.1,	-	-	ID:ALU29438.1,	ID:ALU32167.1,
772_conserved_hypothetic...faa	ID:BAA80141.2,	-	-	ID:ABM80293.1,	-	ID:ABU82511.1,	-	-	-	-	-	-	-	-	-	-	-	ID:ADM27393.1,	-	-	-	-	-	ID:AEM39140.1,	-	-	-	-	-	-	-	-	-	-	ID:BAN90203.1,	-	-	-	-	-	-	-	-	-	-	ID:ALL00181.1,	ID:KSW11318.1,	-	-
774_rnp2.faa	ID:BAA80146.2,	ID:BAK54288.1,	ID:AAY80006.1,	-	ID:ABP94250.1,	-	ID:ACP35505.1,	ID:ACP38155.1,	ID:ACP55334.1,	ID:ACR42002.1,	ID:ACP45664.1,	ID:ACP48537.1,	ID:ADB87273.1,	ID:AAK41035.1,	ID:ADG91602.1,	-	ID:ADL19487.1,	-	-	ID:ADX85337.1,	ID:ADX82697.1,	ID:AEB96086.1,	ID:AEE93713.1,	-	-	ID:EHP69447.1,	-	-	ID:AFZ70242.1,	ID:AGE72848.1,	ID:AGE70575.1,	ID:AGJ62710.1,	ID:AHC51020.1,	ID:EWG07291.1,	ID:BAN90205.1,	ID:EZQ03879.1,	ID:AIM26237.1,	ID:AKA76759.1,	ID:AKA74062.1,	ID:AKA79453.1,	ID:AKV73256.1,	ID:AKV75500.1,	ID:AKV77746.1,	ID:AKV79991.1,	ID:AKV82236.1,	-	-	ID:ALU29068.1,	ID:ALU31794.1,
777_conserved_hypothetic...faa	ID:BAA80154.2,	-	-	ID:ABM81161.1,	-	-	-	-	-	-	-	-	-	-	ID:ADG91188.1,	ID:ADI31602.1,	ID:ADL19306.1,	ID:ADM28136.1,	-	-	-	-	-	-	-	-	-	-	ID:AFZ70069.1,	-	-	-	-	-	-	-	-	-	-	-	-	-	-	-	-	-	-	-	-
778_hypothetical_protein.faa	ID:BAF34775.1,	-	-	-	-	-	-	-	-	-	-	-	-	-	-	-	-	-	-	-	-	-	-	-	-	-	-	-	-	-	-	-	-	-	ID:BAN90214.1,	-	-	-	-	-	-	-	-	-	-	-	-	-	-
779_hypothetical_protein.faa	ID:BAA80158.2,	-	-	-	-	-	-	-	-	-	-	-	-	-	-	-	-	-	-	-	-	-	-	-	-	-	-	-	-	-	-	-	-	-	ID:BAN90216.1,	-	-	-	-	-	-	-	-	-	-	-	-	-	-
780_hypothetical_protein.faa	ID:BAA80162.2,	-	-	-	-	-	-	-	-	-	-	-	-	-	-	-	-	-	-	-	-	-	-	-	-	-	-	-	-	-	-	-	-	-	ID:BAN90217.1,	-	-	-	-	-	-	-	-	-	-	-	-	-	-
785_conserved_hypothetic...faa	ID:BAA80168.1,	-	-	-	-	-	-	-	-	-	-	-	-	-	-	ID:ADI32004.1,	-	-	-	-	-	-	-	ID:AEM38545.1,	-	-	-	-	-	-	-	-	-	-	-	-	-	-	-	-	-	-	-	-	-	-	-	-	-
786_hypothetical_protein.faa	ID:BAA80169.1,	-	-	-	-	-	-	-	-	-	-	-	-	-	-	-	-	-	-	-	-	-	-	-	-	-	-	-	-	-	-	-	-	-	-	-	-	-	-	-	-	-	-	-	-	-	-	-	-
788_hypothetical_protein.faa	ID:BAA80172.2,	-	-	-	-	-	-	-	-	-	-	-	-	-	-	-	-	-	-	-	-	-	-	-	-	-	-	-	-	-	-	-	-	-	-	-	-	-	-	-	-	-	-	-	-	-	-	-	-
789_hypothetical_protein.faa	ID:BAA80173.2,	-	-	-	-	-	-	-	-	-	-	-	-	-	-	-	-	-	-	-	-	-	-	-	-	-	-	-	-	-	-	-	-	-	-	-	-	-	-	-	-	-	-	-	-	-	-	-	-
790_glycosyl_transferase...faa	ID:BAA80174.1,	-	-	-	-	-	-	-	-	-	-	-	-	-	-	-	-	-	-	-	-	-	-	-	-	-	-	-	-	-	-	-	-	-	-	-	-	-	-	-	-	-	-	-	-	-	-	-	-
791_glycosyl_transferase...faa	ID:BAA80175.2,	ID:BAB67063.1,	ID:AAY81214.1,	-	ID:ABP95986.1,	-	ID:ACP34661.1,ID:ACP34700.1,	ID:ACP37757.1,	-	ID:ACR41592.1,	ID:ACP44925.1,	ID:ACP49379.1,	ID:ADB86805.1,	ID:AAK41107.1,	-	-	-	-	-	ID:ADX84911.1,	ID:ADX81892.1,	ID:AEB95031.1,	ID:AEE94487.1,	-	-	ID:EHP71166.1,	-	-	-	ID:AGE74106.1,	ID:AGE71834.1,	ID:AGJ62326.1,	-	ID:EWG06389.1,	-	ID:EZQ11336.1,	ID:AIM27970.1,	ID:AKA77368.1,	ID:AKA74674.1,	ID:AKA80059.1,	ID:AKV74804.1,	ID:AKV77040.1,	ID:AKV79292.1,	ID:AKV81537.1,	ID:AKV83769.1,	-	-	ID:ALU29976.1,	-
792_hypothetical_protein.faa	ID:BAA80176.2,	ID:BAB67059.1,	-	-	-	-	-	-	-	-	-	ID:ACP49358.1,	-	-	-	-	-	-	-	-	-	-	-	-	-	ID:EHP69940.1,	-	-	-	-	-	-	-	ID:EWG06360.1,	-	-	-	-	-	-	-	-	-	-	-	-	-	-	-
793_glycosyl_transferase...faa	ID:BAA80177.1,	ID:BAB67495.1,	ID:AAY81210.1,	-	ID:ABP95987.1,	-	ID:ACP36643.1,	ID:ACP39258.1,	ID:ACP56440.1,	ID:ACR43126.1,	ID:ACP46935.1,	ID:ACP47370.1,	ID:ADB88457.1,	ID:AAK42884.1,	-	-	ID:ADL18968.1,	-	-	ID:ADX86447.1,	ID:ADX83823.1,	ID:AEB95878.1,	ID:AEE93881.1,	-	ID:AFL66430.1,	ID:EHP68924.1,	-	-	-	ID:AGE74102.1,	ID:AGE71830.1,	ID:AGJ63820.1,	-	ID:EWG07698.1,	-	ID:EZQ02248.1,	ID:AIM27971.1,	ID:AKA75676.1,	ID:AKA72977.1,	ID:AKA78369.1,	ID:AKV74805.1,	ID:AKV77041.1,	ID:AKV79293.1,	ID:AKV81538.1,	ID:AKV83770.1,	-	-	-	-
794_glycosyl_transferase...faa	ID:BAA80178.1,	ID:BAB65900.1,	ID:AAY81212.1,	-	ID:ABP95970.1,	-	ID:ACP34758.1,	ID:ACP37713.1,	ID:ACP54908.1,	ID:ACR41541.1,	ID:ACP45006.1,	ID:ACP49452.1,	ID:ADB86614.1,	ID:AAK41593.1,ID:AAK42146.1,	-	-	-	-	-	ID:ADX84868.1,	ID:ADX81757.1,	ID:AEB95014.1,	ID:AEE94457.1,	-	-	ID:EHP68871.1,	ID:AFH42575.1,	-	-	ID:AGE74104.1,	ID:AGE71832.1,	ID:AGJ61845.1,	-	ID:EWG07696.1,	-	ID:EZQ06764.1,	ID:AIM27954.1,	ID:AKA77537.1,	ID:AKA74841.1,	ID:AKA80227.1,	ID:AKV74787.1,	ID:AKV77023.1,	ID:AKV79275.1,	ID:AKV81520.1,	ID:AKV83753.1,	-	-	-	-
795_hypothetical_protein.faa	ID:BAA80179.2,	-	-	-	-	-	-	-	-	-	-	-	-	-	-	-	-	-	-	-	-	-	-	-	-	-	-	-	-	-	-	-	-	-	-	-	-	-	-	-	-	-	-	-	-	-	-	-	-
796_hypothetical_protein.faa	ID:BAA80180.2,	-	-	-	-	-	-	-	-	-	-	-	-	-	-	-	-	-	-	-	-	-	-	-	-	-	-	-	-	-	-	-	-	-	-	-	-	-	-	-	-	-	-	-	-	-	-	-	-
797_cysC.faa	ID:BAA80181.2,	-	-	ID:ABM81189.1,	-	ID:ABU82148.1,	-	-	-	-	-	-	-	-	-	ID:ADI31597.1,	ID:ADL18463.1,	-	-	-	-	-	-	ID:AEM38514.1,	-	-	-	-	ID:AFZ70781.1,	-	-	-	-	-	ID:BAN90219.1,	-	-	-	-	-	-	-	-	-	-	ID:ALL02003.1,	ID:KSW10805.1,	-	-
798_conserved_hypothetic...faa	ID:BAA80182.2,	-	-	-	-	ID:ABU82152.1,	-	-	-	-	-	-	-	-	-	-	-	-	-	-	-	-	-	-	-	-	-	-	-	-	-	-	-	-	ID:BAN90221.1,	-	-	-	-	-	-	-	-	-	-	-	-	-	-
799_sat.faa	ID:BAA80183.2,	ID:BAK54827.1,	ID:AAY81489.1,	ID:ABM81321.1,	ID:ABP95134.1,	ID:ABU82150.1,	ID:ACP36540.1,	ID:ACP39141.1,	ID:ACP56342.1,	ID:ACR43018.1,	ID:ACP46795.1,	ID:ACP47517.1,	ID:ADB88336.1,	ID:AAK43020.1,	-	ID:ADI31599.1,	ID:ADL18461.1,	-	-	ID:ADX86359.1,	ID:ADX83699.1,	-	-	ID:AEM38274.1,	-	ID:EHP70160.1,	-	-	ID:AFZ70779.1,	ID:AGE74411.1,	ID:AGE72094.1,	ID:AGJ63703.1,	ID:AHC52213.1,	-	ID:BAN90222.1,	-	ID:AIM27120.1,	ID:AKA75781.1,	ID:AKA73083.1,	ID:AKA78473.1,	ID:AKV74028.1,	ID:AKV76267.1,	ID:AKV79794.1,	ID:AKV82039.1,	ID:AKV83007.1,	ID:ALL02000.1,	ID:KSW10774.1,	ID:ALU29728.1,	ID:ALU32462.1,
800_conserved_hypothetic...faa	ID:BAA80185.1,	-	-	ID:ABM81324.1,	-	ID:ABU82149.1,	-	-	-	-	-	-	-	-	-	ID:ADI31596.1,	ID:ADL18481.1,	-	-	-	-	-	-	ID:AEM38273.1,	-	-	-	-	ID:AFZ70801.1,	-	-	-	-	-	-	-	-	-	-	-	-	-	-	-	-	ID:ALL02001.1,	ID:KSW10804.1,	-	-
803_putative_nucleotidyl...faa	ID:BAA80194.2,	ID:BAB67290.1,	ID:AAY81645.1,	ID:ABM80812.1,	ID:ABP95759.1,	ID:ABU81582.1,	ID:ACP35860.1,	ID:ACP38470.1,	ID:ACP55714.1,	ID:ACR42374.1,	ID:ACP46096.1,	ID:ACP48192.1,	ID:ADB87636.1,	ID:AAK40709.1,	-	ID:ADI31166.1,	ID:ADL18514.1,	ID:ADM27324.1,	-	ID:ADX85684.1,	ID:ADX83048.1,	ID:AEB94731.1,	ID:AEE94341.1,	ID:AEM38846.1,	-	ID:EHP68292.1,	ID:AFH43027.1,	ID:AFK50924.1,	ID:AFZ70643.1,	ID:AGE74565.1,	ID:AGE72248.1,	ID:AGJ63059.1,	ID:AHC52373.1,	ID:EWG07785.1,	ID:BAN90233.1,	ID:EZQ06763.1,	ID:AIM27743.1,	ID:AKA77757.1,	ID:AKA75063.1,	ID:AKA80451.1,	ID:AKV74600.1,	ID:AKV76838.1,	ID:AKV79089.1,	ID:AKV81334.1,	ID:AKV83568.1,	ID:ALL01738.1,	ID:KSW11893.1,	ID:ALU29590.1,	ID:ALU32321.1,
804_hypothetical_protein.faa	ID:BAA80195.1,	-	-	-	-	-	-	-	-	-	-	-	-	-	-	-	-	-	-	-	-	-	-	-	-	-	-	-	-	-	-	-	-	-	-	-	-	-	-	-	-	-	-	-	-	-	-	-	-
805_truncated_acyl-CoA_d...faa	ID:BAF34776.1,	-	-	-	-	-	-	-	-	-	-	-	-	-	-	-	-	-	-	-	-	-	-	-	-	-	-	-	-	-	-	-	-	-	-	-	-	-	-	-	-	-	-	-	-	-	-	-	-
806_conserved_hypothetic...faa	ID:BAF34777.1,	-	-	-	-	-	-	-	-	-	-	-	-	-	-	-	-	-	-	-	-	-	-	-	-	-	-	-	-	-	-	-	-	-	-	-	-	-	-	-	-	-	-	-	-	-	-	-	-
807_hypothetical_protein.faa	ID:BAA80196.2,	-	-	-	-	-	-	-	-	-	-	-	-	-	-	-	-	-	-	-	-	-	-	-	-	-	-	-	-	-	-	-	-	-	-	-	-	-	-	-	-	-	-	-	-	-	-	-	-
808_hypothetical_protein.faa	ID:BAA80197.1,	-	-	-	-	-	-	-	-	-	-	-	-	-	-	-	-	-	-	-	-	-	-	-	-	-	-	-	-	-	-	-	-	-	-	-	-	-	-	-	-	-	-	-	-	-	-	-	-
809_truncated_acyl-CoA_d...faa	ID:BAF34778.1,	-	-	-	-	-	-	-	-	-	-	-	-	-	-	-	-	-	-	-	-	-	-	-	-	-	-	-	-	-	-	-	-	-	-	-	-	-	-	-	-	-	-	-	-	-	-	-	-
810_truncated_acyl-CoA_d...faa	ID:BAF34779.1,	-	-	-	-	-	-	-	-	-	-	-	-	-	-	-	-	-	-	-	-	-	-	-	-	-	-	-	-	-	-	-	-	-	-	-	-	-	-	-	-	-	-	-	-	-	-	-	-
811_hypothetical_protein.faa	ID:BAA80199.2,	-	-	-	-	-	-	-	-	-	-	-	-	-	-	-	-	-	-	-	-	-	-	-	-	-	-	-	-	-	-	-	-	-	-	-	-	-	-	-	-	-	-	-	-	-	-	-	-
812_hypothetical_protein.faa	ID:BAA80200.2,	-	-	-	-	-	-	-	-	-	-	-	-	-	-	-	-	-	-	-	-	-	-	-	-	-	-	-	-	-	-	-	-	-	-	-	-	-	-	-	-	-	-	-	-	-	-	-	-
813_surface_layer-associ...faa	ID:BAA80202.2,	-	-	-	-	-	-	-	-	-	-	-	-	-	-	-	-	-	-	-	-	-	-	-	-	-	-	-	-	-	-	-	-	-	ID:BAN90238.1,	-	-	-	-	-	-	-	-	-	-	-	-	-	-
814_surface_layer_protei...faa	ID:BAA80205.1,	-	-	-	-	-	-	-	-	-	-	-	-	-	-	-	-	-	-	-	-	-	-	-	-	-	-	-	-	-	-	-	-	-	ID:BAN90239.1,	-	-	-	-	-	-	-	-	-	-	-	-	-	-
815_hypothetical_protein.faa	ID:BAA80208.2,	-	-	-	-	-	-	-	-	-	-	-	-	-	-	-	-	-	-	-	-	-	-	-	-	-	-	-	-	-	-	-	-	-	ID:BAN90241.1,	-	-	-	-	-	-	-	-	-	-	-	-	-	-
816_hypothetical_protein.faa	ID:BAA80209.1,	-	-	-	-	-	-	-	-	-	-	-	-	-	-	-	-	-	-	-	-	-	-	-	-	-	-	-	-	-	-	-	-	-	ID:BAN90242.1,	-	-	-	-	-	-	-	-	-	-	-	-	-	-
817_hypothetical_protein.faa	ID:BAA80210.1,	-	-	-	ID:ABP95992.1,	-	-	-	-	-	-	-	-	ID:AAK41495.1,	-	-	-	ID:ADM27399.1,ID:ADM27402.1,	-	-	-	-	-	ID:AEM39027.1,ID:AEM39055.1,ID:AEM39058.1,	-	-	-	-	-	-	-	-	-	-	ID:BAN90243.1,	-	ID:AIM27976.1,	ID:AKA77119.1,	ID:AKA74424.1,	ID:AKA79812.1,	-	-	-	-	-	-	-	-	-
819_metC.faa	ID:BAA80215.1,ID:BAA81078.1,	ID:BAK54311.1,	ID:AAY80333.1,	ID:ABM80671.1,	ID:ABP94848.1,	ID:ABU82279.1,	ID:ACP34351.1,	ID:ACP37056.1,	ID:ACP54195.1,	ID:ACR40818.1,	ID:ACP44462.1,	ID:ACP49675.1,	ID:ADB85969.1,	ID:AAK42519.1,	-	-	ID:ADL19270.1,	ID:ADM28151.1,	-	ID:ADX84260.1,	ID:ADX81543.1,	ID:AEB95494.1,	ID:AEE95039.1,	ID:AEM38572.1,	-	ID:EHP70685.1,	-	ID:AFK51203.1,	ID:AFZ70184.1,	ID:AGE73185.1,	ID:AGE70914.1,	ID:AGJ61637.1,	ID:AHC51307.1,	ID:EWG07846.1,	ID:BAN90245.1,ID:BAN90758.1,	ID:EZQ10795.1,	ID:AIM26835.1,	ID:AKA75315.1,	ID:AKA72616.1,	ID:AKA78008.1,	ID:AKV73781.1,	ID:AKV76021.1,	ID:AKV78272.1,	ID:AKV80517.1,	ID:AKV82764.1,	ID:ALL00071.1,	ID:KSW11394.1,	ID:ALU28779.1,	ID:ALU31499.1,
820_putative_CRISPR-asso...faa	ID:BAA80217.2,	-	-	ID:ABM81340.1,	-	ID:ABU81818.1,	-	-	-	-	-	-	-	-	-	-	-	ID:ADM27735.1,	-	-	-	-	-	-	-	-	-	-	-	-	-	-	-	-	ID:BAN90246.1,	-	-	-	-	-	-	-	-	-	-	ID:ALL00349.1,	-	-	-
821_CRISPR-associated_pr...faa	ID:BAA80219.1,	-	-	-	-	-	-	-	-	-	-	-	-	-	-	-	-	-	-	-	-	-	-	-	ID:AFL66344.1,	-	-	-	-	-	-	-	-	-	ID:BAN90247.1,	-	-	-	-	-	-	-	-	-	-	-	-	-	-
822_CRISPR-associated_pr...faa	ID:BAA80220.1,	-	-	-	-	-	-	-	-	-	-	-	-	-	-	-	-	-	-	-	-	-	-	-	ID:AFL66343.1,	-	-	-	-	-	-	-	-	-	ID:BAN90248.1,	-	-	-	-	-	-	-	-	-	-	-	-	-	-
823_cas3.faa	ID:BAA80221.1,	-	-	-	-	-	-	-	-	-	-	-	-	-	-	-	-	-	-	-	-	-	-	-	ID:AFL66342.1,	-	-	-	-	-	-	-	-	-	ID:BAN90249.1,	-	-	-	-	-	-	-	-	-	-	-	-	-	-
824_CRISPR-associated_pr...faa	ID:BAA80223.2,	-	-	-	-	-	-	-	-	-	-	-	-	-	-	-	-	-	-	-	-	-	-	-	-	-	-	-	-	-	-	-	-	-	ID:BAN90250.1,	-	-	-	-	-	-	-	-	-	-	-	-	-	-
826_putative_CRISPR-asso...faa	ID:BAA80225.2,	-	-	-	-	-	-	-	-	-	-	-	-	-	-	-	-	-	-	-	-	-	-	-	ID:AFL66339.1,	-	-	-	-	-	-	-	-	-	ID:BAN90252.1,	-	-	-	-	-	-	-	-	-	-	-	-	-	-
827_putative_CRISPR-asso...faa	ID:BAA80226.2,	-	-	-	-	-	-	-	-	-	-	-	-	-	-	-	-	ID:ADM27728.1,	-	-	-	-	-	-	ID:AFL66338.1,	-	-	-	-	-	-	-	-	-	ID:BAN90253.1,	-	-	-	-	-	-	-	-	-	-	-	-	-	-
832_hypothetical_protein.faa	ID:BAF34781.1,	-	-	-	-	-	-	-	-	-	-	-	-	-	-	-	-	-	-	-	-	-	-	-	-	-	-	-	-	-	-	-	-	-	ID:BAN90261.1,	-	-	-	-	-	-	-	-	-	-	-	-	-	-
833_hypothetical_protein.faa	ID:BAA80234.2,	-	-	-	-	-	-	-	-	-	-	-	-	-	-	-	-	-	-	-	-	-	-	-	-	-	-	-	-	-	-	-	-	-	ID:BAN90262.1,	-	-	-	-	-	-	-	-	-	-	-	-	-	-
835_hypothetical_protein.faa	ID:BAA80238.1,	-	-	-	-	-	-	-	-	-	-	-	-	-	-	-	-	-	-	-	-	-	-	-	-	-	-	-	-	-	-	-	-	-	ID:BAN90264.1,	-	-	-	-	-	-	-	-	-	-	-	-	-	-
836_conserved_hypothetic...faa	ID:BAA80243.1,	-	-	-	-	-	-	-	-	-	-	-	-	-	-	ID:ADI31736.1,	-	-	-	-	-	-	-	-	-	-	-	-	-	-	-	-	-	-	ID:BAN90265.1,	-	-	-	-	-	-	-	-	-	-	-	-	-	-
838_hypothetical_protein.faa	ID:BAA80247.1,	-	-	-	-	-	-	-	-	-	-	-	-	-	-	-	-	-	-	-	-	-	-	-	-	-	-	-	-	-	-	-	-	-	ID:BAN90267.1,	-	-	-	-	-	-	-	-	-	-	-	-	-	-
839_conserved_hypothetic...faa	ID:BAA80248.2,	-	-	-	-	-	ID:ACP34923.1,	ID:ACP37564.1,	ID:ACP54707.1,	ID:ACR41405.1,	ID:ACP45202.1,	ID:ACP48993.1,	ID:ADB86522.1,	ID:AAK42057.1,	-	-	ID:ADL19661.1,	-	-	-	-	-	-	-	-	ID:EHP69972.1,	-	-	ID:AFZ70595.1,	-	-	-	-	-	ID:BAN90270.1,	-	-	ID:AKA77423.1,	ID:AKA74728.1,	ID:AKA80114.1,	-	-	-	-	-	ID:ALL00585.1,	-	-	-
840_conserved_hypothetic...faa	ID:BAA80250.1,	ID:BAB67120.1,	ID:AAY79547.1,	-	ID:ABP94546.1,	-	ID:ACP36376.1,	ID:ACP38968.1,	ID:ACP56173.1,	ID:ACR42838.1,	ID:ACP46614.1,	ID:ACP47686.1,	ID:ADB88146.1,	ID:AAK43233.1,	-	-	ID:ADL19165.1,	-	-	ID:ADX86174.1,	ID:ADX83518.1,	-	-	-	-	ID:EHP71048.1,	ID:AFH42220.1,ID:AFH42470.1,	-	ID:AFZ71229.1,	ID:AGE72373.1,	ID:AGE70098.1,	ID:AGJ63526.1,	ID:AHC50644.1,	-	ID:BAN90271.1,	ID:EZQ10706.1,	ID:AIM26533.1,	ID:AKA75960.1,	ID:AKA73261.1,	ID:AKA78653.1,	ID:AKV73523.1,	ID:AKV75765.1,	ID:AKV78012.1,	ID:AKV80257.1,	ID:AKV82503.1,	ID:ALL00381.1,	-	ID:ALU29483.1,	ID:ALU32211.1,
842_putative_glyoxylate_...faa	ID:BAA80255.2,	-	-	-	-	-	-	-	-	-	-	-	-	-	-	-	-	-	-	-	-	-	-	-	-	-	-	-	-	-	-	-	-	-	ID:BAN90274.1,	-	-	-	-	-	-	-	-	-	-	-	-	-	-
844_conserved_hypothetic...faa	ID:BAA80260.2,	ID:BAK54811.1,	-	-	-	-	-	-	-	-	-	-	-	-	-	-	-	-	-	-	-	-	-	-	-	ID:EHP69018.1,	-	-	-	-	-	-	-	-	ID:BAN90276.1,	-	-	-	-	-	ID:AKV74533.1,	ID:AKV76772.1,	ID:AKV79023.1,	ID:AKV81268.1,	ID:AKV83507.1,	-	-	-	-
845_conserved_hypothetic...faa	ID:BAA80262.2,	ID:BAB65695.1,ID:BAB67602.1,	-	-	ID:ABP95210.1,	-	ID:ACP34500.1,	ID:ACP37213.1,	ID:ACP54352.1,	ID:ACR40982.1,	ID:ACP44624.1,	ID:ACP49633.1,	ID:ADB86130.1,	ID:AAK42030.1,	-	ID:ADI31180.1,	-	ID:ADM27797.1,ID:ADM27816.1,	-	-	-	-	ID:AEE94412.1,ID:AEE94701.1,	-	-	ID:EHP69017.1,	-	-	-	-	-	-	-	-	ID:BAN90277.1,	-	ID:AIM27196.1,	ID:AKA77445.1,	ID:AKA74749.1,	ID:AKA80135.1,	ID:AKV74092.1,	ID:AKV76332.1,	ID:AKV78583.1,	ID:AKV80828.1,	ID:AKV83072.1,	-	-	-	-
847_tnaA.faa	ID:BAA80265.1,	-	-	-	-	-	-	-	-	-	-	-	-	-	-	-	-	-	-	-	-	-	-	-	-	-	-	ID:AFK50713.1,	-	-	-	-	-	-	-	-	-	-	-	-	-	-	-	-	-	-	-	-	-
848_hypothetical_protein.faa	ID:BAF34782.1,	-	-	-	-	-	-	-	-	-	-	-	-	-	-	-	-	-	-	-	-	-	-	-	-	-	-	-	-	-	-	-	-	-	-	-	-	-	-	-	-	-	-	-	-	-	-	-	-
849_hypothetical_protein.faa	ID:BAA80266.1,	-	-	-	-	-	-	-	-	-	-	-	-	-	-	-	-	-	-	-	-	-	-	-	-	-	-	-	-	-	-	-	-	-	-	-	-	-	-	-	-	-	-	-	-	-	-	-	-
850_hypothetical_protein.faa	ID:BAF34783.1,	-	-	-	-	-	-	-	-	-	-	-	-	-	-	-	-	-	-	-	-	-	-	-	-	-	-	-	-	-	-	-	-	-	-	-	-	-	-	-	-	-	-	-	-	-	-	-	-
851_hypothetical_protein.faa	ID:BAA80267.1,ID:BAA80807.1,	-	-	-	-	-	-	-	-	-	-	-	-	-	-	-	-	ID:ADM26997.1,	-	-	-	-	-	-	-	-	-	ID:AFK51625.1,	-	-	-	-	-	-	-	-	-	-	-	-	-	-	-	-	-	-	-	-	-
852_hypothetical_protein.faa	ID:BAA80268.1,	-	-	-	-	-	-	-	-	-	-	-	-	-	-	-	-	-	-	-	-	-	-	-	-	-	-	-	-	-	-	-	-	-	-	-	-	-	-	-	-	-	-	-	-	-	-	-	-
853_hypothetical_protein.faa	ID:BAA80269.1,	-	-	-	-	-	-	-	-	-	-	-	-	-	-	-	-	-	-	-	-	-	-	-	-	-	-	-	-	-	-	-	-	-	ID:BAN90280.1,	-	-	-	-	-	-	-	-	-	-	-	-	-	-
854_pyrimidine_nucleotid...faa	ID:BAA80270.2,	ID:BAB65255.1,	ID:AAY81454.1,	ID:ABM80417.1,	ID:ABP94198.1,	ID:ABU82136.1,	ID:ACP34566.1,	ID:ACP37336.1,	ID:ACP54493.1,	ID:ACR41148.1,	ID:ACP44691.1,	ID:ACP49547.1,	ID:ADB86211.1,	ID:AAK42277.1,	-	ID:ADI31477.1,	ID:ADL19558.1,	-	-	ID:ADX84578.1,	ID:ADX82205.1,	ID:AEB94132.1,	ID:AEE93646.1,	ID:AEM38266.1,	-	ID:EHP69525.1,	ID:AFH42845.1,	-	ID:AFZ70150.1,	ID:AGE74373.1,	ID:AGE72056.1,	ID:AGJ61992.1,	ID:AHC52179.1,	ID:EWG06713.1,	ID:BAN90281.1,	ID:EZQ07083.1,	ID:AIM26185.1,	ID:AKA77586.2,	ID:AKA74890.2,	ID:AKA80276.2,	ID:AKV73212.1,	ID:AKV75456.1,	ID:AKV77702.1,	ID:AKV79947.1,	ID:AKV82191.1,	ID:ALL02048.1,	ID:KSW11430.1,	ID:ALU29757.1,	ID:ALU32494.1,
855_hypothetical_protein.faa	ID:BAF34784.1,	-	-	-	-	-	-	-	-	-	-	-	-	-	-	-	-	-	-	-	-	-	-	-	-	-	-	-	-	-	-	-	-	-	ID:BAN90282.1,	-	-	-	-	-	-	-	-	-	-	-	-	-	-
856_hypothetical_protein.faa	ID:BAA80272.1,	-	-	-	-	-	-	-	-	-	-	-	-	-	-	-	-	-	-	-	-	-	-	ID:AEM38747.1,	-	-	-	-	-	-	-	-	-	-	ID:BAN90283.1,	-	-	-	-	-	-	-	-	-	-	-	-	-	-
857_hypothetical_protein.faa	ID:BAA80275.2,	-	-	ID:ABM80002.1,	-	-	-	-	-	-	-	-	-	-	-	-	-	-	-	-	-	-	-	ID:AEM39324.1,	-	-	-	-	-	-	-	-	-	-	ID:BAN90284.1,	-	-	-	-	-	-	-	-	-	-	ID:ALL00726.1,	ID:KSW11866.1,	-	-
858_conserved_hypothetic...faa	ID:BAA80276.2,	-	-	-	-	-	-	-	-	-	-	-	-	-	-	-	-	-	-	-	-	-	-	-	-	-	-	-	-	-	-	-	-	-	ID:BAN90285.1,	-	-	-	-	-	-	-	-	-	-	-	-	-	-
859_hypothetical_protein.faa	ID:BAA80277.1,	-	-	-	-	-	-	-	-	-	-	-	-	-	-	-	-	-	-	-	-	-	-	-	-	-	-	-	-	-	-	-	-	-	ID:BAN90286.1,	-	-	-	-	-	-	-	-	-	-	-	-	-	-
860_narG.faa	ID:BAA80279.2,	-	-	-	-	-	-	ID:ACP37633.1,	ID:ACP54775.1,	-	-	-	-	-	-	-	-	-	-	ID:ADX84533.1,	-	-	-	-	-	ID:EHP69990.1,	-	-	-	-	-	ID:AGJ61951.1,	-	-	ID:BAN90287.1,	-	-	-	-	-	-	-	-	-	-	-	-	-	-
861_narH.faa	ID:BAA80285.2,	-	-	-	-	-	-	ID:ACP37634.1,	ID:ACP54776.1,	-	-	-	-	-	-	-	-	-	-	ID:ADX84532.1,	-	-	-	-	-	ID:EHP69991.1,	-	-	-	-	-	ID:AGJ61950.1,	-	-	ID:BAN90288.1,	-	-	-	-	-	-	-	-	-	-	-	-	-	-
862_putative_nitrate_red...faa	ID:BAA80288.1,	-	-	-	-	-	-	-	-	-	-	-	-	-	-	-	-	-	-	-	-	-	-	-	-	-	-	-	-	-	-	-	-	-	ID:BAN90289.1,	-	-	-	-	-	-	-	-	-	-	-	-	-	-
863_hypothetical_protein.faa	ID:BAA80289.1,	-	-	-	-	-	-	-	-	-	-	-	-	-	-	-	-	-	-	-	-	-	-	-	-	-	-	-	-	-	-	-	-	-	ID:BAN90290.1,	-	-	-	-	-	-	-	-	-	-	-	-	-	-
864_narJ.faa	ID:BAA80291.2,	-	-	-	-	-	-	-	-	-	-	-	-	-	-	-	-	-	-	-	-	-	-	-	-	-	-	-	-	-	-	-	-	-	ID:BAN90291.1,	-	-	-	-	-	-	-	-	-	-	-	-	-	-
865_ABC_transporter-_ATP...faa	ID:BAA80292.2,	-	-	-	-	-	-	-	-	-	-	-	-	-	-	-	-	-	-	-	-	-	-	-	-	-	-	-	-	-	-	-	-	-	ID:BAN90292.1,	-	-	-	-	-	-	-	-	-	-	ID:ALL00254.1,	ID:KSW12639.1,	-	-
866_ABC_transporter-_sub...faa	ID:BAA80294.2,	-	-	-	-	-	-	-	-	-	-	-	-	-	-	-	-	-	-	-	-	-	-	-	-	-	-	-	-	-	-	-	-	-	ID:BAN90293.1,	-	-	-	-	-	-	-	-	-	-	ID:ALL00255.1,	ID:KSW11494.1,	-	-
867_ABC_transporter-_per...faa	ID:BAA80295.2,	-	-	-	-	-	-	-	-	-	-	-	-	-	-	-	-	-	-	-	-	-	-	-	-	-	-	-	-	-	-	-	-	-	ID:BAN90294.1,	-	-	-	-	-	-	-	-	-	-	ID:ALL00256.1,	ID:KSW11495.1,	-	-
868_ABC_transporter-_per...faa	ID:BAA80296.1,	-	-	-	-	-	-	-	-	-	-	-	-	-	-	-	-	-	-	-	-	-	-	-	-	-	-	-	-	-	-	-	-	-	ID:BAN90295.1,	-	-	-	-	-	-	-	-	-	-	ID:ALL00257.1,	ID:KSW11496.1,	-	-
869_putative_fatty-acid-...faa	ID:BAA80298.1,	-	-	-	-	-	-	-	-	-	-	-	-	-	-	-	-	-	-	-	-	-	-	-	-	-	-	-	-	-	-	-	-	-	ID:BAN90296.1,	-	-	-	-	-	-	-	-	-	-	ID:ALL00258.1,	ID:KSW12640.1,	-	-
870_ABC_transporter-_ATP...faa	ID:BAA80299.1,	-	-	-	-	-	-	-	-	-	-	-	-	-	-	-	-	-	-	-	-	-	-	-	-	-	-	-	-	-	-	-	-	-	ID:BAN90297.1,	-	-	-	-	-	-	-	-	-	-	ID:ALL00259.1,	ID:KSW12641.1,	-	-
871_putative_fatty-acid-...faa	ID:BAA80301.1,	ID:BAB66455.1,	ID:AAY81493.1,	-	ID:ABP95770.1,	ID:ABU81562.1,	ID:ACP34867.1,ID:ACP35870.1,	ID:ACP37609.1,ID:ACP38480.1,	ID:ACP54752.1,ID:ACP55724.1,	ID:ACR41445.1,ID:ACR42384.1,	ID:ACP46106.1,	ID:ACP48182.1,ID:ACP49055.1,	ID:ADB86732.1,ID:ADB87646.1,	ID:AAK40699.1,	-	-	ID:ADL19332.1,	-	-	ID:ADX85694.1,	ID:ADX83058.1,	ID:AEB94719.1,	ID:AEE94152.1,	ID:AEM38679.1,	-	ID:EHP68304.1,	-	-	ID:AFZ69914.1,	ID:AGE74415.1,	ID:AGE72098.1,	ID:AGJ63069.1,	ID:AHC52217.1,	ID:EWG07768.1,	ID:BAN90298.1,	ID:EZQ06885.1,	ID:AIM27754.1,	ID:AKA76374.1,	ID:AKA73677.1,	ID:AKA79066.1,	ID:AKV74611.1,	ID:AKV76849.1,	ID:AKV79100.1,	ID:AKV81345.1,	ID:AKV83578.1,	ID:ALL00260.1,	ID:KSW11497.1,	ID:ALU29724.1,	ID:ALU32458.1,
872_hypothetical_protein.faa	ID:BAA80304.2,	-	-	-	-	-	-	-	-	-	-	-	-	-	-	-	-	-	-	-	-	-	-	-	-	-	-	-	-	-	-	-	-	-	ID:BAN90299.1,	-	-	-	-	-	-	-	-	-	-	-	-	-	-
873_hypothetical_protein.faa	ID:BAA80306.1,	-	-	-	-	-	-	-	-	-	-	-	-	-	-	-	-	-	-	-	-	-	-	-	-	-	-	-	-	-	-	-	-	-	ID:BAN90300.1,	-	-	-	-	-	-	-	-	-	-	-	-	-	-
875_conserved_hypothetic...faa	ID:BAA80310.2,	-	-	ID:ABM81314.1,	-	-	-	-	-	-	-	-	-	-	-	-	-	-	-	-	-	-	-	-	-	-	-	-	-	-	-	-	-	-	ID:BAN90302.1,	-	-	-	-	-	-	-	-	-	-	-	-	-	-
876_hypothetical_protein.faa	ID:BAA80313.2,	-	-	-	-	-	-	-	-	-	-	-	-	-	-	-	-	-	-	-	-	-	-	-	-	-	-	-	-	-	-	-	-	-	ID:BAN90303.1,	-	-	-	-	-	-	-	-	-	-	-	-	-	-
877_hypothetical_protein.faa	ID:BAA80314.1,	-	-	-	-	-	-	-	-	-	-	-	-	-	-	-	-	-	-	-	-	-	-	-	-	-	-	-	-	-	-	-	-	-	ID:BAN90304.1,	-	-	-	-	-	-	-	-	-	-	-	-	-	-
880_hypothetical_protein.faa	ID:BAA80316.1,	ID:BAB67196.1,	ID:AAY81570.1,	-	ID:ABP95569.1,	-	ID:ACP36605.1,	ID:ACP39208.1,	ID:ACP56401.1,	ID:ACR43076.1,	ID:ACP46875.1,	ID:ACP47445.1,	ID:ADB88408.1,	ID:AAK42924.1,	-	-	ID:ADL19006.1,	-	-	ID:ADX86502.1,	ID:ADX83766.1,	ID:AEB94929.1,	ID:AEE93240.1,ID:AEE95134.1,	-	-	ID:EHP70422.1,	-	-	ID:AFZ70693.1,	ID:AGE74490.1,	ID:AGE72173.1,	ID:AGJ63769.1,	ID:AHC52307.1,	ID:EWG07463.1,ID:EWG06657.1,	ID:BAN90307.1,	ID:EZQ10678.1,	ID:AIM27553.1,	ID:AKA75713.1,	ID:AKA73015.1,	ID:AKA78405.1,	ID:AKV74415.1,	ID:AKV76654.1,	ID:AKV78906.1,	ID:AKV81151.1,	ID:AKV83389.1,	-	-	ID:ALU29655.1,	ID:ALU32390.1,
882_hyuA.faa	ID:BAA80320.2,ID:BAA81544.2,	ID:BAB66768.1,	ID:AAY79785.1,	ID:ABM81438.1,	ID:ABP95289.1,	-	ID:ACP34937.1,ID:ACP36534.1,	ID:ACP39135.1,	ID:ACP56336.1,	ID:ACR43012.1,	ID:ACP45229.1,	ID:ACP48972.1,	ID:ADB88329.1,	ID:AAK42196.1,ID:AAK43040.1,	-	-	ID:ADL19040.1,	-	-	ID:ADX86353.1,	ID:ADX83691.1,	-	ID:AEE93014.1,	ID:AEM38749.1,	-	ID:EHP70377.1,	ID:AFH42214.1,	-	ID:AFZ70373.1,	ID:AGE72618.1,	ID:AGE70343.1,	ID:AGJ63697.1,	ID:AHC50867.1,	ID:EWG07914.1,	ID:BAN90310.1,	ID:EZQ10448.1,	ID:AIM27275.1,	ID:AKA77708.1,	ID:AKA75016.1,	ID:AKA80401.1,	ID:AKV74163.1,	ID:AKV76402.1,	ID:AKV78654.1,	ID:AKV80899.1,	ID:AKV83142.1,	ID:ALL00944.1,	-	ID:ALU29258.1,	ID:ALU31987.1,
883_hyuB.faa	ID:BAA80323.1,ID:BAA81546.2,	ID:BAB66767.1,	ID:AAY79784.1,	ID:ABM81439.1,	ID:ABP95290.1,	ID:ABU81475.1,	ID:ACP34938.1,ID:ACP36535.1,	ID:ACP39136.1,	ID:ACP56337.1,	ID:ACR43013.1,	ID:ACP45230.1,	ID:ACP48971.1,	ID:ADB88330.1,	ID:AAK42197.1,ID:AAK43039.1,	-	-	ID:ADL19041.1,	-	-	ID:ADX86354.1,	ID:ADX83693.1,	-	ID:AEE93013.1,	ID:AEM38631.1,	-	ID:EHP70376.1,	ID:AFH42213.1,	-	ID:AFZ70374.1,	ID:AGE72617.1,	ID:AGE70342.1,	ID:AGJ63698.1,	ID:AHC50866.1,	ID:EWG07915.1,	ID:BAN90311.1,	-	ID:AIM27276.1,	ID:AKA75799.1,	ID:AKA73101.1,	ID:AKA78491.1,	ID:AKV74164.1,	ID:AKV76403.1,	ID:AKV78655.1,	ID:AKV80900.1,	ID:AKV83143.1,	ID:ALL00945.1,	ID:KSW12460.1,	ID:ALU29259.1,	ID:ALU31988.1,
884_conserved_hypothetic...faa	ID:BAA80325.1,	-	-	-	-	-	-	-	-	-	-	-	-	-	-	-	-	-	-	-	-	-	-	-	-	-	-	-	-	-	-	-	-	-	ID:BAN90312.1,	-	-	-	-	-	-	-	-	-	-	-	-	-	-
886_putative_phytoene_de...faa	ID:BAA80328.2,	ID:BAB65546.1,	-	-	ID:ABP94810.1,	-	ID:ACP34396.1,	ID:ACP37102.1,	ID:ACP54241.1,	ID:ACR40865.1,	ID:ACP44509.1,	ID:ACP49722.1,	ID:ADB86015.1,	ID:AAK42566.1,	-	-	-	-	-	ID:ADX84306.1,	ID:ADX81590.1,	ID:AEB95616.1,	ID:AEE95084.1,	-	-	ID:EHP70643.1,	-	-	-	ID:AGE73142.1,	ID:AGE70871.1,	ID:AGJ61683.1,	ID:AHC51267.1,	ID:EWG06914.1,	ID:BAN90314.1,	ID:EZQ10831.1,	ID:AIM26797.1,	ID:AKA75358.1,	ID:AKA72658.1,	ID:AKA78050.1,	ID:AKV73749.1,	ID:AKV75989.1,	ID:AKV78240.1,	ID:AKV80485.1,	ID:AKV82731.1,	-	-	ID:ALU28821.1,	ID:ALU31541.1,
887_hypothetical_protein.faa	ID:BAA80329.2,	-	-	-	-	-	-	-	-	-	-	-	-	-	-	-	-	-	-	-	-	-	-	-	-	-	-	-	-	-	-	-	-	-	ID:BAN90315.1,	-	-	-	-	-	-	-	-	-	-	-	-	-	-
888_hypothetical_protein.faa	ID:BAA80331.2,	-	-	-	-	-	-	-	-	-	-	-	-	-	-	-	-	-	-	-	-	-	-	-	-	-	-	-	-	-	-	-	-	-	ID:BAN90316.1,	-	-	-	-	-	-	-	-	-	-	-	-	-	-
891_hypothetical_protein.faa	ID:BAA80338.2,	-	-	-	-	-	-	-	-	-	-	-	-	-	-	-	-	-	-	-	-	-	-	-	-	-	-	-	-	-	-	-	-	-	-	-	-	-	-	-	-	-	-	-	-	-	-	-	-
892_hypothetical_protein.faa	ID:BAA80339.1,	-	-	-	-	-	-	-	-	-	-	-	-	-	-	-	-	-	-	-	-	-	-	-	-	-	-	-	-	-	-	-	-	-	-	-	-	-	-	-	-	-	-	-	-	-	-	-	-
893_acsA.faa	ID:BAA80340.2,	ID:BAB66888.1,	ID:AAY81584.1,	-	ID:ABP94444.1,	-	ID:ACP35027.1,	ID:ACP37494.1,	ID:ACP54638.1,	ID:ACR41314.1,	ID:ACP44891.1,	ID:ACP49340.1,	ID:ADB86402.1,	ID:AAK42252.1,	-	-	ID:ADL19665.1,	-	-	ID:ADX84805.1,	ID:ADX81971.1,	ID:AEB95904.1,	-	-	-	ID:EHP69181.1,	-	-	ID:AFZ69916.1,	ID:AGE74504.1,	ID:AGE72186.1,	ID:AGJ62214.1,	ID:AHC52320.1,	-	ID:BAN90320.1,	ID:EZQ02007.1,	ID:AIM26431.1,	ID:AKA77564.1,	ID:AKA74868.1,	ID:AKA80254.1,	ID:AKV73432.1,	ID:AKV75675.1,	ID:AKV77921.1,	ID:AKV80166.1,	ID:AKV82408.1,	-	-	ID:ALU29643.1,	ID:ALU32377.1,
894_hypothetical_protein.faa	ID:BAF34786.1,	-	-	-	-	-	-	-	-	-	-	-	-	-	-	-	-	-	-	-	-	-	-	-	-	-	-	-	-	-	-	-	-	-	ID:BAN90321.1,	-	-	-	-	-	-	-	-	-	-	-	-	-	-
896_ATP-dependent_helica...faa	ID:BAA80347.2,	-	-	-	-	-	-	-	-	-	-	-	-	-	-	-	ID:ADL18958.1,	-	-	-	-	-	-	-	-	-	-	-	ID:AFZ69841.1,	-	-	-	-	-	ID:BAN90323.1,	-	-	-	-	-	-	-	-	-	-	-	-	-	-
897_hypothetical_protein.faa	ID:BAA80351.1,	-	-	-	-	-	-	-	-	-	-	-	-	-	-	-	-	-	-	-	-	-	-	-	-	-	-	-	-	-	-	-	-	-	ID:BAN90324.1,	-	-	-	-	-	-	-	-	-	-	-	-	-	-
898_hypothetical_protein.faa	ID:BAA80352.2,	-	-	-	-	-	-	-	-	-	-	-	-	-	-	-	-	-	-	-	-	-	-	-	-	-	-	-	-	-	-	-	-	-	ID:BAN90325.1,	-	-	-	-	-	-	-	-	-	-	-	-	-	-
900_putative_oxidoreduct...faa	ID:BAA80355.2,	ID:BAB66343.1,	ID:AAY80646.1,	ID:ABM81200.1,	ID:ABP95916.1,	-	ID:ACP35344.1,	ID:ACP38004.1,	ID:ACP55182.1,	ID:ACR41837.1,	ID:ACP45500.1,	ID:ACP48702.1,	ID:ADB87028.1,	ID:AAK41248.1,	-	-	ID:ADL19883.1,	-	-	ID:ADX85179.1,	ID:ADX82543.1,	ID:AEB94574.1,	ID:AEE94310.1,	-	-	ID:EHP68484.1,	-	-	ID:AFZ70711.1,	ID:AGE73511.1,	ID:AGE71242.1,	ID:AGJ62558.1,	ID:AHC51578.1,	ID:EWG07099.1,	ID:BAN90328.1,	ID:EZQ06774.1,	ID:AIM27900.1,	ID:AKA76900.1,	ID:AKA74201.1,	ID:AKA79592.1,	ID:AKV74737.1,	ID:AKV76975.1,	ID:AKV79226.1,	ID:AKV81471.1,	ID:AKV83708.1,	ID:ALL00087.1,	ID:KSW11379.1,	ID:ALU30492.1,	ID:ALU31215.1,
901_hypothetical_protein.faa	ID:BAA80356.2,	-	-	-	-	-	-	-	-	-	-	-	-	-	-	-	-	-	-	-	-	-	-	-	-	-	-	-	-	-	-	-	-	-	ID:BAN90329.1,	-	-	-	-	-	-	-	-	-	-	-	-	-	-
905_ribH.faa	ID:BAA80360.2,	ID:BAK54262.1,	ID:AAY80187.1,	ID:ABM80420.1,	ID:ABP94225.1,	ID:ABU82116.1,	ID:ACP35827.1,	ID:ACP38452.1,	ID:ACP55694.1,	ID:ACR42354.1,	ID:ACP46076.1,	ID:ACP48213.1,	ID:ADB87616.1,	ID:AAK40729.1,	-	ID:ADI31448.1,	ID:ADL19218.1,	ID:ADM27338.1,	-	ID:ADX85663.1,	ID:ADX83026.1,	ID:AEB94158.1,	ID:AEE93613.1,	ID:AEM37999.1,	-	ID:EHP70406.1,	-	-	ID:AFZ70116.1,	ID:AGE73037.1,	ID:AGE70766.1,	ID:AGJ63037.1,	ID:AHC51170.1,	ID:EWG07710.1,	ID:BAN90333.1,	ID:EZQ03102.1,	ID:AIM26212.1,	ID:AKA76403.1,	ID:AKA73706.1,	ID:AKA79096.1,	ID:AKV73233.1,	ID:AKV75477.1,	ID:AKV77723.1,	ID:AKV79968.1,	ID:AKV82213.1,	ID:ALL02044.1,	ID:KSW12628.1,	ID:ALU30529.1,	ID:ALU32790.1,
907_hypothetical_protein.faa	ID:BAA80369.2,	-	-	-	-	-	-	-	-	-	-	-	-	-	-	-	-	-	-	-	-	-	-	-	-	-	-	-	-	-	-	-	-	-	ID:BAN90335.1,	-	-	-	-	-	-	-	-	-	-	-	-	-	-
908_conserved_hypothetic...faa	ID:BAA80370.1,	-	-	ID:ABM80826.1,	-	-	-	-	-	-	-	-	-	-	-	ID:ADI32584.1,	-	-	-	-	-	-	-	ID:AEM39226.1,	-	-	ID:AFH42706.1,	-	-	-	-	-	-	-	ID:BAN90336.1,	-	-	-	-	-	-	-	-	-	-	ID:ALL01752.1,	ID:KSW11881.1,	-	-
909_hypothetical_protein.faa	ID:BAF34787.1,	-	-	-	-	-	-	-	-	-	-	-	-	-	-	-	-	-	-	-	-	-	-	-	-	-	-	-	-	-	-	-	-	-	ID:BAN90337.1,	-	-	-	-	-	-	-	-	-	-	-	-	-	-
911_conserved_hypothetic...faa	ID:BAA80377.2,ID:BAA80916.2,	ID:BAB67547.1,	ID:AAY81591.1,	ID:ABM80131.1,	ID:ABP94696.1,	-	ID:ACP34742.1,	ID:ACP37742.1,	ID:ACP54932.1,	ID:ACR41557.1,	ID:ACP44972.1,	ID:ACP49433.1,	ID:ADB86576.1,	ID:AAK41557.1,ID:AAK42130.1,	-	-	ID:ADL19882.1,	ID:ADM27787.1,	-	ID:ADX84880.1,	ID:ADX81870.1,	ID:AEB95676.1,	ID:AEE92998.1,	ID:AEM39750.1,	-	ID:EHP70909.1,	-	-	ID:AFZ70717.1,	ID:AGE74512.1,	ID:AGE72194.1,	ID:AGJ62352.1,	ID:AHC52327.1,	ID:EWG07612.1,	ID:BAN90339.1,ID:BAN90671.1,	ID:EZQ04887.1,	ID:AIM26683.1,	ID:AKA77523.1,	ID:AKA74827.1,	ID:AKA80213.1,	ID:AKV73646.1,	ID:AKV75886.1,	ID:AKV78137.1,	ID:AKV80382.1,	ID:AKV82630.1,	ID:ALL00594.1,	-	ID:ALU29637.1,	ID:ALU32370.1,
912_hypothetical_protein.faa	ID:BAA80378.2,	-	-	-	-	-	-	-	-	-	-	-	-	-	-	-	-	-	-	-	-	-	-	ID:AEM39751.1,	-	-	-	-	-	-	-	-	-	-	ID:BAN90340.1,	-	-	-	-	-	-	-	-	-	-	-	-	-	-
913_transporter-_NCS1_nu...faa	ID:BAA80379.1,	-	-	-	-	-	ID:ACP34972.1,	ID:ACP37525.1,	ID:ACP54668.1,	ID:ACR41348.1,	ID:ACP45267.1,	ID:ACP48937.1,	ID:ADB86478.1,	ID:AAK42097.1,ID:AAK42228.1,	ID:ADG91217.1,	-	-	-	-	ID:ADX84769.1,	ID:ADX82001.1,	-	-	-	-	-	-	-	-	-	-	ID:AGJ62183.1,	-	-	ID:BAN90341.1,	-	-	ID:AKA77492.1,	ID:AKA74796.2,	ID:AKA80182.2,	-	-	-	-	-	-	-	-	-
916_hypothetical_protein.faa	ID:BAA80384.2,	-	-	-	-	-	-	-	-	-	-	-	-	-	-	-	-	-	-	-	-	-	-	-	-	-	-	-	-	-	-	-	-	-	ID:BAN90345.1,	-	-	-	-	-	-	-	-	-	-	-	-	-	-
917_conserved_hypothetic...faa	ID:BAA80385.2,	ID:BAB66185.1,	ID:AAY81033.1,	ID:ABM79938.1,	ID:ABP95145.1,	ID:ABU81683.1,	ID:ACP34748.1,	ID:ACP37747.1,	ID:ACP54938.1,	ID:ACR41550.1,	ID:ACP44998.1,	ID:ACP49444.1,	ID:ADB86604.1,	ID:AAK41586.1,	-	ID:ADI31834.1,	-	-	-	ID:ADX84875.1,	ID:ADX81751.1,	-	-	ID:AEM37886.1,	-	ID:EHP69891.1,	-	-	-	ID:AGE73913.1,	ID:AGE71639.1,	ID:AGJ61836.1,	ID:AHC51922.1,	-	ID:BAN90346.1,	ID:EZQ01643.1,	ID:AIM27131.1,	-	-	-	ID:AKV74036.1,	ID:AKV76275.1,	ID:AKV78527.1,	ID:AKV80772.1,	ID:AKV83015.1,	ID:ALL00652.1,	ID:KSW11795.1,	ID:ALU30146.1,	ID:ALU30840.1,
918_ABC_transporter-_sub...faa	ID:BAA80387.2,	-	-	ID:ABM80468.1,	-	-	-	-	-	-	-	-	-	-	-	ID:ADI31590.1,	-	-	-	-	-	-	-	-	ID:AFL66558.1,	-	-	-	-	-	-	-	-	-	ID:BAN90347.1,	-	-	-	-	-	-	-	-	-	-	-	ID:KSW12085.1,	-	-
920_ABC_transporter-_per...faa	ID:BAA80393.1,	-	-	ID:ABM80466.1,	-	-	-	-	-	-	-	-	-	-	-	ID:ADI31592.1,	-	-	-	-	-	-	-	-	ID:AFL66560.1,	-	-	-	-	-	-	-	-	-	ID:BAN90349.1,	-	-	-	-	-	-	-	-	-	-	-	-	-	-
921_ABC_transporter-_ATP...faa	ID:BAA80396.1,	-	-	ID:ABM80465.1,	-	-	-	-	-	-	-	-	-	-	-	ID:ADI31593.1,	-	-	-	-	-	-	-	-	ID:AFL66561.1,	-	-	-	-	-	-	-	-	-	ID:BAN90350.1,	-	-	-	-	-	-	-	-	-	-	-	ID:KSW12720.1,	-	-
923_aroA.faa	ID:BAA80401.2,	-	-	-	-	-	-	-	-	-	-	-	-	-	-	-	-	-	-	-	-	-	-	-	-	-	-	-	-	-	-	-	-	-	ID:BAN90352.1,	-	-	-	-	-	-	-	-	-	-	-	-	-	-
924_hypothetical_protein.faa	ID:BAA80402.2,	-	-	-	-	-	-	-	-	-	-	-	-	-	-	-	-	-	-	-	-	-	-	-	-	-	-	-	-	-	-	-	-	-	ID:BAN90353.1,	-	-	-	-	-	-	-	-	-	-	-	-	-	-
925_hypothetical_protein.faa	ID:BAA80403.2,	-	-	-	-	-	-	-	-	-	-	-	-	-	-	-	ID:ADL19835.1,	-	-	-	-	-	-	-	-	-	-	-	ID:AFZ70471.1,	-	-	-	-	-	ID:BAN90354.1,	-	-	-	-	-	-	-	-	-	-	-	-	-	-
926_hypothetical_protein.faa	ID:BAF34788.1,	-	-	-	-	-	-	-	-	-	-	-	-	-	-	-	-	-	-	-	-	-	-	-	-	-	-	-	-	-	-	-	-	-	ID:BAN90355.1,	-	-	-	-	-	-	-	-	-	-	-	-	-	-
927_hypothetical_protein.faa	ID:BAA80404.2,	-	-	-	-	-	-	-	-	-	-	-	-	-	-	-	ID:ADL18670.1,	-	-	-	-	-	-	-	-	-	-	-	ID:AFZ71031.1,	-	-	-	-	-	ID:BAN90356.1,	-	-	-	-	-	-	-	-	-	-	-	-	-	-
928_hypothetical_protein.faa	ID:BAA80405.1,	-	-	-	-	-	-	-	-	-	-	-	-	-	-	-	-	-	-	-	-	-	-	-	-	-	-	-	-	-	-	-	-	-	-	-	-	-	-	-	-	-	-	-	-	-	-	-	-
929_hypothetical_protein.faa	ID:BAA80406.2,	-	-	-	-	-	-	-	-	-	-	-	-	-	-	-	-	-	-	-	-	-	-	-	-	-	-	-	-	-	-	-	-	-	-	-	-	-	-	-	-	-	-	-	-	-	-	-	-
930_hypothetical_protein.faa	ID:BAF34789.1,	-	-	-	-	-	-	-	-	-	-	-	-	-	-	-	-	-	-	-	-	-	-	-	-	-	-	-	-	-	-	-	-	-	-	-	-	-	-	-	-	-	-	-	-	-	-	-	-
931_NuoN_homolog.faa	ID:BAA80407.2,	ID:BAB67330.1,	ID:AAY81620.1,	ID:ABM80064.1,	ID:ABP96043.1,	-	ID:ACP35906.1,	ID:ACP38516.1,	ID:ACP55760.1,	ID:ACR42422.1,	ID:ACP46144.1,	ID:ACP48144.1,	ID:ADB87683.1,	ID:AAK40664.1,	-	-	ID:ADL18780.1,	-	-	ID:ADX85731.1,	ID:ADX83095.1,	ID:AEB94489.1,	ID:AEE94072.1,	ID:AEM39727.1,	-	ID:EHP68799.1,	ID:AFH43346.1,	-	ID:AFZ71144.1,	ID:AGE74540.1,	ID:AGE72223.1,	ID:AGJ63107.1,	ID:AHC52351.1,	ID:EWG07832.1,	ID:BAN90357.1,	ID:EZQ06985.1,	ID:AIM28027.1,	ID:AKA76339.1,	ID:AKA73642.1,	ID:AKA79031.1,	ID:AKV74860.1,	ID:AKV77097.1,	ID:AKV79348.1,	ID:AKV81593.1,	ID:AKV83825.1,	ID:ALL01525.1,	ID:KSW12069.1,	ID:ALU29610.1,	ID:ALU32343.1,
932_NuoL_homolog.faa	ID:BAA80408.2,	-	-	ID:ABM80063.1,	-	-	-	-	-	-	-	-	-	-	-	-	ID:ADL18781.1,	-	-	-	-	-	-	ID:AEM39728.1,	-	-	ID:AFH43345.1,	-	ID:AFZ71143.1,	-	-	-	-	-	ID:BAN90358.1,	-	-	-	-	-	-	-	-	-	-	ID:ALL01524.1,	ID:KSW12070.1,	-	-
934_NuoK_homolog.faa	ID:BAA80414.2,	ID:BAB67328.1,	ID:AAY81622.1,	ID:ABM80061.1,	ID:ABP96041.1,	-	ID:ACP35908.1,	ID:ACP38518.1,	ID:ACP55762.1,	ID:ACR42424.1,	ID:ACP46146.1,	ID:ACP48142.1,	ID:ADB87685.1,	-	-	-	-	-	-	ID:ADX85733.1,	ID:ADX83097.1,	ID:AEB94491.1,	ID:AEE94074.1,	ID:AEM39730.1,	-	ID:EHP68801.1,	ID:AFH43343.1,	-	-	ID:AGE74542.1,	ID:AGE72225.1,	ID:AGJ63109.1,	ID:AHC52353.1,	ID:EWG07830.1,	ID:BAN90360.1,	ID:EZQ06983.1,	ID:AIM28025.1,	ID:AKA76337.1,	ID:AKA73640.1,	ID:AKA79029.1,	ID:AKV74858.1,	ID:AKV77095.1,	ID:AKV79346.1,	ID:AKV81591.1,	ID:AKV83823.1,	ID:ALL01522.1,	ID:KSW12072.1,	ID:ALU29608.1,	ID:ALU32341.1,
935_NuoJ_homolog.faa	ID:BAA80415.2,	ID:BAK54763.1,	ID:AAY81623.1,	-	ID:ABP96040.1,	-	ID:ACP35909.1,	ID:ACP38519.1,	ID:ACP55763.1,	ID:ACR42425.1,	ID:ACP46147.1,	ID:ACP48141.1,	ID:ADB87686.1,	ID:AAK40662.1,	-	-	ID:ADL18784.1,	-	-	ID:ADX85734.1,	ID:ADX83098.1,	ID:AEB94492.1,	ID:AEE94075.1,	ID:AEM39731.1,	-	ID:EHP68802.1,	ID:AFH43342.1,	-	ID:AFZ71140.1,	ID:AGE74543.1,	ID:AGE72226.1,	ID:AGJ63110.1,	ID:AHC52354.1,	ID:EWG07829.1,	ID:BAN90361.1,	ID:EZQ06982.1,	ID:AIM28024.1,	ID:AKA76336.1,	ID:AKA73639.1,	ID:AKA79028.1,	ID:AKV74857.1,	ID:AKV77094.1,	ID:AKV79345.1,	ID:AKV81590.1,	ID:AKV83822.1,	-	-	ID:ALU29607.1,	ID:ALU32340.1,
939_NuoC_homolog.faa	ID:BAA80423.1,	ID:BAB67323.1,	ID:AAY81627.1,	ID:ABM80056.1,	ID:ABP96036.1,	-	ID:ACP35913.1,	ID:ACP38523.1,	ID:ACP55767.1,	ID:ACR42429.1,	ID:ACP46151.1,	ID:ACP48137.1,	ID:ADB87690.1,	ID:AAK40658.1,	-	ID:ADI31287.1,	ID:ADL18788.1,	-	-	ID:ADX85738.1,	ID:ADX83102.1,	ID:AEB94496.1,	ID:AEE94079.1,	ID:AEM38954.1,	-	ID:EHP68806.1,	ID:AFH43338.1,	-	ID:AFZ71136.1,	ID:AGE74547.1,	ID:AGE72230.1,	ID:AGJ63114.1,	ID:AHC52358.1,	ID:EWG07825.1,	ID:BAN90365.1,	ID:EZQ06978.1,	ID:AIM28020.1,	ID:AKA76332.1,	ID:AKA73635.1,	ID:AKA80447.1,	ID:AKV75391.1,	ID:AKV77636.1,	ID:AKV79882.1,	ID:AKV82127.1,	ID:AKV84377.1,	ID:ALL01517.1,	ID:KSW12076.1,	ID:ALU30597.1,	ID:ALU32858.1,
941_NuoA_homolog.faa	ID:BAA80427.2,	ID:BAB67322.1,	ID:AAY81628.1,	ID:ABM80054.1,	ID:ABP96035.1,	-	ID:ACP35914.1,	ID:ACP38524.1,	ID:ACP55768.1,	ID:ACR42430.1,	ID:ACP46152.1,	ID:ACP48136.1,	ID:ADB87691.1,	ID:AAK40657.1,	-	-	ID:ADL18790.1,	-	-	ID:ADX85739.1,	ID:ADX83103.1,	ID:AEB94497.1,	ID:AEE94080.1,	ID:AEM38734.1,	-	ID:EHP68807.1,	ID:AFH43336.1,	-	ID:AFZ71134.1,	ID:AGE74548.1,	ID:AGE72231.1,	ID:AGJ63115.1,	ID:AHC52359.1,	ID:EWG07824.1,	ID:BAN90367.1,	ID:EZQ06977.1,	ID:AIM28019.1,	ID:AKA76331.1,	ID:AKA73634.1,	ID:AKA79024.1,	ID:AKV74853.1,	ID:AKV77090.1,	ID:AKV79341.1,	ID:AKV81586.1,	ID:AKV83818.1,	ID:ALL01515.1,	ID:KSW12078.1,	ID:ALU29603.1,	ID:ALU32336.1,
944_conserved_hypothetic...faa	ID:BAA80434.2,	-	-	ID:ABM80437.1,	-	ID:ABU81996.1,	-	-	-	-	-	-	-	-	-	ID:ADI32690.1,	ID:ADL18792.1,	ID:ADM28313.1,	-	-	-	-	-	ID:AEM37921.1,	-	-	ID:AFH43334.1,	-	ID:AFZ71132.1,	-	-	-	-	-	ID:BAN90370.1,	-	-	-	-	-	-	-	-	-	-	ID:ALL02030.1,	ID:KSW11446.1,	-	-
945_hypothetical_protein.faa	ID:BAF34790.1,	-	-	-	-	-	-	-	-	-	-	-	-	-	-	-	-	-	-	-	-	-	-	-	-	-	-	-	-	-	-	-	-	-	ID:BAN90371.1,	-	-	-	-	-	-	-	-	-	-	-	-	-	-
947_hypothetical_protein.faa	ID:BAF34791.1,	-	-	-	-	-	-	-	-	-	-	-	-	-	-	-	-	-	-	-	-	-	-	ID:AEM39786.1,	-	-	-	-	ID:AFZ70197.1,	-	-	-	-	-	ID:BAN90373.1,	-	-	-	-	-	-	-	-	-	-	-	-	-	-
960_conserved_hypothetic...faa	ID:BAA80455.1,	-	ID:AAY81127.1,	-	ID:ABP95424.1,	-	ID:ACP34767.1,ID:ACP35033.1,	ID:ACP37488.1,	ID:ACP54632.1,	ID:ACR41308.1,	-	ID:ACP49147.1,ID:ACP49332.1,	ID:ADB86397.1,ID:ADB86625.1,	ID:AAK42260.1,	-	-	-	-	-	ID:ADX84542.1,	ID:ADX81965.1,	-	-	-	-	-	-	-	-	ID:AGE74010.1,	ID:AGE71737.1,	ID:AGJ61963.1,	ID:AHC52007.1,	-	ID:BAN90386.1,	-	ID:AIM27409.1,	ID:AKA77571.1,	ID:AKA74875.1,	ID:AKA80261.1,	ID:AKV74284.1,	ID:AKV76523.1,	ID:AKV78775.1,	ID:AKV81020.1,	ID:AKV83261.1,	-	-	ID:ALU30060.1,	ID:ALU30750.1,
963_lysZ.faa	ID:BAA80459.2,	ID:BAK54183.1,	ID:AAY80127.1,	-	ID:ABP94342.1,	ID:ABU81803.1,	ID:ACP36136.1,	ID:ACP38725.1,	ID:ACP55928.1,	ID:ACR42593.1,	ID:ACP46358.1,	ID:ACP47937.1,	ID:ADB87891.1,	ID:AAK40502.1,	-	-	-	ID:ADM28552.1,	-	ID:ADX85916.1,	ID:ADX83274.1,	ID:AEB96010.1,	ID:AEE93770.1,	ID:AEM38258.1,	-	ID:EHP69242.1,	-	-	-	ID:AGE72974.1,	ID:AGE70702.1,	ID:AGJ63282.1,	ID:AHC51111.1,	ID:EWG07401.1,	ID:BAN90389.1,	ID:EZQ04754.1,	ID:AIM26329.1,	ID:AKA76182.1,	ID:AKA73484.1,	ID:AKA78874.1,	ID:AKV73338.1,	ID:AKV75582.1,	ID:AKV77828.1,	ID:AKV80073.1,	ID:AKV82317.1,	ID:ALL01877.1,	ID:KSW12782.1,	ID:ALU28958.1,	ID:ALU31685.1,
964_lysY.faa	ID:BAA80460.1,	ID:BAK54184.1,	ID:AAY80126.1,	-	ID:ABP94341.1,	ID:ABU81910.1,	ID:ACP36137.1,	ID:ACP38726.1,	ID:ACP55929.1,	ID:ACR42594.1,	ID:ACP46359.1,	ID:ACP47936.1,	ID:ADB87892.1,	ID:AAK40501.1,	-	-	-	ID:ADM28551.1,	-	ID:ADX85917.1,	ID:ADX83275.1,	ID:AEB96011.1,	ID:AEE93769.1,	ID:AEM38627.1,	-	ID:EHP69241.1,	-	-	-	ID:AGE72973.1,	ID:AGE70701.1,	ID:AGJ63283.1,	ID:AHC51110.1,	ID:EWG07400.1,	ID:BAN90390.1,	ID:EZQ04755.1,	ID:AIM26328.1,	ID:AKA76181.1,	ID:AKA73483.1,	ID:AKA78873.1,	ID:AKV73337.1,	ID:AKV75581.1,	ID:AKV77827.1,	ID:AKV80072.1,	ID:AKV82316.1,	ID:ALL01878.1,	ID:KSW12593.1,	ID:ALU28959.1,	ID:ALU31686.1,
965_lysW.faa	ID:BAF34793.1,	ID:BAB65149.1,	ID:AAY80129.1,	-	ID:ABP94344.1,	ID:ABU82578.1,	ID:ACP36134.1,	ID:ACP38723.1,	ID:ACP55926.1,	ID:ACR42591.1,	ID:ACP46356.1,	ID:ACP47939.1,	ID:ADB87889.1,	ID:AAK40504.1,	-	-	-	ID:ADM28550.1,	-	ID:ADX85914.1,	ID:ADX83272.1,	ID:AEB96008.1,	ID:AEE93772.1,	ID:AEM38608.1,	-	ID:EHP69244.1,	-	-	-	ID:AGE72976.1,	ID:AGE70704.1,	ID:AGJ63280.1,	ID:AHC51113.1,	ID:EWG07403.1,	ID:BAN90391.1,	ID:EZQ04752.1,	ID:AIM26331.1,	ID:AKA76184.1,	ID:AKA73486.1,	ID:AKA78876.1,	ID:AKV75213.1,	ID:AKV77449.1,	ID:AKV79701.1,	ID:AKV81946.1,	ID:AKV84183.1,	ID:ALL01879.1,	ID:KSW12592.1,	ID:ALU28956.1,	ID:ALU31683.1,
967_lysJ.faa	ID:BAA80462.1,	ID:BAK54182.1,	ID:AAY80131.1,	-	ID:ABP94346.1,	ID:ABU82124.1,	ID:ACP36132.1,	ID:ACP38721.1,	ID:ACP55924.1,	ID:ACR42589.1,	ID:ACP46354.1,	ID:ACP47941.1,	ID:ADB87887.1,	ID:AAK40506.1,	ID:ADG90287.1,	-	-	ID:ADM28548.1,	-	ID:ADX85912.1,	ID:ADX83270.1,	ID:AEB96006.1,	ID:AEE93774.1,	ID:AEM39658.1,	-	ID:EHP69246.1,	-	-	-	ID:AGE72978.1,	ID:AGE70706.1,	ID:AGJ63278.1,	ID:AHC51115.1,	ID:EWG07405.1,	ID:BAN90393.1,	ID:EZQ04750.1,	ID:AIM26333.1,	ID:AKA77744.1,	ID:AKA75050.1,	ID:AKA80437.1,	ID:AKV73341.1,	ID:AKV75585.1,	ID:AKV77831.1,	ID:AKV80076.1,	ID:AKV82320.1,	ID:ALL01881.1,	ID:KSW12590.1,	ID:ALU28955.1,	ID:ALU31681.1,
968_lysK.faa	ID:BAA80465.2,	ID:BAB65146.1,	ID:AAY80132.1,	-	ID:ABP94347.1,	ID:ABU81846.1,	ID:ACP36131.1,	ID:ACP38720.1,	ID:ACP55923.1,	ID:ACR42588.1,	ID:ACP46353.1,	ID:ACP47942.1,	ID:ADB87886.1,	ID:AAK40507.1,	-	-	-	ID:ADM28547.1,	-	ID:ADX85911.1,	ID:ADX83269.1,	ID:AEB96005.1,	ID:AEE93775.1,	ID:AEM39592.1,	-	ID:EHP69247.1,	-	-	-	ID:AGE72979.1,	ID:AGE70707.1,	ID:AGJ63277.1,	ID:AHC51116.1,	ID:EWG07406.1,	ID:BAN90394.1,	ID:EZQ04749.1,	ID:AIM26334.1,	ID:AKA76186.1,	ID:AKA73488.1,	ID:AKA78878.1,	ID:AKV73342.1,	ID:AKV75586.1,	ID:AKV77832.1,	ID:AKV80077.1,	ID:AKV82321.1,	ID:ALL01882.1,	ID:KSW12589.1,	ID:ALU28954.1,	ID:ALU31680.1,
969_conserved_hypothetic...faa	ID:BAA80468.2,	ID:BAK54686.1,	-	ID:ABM80889.1,	ID:ABP95723.1,	ID:ABU82049.1,	ID:ACP34942.1,	-	-	-	ID:ACP45235.1,ID:ACP45858.1,	ID:ACP48334.1,	ID:ADB86504.1,ID:ADB87460.1,	ID:AAK40862.1,	-	-	-	ID:ADM27415.1,	-	ID:ADX86570.1,	ID:ADX83923.1,	ID:AEB94769.1,	ID:AEE94668.1,	ID:AEM37943.1,	-	ID:EHP68258.1,	ID:AFH42204.1,	-	ID:AFZ70783.1,	-	-	ID:AGJ63907.1,	-	ID:EWG07162.1,	ID:BAN90395.1,	ID:EZQ07018.1,	ID:AIM27707.1,	ID:AKA76577.1,	ID:AKA73879.1,	ID:AKA79270.1,	ID:AKV74562.1,	ID:AKV76801.1,	ID:AKV79052.1,	ID:AKV81297.1,	ID:AKV83535.1,	ID:ALL00964.1,	ID:KSW12772.1,	-	-
970_putative_GTP_cyclohy...faa	ID:BAA80469.2,	-	-	ID:ABM80891.1,	-	-	-	-	-	-	-	-	-	-	-	-	-	-	-	-	-	-	-	-	-	-	-	-	-	-	-	-	-	-	ID:BAN90396.1,	-	-	-	-	-	-	-	-	-	-	ID:ALL00275.1,	-	-	-
972_2-oxoacid-ferredoxin...faa	ID:BAA80471.2,	-	-	-	-	-	-	-	-	-	-	-	-	-	-	-	ID:ADL19281.1,	-	-	-	-	-	-	-	-	-	-	-	ID:AFZ70109.1,	-	-	-	-	-	ID:BAN90398.1,	-	-	-	-	-	-	-	-	-	-	-	-	-	-
973_hypothetical_protein.faa	ID:BAF34794.1,	-	-	-	-	-	-	-	-	-	-	-	-	-	ID:ADG91528.1,	-	ID:ADL19282.1,	ID:ADM28141.1,	-	-	-	-	-	-	ID:AFL66380.1,	-	-	-	ID:AFZ70141.1,	-	-	-	-	-	-	-	-	-	-	-	-	-	-	-	-	-	-	-	-
974_conserved_hypothetic...faa	ID:BAA80475.1,	ID:BAB67572.1,	ID:AAY79652.1,	-	ID:ABP94893.1,	-	ID:ACP36885.1,	ID:ACP39494.1,	ID:ACP56679.1,	ID:ACR43365.1,	ID:ACP47192.1,	ID:ACP50041.1,	ID:ADB88714.1,	ID:AAK42350.1,	-	-	-	-	-	ID:ADX86732.1,	ID:ADX84087.1,	ID:AEB95482.1,	ID:AEE94414.1,	ID:AEM39257.1,	-	ID:EHP70740.1,	-	-	-	ID:AGE72483.1,	ID:AGE70208.1,	ID:AGJ64066.1,	ID:AHC50738.1,	ID:EWG07187.1,	ID:BAN90399.1,	ID:EZQ06569.1,	ID:AIM26880.1,	ID:AKA77663.1,	ID:AKA74967.1,	ID:AKA80354.1,	ID:AKV75279.1,	ID:AKV76060.1,	ID:AKV78311.1,	ID:AKV80556.1,	ID:AKV84244.1,	-	-	ID:ALU29383.1,	ID:ALU32112.1,
975_conserved_hypothetic...faa	ID:BAA80476.2,	-	-	-	-	-	-	-	-	-	-	-	-	-	-	-	-	-	-	-	-	-	-	-	-	-	-	-	-	-	-	-	-	-	-	-	-	-	-	-	-	-	-	-	-	-	-	-	-
978_3-hydroxyacyl-CoA_de...faa	ID:BAA80482.2,	ID:BAK54139.1,	ID:AAY80461.1,ID:AAY80486.1,	-	ID:ABP94576.1,	ID:ABU82236.1,	ID:ACP34483.1,	ID:ACP37191.1,	ID:ACP54331.1,	ID:ACR40954.1,	ID:ACP44598.1,	ID:ACP49812.1,	ID:ADB86105.1,	ID:AAK42645.1,	-	-	ID:ADL19436.1,	-	-	ID:ADX84401.1,	ID:ADX81681.1,	ID:AEB95783.1,	-	ID:AEM39286.1,	-	ID:EHP69048.1,	-	-	ID:AFZ70269.1,	ID:AGE73317.1,ID:AGE73342.1,	ID:AGE71046.1,ID:AGE71071.1,	ID:AGJ61771.1,	ID:AHC51410.1,ID:AHC51431.1,	-	ID:BAN90403.1,	ID:EZQ11226.1,	ID:AIM26563.1,	ID:AKA75440.1,	ID:AKA72741.1,	ID:AKA78133.1,	ID:AKV75236.1,	ID:AKV77474.1,	ID:AKV78038.1,	ID:AKV80283.1,	ID:AKV84204.1,	ID:ALL00473.1,	-	ID:ALU28648.1,ID:ALU28663.1,	ID:ALU31363.1,ID:ALU31379.1,
981_sirC.faa	ID:BAA80489.2,	ID:BAK54196.1,	ID:AAY80149.1,	ID:ABM80372.1,	ID:ABP94390.1,	ID:ABU81666.1,	ID:ACP36112.1,	ID:ACP38700.1,	ID:ACP55904.1,	ID:ACR42567.1,	ID:ACP46332.1,	ID:ACP47962.1,	ID:ADB87863.1,	-	-	-	ID:ADL18522.1,	-	-	ID:ADX85891.1,	ID:ADX83248.1,	ID:AEB95961.1,	ID:AEE93512.1,	ID:AEM39212.1,	-	ID:EHP69312.1,	-	-	ID:AFZ69850.1,	ID:AGE72997.1,	ID:AGE70725.1,	ID:AGJ63256.1,	ID:AHC51132.1,	ID:EWG07378.1,	ID:BAN90406.1,	ID:EZQ03797.1,	ID:AIM26377.1,	ID:AKA76203.1,	ID:AKA73505.1,	ID:AKA78895.1,	ID:AKV73383.1,	ID:AKV75627.1,	ID:AKV77873.1,	ID:AKV80118.1,	ID:AKV82361.1,	ID:ALL00240.1,	ID:KSW11484.1,	ID:ALU28941.1,	ID:ALU31667.1,
982_hemD.faa	ID:BAA80491.1,	-	-	-	-	-	-	-	-	-	-	-	-	-	-	-	-	-	-	-	-	-	-	-	-	-	-	-	-	-	-	-	-	-	ID:BAN90407.1,	-	-	-	-	-	-	-	-	-	-	-	-	-	-
983_hypothetical_protein.faa	ID:BAA80492.1,	-	-	ID:ABM81212.1,	-	-	-	-	-	-	-	-	-	-	-	-	ID:ADL18510.1,	-	-	-	-	-	-	ID:AEM39235.1,	-	-	-	-	-	-	-	-	-	-	ID:BAN90408.1,	-	-	-	-	-	-	-	-	-	-	ID:ALL00091.1,	ID:KSW11376.1,	-	-
984_conserved_hypothetic...faa	ID:BAA80493.2,	ID:BAB65346.1,	ID:AAY80215.1,	-	ID:ABP96365.1,	-	ID:ACP35800.1,	ID:ACP38425.1,	ID:ACP55667.1,	ID:ACR42327.1,	ID:ACP46049.1,	ID:ACP48240.1,	ID:ADB87589.1,	ID:AAK40755.1,	-	-	ID:ADL19420.1,	-	-	ID:ADX85636.1,	ID:ADX82999.1,	ID:AEB94191.1,	ID:AEE93585.1,	ID:AEM38982.1,	-	ID:EHP69587.1,	-	-	ID:AFZ70591.1,	ID:AGE73065.1,	ID:AGE70794.1,	ID:AGJ63010.1,	ID:AHC51195.1,	ID:EWG08289.1,	ID:BAN90409.1,	ID:EZQ03127.1,	ID:AIM28348.1,	ID:AKA76429.1,	ID:AKA73732.1,	ID:AKA79122.1,	ID:AKV75144.1,	ID:AKV77382.1,	ID:AKV79633.1,	ID:AKV81878.1,	ID:AKV84114.1,	-	-	ID:ALU30526.1,	ID:ALU32788.1,
985_conserved_hypothetic...faa	ID:BAA80494.1,	-	-	-	-	-	-	-	-	-	-	-	-	-	-	-	-	ID:ADM28739.1,	-	-	-	-	-	ID:AEM39450.1,	-	-	ID:AFH43286.1,	-	ID:AFZ70159.1,	-	-	-	-	-	ID:BAN90410.1,	-	-	-	-	-	-	-	-	-	-	-	-	-	-
986_conserved_hypothetic...faa	ID:BAA80496.2,	ID:BAB65263.1,	ID:AAY80090.1,	ID:ABM79914.1,	ID:ABP94190.1,	ID:ABU82021.1,	ID:ACP35998.1,	ID:ACP38638.1,	ID:ACP55842.1,	ID:ACR42504.1,	ID:ACP46226.1,	ID:ACP48059.1,	ID:ADB87768.1,	ID:AAK40585.1,	-	-	ID:ADL18520.1,	-	-	ID:ADX85815.1,	ID:ADX83179.1,	ID:AEB94124.1,	ID:AEE93654.1,	ID:AEM39209.1,	-	ID:EHP69516.1,	-	-	ID:AFZ69848.1,	ID:AGE72932.1,	ID:AGE70659.1,	ID:AGJ63190.1,	ID:AHC51087.1,	ID:EWG07226.1,	ID:BAN90411.1,	ID:EZQ03067.1,	ID:AIM26177.1,	ID:AKA76261.1,	ID:AKA73563.1,	ID:AKA78953.1,	ID:AKV73204.1,	ID:AKV75448.1,	ID:AKV77694.1,	ID:AKV79939.1,	ID:AKV82185.1,	ID:ALL00624.1,	ID:KSW11773.1,	ID:ALU30542.1,	ID:ALU32803.1,
987_threonine_dehydratas...faa	ID:BAA80497.2,	ID:BAB65265.1,	ID:AAY80092.1,	ID:ABM80088.1,	ID:ABP94188.1,	-	ID:ACP35996.1,	ID:ACP38636.1,	ID:ACP55840.1,	ID:ACR42502.1,	ID:ACP46224.1,	ID:ACP48061.1,	ID:ADB87766.1,	ID:AAK40587.1,	-	ID:ADI31410.1,	ID:ADL19721.1,	ID:ADM28188.1,	-	ID:ADX85813.1,	ID:ADX83177.1,	ID:AEB94122.1,	ID:AEE93656.1,	-	-	ID:EHP69514.1,	ID:AFH42769.1,	-	ID:AFZ70101.1,	ID:AGE72934.1,	ID:AGE70661.1,	ID:AGJ63188.1,	ID:AHC51089.1,	ID:EWG07228.1,	ID:BAN90412.1,	ID:EZQ03065.1,	ID:AIM26175.1,	ID:AKA76263.1,	ID:AKA73565.1,	ID:AKA78955.1,	ID:AKV73202.1,	ID:AKV75446.1,	ID:AKV77692.1,	ID:AKV79937.1,	ID:AKV82183.1,	-	-	ID:ALU30541.1,	ID:ALU32802.1,
988_ribonuclease_UK114.faa	ID:BAA80500.2,	ID:BAB65824.1,	ID:AAY80542.1,	ID:ABM80089.1,	ID:ABP95561.1,	-	ID:ACP36302.1,	ID:ACP38893.1,	ID:ACP56097.1,	ID:ACR42761.1,	ID:ACP46530.1,	ID:ACP47764.1,	ID:ADB88063.1,	ID:AAK43303.1,	-	-	ID:ADL19349.1,	ID:ADM28743.1,	-	ID:ADX86090.1,	ID:ADX83444.1,	ID:AEB94937.1,	ID:AEE93798.1,	-	-	ID:EHP70503.1,	ID:AFH42869.1,	ID:AFK51047.1,	ID:AFZ70320.1,	ID:AGE73401.1,	ID:AGE71131.1,	ID:AGJ63451.1,	ID:AHC51485.1,	ID:EWG06777.1,	ID:BAN90413.1,	ID:EZQ04731.1,	ID:AIM27545.1,	ID:AKA76024.1,	ID:AKA73325.1,	ID:AKA78717.1,	ID:AKV74407.1,	ID:AKV76646.1,	ID:AKV78898.1,	ID:AKV81143.1,	ID:AKV83381.1,	-	-	ID:ALU28597.1,	ID:ALU31310.1,
991_guaB.faa	ID:BAA80506.2,	-	-	-	-	-	-	-	-	-	-	-	-	-	-	-	ID:ADL19264.1,	ID:ADM27722.1,	-	-	-	-	-	-	-	-	-	-	ID:AFZ70275.1,	-	-	-	-	-	ID:BAN90416.1,	-	-	-	-	-	-	-	-	-	-	ID:ALL00195.1,	ID:KSW12614.1,	-	-
993_hypothetical_protein.faa	ID:BAA80509.2,	-	-	-	-	-	-	-	-	-	-	-	-	-	-	-	-	-	-	-	-	-	-	-	-	-	-	-	-	-	-	-	-	-	ID:BAN90418.1,	-	-	-	-	-	-	-	-	-	-	-	-	-	-
995_hypothetical_protein.faa	ID:BAA80513.2,	-	-	ID:ABM80022.1,	-	-	-	-	-	-	-	-	-	-	-	-	-	-	-	-	-	-	-	ID:AEM37918.1,	-	-	-	-	-	-	-	-	-	-	ID:BAN90420.1,	-	-	-	-	-	-	-	-	-	-	ID:ALL00796.1,	ID:KSW12548.1,	-	-
996_putative_CDP-alcohol...faa	ID:BAA80515.2,	-	-	ID:ABM80023.1,	-	-	-	-	-	-	-	-	-	-	-	-	-	-	-	-	-	-	-	ID:AEM37919.1,	-	-	-	-	-	-	-	-	-	-	ID:BAN90421.1,	-	-	-	-	-	-	-	-	-	-	ID:ALL00797.1,	ID:KSW12547.1,	-	-
998_hypothetical_protein.faa	ID:BAF34796.1,	-	-	-	-	-	-	-	-	-	-	-	-	-	-	-	-	-	-	-	-	-	-	-	-	-	-	-	-	-	-	-	-	-	ID:BAN90423.1,	-	-	-	-	-	-	-	-	-	-	-	-	-	-
1002_hypothetical_protein.faa	ID:BAA80524.1,	-	-	-	-	-	-	-	-	-	-	-	-	-	-	-	-	-	-	-	-	-	-	-	-	-	-	-	-	-	-	-	-	-	ID:BAN90427.1,	-	-	-	-	-	-	-	-	-	-	-	-	-	-
1004_hypothetical_protein.faa	ID:BAA80527.2,	-	-	-	-	ID:ABU81282.1,	-	-	-	-	-	-	-	-	-	ID:ADI31515.1,	-	-	-	-	-	-	-	-	-	-	-	-	-	-	-	-	-	-	ID:BAN90429.1,	-	-	-	-	-	-	-	-	-	-	-	ID:KSW10747.1,	-	-
1005_conserved_hypothetic...faa	ID:BAA80528.2,	-	-	-	-	-	-	-	-	-	-	-	-	-	-	-	-	-	-	-	-	-	-	ID:AEM38712.1,	-	-	-	-	-	-	-	-	-	-	ID:BAN90430.1,	-	-	-	-	-	-	-	-	-	-	-	-	-	-
1008_conserved_hypothetic...faa	ID:BAA80533.1,	-	-	-	-	-	-	-	-	-	-	-	-	-	-	-	ID:ADL19380.1,	-	-	-	-	-	-	-	-	-	-	-	ID:AFZ70348.1,	-	-	-	-	-	ID:BAN90433.1,	-	-	-	-	-	-	-	-	-	-	-	-	-	-
1011_hypothetical_protein.faa	ID:BAA80538.2,	ID:BAB65822.1,	-	ID:ABM80159.1,	-	-	-	-	-	-	-	-	-	-	-	ID:ADI31802.1,	-	-	-	-	-	-	ID:AEE93336.1,	ID:AEM39458.1,	-	-	-	ID:AFK51448.1,	-	-	-	-	-	-	ID:BAN90436.1,	-	-	-	-	-	-	-	-	-	-	-	-	-	-
1012_conserved_hypothetic...faa	ID:BAA80542.1,	-	-	ID:ABM80471.1,	-	ID:ABU82294.1,	-	-	-	-	-	-	-	-	-	-	-	-	-	-	-	-	-	ID:AEM39178.1,	-	-	-	-	-	-	-	-	-	-	ID:BAN90437.1,	-	-	-	-	-	-	-	-	-	-	ID:ALL02007.1,	ID:KSW11466.1,	-	-
1014_hypothetical_protein.faa	ID:BAA80545.1,	-	-	-	-	-	-	-	-	-	-	-	-	-	-	-	-	-	-	-	-	-	-	-	-	-	-	-	-	-	-	-	-	-	ID:BAN90439.1,	-	-	-	-	-	-	-	-	-	-	-	-	-	-
1015_acylamino-acid-relea...faa	ID:BAA80546.2,	ID:BAK54650.1,	ID:AAY81448.1,	-	-	-	-	-	-	-	-	-	-	ID:AAK42319.1,	-	-	-	-	-	ID:ADX85853.1,	-	-	-	-	-	-	-	ID:AFK51477.1,	-	ID:AGE74365.1,	ID:AGE72048.1,	-	ID:AHC52173.1,	-	ID:BAN90440.1,	-	-	-	-	-	-	-	-	-	-	-	-	ID:ALU29764.1,	ID:ALU32501.1,
1016_ABC_transporter-_ATP...faa	ID:BAA80547.2,	-	-	-	-	-	-	-	-	-	-	-	-	-	-	-	-	-	-	-	-	-	-	-	-	-	-	-	-	-	-	-	-	-	ID:BAN90441.1,	-	-	-	-	-	-	-	-	-	-	-	-	-	-
1017_ABC_transporter-_per...faa	ID:BAA80549.2,	-	-	-	-	-	-	-	-	-	-	-	-	-	-	-	-	-	-	-	-	-	-	-	-	-	-	-	-	-	-	-	-	-	ID:BAN90442.1,	-	-	-	-	-	-	-	-	-	-	-	-	-	-
1018_truncated_ClcA_homol...faa	ID:BAA80551.1,	-	-	-	-	-	-	-	-	-	-	-	-	-	-	-	-	-	-	-	-	-	-	-	-	-	-	-	-	-	-	-	-	-	-	-	-	-	-	-	-	-	-	-	-	-	-	-	-
1019_truncated_ClcA_homol...faa	ID:BAA80554.2,	-	-	-	-	-	-	-	-	-	-	-	-	-	-	-	-	-	-	-	-	-	-	-	-	-	-	-	-	-	-	-	-	-	-	-	-	-	-	-	-	-	-	-	-	-	-	-	-
1020_putative_alcohol_deh...faa	ID:BAA80556.2,	ID:BAB65032.1,	ID:AAY81491.1,	-	ID:ABP94575.1,	-	ID:ACP36554.1,	ID:ACP39157.1,	ID:ACP56357.1,	ID:ACR43033.1,	ID:ACP46813.1,	ID:ACP47501.1,	ID:ADB88353.1,	ID:AAK42983.1,	-	-	ID:ADL19347.1,	-	-	ID:ADX86375.1,	ID:ADX83714.1,	ID:AEB95784.1,	-	-	-	ID:EHP69049.1,	-	-	ID:AFZ70753.1,	ID:AGE74413.1,	ID:AGE72096.1,	ID:AGJ63718.1,	ID:AHC52215.1,	-	ID:BAN90444.1,	ID:EZQ01668.1,	ID:AIM26562.1,	ID:AKA75756.1,	ID:AKA73058.1,	ID:AKA78448.1,	ID:AKV73548.1,	ID:AKV75790.1,	ID:AKV78037.1,	ID:AKV80282.1,	ID:AKV82529.1,	ID:ALL01922.1,	-	ID:ALU29726.1,	ID:ALU32460.1,
1021_hypothetical_protein.faa	ID:BAA80557.1,	-	-	-	-	-	-	-	-	-	-	-	-	-	-	-	-	-	-	-	-	-	-	-	-	-	-	-	-	-	-	-	-	-	-	-	-	-	-	-	-	-	-	-	-	-	-	-	-
1022_hypothetical_protein.faa	ID:BAF34797.1,	-	-	-	-	-	-	-	-	-	-	-	-	-	-	-	-	-	-	-	-	-	-	-	-	-	-	-	-	-	-	-	-	-	-	-	-	-	-	-	-	-	-	-	-	-	-	-	-
1023_hypothetical_protein.faa	ID:BAF34798.1,	-	-	-	-	-	-	-	-	-	-	-	-	-	-	-	-	-	-	-	-	-	-	-	-	-	-	-	-	-	-	-	-	-	-	-	-	-	-	-	-	-	-	-	-	-	-	-	-
1024_hypothetical_protein.faa	ID:BAF34799.1,	-	-	-	-	-	-	-	-	-	-	-	-	-	-	-	-	-	-	-	-	-	-	-	-	-	-	-	-	-	-	-	-	-	-	-	-	-	-	-	-	-	-	-	-	-	-	-	-
1025_hypothetical_protein.faa	ID:BAA80558.2,	-	-	-	-	-	-	-	-	-	-	-	-	-	-	-	-	-	-	-	-	-	-	-	-	-	-	-	-	-	-	-	-	-	ID:BAN90445.1,	-	-	-	-	-	-	-	-	-	-	-	-	-	-
1026_hypothetical_protein.faa	ID:BAA80560.1,	-	-	-	-	-	-	-	-	-	-	-	-	-	-	-	-	-	-	-	-	-	-	-	-	-	-	-	-	-	-	-	-	-	ID:BAN90446.1,	-	-	-	-	-	-	-	-	-	-	-	-	-	-
1028_hypothetical_protein.faa	ID:BAA80563.2,	-	-	-	-	-	-	-	-	-	-	-	-	-	-	-	-	-	-	-	-	-	-	-	-	-	-	-	-	-	-	-	-	-	ID:BAN90448.1,	-	-	-	-	-	-	-	-	-	-	-	-	-	-
1029_conserved_hypothetic...faa	ID:BAA80564.2,	-	-	ID:ABM81369.1,	-	ID:ABU81276.1,	-	-	-	-	-	-	-	-	-	ID:ADI31688.1,	-	-	-	-	-	-	-	ID:AEM37883.1,	-	-	ID:AFH43233.1,	-	-	-	-	-	-	-	ID:BAN90449.1,	-	-	-	-	-	-	-	-	-	-	ID:ALL00429.1,	ID:KSW11612.1,	-	-
1030_conserved_hypothetic...faa	ID:BAA80567.2,	-	-	ID:ABM81371.1,	-	ID:ABU82427.1,	-	-	-	-	-	-	-	-	-	ID:ADI32118.1,	-	-	-	-	-	-	-	ID:AEM39323.1,	-	-	ID:AFH43234.1,	-	-	-	-	-	-	-	ID:BAN90450.1,	-	-	-	-	-	-	-	-	-	-	ID:ALL00432.1,	ID:KSW11615.1,	-	-
1031_conserved_hypothetic...faa	ID:BAA80568.2,	ID:BAK54141.1,	ID:AAY80432.1,	-	ID:ABP94627.1,	-	ID:ACP36563.1,	ID:ACP39166.1,	ID:ACP56366.1,	ID:ACR43042.1,	ID:ACP46822.1,	ID:ACP47492.1,	ID:ADB88362.1,	ID:AAK42974.1,	-	-	-	-	-	ID:ADX86384.1,	ID:ADX83723.1,	ID:AEB95740.1,	-	-	-	ID:EHP69065.1,	-	-	ID:AFZ70341.1,	ID:AGE73287.1,	ID:AGE71016.1,	ID:AGJ63727.1,	ID:AHC51379.1,	ID:EWG06742.1,	ID:BAN90451.1,	ID:EZQ11395.1,ID:EZQ10048.1,ID:EZQ11223.1,ID:EZQ10708.1,	ID:AIM26614.1,	ID:AKA75747.1,	ID:AKA73049.1,	ID:AKA78439.1,	ID:AKV73594.1,	ID:AKV75835.1,	ID:AKV78084.1,	ID:AKV80329.1,	ID:AKV82575.1,	-	-	ID:ALU30517.1,	ID:ALU32780.1,
1032_hypothetical_protein.faa	ID:BAA80569.1,	-	-	-	-	-	-	-	-	-	-	-	-	-	-	-	-	-	-	-	-	-	-	-	-	-	-	-	-	-	-	-	-	-	ID:BAN90452.1,	-	-	-	-	-	-	-	-	-	-	-	-	-	-
1033_ubiA.faa	ID:BAA80570.1,	ID:BAB67310.1,	ID:AAY81611.1,	ID:ABM81311.1,	ID:ABP96236.1,	ID:ABU81640.1,	ID:ACP36152.1,	ID:ACP38741.1,	ID:ACP55945.1,	ID:ACR42610.1,	ID:ACP46375.1,	ID:ACP47919.1,	ID:ADB87910.1,	ID:AAK40480.1,	-	-	-	-	-	ID:ADX85935.1,	ID:ADX83291.1,	-	ID:AEE93364.1,	ID:AEM39400.1,	-	ID:EHP68596.1,	ID:AFH42908.1,	-	-	ID:AGE74531.1,	ID:AGE72214.1,	ID:AGJ63298.1,	ID:AHC52344.1,	ID:EWG08188.1,	ID:BAN90454.1,	ID:EZQ02107.1,	ID:AIM28219.1,	ID:AKA76159.1,	ID:AKA73461.1,	ID:AKA78851.1,	ID:AKV75029.1,	ID:AKV77267.1,	ID:AKV79517.1,	ID:AKV81762.1,	ID:AKV83995.1,	ID:ALL01775.1,	ID:KSW10742.1,	ID:ALU29619.1,	ID:ALU32352.1,
1034_ubiD.faa	ID:BAA80571.2,	ID:BAK54494.1,	ID:AAY80744.1,	ID:ABM81274.1,	ID:ABP95852.1,	ID:ABU81753.1,	ID:ACP35434.1,	ID:ACP38093.1,	ID:ACP55272.1,	ID:ACR41926.1,	ID:ACP45600.1,	ID:ACP48612.1,	ID:ADB87118.1,	ID:AAK41165.1,	-	-	ID:ADL19797.1,	-	-	ID:ADX85269.1,	ID:ADX82633.1,	ID:AEB94637.1,	ID:AEE94244.1,	ID:AEM39401.1,	-	ID:EHP68412.1,	ID:AFH42907.1,	-	ID:AFZ69944.1,	ID:AGE73610.1,	ID:AGE71341.1,	ID:AGJ62646.1,	ID:AHC51671.1,	ID:EWG07034.1,	ID:BAN90455.1,	ID:EZQ06833.1,	ID:AIM27836.1,	ID:AKA77782.1,	ID:AKA75089.1,	ID:AKA80475.1,	ID:AKV74683.1,	ID:AKV76921.1,	ID:AKV79172.1,	ID:AKV81417.1,	ID:AKV83651.1,	ID:ALL01774.1,	ID:KSW10798.1,	ID:ALU30407.1,	ID:ALU31128.1,
1035_hypothetical_protein.faa	ID:BAA80573.1,	-	-	-	-	-	-	-	-	-	-	-	-	-	-	-	-	-	-	-	-	-	-	-	-	-	-	-	-	-	-	-	-	-	ID:BAN90457.1,	-	-	-	-	-	-	-	-	-	-	ID:ALL00413.1,	-	-	-
1036_hypothetical_protein.faa	ID:BAA80574.2,	-	-	-	-	-	-	-	-	-	-	-	-	-	-	-	-	-	-	-	-	-	-	-	-	-	-	-	-	-	-	-	-	-	-	-	-	-	-	-	-	-	-	-	-	-	-	-	-
1037_hypothetical_protein.faa	ID:BAF34800.1,	-	-	-	-	-	-	-	-	-	-	-	-	-	-	-	-	-	-	-	-	-	-	-	-	-	-	-	-	-	-	-	-	-	ID:BAN90459.1,	-	-	-	-	-	-	-	-	-	-	-	-	-	-
1043_hypothetical_protein.faa	ID:BAA80585.1,	-	-	-	-	-	-	-	-	-	-	-	-	-	-	-	-	-	-	-	-	-	-	-	-	-	-	-	-	-	-	-	-	-	ID:BAN90465.1,	-	-	-	-	-	-	-	-	-	-	-	-	-	-
1045_truncated_acyl-CoA_d...faa	ID:BAF34801.1,	-	-	-	-	-	-	-	-	-	-	-	-	-	-	-	-	-	-	-	-	-	-	-	-	-	-	-	-	-	-	-	-	-	-	-	-	-	-	-	-	-	-	-	-	-	-	-	-
1046_truncated_acyl-CoA_d...faa	ID:BAF34802.1,	-	-	-	-	-	-	-	-	-	-	-	-	-	-	-	-	-	-	-	-	-	-	-	-	-	-	-	-	-	-	-	-	-	-	-	-	-	-	-	-	-	-	-	-	-	-	-	-
1047_hypothetical_protein.faa	ID:BAA80588.1,	-	-	-	-	-	-	-	-	-	-	-	-	-	-	-	-	-	-	-	-	-	-	-	-	-	-	-	-	-	-	-	-	-	-	-	-	-	-	-	-	-	-	-	-	-	-	-	-
1048_truncated_phosphoeno...faa	ID:BAF34803.1,	-	-	-	-	-	-	-	-	-	-	-	-	-	-	-	-	-	-	-	-	-	-	-	-	-	-	-	-	-	-	-	-	-	-	-	-	-	-	-	-	-	-	-	-	-	-	-	-
1049_truncated_phosphoeno...faa	ID:BAF34804.1,	-	-	-	-	-	-	-	-	-	-	-	-	-	-	-	-	-	-	-	-	-	-	-	-	-	-	-	-	-	-	-	-	-	-	-	-	-	-	-	-	-	-	-	-	-	-	-	-
1053_hypothetical_protein.faa	ID:BAF34805.1,	-	-	-	-	-	-	-	-	-	-	-	-	-	-	-	-	-	-	-	-	-	-	-	-	-	-	-	-	-	-	-	-	-	ID:BAN90470.1,	-	-	-	-	-	-	-	-	-	-	-	-	-	-
1057_putative_transcripti...faa	ID:BAF34806.1,	ID:BAB65197.1,	ID:AAY80170.1,	ID:ABM79950.1,	ID:ABP94406.1,	-	ID:ACP36089.1,	ID:ACP38677.1,	ID:ACP55881.1,	ID:ACR42544.1,	ID:ACP46309.1,	ID:ACP47985.1,	ID:ADB87840.1,	ID:AAK40546.1,	-	ID:ADI32256.1,	ID:ADL19569.1,	ID:ADM28291.1,	-	ID:ADX85868.1,	ID:ADX83225.1,	ID:AEB95945.1,	ID:AEE93489.1,	ID:AEM38667.1,	-	ID:EHP69338.1,	ID:AFH42370.1,	-	ID:AFZ71191.1,	ID:AGE73019.1,	ID:AGE70748.1,	ID:AGJ63233.1,	ID:AHC51152.1,	ID:EWG07355.1,	ID:BAN90474.1,	ID:EZQ03820.1,	ID:AIM26393.1,	ID:AKA76225.1,	ID:AKA73527.1,	ID:AKA78917.1,	ID:AKV75218.1,	ID:AKV77454.1,	ID:AKV79706.1,	ID:AKV81951.1,	ID:AKV84190.1,	ID:ALL00665.1,	ID:KSW11807.1,	ID:ALU28921.1,	ID:ALU31647.1,
1059_putative_phosphatase.faa	ID:BAA80605.2,	ID:BAK54306.1,	ID:AAY80344.1,	-	ID:ABP94853.1,	ID:ABU81831.1,	ID:ACP34340.1,	ID:ACP37045.1,	ID:ACP54184.1,	ID:ACR40807.1,	ID:ACP44451.1,	ID:ACP49662.1,	ID:ADB85958.1,	ID:AAK42508.1,	-	ID:ADI32238.1,	-	-	-	ID:ADX84249.1,	ID:ADX81530.1,	ID:AEB95499.1,	ID:AEE95028.1,	-	-	ID:EHP70690.1,	-	-	-	ID:AGE73196.1,	ID:AGE70925.1,	ID:AGJ61624.1,	ID:AHC51318.1,	ID:EWG07854.1,	ID:BAN90476.1,	ID:EZQ11144.1,	ID:AIM26840.1,	ID:AKA75305.1,	ID:AKA72606.1,	ID:AKA77998.1,	ID:AKV73786.1,	ID:AKV76026.1,	ID:AKV78277.1,	ID:AKV80522.1,	ID:AKV82769.1,	ID:ALL00086.1,	ID:KSW11380.1,	ID:ALU28769.1,	ID:ALU31489.1,
1060_hypothetical_protein.faa	ID:BAF34807.1,	-	-	-	-	-	-	-	-	-	-	-	-	-	-	-	-	-	-	-	-	-	-	-	-	-	-	-	-	-	-	-	-	-	ID:BAN90477.1,	-	-	-	-	-	-	-	-	-	-	-	-	-	-
1061_hypothetical_protein.faa	ID:BAA80609.2,	-	-	-	-	-	-	-	-	-	-	-	-	-	-	-	-	-	-	-	-	-	-	-	-	-	-	-	-	-	-	-	-	-	ID:BAN90478.1,	-	-	-	-	-	-	-	-	-	-	-	-	-	-
1064_hypothetical_protein.faa	ID:BAA80614.1,	-	-	ID:ABM80886.1,	-	-	-	-	-	-	-	-	-	-	ID:ADG91182.1,	-	-	-	-	-	-	-	-	ID:AEM38973.1,	-	-	-	-	-	-	-	-	-	-	ID:BAN90481.1,	-	-	-	-	-	-	-	-	-	-	ID:ALL00231.1,	ID:KSW11476.1,	-	-
1065_hypothetical_protein.faa	ID:BAA80615.1,	-	-	ID:ABM80448.1,	-	-	-	-	-	-	-	-	-	-	-	-	-	-	-	-	-	-	-	ID:AEM39051.1,	-	-	-	-	-	-	-	-	-	-	ID:BAN90482.1,	-	-	-	-	-	-	-	-	-	-	ID:ALL02018.1,	ID:KSW11457.1,	-	-
1067_hypothetical_protein.faa	ID:BAA80617.1,	-	-	-	-	-	-	-	-	-	-	-	-	-	-	-	-	-	-	-	-	-	-	-	-	-	-	-	-	-	-	-	-	-	ID:BAN90485.1,	-	-	-	-	-	-	-	-	-	-	-	-	-	-
1068_citB.faa	ID:BAA80618.2,	ID:BAK54397.1,	ID:AAY80560.1,	-	ID:ABP95624.1,	-	ID:ACP35239.1,	ID:ACP37893.1,	ID:ACP54832.1,ID:ACP55083.1,	ID:ACR41725.1,	ID:ACP45394.1,	ID:ACP48806.1,ID:ACP49111.1,	ID:ADB86919.1,	ID:AAK41354.1,	-	-	ID:ADL19735.1,	-	-	ID:ADX85072.1,	ID:ADX82441.1,	ID:AEB94857.1,	ID:AEE93816.1,	-	-	ID:EHP68149.1,	-	-	ID:AFZ70398.1,	ID:AGE73419.1,	ID:AGE71149.1,	ID:AGJ62464.1,	ID:AHC51503.1,	ID:EWG06822.1,	ID:BAN90486.1,	ID:EZQ02407.1,	ID:AIM27608.1,	ID:AKA76992.1,	ID:AKA74296.1,	ID:AKA79684.1,	ID:AKV74466.1,	ID:AKV76705.1,	ID:AKV78956.1,	ID:AKV81201.1,	ID:AKV83441.1,	-	-	-	ID:ALU31292.1,
1070_cytochrome_c_oxidase...faa	ID:BAA80623.1,	-	-	-	-	-	-	-	-	-	-	-	-	-	-	-	-	-	-	-	-	-	-	-	-	-	-	-	-	-	-	-	-	-	ID:BAN90488.1,	-	-	-	-	-	-	-	-	-	-	-	-	-	-
1071_hypothetical_protein.faa	ID:BAA80626.1,	ID:BAB65899.1,	ID:AAY80431.1,	-	-	-	ID:ACP36357.1,	ID:ACP38950.1,	ID:ACP56154.1,	ID:ACR42818.1,	ID:ACP46589.1,	ID:ACP47706.1,	ID:ADB88124.1,	ID:AAK43253.1,	-	-	-	-	-	ID:ADX86151.1,	ID:ADX83499.1,	-	ID:AEE94552.1,	-	-	-	-	-	-	ID:AGE73286.1,	ID:AGE71015.1,	ID:AGJ63508.1,	-	-	ID:BAN90489.1,	-	-	ID:AKA75977.1,	ID:AKA73278.1,	ID:AKA78670.1,	-	-	-	-	-	-	-	ID:ALU28688.1,	ID:ALU31406.1,
1072_conserved_hypothetic...faa	ID:BAA80627.1,	-	-	-	-	-	-	-	-	-	-	-	-	-	ID:ADG91531.1,	-	-	ID:ADM28138.1,	-	-	-	-	-	-	-	-	-	-	-	-	-	-	-	-	ID:BAN90490.1,	-	-	-	-	-	-	-	-	-	-	-	-	-	-
1074_hypothetical_protein.faa	ID:BAA80630.2,	-	-	-	-	-	-	-	-	-	-	-	-	-	-	-	-	-	-	-	-	-	-	-	-	-	-	-	-	-	-	-	-	-	ID:BAN90492.1,	-	-	-	-	-	-	-	-	-	-	-	-	-	-
1075_ABC_transporter-_sub...faa	ID:BAA80631.2,	-	-	ID:ABM80183.1,	-	-	-	-	-	-	-	-	-	-	-	ID:ADI31647.1,	-	-	-	-	-	-	-	-	-	-	-	-	-	-	-	-	-	-	ID:BAN90493.1,	-	-	-	-	-	-	-	-	-	-	-	-	-	-
1077_ABC_transporter-_per...faa	ID:BAA80634.1,	-	-	ID:ABM80181.1,	ID:ABP95446.1,	-	ID:ACP35320.1,	ID:ACP37977.1,	-	ID:ACR41809.1,	ID:ACP45476.1,	ID:ACP48725.1,	ID:ADB87001.1,	ID:AAK41272.1,	ID:ADG91392.1,	ID:ADI31645.1,	-	-	-	ID:ADX85153.1,	ID:ADX82517.1,	ID:AEB95064.1,	-	-	-	-	-	-	-	-	-	-	-	-	ID:BAN90495.1,	ID:EZQ04917.1,	ID:AIM27431.1,	ID:AKA76921.1,	ID:AKA74223.1,	ID:AKA79613.1,	ID:AKV74304.1,	ID:AKV76543.1,	ID:AKV78795.1,	ID:AKV81040.1,	ID:AKV83280.1,	-	-	-	-
1082_hypothetical_protein.faa	ID:BAA80646.2,	-	-	-	-	-	-	-	-	-	-	-	-	-	-	-	-	-	-	-	-	-	-	-	-	-	-	-	-	-	-	-	-	-	ID:BAN90500.1,	-	-	-	-	-	-	-	-	-	-	-	-	-	-
1087_PqqE_homolog.faa	ID:BAA80653.1,	ID:BAB65081.1,	-	ID:ABM79915.1,	ID:ABP94686.1,	ID:ABU81812.1,	ID:ACP34653.1,	ID:ACP37809.1,	ID:ACP55000.1,	ID:ACR41636.1,	ID:ACP45301.1,	ID:ACP48912.1,	ID:ADB86832.1,	ID:AAK41845.1,ID:AAK42035.1,	-	-	ID:ADL18521.1,	-	-	ID:ADX84976.1,	ID:ADX81927.1,	ID:AEB95688.1,	ID:AEE94448.1,	ID:AEM39210.1,	ID:AFL66592.1,	ID:EHP70950.1,	ID:AFH42189.1,	-	ID:AFZ69849.1,	-	-	ID:AGJ62236.1,	-	ID:EWG06860.1,	ID:BAN90505.1,	ID:EZQ10693.1,	ID:AIM26673.1,	ID:AKA77442.1,	ID:AKA74746.1,	ID:AKA80132.1,	ID:AKV73638.1,	ID:AKV75878.1,	ID:AKV78128.1,	ID:AKV80373.1,	ID:AKV82622.1,	ID:ALL00625.1,	ID:KSW11774.1,	-	-
1088_PqqE_homolog.faa	ID:BAA80656.1,	ID:BAB65082.1,	-	ID:ABM79913.1,	ID:ABP94687.1,	ID:ABU81580.1,	ID:ACP34654.1,	ID:ACP37810.1,	ID:ACP55001.1,	ID:ACR41635.1,	ID:ACP45300.1,	ID:ACP48913.1,	ID:ADB86831.1,	ID:AAK41844.1,ID:AAK42036.1,	-	-	ID:ADL18519.1,	-	-	ID:ADX84977.1,	ID:ADX81928.1,	ID:AEB95687.1,	ID:AEE94447.1,	ID:AEM38445.1,	-	ID:EHP70951.1,	-	-	ID:AFZ69847.1,	-	-	ID:AGJ62235.1,	-	ID:EWG06859.1,	ID:BAN90506.1,	ID:EZQ10692.1,	ID:AIM26674.1,	ID:AKA77441.1,	ID:AKA74745.1,	ID:AKA80131.1,	ID:AKV73639.1,	ID:AKV75879.1,	ID:AKV78129.1,	ID:AKV80374.1,	ID:AKV82623.1,	ID:ALL00623.1,	ID:KSW12677.1,	-	-
1090_putative_oxidoreduct...faa	ID:BAA80660.1,	-	-	ID:ABM80603.1,	-	-	-	-	-	-	-	-	-	-	ID:ADG91436.1,	-	ID:ADL19381.1,	-	-	-	-	-	-	ID:AEM39644.1,	-	-	-	ID:AFK51457.1,	ID:AFZ70347.1,	-	-	-	-	-	ID:BAN90508.1,	-	-	-	-	-	-	-	-	-	-	ID:ALL01482.1,	-	-	-
1091_conserved_hypothetic...faa	ID:BAA80661.2,	ID:BAK54155.1,	ID:AAY79588.1,	-	ID:ABP95717.1,	-	ID:ACP35223.1,	ID:ACP37877.1,	ID:ACP55067.1,	ID:ACR41709.1,	ID:ACP45378.1,	ID:ACP48822.1,	ID:ADB86903.1,	ID:AAK41368.1,	-	-	-	-	-	ID:ADX85056.1,	ID:ADX82425.1,	ID:AEB94774.1,	ID:AEE94379.1,	-	-	ID:EHP68252.1,	-	-	-	ID:AGE72416.1,	ID:AGE70141.1,	ID:AGJ62446.1,	ID:AHC50680.1,	ID:EWG07168.1,	ID:BAN90509.1,	ID:EZQ10557.1,	ID:AIM27701.1,	ID:AKA77007.1,	ID:AKA74311.1,	ID:AKA79699.1,	ID:AKV74557.1,	ID:AKV76796.1,	ID:AKV79047.1,	ID:AKV81292.1,	ID:AKV83530.1,	-	-	ID:ALU29446.1,	ID:ALU32175.1,
1093_pyrI.faa	ID:BAA80663.2,	ID:BAK54598.1,	ID:AAY80908.1,	ID:ABM79984.1,	ID:ABP96103.1,	ID:ABU81227.1,	ID:ACP35631.1,	ID:ACP38268.1,	ID:ACP55514.1,	ID:ACR42117.1,	ID:ACP45785.1,	ID:ACP48408.1,	ID:ADB87388.1,	ID:AAK40924.1,	-	ID:ADI31357.1,	ID:ADL19374.1,	ID:ADM28204.1,	-	ID:ADX85460.1,	ID:ADX82833.1,	ID:AEB94429.1,	ID:AEE94014.1,	ID:AEM39374.1,	-	ID:EHP68737.1,	ID:AFH42272.1,	-	ID:AFZ70749.1,	ID:AGE73781.1,	ID:AGE71508.1,	ID:AGJ62844.1,	ID:AHC51811.1,	ID:EWG08054.1,	ID:BAN90511.1,	ID:EZQ04829.1,	ID:AIM28087.1,	ID:AKA76651.1,	ID:AKA73954.1,	ID:AKA79345.1,	ID:AKV74913.1,	ID:AKV77151.1,	ID:AKV79401.1,	ID:AKV81646.1,	ID:AKV83877.1,	ID:ALL00708.1,	ID:KSW11850.1,	ID:ALU30260.1,	ID:ALU30976.1,
1096_CutA_homolog.faa	ID:BAA80669.1,	ID:BAB66327.1,	ID:AAY80663.1,	ID:ABM80863.1,	ID:ABP95896.1,	ID:ABU81584.1,	-	-	-	-	-	-	-	-	ID:ADG91332.1,	-	ID:ADL19236.1,	-	-	-	-	ID:AEB94594.1,	ID:AEE94289.1,	ID:AEM39377.1,	-	ID:EHP68456.1,	-	ID:AFK51161.1,	-	ID:AGE73529.1,	ID:AGE71260.1,	-	ID:AHC51596.1,	ID:EWG07078.1,	ID:BAN90514.1,	-	ID:AIM27880.1,	-	-	-	ID:AKV74719.1,	ID:AKV76957.1,	ID:AKV79208.1,	ID:AKV81453.1,	ID:AKV83689.1,	ID:ALL01848.1,	ID:KSW12610.1,	ID:ALU30477.1,	ID:ALU31200.1,
1098_pdhC.faa	ID:BAA80672.1,	-	-	-	-	-	ID:ACP34838.1,	ID:ACP37644.1,	ID:ACP54796.1,	ID:ACR41474.1,	ID:ACP45084.1,	ID:ACP49088.1,	ID:ADB86700.1,	-	-	-	-	-	-	-	ID:ADX81941.1,	-	-	-	-	-	-	-	-	-	-	-	-	-	ID:BAN90516.1,	-	-	ID:AKA77241.1,	ID:AKA74545.1,	ID:AKA79933.1,	-	-	-	-	-	-	-	-	-
1099_pdhB.faa	ID:BAA80675.1,	-	-	-	ID:ABP95373.1,	-	ID:ACP34840.1,ID:ACP36636.1,	ID:ACP37642.1,ID:ACP39250.1,	ID:ACP54794.1,	ID:ACR41472.1,ID:ACR43117.1,	ID:ACP45086.1,ID:ACP46928.1,	ID:ACP49086.1,	ID:ADB86702.1,ID:ADB88450.1,	ID:AAK41604.1,ID:AAK41749.1,	-	-	-	-	-	ID:ADX86454.1,	ID:ADX81943.1,ID:ADX83816.1,	-	-	-	-	-	ID:AFH42873.1,	-	-	-	-	ID:AGJ63813.1,	ID:AHC51446.1,	-	ID:BAN90517.1,	-	ID:AIM27359.1,	ID:AKA77239.1,	ID:AKA74543.1,	ID:AKA79931.1,	ID:AKV74240.1,	ID:AKV76479.1,	ID:AKV78731.1,	ID:AKV80976.1,	ID:AKV83217.1,	-	-	-	-
1100_pdhA.faa	ID:BAA80678.2,	-	-	-	ID:ABP95374.1,	-	ID:ACP34841.1,ID:ACP36637.1,	ID:ACP37641.1,	ID:ACP54793.1,ID:ACP56434.1,	ID:ACR41471.1,	ID:ACP45087.1,ID:ACP46929.1,	ID:ACP47376.1,ID:ACP49085.1,	ID:ADB86703.1,ID:ADB88451.1,	ID:AAK41603.1,ID:AAK41748.1,	-	-	-	-	-	ID:ADX86453.1,	ID:ADX81944.1,ID:ADX83817.1,	-	-	-	-	-	ID:AFH42872.1,	-	-	-	-	ID:AGJ63814.1,	ID:AHC51445.1,	-	ID:BAN90518.1,	-	-	ID:AKA77238.1,	ID:AKA74542.1,	ID:AKA79930.1,	ID:AKV75334.1,	ID:AKV77577.1,	ID:AKV79822.1,	ID:AKV82067.1,	ID:AKV84311.1,	-	-	-	-
1101_acyl-CoA_dehydrogena...faa	ID:BAA80682.2,	ID:BAB67366.1,	-	-	ID:ABP96227.1,	-	-	-	-	-	-	-	-	-	-	-	-	-	-	-	-	ID:AEB94311.1,	ID:AEE93370.1,	-	-	ID:EHP68602.1,	-	-	-	-	-	-	-	ID:EWG08197.1,	ID:BAN90519.1,	ID:EZQ02103.1,	ID:AIM28210.1,	-	-	-	ID:AKV75022.1,	ID:AKV77260.1,	ID:AKV79510.1,	ID:AKV81755.1,	ID:AKV83986.1,	-	-	-	-
1102_transport_system_kin...faa	ID:BAA80684.2,	ID:BAK54733.1,	ID:AAY79490.1,	-	ID:ABP96196.1,	-	ID:ACP34229.1,	ID:ACP36967.1,	ID:ACP54104.1,	ID:ACR40711.1,	ID:ACP44370.1,	ID:ACP47273.1,	ID:ADB85879.1,	ID:AAK42429.1,	-	-	ID:ADL19484.1,	-	-	ID:ADX84169.1,	ID:ADX81447.1,	ID:AEB94343.1,	ID:AEE93398.1,	-	-	ID:EHP68638.1,	-	-	ID:AFZ70240.1,	ID:AGE72314.1,	ID:AGE70039.1,	ID:AGJ61555.1,	ID:AHC50586.1,	ID:EWG08224.1,	ID:BAN90520.1,	ID:EZQ04695.1,	ID:AIM28179.1,	ID:AKA75228.1,	ID:AKA72529.1,	ID:AKA77921.1,	ID:AKV74995.1,	ID:AKV77233.1,	ID:AKV79483.1,	ID:AKV81728.1,	ID:AKV83960.1,	-	-	ID:ALU29534.1,	ID:ALU32264.1,
1103_coenzyme_B12-depende...faa	ID:BAA80687.2,	ID:BAB67200.1,	ID:AAY79491.1,	-	ID:ABP96195.1,	-	ID:ACP34230.1,	ID:ACP36968.1,	ID:ACP54105.1,	ID:ACR40712.1,	ID:ACP44371.1,	ID:ACP47274.1,	ID:ADB85880.1,	ID:AAK42430.1,	-	-	ID:ADL19483.1,	-	-	ID:ADX84170.1,	ID:ADX81448.1,	ID:AEB94344.1,	ID:AEE93397.1,	-	-	ID:EHP68637.1,	-	-	ID:AFZ70239.1,	ID:AGE72315.1,	ID:AGE70040.1,	ID:AGJ61556.1,	ID:AHC50587.1,	ID:EWG08223.1,	ID:BAN90521.1,	ID:EZQ04694.1,	ID:AIM28178.1,	ID:AKA75229.1,	ID:AKA72530.1,	ID:AKA77922.1,	ID:AKV75408.1,	ID:AKV77652.1,	ID:AKV79899.1,	ID:AKV82144.1,	ID:AKV84395.1,	-	-	ID:ALU29533.1,	ID:ALU32263.1,
1104_coenzyme_B12-depende...faa	ID:BAA80688.1,	ID:BAB65549.1,	ID:AAY80287.1,	-	ID:ABP94813.1,	-	ID:ACP34399.1,	ID:ACP37105.1,	ID:ACP54244.1,	ID:ACR40868.1,	ID:ACP44512.1,	ID:ACP49725.1,	ID:ADB86019.1,	ID:AAK42569.1,	-	-	ID:ADL19482.1,	-	-	ID:ADX84309.1,	ID:ADX81593.1,	ID:AEB95619.1,	ID:AEE95087.1,	-	-	ID:EHP70647.1,	-	-	ID:AFZ70238.1,	ID:AGE73138.1,	ID:AGE70867.1,	ID:AGJ61687.1,	ID:AHC51264.1,	ID:EWG06911.1,	ID:BAN90522.1,	ID:EZQ10834.1,	ID:AIM26800.1,	ID:AKA75361.1,	ID:AKA72661.1,	ID:AKA78053.1,	ID:AKV73752.1,	ID:AKV75992.1,	ID:AKV78243.1,	ID:AKV80488.1,	ID:AKV82734.1,	-	-	ID:ALU30522.1,	ID:ALU32784.1,
1105_ABC_transporter-_sub...faa	ID:BAA80689.2,	ID:BAB67307.1,	ID:AAY81608.1,	-	ID:ABP96233.1,	-	ID:ACP36149.1,	ID:ACP38738.1,	ID:ACP55942.1,	ID:ACR42607.1,	ID:ACP46372.1,	ID:ACP47922.1,	ID:ADB87907.1,	ID:AAK40482.1,	-	-	ID:ADL19481.1,	ID:ADM27434.1,	-	ID:ADX85932.1,	ID:ADX83288.1,	ID:AEB94305.1,	ID:AEE93367.1,	ID:AEM39083.1,	-	ID:EHP68599.1,	-	-	ID:AFZ70237.1,	ID:AGE74528.1,	ID:AGE72211.1,	ID:AGJ63295.1,	ID:AHC52342.1,	ID:EWG08191.1,	ID:BAN90523.1,	ID:EZQ02106.1,	ID:AIM28216.1,	ID:AKA76162.1,	ID:AKA73464.1,	ID:AKA78854.1,	ID:AKV75414.1,	ID:AKV77658.1,	ID:AKV79905.1,	ID:AKV82150.1,	ID:AKV83992.1,	-	ID:KSW12126.1,	ID:ALU29621.1,	ID:ALU32354.1,
1107_hypothetical_protein.faa	ID:BAA80691.2,	-	-	-	-	-	-	-	-	-	-	-	-	-	-	-	-	-	-	-	-	-	-	-	-	-	-	-	-	-	-	-	-	-	ID:BAN90525.1,	-	-	-	-	-	-	-	-	-	-	-	-	-	-
1110_hypothetical_protein.faa	ID:BAA80694.2,	-	-	-	-	-	-	-	-	-	-	-	-	-	-	-	-	-	-	-	-	-	-	-	-	-	-	-	-	-	-	-	-	-	ID:BAN90528.1,	-	-	-	-	-	-	-	-	-	-	-	-	-	-
1111_cytochrome_AA3_contr...faa	ID:BAA80695.2,	-	-	-	-	-	-	-	-	-	-	-	-	-	-	-	-	-	-	-	-	-	-	-	-	-	-	-	-	-	-	-	-	-	ID:BAN90529.1,	-	-	-	-	-	-	-	-	-	-	-	-	-	-
1113_hypothetical_protein.faa	ID:BAA80698.1,	-	-	-	-	-	-	-	-	-	-	-	-	-	-	-	ID:ADL19896.1,	-	-	-	-	-	-	-	-	-	-	-	ID:AFZ71249.1,	-	-	-	-	-	ID:BAN90531.1,	-	-	-	-	-	-	-	-	-	-	-	-	-	-
1114_hypothetical_protein.faa	ID:BAA80699.2,	-	-	-	-	-	-	-	-	-	-	-	-	-	-	-	ID:ADL19220.1,	-	-	-	-	-	-	-	-	-	-	-	ID:AFZ70519.1,	-	-	-	-	-	ID:BAN90532.1,	-	-	-	-	-	-	-	-	-	-	-	-	-	-
1116_conserved_hypothetic...faa	ID:BAA80702.2,	ID:BAB67390.1,	ID:AAY79612.1,	ID:ABM81210.1,	ID:ABP96006.1,	-	ID:ACP35923.1,	ID:ACP38533.1,	ID:ACP55777.1,	ID:ACR42439.1,	ID:ACP46161.1,	ID:ACP48127.1,	ID:ADB87700.1,	ID:AAK40650.1,	ID:ADG91058.1,	-	ID:ADL19722.1,	-	-	ID:ADX85748.1,	ID:ADX83112.1,	ID:AEB94525.1,	ID:AEE94089.1,	ID:AEM39804.1,	-	ID:EHP68816.1,	-	-	ID:AFZ70102.1,	ID:AGE72441.1,	ID:AGE70166.1,	ID:AGJ63124.1,	ID:AHC50703.1,	ID:EWG07815.1,	ID:BAN90534.1,	ID:EZQ06970.1,	ID:AIM27990.1,	ID:AKA76324.1,	ID:AKA73626.1,	ID:AKA79016.1,	ID:AKV74824.1,	ID:AKV77060.1,	ID:AKV79312.1,	ID:AKV81557.1,	ID:AKV83790.1,	ID:ALL01540.1,	ID:KSW12055.1,	ID:ALU29423.1,	ID:ALU32151.1,
1120_hypothetical_protein.faa	ID:BAA80709.1,	-	-	-	-	-	-	-	-	-	-	-	-	-	-	-	-	-	-	-	-	-	-	-	-	-	-	-	-	-	-	-	-	-	ID:BAN90538.1,	-	-	-	-	-	-	-	-	-	-	-	-	-	-
1121_putative_transcripti...faa	ID:BAA80712.1,	-	-	ID:ABM80903.1,	-	-	-	-	-	-	-	-	-	-	-	-	-	ID:ADM28399.1,	-	-	-	-	-	ID:AEM38606.1,	-	-	-	-	-	-	-	-	-	-	ID:BAN90539.1,	-	-	-	-	-	-	-	-	-	-	-	-	-	-
1122_gltA.faa	ID:BAA80714.1,	ID:BAB65582.1,ID:BAB66897.1,	ID:AAY79660.1,	-	ID:ABP94458.1,ID:ABP95678.1,	-	ID:ACP36821.1,	ID:ACP39430.1,	ID:ACP56612.1,	ID:ACR43298.1,	ID:ACP47121.1,	ID:ACP49973.1,	ID:ADB88640.1,	ID:AAK42713.1,	-	-	ID:ADL19277.1,	-	-	ID:ADX86663.1,	ID:ADX84018.1,	ID:AEB94821.1,ID:AEB95889.1,	ID:AEE93195.1,ID:AEE94982.1,	ID:AEM39170.1,	-	ID:EHP69167.1,ID:EHP68206.1,	-	-	ID:AFZ70624.1,	ID:AGE72492.1,	ID:AGE70217.1,	ID:AGJ64000.1,	ID:AHC50747.1,	ID:EWG07894.1,	ID:BAN90540.1,	ID:EZQ11113.1,ID:EZQ02058.1,ID:EZQ11241.1,	ID:AIM26445.1,ID:AIM27662.1,	ID:AKA75508.1,	ID:AKA72809.1,	ID:AKA78201.1,	ID:AKV73446.1,ID:AKV74519.1,	ID:AKV75689.1,ID:AKV76758.1,	ID:AKV77935.1,ID:AKV79009.1,	ID:AKV80180.1,ID:AKV81254.1,	ID:AKV82422.1,ID:AKV83493.1,	-	-	ID:ALU29375.1,	ID:ALU32104.1,
1124_hypothetical_protein.faa	ID:BAA80717.1,	-	-	-	-	-	-	-	-	-	-	-	-	-	-	-	-	-	-	-	-	-	-	-	-	-	-	-	ID:AFZ71254.1,	-	-	-	-	-	ID:BAN90542.1,	-	-	-	-	-	-	-	-	-	-	-	-	-	-
1125_gatA.faa	ID:BAA80718.2,	ID:BAK54507.1,	ID:AAY80665.1,	-	ID:ABP95894.1,	ID:ABU82096.1,	ID:ACP35364.1,	ID:ACP38024.1,	ID:ACP55202.1,	ID:ACR41857.1,	ID:ACP45520.1,	ID:ACP48682.1,	ID:ADB87049.1,	ID:AAK41231.1,	-	-	ID:ADL18873.1,	ID:ADM27869.1,	-	ID:ADX85199.1,	ID:ADX82563.1,	ID:AEB94596.1,	ID:AEE94287.1,	ID:AEM38158.1,	-	ID:EHP68454.1,	ID:AFH43190.1,	-	ID:AFZ71255.1,	ID:AGE73531.1,	ID:AGE71262.1,	ID:AGJ62578.1,	ID:AHC51598.1,	ID:EWG07076.1,	ID:BAN90543.1,	ID:EZQ06793.1,	ID:AIM27878.1,	ID:AKA76881.1,	ID:AKA75096.1,	ID:AKA80482.1,	ID:AKV74717.1,	ID:AKV76955.1,	ID:AKV79206.1,	ID:AKV81451.1,	ID:AKV84362.1,	ID:ALL02012.1,	ID:KSW12634.1,	ID:ALU30667.1,	ID:ALU31198.1,
1126_gatB.faa	ID:BAA80719.1,	ID:BAK54223.1,	ID:AAY80080.1,	ID:ABM80684.1,	ID:ABP94201.1,	ID:ABU81197.1,	ID:ACP36008.1,	ID:ACP38648.1,	ID:ACP55852.1,	ID:ACR42514.1,	ID:ACP46236.1,	ID:ACP48049.1,	ID:ADB87778.1,	ID:AAK40575.1,	-	-	ID:ADL18874.1,	ID:ADM27868.1,	-	ID:ADX85825.1,	ID:ADX83189.1,	ID:AEB94135.1,	ID:AEE93643.1,	ID:AEM38536.1,	-	ID:EHP69528.1,	ID:AFH43191.1,	-	ID:AFZ71256.1,	ID:AGE72922.1,	ID:AGE70649.1,	ID:AGJ63201.1,	ID:AHC51078.1,	ID:EWG07216.1,	ID:BAN90544.1,	ID:EZQ03076.1,	ID:AIM26188.1,	ID:AKA76252.2,	ID:AKA73554.2,	ID:AKA78944.2,	ID:AKV73215.1,	ID:AKV75459.1,	ID:AKV77705.1,	ID:AKV79950.1,	ID:AKV82193.1,	ID:ALL01602.1,	ID:KSW12009.1,	ID:ALU29002.1,	ID:ALU31729.1,
1127_hypothetical_protein.faa	ID:BAA80720.2,	-	-	-	-	-	-	-	-	-	-	-	-	-	-	-	-	-	-	-	-	-	-	-	-	-	-	-	-	-	-	-	-	-	ID:BAN90545.1,	-	-	-	-	-	-	-	-	-	-	-	-	-	-
1128_cytochrome_c_oxidase...faa	ID:BAA80721.1,	-	-	-	-	-	-	-	-	-	-	-	-	-	-	-	-	-	-	-	-	-	-	-	-	-	-	-	-	-	-	-	-	-	ID:BAN90547.1,	-	-	-	-	-	-	-	-	-	-	-	-	-	-
1129_putative_SCO1_protei...faa	ID:BAA80722.1,	-	-	-	-	-	-	-	-	-	-	-	-	-	-	-	-	-	-	-	-	-	-	-	-	-	-	-	-	-	-	-	-	-	ID:BAN90548.1,	-	-	-	-	-	-	-	-	-	-	-	-	-	-
1130_thioredoxin.faa	ID:BAA80723.1,	-	-	-	-	-	-	-	-	-	-	-	-	-	-	-	ID:ADL19026.1,	-	-	-	-	-	-	-	-	-	-	-	-	-	-	-	-	-	ID:BAN90549.1,	-	-	-	-	-	-	-	-	-	-	-	-	-	-
1131_conserved_hypothetic...faa	ID:BAF34808.1,	-	-	-	-	-	-	-	-	-	-	-	-	-	-	-	-	-	-	-	-	-	-	-	-	-	-	-	-	-	-	-	-	-	ID:BAN90550.1,	-	-	-	-	-	-	-	-	-	-	-	-	-	-
1132_conserved_hypothetic...faa	ID:BAA80724.2,	-	-	-	-	ID:ABU82117.1,	-	-	-	-	-	-	-	-	-	-	ID:ADL19748.1,	ID:ADM28163.1,	-	-	-	-	-	-	-	-	-	-	-	-	-	-	-	-	ID:BAN90551.1,	-	-	-	-	-	-	-	-	-	-	ID:ALL01897.1,	-	-	-
1133_soxL.faa	ID:BAA80725.2,	ID:BAK54637.1,	ID:AAY81166.1,	-	ID:ABP94677.1,	-	ID:ACP36616.1,	ID:ACP39222.1,	ID:ACP56409.1,	ID:ACR43092.1,	ID:ACP46892.1,	ID:ACP47429.1,	ID:ADB88426.1,	ID:AAK42916.1,	-	-	-	-	-	ID:ADX86485.1,	ID:ADX83783.1,	ID:AEB95697.1,	ID:AEE94532.1,	-	-	ID:EHP70973.1,	-	-	-	ID:AGE74051.1,	ID:AGE71779.1,	ID:AGJ63784.1,	-	ID:EWG06700.1,	ID:BAN90552.1,	ID:EZQ02037.1,	ID:AIM26664.1,	ID:AKA75702.1,	ID:AKA73004.1,	ID:AKA78394.1,	ID:AKV73632.1,	ID:AKV75872.1,	ID:AKV78122.1,	ID:AKV80367.1,	ID:AKV82615.1,	-	-	ID:ALU30023.1,	ID:ALU30713.1,
1134_soxC.faa	ID:BAA80726.1,	ID:BAK54638.1,	ID:AAY81167.1,	-	ID:ABP94676.1,	-	ID:ACP36615.1,	ID:ACP39221.1,	ID:ACP56408.1,	ID:ACR43091.1,	ID:ACP46891.1,	ID:ACP47430.1,	ID:ADB88425.1,	ID:AAK42917.1,	-	-	-	-	-	ID:ADX86486.1,	ID:ADX83782.1,	ID:AEB95698.1,	ID:AEE94531.1,	-	-	ID:EHP70974.1,	-	-	ID:AFZ71059.1,	-	ID:AGE71780.1,	ID:AGJ63783.1,	-	ID:EWG06699.1,	ID:BAN90553.1,	ID:EZQ02038.1,	ID:AIM26663.1,	ID:AKA75703.1,	ID:AKA73005.1,	ID:AKA78395.1,	ID:AKV73631.1,	ID:AKV75871.1,	ID:AKV78121.1,	ID:AKV80366.1,	ID:AKV82614.1,	-	-	ID:ALU30022.1,	ID:ALU30712.1,
1135_conserved_hypothetic...faa	ID:BAA80728.2,	-	-	-	-	-	-	-	-	-	-	-	-	-	-	-	-	-	-	-	-	-	-	-	-	-	-	-	-	-	-	-	-	-	ID:BAN90554.1,	-	-	-	-	-	-	-	-	-	-	-	-	-	-
1139_hypothetical_protein.faa	ID:BAA80735.2,	-	-	-	-	-	-	-	-	-	-	-	-	-	-	-	-	-	-	-	-	-	-	-	-	-	-	-	-	-	-	-	-	-	ID:BAN90558.1,	-	-	-	-	-	-	-	-	-	-	-	-	-	-
1152_putative_aminotransf...faa	ID:BAA80757.2,	ID:BAB67245.1,	ID:AAY79454.1,	-	ID:ABP94912.1,	-	ID:ACP34186.1,	ID:ACP36924.1,	ID:ACP54061.1,	ID:ACR40668.1,	ID:ACP44326.1,	ID:ACP47231.1,	ID:ADB85836.1,	ID:AAK42385.1,	-	-	ID:ADL18986.1,	-	-	ID:ADX84127.1,	ID:ADX81404.1,	ID:AEB95463.1,	ID:AEE95196.1,	-	-	ID:EHP70766.1,	ID:AFH43170.1,	-	-	ID:AGE72279.1,	ID:AGE70004.1,	ID:AGJ61513.1,	ID:AHC50555.1,	ID:EWG07528.1,	ID:BAN90571.1,	ID:EZQ02080.1,	ID:AIM26899.1,	ID:AKA75187.1,	ID:AKA72487.1,	ID:AKA77880.1,	ID:AKV73834.1,	ID:AKV76075.1,	ID:AKV78326.1,	ID:AKV80571.1,	ID:AKV82819.1,	-	-	ID:ALU29566.1,	ID:ALU32296.1,
1160_hypothetical_protein.faa	ID:BAA80772.2,	-	-	ID:ABM80397.1,	-	-	-	-	-	-	-	-	-	-	-	-	ID:ADL19309.1,	-	-	-	-	-	-	ID:AEM38783.1,	-	-	-	-	ID:AFZ70588.1,	-	-	-	-	-	ID:BAN90579.1,	-	-	-	-	-	-	-	-	-	-	ID:ALL02067.1,	ID:KSW11413.1,	-	-
1162_MatE_efflux_family_p...faa	ID:BAA80776.2,	-	-	-	-	-	-	-	-	-	-	-	-	-	ID:ADG91466.1,	ID:ADI31523.1,	-	-	-	-	-	-	-	-	ID:AFL66849.1,	-	-	-	-	-	-	-	-	-	ID:BAN90581.1,	-	-	-	-	-	-	-	-	-	-	ID:ALL00297.1,	-	-	-
1164_hypothetical_protein.faa	ID:BAA80780.1,	-	-	-	-	-	-	-	-	-	-	-	-	-	-	-	-	-	-	-	-	-	-	-	-	-	-	-	-	-	-	-	-	-	ID:BAN90583.1,	-	-	-	-	-	-	-	-	-	-	-	-	-	-
1166_npdA.faa	ID:BAA80785.2,	ID:BAK54359.1,	ID:AAY79797.1,	ID:ABM81282.1,	ID:ABP95260.1,	-	ID:ACP34450.1,	ID:ACP37157.1,	ID:ACP54296.1,	ID:ACR40919.1,	ID:ACP44563.1,	ID:ACP49777.1,	ID:ADB86071.1,	ID:AAK42615.1,	-	-	ID:ADL18500.1,	-	-	ID:ADX84363.1,	ID:ADX81646.1,	-	ID:AEE94774.1,	ID:AEM38737.1,	-	-	ID:AFH43379.1,	-	ID:AFZ70808.1,	ID:AGE72630.1,	ID:AGE70355.1,	ID:AGJ61738.1,	ID:AHC50878.1,	ID:EWG06668.1,	ID:BAN90585.1,	-	ID:AIM27246.1,	ID:AKA75408.1,	ID:AKA72709.1,	ID:AKA78100.1,	ID:AKV74135.1,	ID:AKV76375.1,	ID:AKV78626.1,	ID:AKV80871.1,	ID:AKV83116.1,	ID:ALL01543.1,	ID:KSW12052.1,	ID:ALU29246.1,	ID:ALU31975.1,
1167_hypothetical_protein.faa	ID:BAA80786.2,	-	-	-	-	-	-	-	-	-	-	-	-	-	-	-	-	ID:ADM28582.1,	-	-	-	-	-	-	-	-	-	-	-	-	-	-	-	-	ID:BAN90586.1,	-	-	-	-	-	-	-	-	-	-	ID:ALL02006.1,	ID:KSW11467.1,	-	-
1168_hypothetical_protein.faa	ID:BAA80788.2,	-	-	-	-	-	-	-	-	-	-	-	-	-	-	-	-	-	-	-	-	-	-	-	-	-	-	-	-	-	-	-	-	-	ID:BAN90587.1,	-	-	-	-	-	-	-	-	-	-	-	-	-	-
1170_hypothetical_protein.faa	ID:BAA80792.2,	-	-	-	-	-	-	-	-	-	-	-	-	-	-	-	ID:ADL19527.1,	-	-	-	-	-	-	-	-	-	-	-	-	-	-	-	-	-	ID:BAN90589.1,	-	-	-	-	-	-	-	-	-	-	-	-	-	-
1176_conserved_hypothetic...faa	ID:BAA80800.1,	ID:BAB66591.1,	ID:AAY80948.1,	ID:ABM81251.1,	ID:ABP96144.1,	ID:ABU81527.1,	ID:ACP35591.1,	ID:ACP38229.1,	ID:ACP55475.1,	ID:ACR42077.1,	ID:ACP45744.1,	ID:ACP48448.1,	ID:ADB87347.1,	ID:AAK40963.1,	-	-	ID:ADL19112.1,	ID:ADM27204.1,	-	ID:ADX85422.1,	ID:ADX82792.1,	ID:AEB94391.1,	ID:AEE93975.1,	ID:AEM38672.1,	-	ID:EHP68692.1,	-	-	-	ID:AGE73822.1,	ID:AGE71549.1,	ID:AGJ62804.1,	ID:AHC51848.1,	ID:EWG08095.1,	ID:BAN90595.1,	ID:EZQ04868.1,	ID:AIM28127.1,	ID:AKA76688.1,	ID:AKA73991.1,	ID:AKA79382.1,	ID:AKV74951.1,	ID:AKV77189.1,	ID:AKV79439.1,	ID:AKV81684.1,	ID:AKV83914.1,	ID:ALL00937.1,	ID:KSW12521.1,	ID:ALU30224.1,	ID:ALU30939.1,
1178_hypothetical_protein.faa	ID:BAA80802.2,	-	-	-	-	-	-	-	-	-	-	-	-	-	-	-	-	ID:ADM27993.1,	-	-	-	-	-	-	-	-	ID:AFH42985.1,	-	ID:AFZ70939.1,	-	-	-	-	-	ID:BAN90597.1,	-	-	-	-	-	-	-	-	-	-	-	-	-	-
1179_conserved_hypothetic...faa	ID:BAF34809.1,	ID:BAB65531.1,	ID:AAY80306.1,	ID:ABM80834.1,	ID:ABP94794.1,	ID:ABU81410.1,	ID:ACP34381.1,	ID:ACP37086.1,	ID:ACP54225.1,	ID:ACR40848.1,	ID:ACP44492.1,	ID:ACP49705.1,	ID:ADB85998.1,	ID:AAK42550.1,	-	ID:ADI31740.1,	-	-	-	ID:ADX84290.1,	ID:ADX81573.1,	ID:AEB95587.1,	ID:AEE95068.1,	ID:AEM39837.1,	-	ID:EHP70622.1,	-	-	-	ID:AGE73158.1,	ID:AGE70887.1,	ID:AGJ61667.1,	ID:AHC51281.1,	ID:EWG06928.1,	ID:BAN90598.1,	ID:EZQ10816.1,	ID:AIM26781.1,	ID:AKA75342.1,	ID:AKA72642.1,	ID:AKA78034.1,	ID:AKV73734.1,	ID:AKV75974.1,	ID:AKV78225.1,	ID:AKV80470.1,	ID:AKV82717.1,	ID:ALL01765.1,	ID:KSW12558.1,	ID:ALU28805.1,	ID:ALU31525.1,
1183_hypothetical_protein.faa	ID:BAA80810.1,	-	-	-	-	-	-	-	-	-	-	-	-	-	-	-	-	-	-	-	-	-	-	-	-	-	-	-	-	-	-	-	-	-	ID:BAN90601.1,	-	-	-	-	-	-	-	-	-	-	-	-	-	-
1185_conserved_hypothetic...faa	ID:BAA80813.1,	-	-	ID:ABM80872.1,	-	ID:ABU81675.1,	-	-	-	-	-	-	-	-	-	ID:ADI31353.1,	-	-	-	-	-	-	-	ID:AEM38129.1,	-	-	-	-	-	-	-	-	-	-	ID:BAN90603.1,	-	-	-	-	-	-	-	-	-	-	ID:ALL00959.1,	ID:KSW12442.1,	-	-
1186_hypothetical_protein.faa	ID:BAA80816.2,	ID:BAB65220.1,ID:BAB66365.1,ID:BAB66941.1,	ID:AAY79641.1,	-	ID:ABP95661.1,ID:ABP96336.1,	-	ID:ACP34958.1,ID:ACP35712.1,ID:ACP36069.1,	ID:ACP37538.1,ID:ACP37744.1,	ID:ACP54681.1,ID:ACP54934.1,ID:ACP55446.1,	ID:ACR41362.1,ID:ACR41555.1,	ID:ACP45252.1,ID:ACP45917.1,	ID:ACP48952.1,ID:ACP50054.1,	ID:ADB86493.1,ID:ADB87247.1,ID:ADB87495.1,ID:ADB87827.1,ID:ADB88748.1,	ID:AAK41082.1,ID:AAK42089.1,ID:AAK42213.1,	-	-	-	ID:ADM27427.1,	-	ID:ADX84878.1,ID:ADX85858.1,	ID:ADX81872.1,ID:ADX82017.1,ID:ADX82915.1,	ID:AEB94839.1,	ID:AEE93354.1,ID:AEE94460.1,	ID:AEM38904.1,	-	ID:EHP68183.1,	-	-	-	ID:AGE72470.1,	ID:AGE70195.1,	ID:AGJ62350.1,	ID:AHC50730.1,	ID:EWG07970.1,	ID:BAN90604.1,	ID:EZQ02029.1,	ID:AIM27645.1,ID:AIM28319.1,	ID:AYN75762.1,ID:AKA77485.1,	ID:AYN75599.1,ID:AKA74789.1,	ID:AYP18596.1,ID:AKA80175.1,	ID:AKV74501.1,ID:AKV75119.1,	ID:AKV76740.1,ID:AKV77357.1,	ID:AKV78991.1,ID:AKV79608.1,	ID:AKV81236.1,ID:AKV81853.1,	ID:AKV83476.1,ID:AKV84088.1,	-	-	ID:ALU29395.1,	ID:ALU32123.1,
1188_fumC.faa	ID:BAA80819.2,	ID:BAK54712.1,	ID:AAY79546.1,	-	ID:ABP95619.1,	-	ID:ACP35254.1,	ID:ACP37908.1,	ID:ACP55098.1,	ID:ACR41740.1,	ID:ACP45409.1,	ID:ACP48790.1,	ID:ADB86934.1,	ID:AAK41339.1,	-	-	ID:ADL18944.1,	-	-	ID:ADX85087.1,	ID:ADX82456.1,	ID:AEB94854.1,	ID:AEE93779.1,	-	-	ID:EHP68127.1,	-	-	ID:AFZ70619.1,	ID:AGE72372.1,	ID:AGE70097.1,	ID:AGJ62479.1,	ID:AHC50643.1,	ID:EWG06794.1,	ID:BAN90606.1,	ID:EZQ04745.1,	ID:AIM27603.1,	ID:AKA76979.1,	ID:AKA74282.1,	ID:AKA79671.1,	ID:AKV74462.1,	ID:AKV76701.1,	ID:AKV78952.1,	ID:AKV81197.1,	ID:AKV83437.1,	-	-	ID:ALU29484.1,	ID:ALU32212.1,
1189_hypothetical_protein.faa	ID:BAA80820.2,	ID:BAB66494.1,	ID:AAY80852.1,	ID:ABM81105.1,	ID:ABP96048.1,	ID:ABU82220.1,	ID:ACP35687.1,	ID:ACP38324.1,	ID:ACP55569.1,	ID:ACR42173.1,	ID:ACP45841.1,	ID:ACP48352.1,	ID:ADB87444.1,	ID:AAK40870.1,	-	-	ID:ADL18566.1,	ID:ADM27984.1,	-	ID:ADX85516.1,	ID:ADX82889.1,	ID:AEB94485.1,	ID:AEE94068.1,	ID:AEM39574.1,	-	ID:EHP68793.1,	ID:AFH42996.1,	-	ID:AFZ70860.1,	ID:AGE73725.1,	ID:AGE71452.1,	ID:AGJ62899.1,	ID:AHC51756.1,	ID:EWG07998.1,	ID:BAN90607.1,	ID:EZQ06989.1,	ID:AIM28032.1,	ID:AKA76599.1,	ID:AKA73901.1,	ID:AKA79292.1,	ID:AKV74865.1,	ID:AKV77102.1,	ID:AKV79353.1,	ID:AKV81598.1,	ID:AKV83830.1,	ID:ALL01100.1,	ID:KSW12333.1,	ID:ALU30312.1,	ID:ALU31030.1,
1192_putative_oxidoreduct...faa	ID:BAA80823.1,	ID:BAB66165.1,	ID:AAY80586.1,	-	ID:ABP95521.1,	-	ID:ACP34528.1,	ID:ACP37241.1,	ID:ACP54386.1,	ID:ACR41016.1,	ID:ACP44658.1,	ID:ACP49604.1,	ID:ADB86162.1,	ID:AAK41437.1,	-	-	-	-	-	ID:ADX84448.1,	ID:ADX81734.1,	ID:AEB94975.1,	ID:AEE94913.1,	-	-	ID:EHP68037.1,	-	-	-	ID:AGE73446.1,	ID:AGE71176.1,	ID:AGJ61818.1,	ID:AHC51525.1,	ID:EWG07932.1,	ID:BAN90610.1,	ID:EZQ10707.1,	ID:AIM27505.1,	ID:AKA77072.1,	ID:AKA74376.1,	ID:AKA79764.1,	ID:AKV74374.1,	ID:AKV76613.1,	ID:AKV78865.1,	ID:AKV81110.1,	ID:AKV83348.1,	-	-	-	ID:ALU31268.1,
1196_conserved_hypothetic...faa	ID:BAA80830.2,	-	-	ID:ABM81261.1,	-	-	-	-	-	-	-	-	-	-	-	-	-	-	-	-	-	-	-	-	-	-	-	-	-	-	-	-	-	-	ID:BAN90614.1,	-	-	-	-	-	-	-	-	-	-	-	-	-	-
1197_conserved_hypothetic...faa	ID:BAA80831.2,	-	-	ID:ABM81262.1,	-	-	-	-	-	-	-	-	-	-	-	-	-	-	-	-	-	-	-	ID:AEM39293.1,	-	-	-	-	-	-	-	-	-	-	ID:BAN90615.1,	-	-	-	-	-	-	-	-	-	-	-	-	-	-
1200_acylamino-acid-relea...faa	ID:BAA80835.1,ID:BAA81302.2,	ID:BAB65791.1,	ID:AAY80989.1,	ID:ABM80377.1,	ID:ABP94572.1,	-	ID:ACP36718.1,	ID:ACP39331.1,	ID:ACP56513.1,	ID:ACR43199.1,	ID:ACP47014.1,	ID:ACP49870.1,	ID:ADB88533.1,	ID:AAK42808.1,	-	ID:ADI31524.1,	ID:ADL18457.1,	-	-	ID:ADX86553.1,	ID:ADX83901.1,	ID:AEB95787.1,	ID:AEE93019.1,	-	-	ID:EHP71146.1,	ID:AFH42190.1,	-	ID:AFZ70569.1,ID:AFZ70775.1,	ID:AGE73863.1,	ID:AGE71590.1,	ID:AGJ63895.1,	ID:AHC51881.1,	ID:EWG06616.1,	ID:BAN90618.1,ID:BAN90903.1,	ID:EZQ10704.1,	ID:AIM26559.1,	ID:AKA75599.1,	ID:AKA72900.1,	ID:AKA78292.1,	ID:AKV73545.1,	ID:AKV75787.1,	ID:AKV78034.1,	ID:AKV80279.1,	ID:AKV82526.1,	ID:ALL00232.1,ID:ALL00288.1,	ID:KSW11477.1,	ID:ALU30186.1,	ID:ALU30901.1,
1205_conserved_hypothetic...faa	ID:BAA80842.2,	ID:BAB67481.1,	ID:AAY79704.1,	-	ID:ABP95583.1,	ID:ABU81837.1,ID:ABU82590.1,	ID:ACP36340.1,	ID:ACP38932.1,	ID:ACP56136.1,	ID:ACR42800.1,	ID:ACP46572.1,	ID:ACP47723.1,	ID:ADB88106.1,	ID:AAK43272.1,	-	-	-	ID:ADM28144.1,	-	ID:ADX86135.1,	ID:ADX83482.1,	ID:AEB94915.1,	ID:AEE95149.1,	ID:AEM39071.1,	ID:AFL66526.1,	ID:EHP70487.1,	-	-	-	ID:AGE72538.1,	ID:AGE70263.1,	ID:AGJ63490.1,	ID:AHC50788.1,	ID:EWG07478.1,	-	ID:EZQ01729.1,	ID:AIM27567.1,	ID:AKA75995.1,	ID:AKA73296.1,	ID:AKA78688.1,	ID:AKV74428.1,	ID:AKV76667.1,	ID:AKV78918.1,	ID:AKV81163.1,	ID:AKV84334.1,	-	-	ID:ALU29334.1,	ID:ALU32063.1,
1206_hypothetical_protein.faa	ID:BAA80844.2,	-	-	-	-	-	-	-	-	-	-	-	-	-	-	-	-	-	-	-	-	-	-	-	-	-	-	-	-	-	-	-	-	-	ID:BAN90624.1,	-	-	-	-	-	-	-	-	-	-	-	-	-	-
1210_hypothetical_protein.faa	ID:BAA80852.2,	ID:BAB65238.1,	ID:AAY80067.1,	ID:ABM81400.1,	ID:ABP94216.1,	ID:ABU81432.1,	ID:ACP36020.1,	ID:ACP38660.1,	ID:ACP55864.1,	ID:ACR42527.1,	ID:ACP46249.1,	ID:ACP48036.1,	ID:ADB87791.1,	ID:AAK40561.1,	ID:ADG91661.1,	ID:ADI32744.1,	ID:ADL19586.1,	-	-	ID:ADX85838.1,	ID:ADX83202.1,	ID:AEB94150.1,	ID:AEE93628.1,	ID:AEM38099.1,	-	ID:EHP69543.1,	ID:AFH42586.1,	ID:AFK50948.1,	ID:AFZ71207.1,	ID:AGE72909.1,	ID:AGE70636.1,	ID:AGJ63215.1,	ID:AHC51065.1,	ID:EWG07201.1,	ID:BAN90628.1,	ID:EZQ03090.1,	ID:AIM26203.1,	ID:AKA76241.1,	ID:AKA73543.1,	ID:AKA78933.1,	ID:AKV73226.1,	ID:AKV75470.1,	ID:AKV77716.1,	ID:AKV79961.1,	ID:AKV82205.1,	ID:ALL00487.1,	ID:KSW11646.1,	ID:ALU29012.1,	ID:ALU31739.1,
1220_hypothetical_protein.faa	ID:BAA80869.2,	-	-	ID:ABM80713.1,	-	-	-	-	-	-	-	-	-	-	ID:ADG90497.1,	ID:ADI32228.1,	-	-	-	-	-	-	-	ID:AEM38703.1,	-	-	ID:AFH42300.1,	-	-	-	-	-	-	-	ID:BAN90638.1,	-	-	-	-	-	-	-	-	-	-	ID:ALL01642.1,	ID:KSW12700.1,	-	-
1222_conserved_hypothetic...faa	ID:BAA80871.2,	-	-	-	-	-	-	-	-	-	-	-	-	-	ID:ADG90751.1,	-	ID:ADL19259.1,	ID:ADM27087.1,	-	-	-	-	-	-	-	-	-	-	-	-	-	-	-	-	ID:BAN90640.1,	-	-	-	-	-	-	-	-	-	-	-	-	-	-
1225_hmgA.faa	ID:BAA80874.1,	ID:BAK54538.1,	ID:AAY80694.1,	ID:ABM81353.1,	ID:ABP95804.1,	ID:ABU81659.1,	ID:ACP35696.1,	ID:ACP38333.1,	ID:ACP55578.1,	ID:ACR42182.1,	ID:ACP45850.1,	ID:ACP48343.1,	ID:ADB87453.1,	ID:AAK40851.1,	-	-	ID:ADL19443.1,	-	-	ID:ADX85525.1,	ID:ADX82899.1,	ID:AEB94685.1,	ID:AEE94188.1,	ID:AEM39438.1,	-	ID:EHP68336.1,	-	-	ID:AFZ70262.1,	ID:AGE73560.1,	ID:AGE71291.1,	ID:AGJ62908.1,	ID:AHC51624.1,	ID:EWG07728.1,	ID:BAN90643.1,	ID:EZQ06921.1,	ID:AIM27788.1,	ID:AKA76589.1,	ID:AKA73891.1,	ID:AKA79282.1,	ID:AKV74638.1,	ID:AKV76876.1,	ID:AKV79127.1,	ID:AKV81372.1,	ID:AKV83606.1,	ID:ALL00292.1,	ID:KSW11584.1,	ID:ALU30449.1,	ID:ALU31171.1,
1227_putative_3-ketoacyl-...faa	ID:BAA80877.2,	ID:BAB66413.1,	ID:AAY80696.1,	-	ID:ABP95802.1,	ID:ABU81560.1,	ID:ACP35698.1,	ID:ACP38335.1,	ID:ACP55580.1,	ID:ACR42184.1,	ID:ACP45852.1,	ID:ACP48341.1,	ID:ADB87455.1,	ID:AAK40853.1,	-	-	ID:ADL19441.1,	-	-	ID:ADX85527.1,	ID:ADX82901.1,	ID:AEB94687.1,	ID:AEE94186.1,	ID:AEM38635.1,	-	ID:EHP68334.1,	ID:AFH42310.1,	-	ID:AFZ70264.1,	ID:AGE73562.1,	ID:AGE71293.1,	ID:AGJ62910.1,	ID:AHC51626.1,	ID:EWG07731.1,	ID:BAN90645.1,	ID:EZQ06919.1,	ID:AIM27786.1,	ID:AKA76587.1,	ID:AKA73889.1,	ID:AKA79280.1,	ID:AKV74636.1,	ID:AKV76874.1,	ID:AKV79125.1,	ID:AKV81370.1,	ID:AKV83604.1,	-	-	-	ID:ALU31169.1,
1230_hypothetical_protein.faa	ID:BAA80881.1,	-	-	-	-	-	-	-	-	-	-	-	-	-	-	-	ID:ADL19419.1,	-	-	-	-	-	-	-	-	-	-	-	ID:AFZ70281.1,	-	-	-	-	-	ID:BAN90648.1,	-	-	-	-	-	-	-	-	-	-	-	-	-	-
1231_putative_subfamily_S...faa	ID:BAA80882.2,	-	-	-	-	ID:ABU81309.1,	-	-	-	-	-	-	-	-	-	ID:ADI31198.1,	-	-	-	-	-	-	-	ID:AEM39394.1,	-	-	ID:AFH42229.1,	-	-	-	-	-	-	-	ID:BAN90649.1,	-	-	-	-	-	-	-	-	-	-	-	-	-	-
1232_ctaB.faa	ID:BAA80883.1,	ID:BAK54610.1,	ID:AAY80946.1,	ID:ABM81036.1,	ID:ABP96142.1,	-	ID:ACP35593.1,	ID:ACP38231.1,	ID:ACP55477.1,	ID:ACR42079.1,	ID:ACP45746.1,	ID:ACP48446.1,	ID:ADB87349.1,	ID:AAK40961.1,	-	-	-	-	-	ID:ADX85424.1,	ID:ADX82794.1,	ID:AEB94393.1,	ID:AEE93977.1,	ID:AEM39395.1,	-	ID:EHP68694.1,	-	-	ID:AFZ70301.1,	ID:AGE73820.1,	ID:AGE71547.1,	ID:AGJ62806.1,	ID:AHC51846.1,	ID:EWG08093.1,	ID:BAN90650.1,	ID:EZQ04866.1,	ID:AIM28125.1,	ID:AKA76686.1,	ID:AKA73989.1,	ID:AKA79380.1,	ID:AKV74949.1,	ID:AKV77187.1,	ID:AKV79437.1,	ID:AKV81682.1,	ID:AKV83912.1,	ID:ALL01174.1,	ID:KSW12263.1,	ID:ALU30226.1,	ID:ALU30941.1,
1233_hypothetical_protein.faa	ID:BAA80885.2,	-	-	-	-	-	-	-	-	-	-	-	-	-	-	-	-	-	-	-	-	-	-	-	-	-	-	-	-	-	-	-	-	-	ID:BAN90651.1,	-	-	-	-	-	-	-	-	-	-	-	-	-	-
1234_hypothetical_protein.faa	ID:BAA80887.2,	-	-	-	-	-	-	-	-	-	-	-	-	-	-	-	-	-	-	-	-	-	-	-	-	-	-	-	-	-	-	-	-	-	ID:BAN90652.1,	-	-	-	-	-	-	-	-	-	-	-	-	-	-
1235_hypothetical_protein.faa	ID:BAF34810.1,	-	-	-	-	-	-	-	-	-	-	-	-	-	-	-	-	-	-	-	-	-	-	-	-	-	-	-	-	-	-	-	-	-	-	-	-	-	-	-	-	-	-	-	-	-	-	-	-
1237_hypothetical_protein.faa	ID:BAA80891.2,	-	-	-	-	-	-	-	-	-	-	-	-	-	-	-	ID:ADL19398.1,	-	-	-	-	-	-	-	-	-	-	-	ID:AFZ70383.1,	-	-	-	-	-	ID:BAN90654.1,	-	-	-	-	-	-	-	-	-	-	-	-	-	-
1238_hypothetical_protein.faa	ID:BAA80892.2,	-	-	ID:ABM81221.1,	-	ID:ABU81959.1,	-	-	-	-	-	-	-	-	ID:ADG91397.1,	ID:ADI31941.1,	-	ID:ADM28250.1,	-	-	-	-	-	ID:AEM39807.1,	-	-	-	ID:AFK51269.1,	-	-	-	-	-	-	ID:BAN90655.1,	-	-	-	-	-	-	-	-	-	-	ID:ALL01315.1,	ID:KSW12163.1,	-	-
1240_hypothetical_protein.faa	ID:BAF34811.1,	-	-	-	-	-	-	-	-	-	-	-	-	-	-	-	-	-	-	-	-	-	-	-	-	-	-	-	-	-	-	-	-	-	ID:BAN90657.1,	-	-	-	-	-	-	-	-	-	-	-	-	-	-
1241_ABC_transporter-_ATP...faa	ID:BAA80896.2,	-	-	ID:ABM80543.1,	-	-	-	-	-	-	-	-	-	-	-	-	-	ID:ADM28358.1,	-	-	-	-	-	-	-	-	-	-	-	-	-	-	-	-	ID:BAN90658.1,	-	-	-	-	-	-	-	-	-	-	-	-	-	-
1242_ABC_transporter-_per...faa	ID:BAA80897.1,	-	-	ID:ABM80544.1,	-	-	-	-	-	-	-	-	-	-	-	-	-	ID:ADM28357.1,	-	-	-	-	-	-	-	-	-	-	-	-	-	-	-	-	ID:BAN90659.1,	-	-	-	-	-	-	-	-	-	-	-	-	-	-
1243_ABC_transporter-_sub...faa	ID:BAA80898.2,	-	-	-	-	-	-	-	-	-	-	-	-	-	-	-	-	-	-	-	-	-	-	-	-	-	-	-	-	-	-	-	-	-	ID:BAN90660.1,	-	-	-	-	-	-	-	-	-	-	-	-	-	-
1245_archaeal_flagellar_p...faa	ID:BAA80900.2,	ID:BAB67637.1,	ID:AAY80519.1,	-	ID:ABP95482.1,	-	ID:ACP34269.1,	ID:ACP37008.1,	ID:ACP54146.1,	ID:ACR40754.1,	ID:ACP44413.1,	ID:ACP49835.1,	ID:ADB85919.1,	ID:AAK42470.1,	ID:ADG91468.1,	-	ID:ADL19871.1,	ID:ADM28442.1,	-	ID:ADX84213.1,	ID:ADX81494.1,	-	-	-	ID:AFL66374.1,	ID:EHP70932.1,	ID:AFH42918.1,	-	ID:AFZ70638.1,	-	ID:AGE71108.1,	-	-	ID:EWG06567.1,	ID:BAN90662.1,	-	ID:AIM27467.1,	ID:AKA75269.1,	ID:AKA72570.1,	ID:AKA77962.1,	ID:AKV74338.1,	ID:AKV76577.1,	ID:AKV78829.1,	ID:AKV81074.1,	ID:AKV83312.1,	ID:ALL01249.1,	-	ID:ALU28616.1,	ID:ALU31331.1,
1246_archaeal_flagellar_p...faa	ID:BAA80901.2,	ID:BAK54816.1,	ID:AAY80520.1,	ID:ABM80085.1,	ID:ABP95483.1,	ID:ABU82188.1,	ID:ACP34270.1,	ID:ACP37009.1,	ID:ACP54147.1,	ID:ACR40755.1,	ID:ACP44414.1,	ID:ACP49834.1,	ID:ADB85920.1,	ID:AAK42471.1,	ID:ADG91469.1,	-	ID:ADL19870.1,	ID:ADM28443.1,ID:ADM28460.1,	-	ID:ADX84214.1,	ID:ADX81495.1,	-	-	ID:AEM39470.1,	-	ID:EHP70931.1,	-	-	-	ID:AGE73379.1,	ID:AGE71109.1,	-	-	ID:EWG06566.1,	ID:BAN90663.1,	-	ID:AIM27468.1,	ID:AKA75270.1,	ID:AKA72571.1,	ID:AKA77963.1,	ID:AKV74339.1,	ID:AKV76578.1,	ID:AKV78830.1,	ID:AKV81075.1,	ID:AKV83313.1,	ID:ALL00824.1,ID:ALL01248.1,	ID:KSW12533.1,	ID:ALU28615.1,	ID:ALU31330.1,
1247_archaeal_flagellar_p...faa	ID:BAA80903.1,	ID:BAB67635.1,	ID:AAY80521.1,	-	ID:ABP95484.1,	-	ID:ACP34271.1,	ID:ACP37010.1,	ID:ACP54148.1,	ID:ACR40756.1,	ID:ACP44415.1,	ID:ACP49833.1,	ID:ADB85921.1,	ID:AAK42472.1,	ID:ADG91470.1,	-	ID:ADL19869.1,	ID:ADM28444.1,	-	ID:ADX84215.1,	ID:ADX81496.1,	-	-	-	ID:AFL66373.1,	ID:EHP70930.1,	ID:AFH42916.1,	-	-	ID:AGE73380.1,	ID:AGE71110.1,	-	-	ID:EWG06565.1,	ID:BAN90664.1,	-	ID:AIM27469.1,	ID:AKA75271.1,	ID:AKA72572.1,	ID:AKA77964.1,	ID:AKV74340.1,	ID:AKV76579.1,	ID:AKV78831.1,	ID:AKV81076.1,	ID:AKV83314.1,	ID:ALL01247.1,	-	ID:ALU28614.1,	ID:ALU31329.1,
1248_hypothetical_protein.faa	ID:BAA80904.1,	-	-	-	-	-	-	-	-	-	-	-	-	-	-	-	-	-	-	-	-	-	-	-	-	-	-	-	-	-	-	-	-	-	ID:BAN90665.1,	-	-	-	-	-	-	-	-	-	-	-	-	-	-
1249_hypothetical_protein.faa	ID:BAA80906.1,	ID:BAB67633.1,	ID:AAY80523.1,	-	ID:ABP95486.1,	-	ID:ACP34273.1,	ID:ACP37012.1,	ID:ACP54150.1,	ID:ACR40758.1,	ID:ACP44417.1,	ID:ACP49831.1,	ID:ADB85923.1,	-	ID:ADG91472.1,	-	ID:ADL19867.1,	ID:ADM28446.1,	-	ID:ADX84217.1,	ID:ADX81498.1,	-	-	-	ID:AFL66371.1,	ID:EHP70928.1,	ID:AFH42914.1,	-	-	ID:AGE73382.1,	ID:AGE71112.1,	-	-	ID:EWG06563.1,	ID:BAN90666.1,	-	ID:AIM27471.1,	ID:AKA75273.1,	ID:AKA72574.1,	ID:AKA77966.1,	ID:AKV75343.1,	ID:AKV77586.1,	ID:AKV79831.1,	ID:AKV82076.1,	ID:AKV84325.1,	ID:ALL01245.1,	-	ID:ALU28612.1,	ID:ALU31327.1,
1250_hypothetical_protein.faa	ID:BAA80907.2,	-	-	-	-	-	-	-	-	-	-	-	-	-	-	-	-	-	-	-	-	-	-	-	-	-	-	-	-	-	-	-	-	-	ID:BAN90667.1,	-	-	-	-	-	-	-	-	-	-	-	-	-	-
1251_flagellin_homolog.faa	ID:BAA80910.1,	-	-	-	-	-	-	-	-	-	-	-	-	-	ID:ADG91032.1,ID:ADG91475.1,	-	ID:ADL19864.1,ID:ADL19875.1,	-	-	-	-	-	-	-	ID:AFL66368.1,	-	ID:AFH42912.1,	-	-	-	-	-	-	-	ID:BAN90668.1,	-	-	-	-	-	-	-	-	-	-	ID:ALL01241.1,	-	-	-
1252_flagellin_homolog.faa	ID:BAA80912.1,	-	-	-	-	-	-	-	-	-	-	-	-	-	-	-	-	-	-	-	-	-	-	-	-	-	-	-	-	-	-	-	-	-	-	-	-	-	-	-	-	-	-	-	-	-	-	-	-
1253_hypothetical_protein.faa	ID:BAA80913.2,	-	-	-	-	-	-	-	-	-	-	-	-	-	-	-	ID:ADL19880.1,	-	-	-	-	-	-	-	-	-	-	-	ID:AFZ70719.1,	-	-	-	-	-	ID:BAN90669.1,	-	-	-	-	-	-	-	-	-	-	-	-	-	-
1254_hypothetical_protein.faa	ID:BAA80914.2,	-	-	-	-	-	-	-	-	-	-	-	-	-	-	-	ID:ADL19881.1,	-	-	-	-	-	-	-	-	-	-	-	ID:AFZ70718.1,	-	-	-	-	-	ID:BAN90670.1,	-	-	-	-	-	-	-	-	-	-	-	-	-	-
1256_putative_MFS_transpo...faa	ID:BAA80919.2,	-	-	-	-	-	-	-	-	-	-	-	-	-	-	-	-	-	-	-	-	-	-	-	-	-	-	-	-	-	-	-	-	-	ID:BAN90672.1,	-	-	-	-	-	-	-	-	-	-	-	-	-	-
1257_hypothetical_protein.faa	ID:BAA80922.1,	-	-	-	-	-	-	-	-	-	-	-	-	-	-	-	-	-	-	-	-	-	-	-	-	-	-	-	-	-	-	-	-	-	ID:BAN90673.1,	-	-	-	-	-	-	-	-	-	-	-	-	-	-
1258_homing_endonuclease_...faa	ID:BAA80926.1,	-	-	-	-	-	-	-	-	-	-	-	-	-	-	-	-	-	-	-	-	-	-	-	-	-	-	ID:AFK50892.1,	-	-	-	-	-	-	-	-	-	-	-	-	-	-	-	-	-	-	-	-	-
1259_homing_endonuclease_...faa	ID:BAA80936.2,	-	-	-	-	-	-	-	-	-	-	-	-	-	-	-	-	-	-	-	-	-	-	-	-	-	-	-	-	-	-	-	-	-	-	-	-	-	-	-	-	-	-	-	-	-	-	-	-
1268_hypothetical_protein.faa	ID:BAA80952.2,	-	-	-	-	-	-	-	-	-	-	-	-	-	-	-	ID:ADL18644.1,	-	-	-	-	-	-	-	-	-	-	-	ID:AFZ71065.1,	-	-	-	-	-	ID:BAN90684.1,	-	-	-	-	-	-	-	-	-	-	-	-	-	-
1269_hypothetical_protein.faa	ID:BAA80955.2,	-	-	-	-	-	-	-	-	-	-	-	-	-	-	-	ID:ADL18855.1,	-	-	-	-	-	-	-	-	-	-	-	ID:AFZ71006.1,	-	-	-	-	-	ID:BAN90685.1,	-	-	-	-	-	-	-	-	-	-	-	-	-	-
1271_hypothetical_protein.faa	ID:BAA80957.1,	-	-	ID:ABM81102.1,	-	ID:ABU82281.1,	-	-	-	-	-	-	-	-	-	-	ID:ADL18860.1,	-	-	-	-	-	-	ID:AEM38728.1,	-	-	-	-	ID:AFZ71067.1,	-	-	-	-	-	ID:BAN90687.1,	-	-	-	-	-	-	-	-	-	-	ID:ALL01103.1,	ID:KSW12331.1,	-	-
1276_hypothetical_protein.faa	ID:BAA80964.2,	-	-	-	-	-	-	-	-	-	-	-	-	-	-	-	-	-	-	-	-	-	-	-	-	-	-	-	-	-	-	-	-	-	ID:BAN90692.1,	-	-	-	-	-	-	-	-	-	-	-	-	-	-
1277_hypothetical_protein.faa	ID:BAA80965.1,	-	-	-	-	-	-	-	-	-	-	-	-	-	-	-	-	-	-	-	-	-	-	-	-	-	-	-	-	-	-	-	-	-	ID:BAN90693.1,	-	-	-	-	-	-	-	-	-	-	-	-	-	-
1278_hypothetical_protein.faa	ID:BAA80967.2,	-	-	-	-	-	-	-	-	-	-	-	-	-	-	-	-	-	-	-	-	-	-	-	-	-	-	-	-	-	-	-	-	-	ID:BAN90694.1,	-	-	-	-	-	-	-	-	-	-	-	-	-	-
1284_conserved_hypothetic...faa	ID:BAA80974.2,	-	ID:AAY81505.1,	-	-	-	ID:ACP34478.1,	ID:ACP37186.1,	ID:ACP54326.1,	ID:ACR40949.1,	ID:ACP44593.1,	ID:ACP49807.1,	ID:ADB86100.1,	ID:AAK42640.1,	-	-	-	-	-	ID:ADX84396.1,	ID:ADX81676.1,	-	-	-	-	-	-	-	ID:AFZ70579.1,	ID:AGE74427.1,	ID:AGE72110.1,	ID:AGJ61766.1,	ID:AHC52250.1,	-	ID:BAN90700.1,	-	-	ID:AKA75435.1,	ID:AKA72736.1,	ID:AKA78128.1,	-	-	-	-	-	-	-	ID:ALU29713.1,	ID:ALU32450.1,
1285_hypothetical_protein.faa	ID:BAA80975.2,	-	-	-	-	-	-	-	-	-	-	-	-	-	-	-	-	-	-	-	-	-	-	-	-	-	-	-	-	-	-	-	-	-	ID:BAN90702.1,	-	-	-	-	-	-	-	-	-	-	-	-	-	-
1287_conserved_hypothetic...faa	ID:BAA80977.2,	ID:BAK54175.1,	ID:AAY79852.1,	ID:ABM81047.1,	ID:ABP96308.1,	ID:ABU81293.1,	ID:ACP35765.1,	ID:ACP38390.1,	ID:ACP55632.1,	ID:ACR42292.1,	ID:ACP45989.1,	ID:ACP48276.1,	ID:ADB87554.1,	ID:AAK40787.1,	ID:ADG90635.1,	ID:ADI32062.1,	ID:ADL18688.1,	ID:ADM28583.1,	-	ID:ADX85601.1,	-	ID:AEB94229.1,	ID:AEE93853.1,	ID:AEM38557.1,	-	ID:EHP68526.1,	-	ID:AFK51642.1,	ID:AFZ70987.1,	ID:AGE72687.1,	ID:AGE70413.1,	ID:AGJ62975.1,	ID:AHC50927.1,	ID:EWG08255.1,	ID:BAN90704.1,	ID:EZQ01888.1,	ID:AIM28291.1,	ID:AKA76460.1,	ID:AKA73763.1,	ID:AKA79153.1,	ID:AKV75094.1,	ID:AKV77333.1,	ID:AKV79583.1,	ID:AKV81828.1,	ID:AKV84064.1,	ID:ALL01160.1,	ID:KSW12275.1,	ID:ALU29199.1,	ID:ALU31926.1,
1290_hypothetical_protein.faa	ID:BAA80983.2,	-	-	-	-	-	-	-	-	-	-	-	-	-	-	-	-	-	-	-	-	-	-	-	-	-	-	-	-	-	-	-	-	-	ID:BAN90707.1,	-	-	-	-	-	-	-	-	-	-	-	-	-	-
1291_hypothetical_protein.faa	ID:BAA80985.2,	-	-	-	-	-	-	-	-	-	-	-	-	-	-	-	-	-	-	-	-	-	-	-	-	-	-	-	-	-	-	-	-	-	ID:BAN90708.1,	-	-	-	-	-	-	-	-	-	-	-	-	-	-
1295_hypothetical_protein.faa	ID:BAF34812.1,	-	-	-	-	-	-	-	-	-	-	-	-	-	-	-	-	-	-	-	-	-	-	-	-	-	-	-	-	-	-	-	-	-	ID:BAN90712.1,	-	-	-	-	-	-	-	-	-	-	-	-	-	-
1296_competence-damage_pr...faa	ID:BAA80990.2,	ID:BAB66480.1,	ID:AAY80829.1,	ID:ABM81083.1,	ID:ABP96260.1,	ID:ABU81741.1,	ID:ACP36173.1,	ID:ACP38762.1,	ID:ACP55966.1,	ID:ACR42630.1,	ID:ACP46396.1,	ID:ACP47897.1,	ID:ADB87931.1,	ID:AAK40459.1,	-	-	ID:ADL18888.1,	ID:ADM27237.1,	-	ID:ADX85956.1,	ID:ADX83313.1,	ID:AEB94276.1,	ID:AEE93471.1,	ID:AEM39358.1,	ID:AFL66819.1,	ID:EHP68574.1,	ID:AFH43128.1,	ID:AFK51192.1,	ID:AFZ69831.1,	ID:AGE73702.1,	ID:AGE71429.1,	ID:AGJ63319.1,	ID:AHC51742.1,	ID:EWG08167.1,	ID:BAN90713.1,	ID:EZQ03185.1,	ID:AIM28243.1,	ID:AKA76142.1,	ID:AKA73444.1,	ID:AKA78834.1,	ID:AKV75051.1,	ID:AKV77290.1,	ID:AKV79540.1,	ID:AKV81785.1,	ID:AKV84018.1,	ID:ALL01122.1,	ID:KSW12314.1,	ID:ALU30329.1,	ID:ALU31047.1,
1297_hypothetical_protein.faa	ID:BAA80994.2,	ID:BAB65233.1,	-	-	-	-	-	-	-	-	-	-	-	-	-	-	-	ID:ADM27802.1,	-	-	-	-	ID:AEE94841.1,	ID:AEM37926.1,	-	-	-	-	-	-	-	-	-	-	ID:BAN90714.1,	-	-	-	-	-	-	-	-	-	-	-	-	-	-
1299_hypothetical_protein.faa	ID:BAA80995.2,	-	-	ID:ABM81038.1,	-	-	-	-	-	-	-	-	-	-	-	ID:ADI31455.1,	-	ID:ADM27138.1,	-	-	-	-	-	ID:AEM39383.1,	-	-	-	-	-	-	-	-	-	-	ID:BAN90716.1,	-	-	-	-	-	-	-	-	-	-	ID:ALL01171.1,	ID:KSW12266.1,	-	-
1302_hypothetical_protein.faa	ID:BAA81000.1,	-	-	-	-	-	-	-	-	-	-	-	-	-	-	-	-	-	-	-	-	-	-	-	-	-	-	-	-	-	-	-	-	-	ID:BAN90719.1,	-	-	-	-	-	-	-	-	-	-	-	-	-	-
1304_hypothetical_protein.faa	ID:BAA81005.2,	ID:BAB66287.1,	ID:AAY80737.1,	-	ID:ABP95859.1,	-	ID:ACP35441.1,	ID:ACP38100.1,	ID:ACP55279.1,	ID:ACR41933.1,	ID:ACP45607.1,	ID:ACP48605.1,	ID:ADB87125.1,	ID:AAK41158.1,	-	-	ID:ADL18704.1,	ID:ADM28336.1,	-	ID:ADX85276.1,	ID:ADX82640.1,	ID:AEB94630.1,	ID:AEE94251.1,	ID:AEM39390.1,	-	ID:EHP68419.1,	-	-	ID:AFZ70993.1,	ID:AGE73603.1,	ID:AGE71334.1,	ID:AGJ62653.1,	ID:AHC51664.1,	ID:EWG07041.1,	-	ID:EZQ06826.1,	ID:AIM27843.1,	ID:AKA76813.1,	ID:AKA74115.1,	ID:AKA79506.1,	ID:AKV74690.1,	ID:AKV76928.1,	ID:AKV79179.1,	ID:AKV81424.1,	ID:AKV83658.1,	-	-	ID:ALU30414.1,	ID:ALU31135.1,
1305_conserved_hypothetic...faa	ID:BAA81006.2,	ID:BAB66289.1,	ID:AAY80735.1,	ID:ABM81050.1,	ID:ABP95861.1,	-	ID:ACP35443.1,	ID:ACP38102.1,	ID:ACP55281.1,	ID:ACR41935.1,	ID:ACP45609.1,	ID:ACP48603.1,	ID:ADB87127.1,	ID:AAK41156.1,	-	-	ID:ADL18703.1,	ID:ADM28091.1,	-	ID:ADX85278.1,	ID:ADX82642.1,	ID:AEB94628.1,	ID:AEE94253.1,	ID:AEM39381.1,	-	ID:EHP68421.1,	-	-	ID:AFZ70994.1,	ID:AGE73601.1,	ID:AGE71332.1,	ID:AGJ62655.1,	ID:AHC51662.1,	ID:EWG07043.1,	ID:BAN90723.1,	ID:EZQ06824.1,	ID:AIM27845.1,	ID:AKA76811.1,	ID:AKA74113.1,	ID:AKA79504.1,	ID:AKV74692.1,	ID:AKV76930.1,	ID:AKV79181.1,	ID:AKV81426.1,	ID:AKV83660.1,	ID:ALL01157.1,	ID:KSW12279.1,	ID:ALU30416.1,	ID:ALU31137.1,
1315_hypothetical_protein.faa	ID:BAA81025.2,	ID:BAB65302.1,	ID:AAY80045.1,	-	ID:ABP96408.1,	-	ID:ACP35959.1,	ID:ACP38599.1,	ID:ACP55813.1,	ID:ACR42475.1,	ID:ACP46197.1,	ID:ACP48089.1,	ID:ADB87737.1,	ID:AAK40615.1,	-	-	ID:ADL19320.1,	ID:ADM26948.1,	-	ID:ADX85785.1,	ID:ADX83149.1,	ID:AEB96118.1,	ID:AEE93687.1,	-	-	ID:EHP69479.1,	-	-	ID:AFZ70138.1,	ID:AGE72889.1,	ID:AGE70616.1,	ID:AGJ63161.1,	ID:AHC51050.1,	ID:EWG07259.1,	ID:BAN90733.1,	ID:EZQ03038.1,	ID:AIM28391.1,	ID:AKA76290.1,	ID:AKA73592.1,	ID:AKA78982.1,	ID:AKV75431.1,	ID:AKV77677.1,	ID:AKV79922.1,	ID:AKV82167.1,	ID:AKV84416.1,	-	-	ID:ALU29031.1,	ID:ALU31757.1,
1319_putative_transcripti...faa	ID:BAA81031.2,	ID:BAB67219.1,	ID:AAY79478.1,	-	ID:ABP94942.1,	-	ID:ACP34212.1,	ID:ACP36950.1,	ID:ACP54087.1,	ID:ACR40694.1,	ID:ACP44352.1,	ID:ACP47257.1,	ID:ADB85862.1,	ID:AAK42412.1,	-	-	ID:ADL18726.1,	-	-	ID:ADX84152.1,	ID:ADX81430.1,	ID:AEB95340.1,	ID:AEE95170.1,	-	-	ID:EHP70798.1,	-	-	ID:AFZ70962.1,	ID:AGE72302.1,	ID:AGE70027.1,	ID:AGJ61538.1,	ID:AHC50575.1,	ID:EWG07500.1,	ID:BAN90738.1,	ID:EZQ01715.1,	ID:AIM26928.1,	ID:AKA75213.1,	ID:AKA72514.1,	ID:AKA77906.1,	ID:AKV73859.1,	ID:AKV76101.1,	ID:AKV78352.1,	ID:AKV80597.1,	ID:AKV82841.1,	ID:ALL00716.1,	ID:KSW11859.1,	ID:ALU29546.1,	ID:ALU32276.1,
1320_hypothetical_protein.faa	ID:BAF34814.1,	-	-	ID:ABM80193.1,	-	-	-	-	-	-	-	-	-	-	-	-	-	ID:ADM27277.1,	-	-	-	-	-	ID:AEM37948.1,	-	-	ID:AFH43185.1,	-	-	-	-	-	-	-	ID:BAN90739.1,	-	-	-	-	-	-	-	-	-	-	ID:ALL00893.1,	ID:KSW12457.1,	-	-
1321_hypothetical_protein.faa	ID:BAA81032.1,	-	-	-	-	-	-	-	-	-	-	-	-	-	-	-	-	-	-	-	-	-	-	-	-	-	-	-	-	-	-	-	-	-	ID:BAN90740.1,	-	-	-	-	-	-	-	-	-	-	-	-	-	-
1322_hypothetical_protein.faa	ID:BAF34815.1,	-	-	-	-	-	-	-	-	-	-	-	-	-	-	-	-	-	-	-	-	-	-	-	-	-	-	-	-	-	-	-	-	-	-	-	-	-	-	-	-	-	-	-	-	-	-	-	-
1324_conserved_hypothetic...faa	ID:BAA81039.2,	ID:BAB67248.1,	ID:AAY79451.1,	-	ID:ABP94910.1,	-	ID:ACP34184.1,	ID:ACP36922.1,	ID:ACP54059.1,	ID:ACR40666.1,	ID:ACP44324.1,	ID:ACP47229.1,	ID:ADB85834.1,	ID:AAK42383.1,	-	-	ID:ADL18549.1,	ID:ADM27177.1,	-	ID:ADX84125.1,	ID:ADX81402.1,	ID:AEB95466.1,	ID:AEE95199.1,	ID:AEM39206.1,	-	ID:EHP70762.1,	ID:AFH42027.1,	-	ID:AFZ70841.1,	ID:AGE72276.1,	ID:AGE70001.1,	ID:AGJ61511.1,	ID:AHC50552.1,	ID:EWG07531.1,	-	-	ID:AIM26897.1,	ID:AKA75186.1,	ID:AKA72486.1,	ID:AKA77879.1,	ID:AKV75283.1,	ID:AKV77522.1,	ID:AKV79769.1,	ID:AKV82014.1,	ID:AKV84247.1,	ID:ALL01535.1,	ID:KSW12059.1,	ID:ALU29568.1,	ID:ALU32298.1,
1325_conserved_hypothetic...faa	ID:BAA81042.2,	-	-	-	-	-	-	-	-	-	-	-	-	-	-	-	ID:ADL18550.1,	ID:ADM27176.1,	-	-	-	-	-	-	-	-	ID:AFH42026.1,	-	ID:AFZ70842.1,	-	-	-	-	-	-	-	-	-	-	-	-	-	-	-	-	ID:ALL01534.1,	ID:KSW12060.1,	-	-
1326_cobY.faa	ID:BAA81044.2,	ID:BAB65604.1,	ID:AAY79807.1,	-	ID:ABP94734.1,	-	ID:ACP36214.1,	ID:ACP38803.1,	ID:ACP56008.1,	ID:ACR42671.1,	ID:ACP46439.1,	ID:ACP47854.1,	ID:ADB87973.1,	ID:AAK40419.1,	-	-	ID:ADL18551.1,	ID:ADM27175.1,	-	ID:ADX86001.1,	ID:ADX83354.1,	-	ID:AEE92934.1,	ID:AEM39204.1,	-	ID:EHP70862.1,	ID:AFH42025.1,	-	ID:AFZ70843.1,	ID:AGE72640.1,	ID:AGE70365.1,	ID:AGJ63361.1,	ID:AHC50887.1,	ID:EWG06957.1,	-	ID:EZQ04792.1,	ID:AIM26721.1,	ID:AKA76105.1,	ID:AKA73406.1,	ID:AKA78798.1,	ID:AKV75260.1,	ID:AKV77500.1,	ID:AKV79747.1,	ID:AKV81992.1,	ID:AKV84225.1,	ID:ALL01533.1,	ID:KSW12061.1,	ID:ALU29237.1,	ID:ALU31966.1,
1327_cobD.faa	ID:BAA81045.2,	ID:BAB65122.1,	ID:AAY79865.1,	-	ID:ABP96321.1,	-	ID:ACP35780.1,	ID:ACP38405.1,	ID:ACP55647.1,	ID:ACR42308.1,	ID:ACP46005.1,	ID:ACP48260.1,	ID:ADB87570.1,	ID:AAK40774.1,	-	-	ID:ADL18552.1,	ID:ADM27174.1,	-	ID:ADX85617.1,	ID:ADX82979.1,	ID:AEB94216.1,	ID:AEE93867.1,	ID:AEM39203.1,	-	ID:EHP68854.1,	ID:AFH42024.1,	-	ID:AFZ70844.1,	ID:AGE72701.1,	ID:AGE70427.1,	ID:AGJ62991.1,	ID:AHC50941.1,	ID:EWG08269.1,	-	ID:EZQ01897.1,	ID:AIM28304.1,	ID:AKA76446.1,	ID:AKA73749.1,	ID:AKA79139.1,	ID:AKV75105.1,	ID:AKV77343.1,	ID:AKV79594.1,	ID:AKV81839.1,	ID:AKV84074.1,	ID:ALL01532.1,	ID:KSW12062.1,	ID:ALU29187.1,	ID:ALU31914.1,
1328_cobS.faa	ID:BAA81047.2,	-	-	-	-	-	-	-	-	-	-	-	-	-	-	-	ID:ADL18553.1,	ID:ADM27173.1,	-	-	-	-	-	ID:AEM39201.1,	-	-	ID:AFH42023.1,	-	ID:AFZ70845.1,	-	-	-	-	-	-	-	-	-	-	-	-	-	-	-	-	ID:ALL01531.1,	ID:KSW12063.1,	-	-
1329_cbiB.faa	ID:BAA81049.2,	ID:BAK54787.1,	ID:AAY79826.1,	-	ID:ABP94374.1,	-	ID:ACP36279.1,	ID:ACP38870.1,	ID:ACP56074.1,	ID:ACR42738.1,	ID:ACP46507.1,	ID:ACP47787.1,	ID:ADB88040.1,	ID:AAK43329.1,	-	-	ID:ADL18554.1,	ID:ADM27172.1,	-	-	ID:ADX83421.1,	-	ID:AEE93952.1,	ID:AEM39207.1,	-	ID:EHP69295.1,	ID:AFH42022.1,	-	ID:AFZ70846.1,	-	-	ID:AGJ63428.1,	-	ID:EWG07427.1,	-	ID:EZQ10865.1,	ID:AIM26361.1,	ID:AKA76045.1,	ID:AKA73346.1,	ID:AKA78738.1,	ID:AKV73370.1,	ID:AKV75614.1,	ID:AKV77860.1,	ID:AKV80105.1,	ID:AKV82349.1,	ID:ALL01530.1,	ID:KSW12064.1,	ID:ALU29222.1,	ID:ALU31949.1,
1330_putative_asparagine_...faa	ID:BAA81051.2,	-	-	-	-	-	-	-	-	-	-	-	-	-	-	-	ID:ADL18555.1,	-	-	-	-	-	-	-	-	-	-	-	ID:AFZ70847.1,	-	-	-	-	-	-	-	-	-	-	-	-	-	-	-	-	-	-	-	-
1331_conserved_hypothetic...faa	ID:BAA81052.2,	-	-	-	-	-	-	-	-	-	-	-	-	-	-	-	-	-	-	-	-	-	-	-	-	-	-	-	-	-	-	-	-	-	-	-	-	-	-	-	-	-	-	-	-	-	-	-	-
1333_metE.faa	ID:BAA81058.1,	ID:BAK54260.1,	ID:AAY80195.1,	ID:ABM80580.1,	ID:ABP96386.1,	ID:ABU81929.1,	ID:ACP35820.1,	ID:ACP38445.1,	ID:ACP55687.1,	ID:ACR42347.1,	ID:ACP46069.1,	ID:ACP48220.1,	ID:ADB87609.1,	ID:AAK40736.1,	-	-	ID:ADL18730.1,	ID:ADM27481.1,	-	ID:ADX85656.1,	ID:ADX83019.1,	ID:AEB94171.1,	ID:AEE93605.1,	ID:AEM38160.1,	-	ID:EHP69568.1,	-	-	ID:AFZ70973.1,	ID:AGE73045.1,	ID:AGE70774.1,	ID:AGJ63030.1,	ID:AHC51177.1,	ID:EWG08309.1,	ID:BAN90744.1,	-	ID:AIM28369.1,	ID:AKA76410.1,	ID:AKA73713.1,	ID:AKA79103.1,	ID:AKV75163.1,	ID:AKV77399.1,	ID:AKV79651.1,	ID:AKV81896.1,	ID:AKV84131.1,	ID:ALL00147.1,	ID:KSW11350.1,	ID:ALU28902.1,	ID:ALU31625.1,
1334_putative_methylcobal...faa	ID:BAA81060.2,	ID:BAB65367.1,	ID:AAY80194.1,	ID:ABM80577.1,	ID:ABP96387.1,	ID:ABU81930.1,	ID:ACP35821.1,	ID:ACP38446.1,	ID:ACP55688.1,	ID:ACR42348.1,	ID:ACP46070.1,	ID:ACP48219.1,	ID:ADB87610.1,	ID:AAK40735.1,	-	-	ID:ADL18729.1,	ID:ADM27482.1,	-	ID:ADX85657.1,	ID:ADX83020.1,	ID:AEB94170.1,	ID:AEE93606.1,	ID:AEM39779.1,	-	ID:EHP69567.1,	-	-	ID:AFZ70972.1,	ID:AGE73044.1,	ID:AGE70773.1,	ID:AGJ63031.1,	ID:AHC51176.1,	ID:EWG08310.1,	ID:BAN90745.1,	-	ID:AIM28370.1,	ID:AKA76409.1,	ID:AKA73712.1,	ID:AKA79102.1,	ID:AKV75427.1,	ID:AKV77673.1,	ID:AKV79918.1,	ID:AKV82163.1,	ID:AKV84413.1,	ID:ALL02014.1,	ID:KSW11461.1,	-	ID:ALU31626.1,
1336_hypothetical_protein.faa	ID:BAA81064.2,	ID:BAB67420.1,	ID:AAY79635.1,	ID:ABM80546.1,	ID:ABP94712.1,	-	ID:ACP36239.1,	ID:ACP38829.1,	ID:ACP56034.1,	ID:ACR42698.1,	ID:ACP46467.1,	ID:ACP47827.1,	ID:ADB88001.1,	ID:AAK40391.1,	ID:ADG91560.1,	ID:ADI31375.1,	ID:ADL18963.1,	ID:ADM28388.1,	-	ID:ADX86028.1,	ID:ADX83382.1,	ID:AEB95661.1,	ID:AEE92949.1,	ID:AEM39260.1,ID:AEM39285.1,	ID:AFL67220.1,	ID:EHP70891.1,	ID:AFH42471.1,	ID:AFK51830.1,	ID:AFZ70405.1,	ID:AGE72464.1,	ID:AGE70189.1,	ID:AGJ63388.1,	ID:AHC50724.1,	ID:EWG06974.1,	ID:BAN90747.1,	ID:EZQ04806.1,	ID:AIM26699.1,	ID:AKA76083.1,	ID:AKA73384.1,	ID:AKA78776.1,	ID:AKV73661.1,	ID:AKV75901.1,	ID:AKV78152.1,	ID:AKV80397.1,	ID:AKV82645.1,	ID:ALL00332.1,	ID:KSW11556.1,	ID:ALU29401.1,	ID:ALU32129.1,
1337_putative_carbon-nitr...faa	ID:BAA81065.2,	-	-	-	-	-	-	-	-	-	-	-	-	-	-	-	-	-	-	-	-	-	-	-	-	-	-	-	-	-	-	-	-	-	ID:BAN90748.1,	-	-	-	-	-	-	-	-	-	-	-	-	-	-
1338_putative_NUDIX_hydro...faa	ID:BAA81066.2,	-	-	ID:ABM80726.1,	-	-	-	-	-	-	-	-	-	-	-	-	-	-	-	-	-	-	-	ID:AEM38686.1,	-	-	-	-	-	-	-	-	-	-	ID:BAN90749.1,	-	-	-	-	-	-	-	-	-	-	ID:ALL01656.1,	ID:KSW11965.1,	-	-
1339_hypothetical_protein.faa	ID:BAA81067.2,	-	-	ID:ABM80375.1,	ID:ABP96248.1,	-	ID:ACP36161.1,	ID:ACP38750.1,	ID:ACP55954.1,	ID:ACR42619.1,	ID:ACP46385.1,	ID:ACP47909.1,	ID:ADB87920.1,	ID:AAK40471.1,	-	-	ID:ADL18762.1,	ID:ADM28074.1,	-	ID:ADX85945.1,	ID:ADX83301.1,	ID:AEB94287.1,	ID:AEE93459.1,	ID:AEM37893.1,	-	ID:EHP68586.1,	ID:AFH43200.1,	-	ID:AFZ70476.1,	-	-	ID:AGJ63308.1,	-	ID:EWG08179.1,	ID:BAN90750.1,	ID:EZQ03196.1,	ID:AIM28231.1,	ID:AKA76153.1,	ID:AKA73455.1,	ID:AKA78845.1,	ID:AKV75040.1,	ID:AKV77279.1,	ID:AKV79529.1,	ID:AKV81774.1,	ID:AKV84007.1,	ID:ALL00235.1,	-	-	-
1341_hypothetical_protein.faa	ID:BAA81069.2,	-	-	-	-	-	-	-	-	-	-	-	-	-	-	-	-	-	-	-	-	-	-	-	-	-	-	-	-	-	-	-	-	-	ID:BAN90752.1,	-	-	-	-	-	-	-	-	-	-	-	-	-	-
1342_ABC_transporter-_ATP...faa	ID:BAA81070.2,	-	-	ID:ABM81290.1,	-	-	-	-	-	-	-	-	-	-	-	ID:ADI31828.1,	-	-	-	-	-	-	-	-	-	-	-	-	-	-	-	-	-	-	ID:BAN90753.1,	-	-	-	-	-	-	-	-	-	-	-	-	-	-
1343_ribonucleotide_reduc...faa	ID:BAA81072.2,	ID:BAK54499.1,	ID:AAY80688.1,	ID:ABM80705.1,	ID:ABP95871.1,	-	ID:ACP35388.1,	ID:ACP38048.1,	ID:ACP55226.1,	ID:ACR41881.1,	ID:ACP45544.1,	ID:ACP48658.1,	ID:ADB87073.1,	ID:AAK41209.1,	-	-	ID:ADL18837.1,ID:ADL19657.1,	ID:ADM27996.1,	-	ID:ADX85223.1,	ID:ADX82587.1,	ID:AEB94619.1,	ID:AEE94264.1,	ID:AEM38449.1,	-	ID:EHP68431.1,	ID:AFH42988.1,	-	ID:AFZ70938.1,	ID:AGE73554.1,	ID:AGE71285.1,	ID:AGJ62602.1,	ID:AHC51619.1,	ID:EWG07053.1,	ID:BAN90754.1,	ID:EZQ06815.1,	ID:AIM27855.1,	ID:AKA77787.1,	ID:AKA75094.1,	ID:AKA80480.1,	ID:AKV74700.1,	ID:AKV76938.1,	ID:AKV79189.1,	ID:AKV81434.1,	ID:AKV83668.1,	ID:ALL01632.1,	ID:KSW12702.1,	ID:ALU30455.1,	ID:ALU31177.1,
1346_glycosyl_transferase...faa	ID:BAA81076.2,	-	ID:AAY80177.1,	ID:ABM80938.1,	ID:ABP95915.1,	-	ID:ACP35069.1,	ID:ACP37451.1,	ID:ACP54595.1,	ID:ACR41269.1,	-	ID:ACP49292.1,	-	-	-	ID:ADI31992.1,	ID:ADL19089.1,	-	-	-	ID:ADX81822.1,	-	-	-	-	ID:EHP71262.1,ID:EHP68479.1,	ID:AFH42620.1,	ID:AFK50618.1,	-	ID:AGE73026.1,	ID:AGE70755.1,	-	ID:AHC51159.1,	-	ID:BAN90756.1,	-	ID:AIM27899.1,	-	-	-	ID:AKV74736.1,	ID:AKV76974.1,	ID:AKV79225.1,	ID:AKV81470.1,	ID:AKV83707.1,	ID:ALL01208.1,	ID:KSW12241.1,	ID:ALU28918.1,	ID:ALU31643.1,
1347_thrB.faa	ID:BAA81077.2,	ID:BAB65500.1,	ID:AAY80334.1,	-	ID:ABP94847.1,	ID:ABU82384.1,	ID:ACP34350.1,	ID:ACP37055.1,	ID:ACP54194.1,	ID:ACR40817.1,	ID:ACP44461.1,	ID:ACP49674.1,	ID:ADB85968.1,	ID:AAK42518.1,	-	-	-	ID:ADM28554.1,	-	ID:ADX84259.1,	ID:ADX81542.1,	ID:AEB95493.1,	ID:AEE95038.1,	ID:AEM38573.1,	-	ID:EHP70684.1,	-	ID:AFK51207.1,	ID:AFZ70723.1,	ID:AGE73186.1,	ID:AGE70915.1,	ID:AGJ61636.1,	ID:AHC51308.1,	ID:EWG07845.1,	ID:BAN90757.1,	-	ID:AIM26834.1,	ID:AKA75314.1,	ID:AKA72615.1,	ID:AKA78007.1,	ID:AKV73780.1,	ID:AKV76020.1,	ID:AKV78271.1,	ID:AKV80516.1,	ID:AKV82763.1,	ID:ALL00070.1,	ID:KSW11395.1,	ID:ALU28778.1,	ID:ALU31498.1,
1349_hypothetical_protein.faa	ID:BAA81079.2,	-	-	-	-	-	-	-	-	-	-	-	-	-	-	-	-	-	-	-	-	-	-	-	-	-	-	-	-	-	-	-	-	-	ID:BAN90759.1,	-	-	-	-	-	-	-	-	-	-	-	-	-	-
1350_hypothetical_protein.faa	ID:BAA81080.1,	-	-	-	-	-	-	-	-	-	-	-	-	-	-	-	-	-	-	-	-	-	-	-	-	-	-	-	-	-	-	-	-	-	ID:BAN90760.1,	-	-	-	-	-	-	-	-	-	-	-	-	-	-
1355_hypothetical_protein.faa	ID:BAA81086.1,	-	-	ID:ABM80270.1,	-	ID:ABU81317.1,	-	-	-	-	-	-	-	-	-	ID:ADI31536.1,	-	-	-	-	-	-	-	ID:AEM38014.1,	-	-	-	ID:AFK51377.1,	-	-	-	-	-	-	ID:BAN90765.1,	-	-	-	-	-	-	-	-	-	-	ID:ALL00206.1,	ID:KSW11299.1,	-	-
1356_hypothetical_protein.faa	ID:BAA81088.2,	-	-	-	-	-	-	-	-	-	-	-	-	-	-	-	-	-	-	-	-	-	-	-	-	-	-	-	ID:AFZ70500.1,	-	-	-	-	-	ID:BAN90768.1,	-	-	-	-	-	-	-	-	-	-	-	-	-	-
1368_hypothetical_protein.faa	ID:BAA81104.1,	-	-	-	-	-	-	-	-	-	-	-	-	-	-	-	ID:ADL18732.1,	ID:ADM26962.1,	-	-	-	-	-	-	-	-	-	-	ID:AFZ70976.1,	-	-	-	-	-	ID:BAN90780.1,	-	-	-	-	-	-	-	-	-	-	-	-	-	-
1373_endonuclease_IV.faa	ID:BAA81115.2,	ID:BAK54744.1,	ID:AAY79445.1,	ID:ABM80883.1,	ID:ABP94904.1,	ID:ABU82269.1,	ID:ACP36865.1,	ID:ACP39474.1,	ID:ACP56659.1,	ID:ACR43344.1,	ID:ACP47171.1,	ID:ACP50021.1,	ID:ADB88690.1,	ID:AAK42332.1,	ID:ADG90373.1,	-	ID:ADL19873.1,	ID:ADM28767.1,	-	ID:ADX86710.1,	ID:ADX84066.1,	ID:AEB95471.1,	ID:AEE95204.1,	ID:AEM38533.1,	ID:AFL66976.1,	ID:EHP70756.1,	ID:AFH42976.1,	ID:AFK51013.1,	-	ID:AGE72271.1,	ID:AGE69996.1,	ID:AGJ64045.1,	ID:AHC50547.1,	ID:EWG07536.1,	ID:BAN90785.1,	ID:EZQ01823.1,	ID:AIM26891.1,	ID:AKA77641.1,	ID:AKA74945.1,	ID:AKA80332.1,	ID:AKV73829.1,	ID:AKV76070.1,	ID:AKV78321.1,	ID:AKV80566.1,	ID:AKV82814.1,	ID:ALL01821.1,	ID:KSW10705.1,	ID:ALU29573.1,	ID:ALU32303.1,
1376_acetyl-CoA_acetyltra...faa	ID:BAA81119.1,	ID:BAK54315.1,	ID:AAY80325.1,	-	ID:ABP94831.1,	ID:ABU82577.1,	ID:ACP34359.1,	ID:ACP37064.1,	ID:ACP54203.1,	ID:ACR40826.1,	ID:ACP44470.1,	ID:ACP49683.1,	ID:ADB85977.1,	ID:AAK42527.1,	-	-	ID:ADL18728.1,	-	-	ID:ADX84268.1,	ID:ADX81551.1,	ID:AEB95540.1,	ID:AEE95047.1,	ID:AEM39214.1,	-	ID:EHP70668.1,	-	-	ID:AFZ70971.1,	ID:AGE73177.1,	ID:AGE70906.1,	ID:AGJ61645.1,	ID:AHC51299.1,	ID:EWG07596.1,	ID:BAN90788.1,	ID:EZQ11076.1,	ID:AIM26818.1,	ID:AKA75323.1,	ID:AKA72624.1,	ID:AKA78016.1,	ID:AKV73767.1,	ID:AKV76007.1,	ID:AKV78258.1,	ID:AKV80503.1,	ID:AKV82750.1,	-	-	ID:ALU28787.1,	ID:ALU31507.1,
1378_conserved_hypothetic...faa	ID:BAA81121.1,	-	-	ID:ABM81260.1,	-	-	-	-	-	-	-	-	-	-	-	-	-	-	-	-	-	-	-	-	-	-	-	-	ID:AFZ69925.1,	-	-	-	-	-	ID:BAN90790.1,	-	-	-	-	-	-	-	-	-	-	-	-	-	-
1380_hypothetical_protein.faa	ID:BAA81124.1,	-	-	-	-	-	-	-	-	-	-	-	-	-	-	-	-	-	-	-	-	-	-	-	-	-	-	-	-	-	-	-	-	-	ID:BAN90792.1,	-	-	-	-	-	-	-	-	-	-	-	-	-	-
1381_hypothetical_protein.faa	ID:BAA81126.2,	-	-	-	-	-	-	-	-	-	-	-	-	-	-	-	-	-	-	-	-	-	-	-	-	-	-	-	-	-	-	-	-	-	ID:BAN90793.1,	-	-	-	-	-	-	-	-	-	-	-	-	-	-
1382_hypothetical_protein.faa	ID:BAA81129.2,	-	-	-	-	-	-	-	-	-	-	-	-	-	-	-	-	-	-	-	-	-	-	-	-	-	-	-	-	-	-	-	-	-	ID:BAN90794.1,	-	-	-	-	-	-	-	-	-	-	-	-	-	-
1383_hypothetical_protein.faa	ID:BAA81130.2,	ID:BAB64986.1,	-	ID:ABM81268.1,	-	ID:ABU81749.1,	-	-	-	-	-	-	-	-	-	-	-	-	-	-	-	-	ID:AEE93264.1,	ID:AEM38361.1,	-	ID:EHP69914.1,	-	-	-	-	-	-	-	-	ID:BAN90795.1,	-	-	-	-	-	-	-	-	-	-	-	-	-	-
1386_bcp.faa	ID:BAA81136.2,	ID:BAK54664.1,	ID:AAY80477.1,	-	ID:ABP94536.1,	-	ID:ACP36799.1,	ID:ACP39408.1,	ID:ACP56590.1,	ID:ACR43276.1,	ID:ACP47098.1,	ID:ACP49949.1,	ID:ADB88616.1,	ID:AAK42734.1,	-	-	-	-	-	ID:ADX86637.1,	ID:ADX83993.1,	ID:AEB95820.1,	ID:AEE93092.1,	-	-	ID:EHP69060.1,	-	-	ID:AFZ69884.1,	ID:AGE73333.1,	ID:AGE71062.1,	ID:AGJ63974.1,	ID:AHC51425.1,	ID:EWG07640.1,	ID:BAN90798.1,	ID:EZQ07077.1,	ID:AIM26523.1,	ID:AKA75530.1,	ID:AKA72831.1,	ID:AKA78223.1,	ID:AKV75230.1,	ID:AKV77468.1,	ID:AKV79719.1,	ID:AKV81964.1,	ID:AKV84199.1,	-	-	ID:ALU28652.1,	ID:ALU31368.1,
1387_2-oxoacid-ferredoxin...faa	ID:BAA81137.2,	ID:BAB67411.1,ID:BAB67545.1,	ID:AAY79628.1,ID:AAY81592.1,	-	ID:ABP94700.1,	-	ID:ACP36603.1,	ID:ACP39206.1,	ID:ACP56399.1,	ID:ACR43074.1,	ID:ACP46873.1,	ID:ACP47447.1,	ID:ADB88406.1,	ID:AAK42926.1,	ID:ADG91529.1,	ID:ADI32110.1,	ID:ADL19696.1,	ID:ADM28140.1,	-	ID:ADX86504.1,	ID:ADX83764.1,	ID:AEB95672.1,	ID:AEE92983.1,ID:AEE93191.1,	-	ID:AFL66379.1,	ID:EHP70903.1,	ID:AFH42542.1,	-	ID:AFZ70104.1,	ID:AGE72457.1,ID:AGE74513.1,	ID:AGE70182.1,ID:AGE72195.1,	ID:AGJ63767.1,	ID:AHC50717.1,ID:AHC52328.1,	ID:EWG07701.1,ID:EWG06600.1,	ID:BAN90800.1,	ID:EZQ04878.1,ID:EZQ04926.1,	ID:AIM26687.1,	ID:AKA75715.1,	ID:AKA73017.1,	ID:AKA78407.1,	ID:AKV73650.1,	ID:AKV75890.1,	ID:AKV78141.1,	ID:AKV80386.1,	ID:AKV82634.1,	ID:ALL01756.1,	-	ID:ALU29408.1,ID:ALU29636.1,	ID:ALU32136.1,ID:ALU32369.1,
1389_hypothetical_protein.faa	ID:BAA81140.2,	-	-	-	-	-	-	-	-	-	-	-	-	-	-	-	-	-	-	-	-	-	-	-	-	-	-	-	-	-	-	-	-	-	ID:BAN90802.1,	-	-	-	-	-	-	-	-	-	-	-	-	-	-
1390_hemL.faa	ID:BAA81141.2,	-	-	-	-	-	-	-	-	-	-	-	-	-	-	-	-	-	-	-	-	-	-	-	-	-	-	-	-	-	-	-	-	-	ID:BAN90803.1,	-	-	-	-	-	-	-	-	-	-	-	-	-	-
1391_conserved_hypothetic...faa	ID:BAA81144.1,	-	-	-	-	-	-	-	-	-	-	-	-	-	-	-	-	-	-	-	-	-	-	-	-	-	-	-	-	-	-	-	-	-	ID:BAN90804.1,	-	-	-	-	-	-	-	-	-	-	-	-	-	-
1392_TRAP_transporter-_so...faa	ID:BAA81147.2,	-	-	-	-	-	-	-	-	-	-	-	-	-	-	-	-	-	-	-	-	-	-	-	-	-	-	-	-	-	-	-	-	-	ID:BAN90805.1,	-	-	-	-	-	-	-	-	-	-	-	-	-	-
1393_hypothetical_protein.faa	ID:BAA81149.1,	-	-	-	-	-	-	-	-	-	-	-	-	-	-	-	-	-	-	-	-	-	-	-	-	-	-	-	-	-	-	-	-	-	ID:BAN90806.1,	-	-	-	-	-	-	-	-	-	-	-	-	-	-
1394_conserved_hypothetic...faa	ID:BAA81150.2,	ID:BAB65644.1,	ID:AAY81109.1,	ID:ABM80446.1,	ID:ABP95065.1,	ID:ABU81508.1,	ID:ACP35129.1,	ID:ACP37391.1,	ID:ACP54542.1,	ID:ACR41202.1,	ID:ACP44820.1,	ID:ACP49225.1,	ID:ADB86329.1,	ID:AAK41949.1,	-	ID:ADI31525.1,	-	-	-	ID:ADX84632.1,	ID:ADX82161.1,	ID:AEB95327.1,	ID:AEE93351.1,ID:AEE94840.1,	ID:AEM38800.1,	ID:AFL66355.1,	-	-	-	ID:AFZ70089.1,	ID:AGE73990.1,	ID:AGE71717.1,	ID:AGJ62030.1,	ID:AHC51986.1,	ID:EWG07570.1,	ID:BAN90807.1,	ID:EZQ10581.1,	ID:AIM27051.1,	ID:AKA77389.1,	ID:AKA74695.1,	ID:AKA80080.1,	ID:AKV73967.1,	ID:AKV76206.1,	ID:AKV78459.1,	ID:AKV80704.1,	ID:AKV82945.1,	ID:ALL02021.1,	ID:KSW11454.1,	ID:ALU30078.1,	ID:ALU30768.1,
1395_twin-arginine_transl...faa	ID:BAF34817.1,	-	-	-	-	-	-	-	-	-	-	-	-	-	-	-	-	-	-	-	-	-	-	-	-	-	-	-	-	-	-	-	-	-	ID:BAN90808.1,	-	-	-	-	-	-	-	-	-	-	-	-	-	-
1398_hypothetical_protein.faa	ID:BAA81157.2,	-	-	-	-	-	-	-	-	-	-	-	-	-	-	-	-	-	-	-	-	-	-	-	-	-	-	-	-	-	-	-	-	-	ID:BAN90811.1,	-	-	-	-	-	-	-	-	-	-	-	-	-	-
1399_prpD.faa	ID:BAA81158.2,	ID:BAB66901.1,	ID:AAY79662.1,	-	ID:ABP94455.1,	-	ID:ACP36824.1,	ID:ACP39433.1,	ID:ACP56615.1,	ID:ACR43301.1,	ID:ACP47124.1,	ID:ACP49976.1,	ID:ADB88643.1,	ID:AAK42710.1,	-	-	ID:ADL19430.1,	-	-	ID:ADX86666.1,	ID:ADX84021.1,	ID:AEB95892.1,	-	-	-	ID:EHP69170.1,	-	-	ID:AFZ70256.1,	ID:AGE72495.1,	ID:AGE70220.1,	ID:AGJ64003.1,	ID:AHC50749.1,	-	ID:BAN90812.1,	ID:EZQ02056.1,	ID:AIM26442.1,	ID:AKA75505.1,	ID:AKA72806.1,	ID:AKA78198.1,	ID:AKV73443.1,	ID:AKV75686.1,	ID:AKV77932.1,	ID:AKV80177.1,	ID:AKV82419.1,	-	-	ID:ALU29372.1,	ID:ALU32101.1,
1400_thiazole_biosyntheti...faa	ID:BAA81160.2,	ID:BAB65340.1,	ID:AAY80221.1,	ID:ABM80125.1,	ID:ABP96359.1,	ID:ABU81742.1,	ID:ACP35794.1,	ID:ACP38419.1,	ID:ACP55661.1,	ID:ACR42321.1,	ID:ACP46043.1,	ID:ACP48246.1,	ID:ADB87583.1,	ID:AAK40761.1,	-	ID:ADI31880.1,	-	ID:ADM27143.1,	-	ID:ADX85630.1,	ID:ADX82993.1,	ID:AEB94196.1,	ID:AEE93579.1,	ID:AEM38238.1,	ID:AFL66688.1,	ID:EHP69593.1,	ID:AFH42382.1,	ID:AFK51446.1,	-	ID:AGE73071.1,	ID:AGE70800.1,	ID:AGJ63004.1,	ID:AHC51201.1,	ID:EWG08283.1,	ID:BAN90813.1,	ID:EZQ03142.1,	ID:AIM28342.1,	ID:AKA76434.1,	ID:AKA73737.1,	ID:AKA79127.1,	ID:AKV75139.1,	ID:AKV77377.1,	ID:AKV79628.1,	ID:AKV81873.1,	ID:AKV84108.1,	ID:ALL00270.1,ID:ALL00397.1,	ID:KSW11535.1,	ID:ALU28881.1,	ID:ALU31603.1,
1403_twin-arginine_transl...faa	ID:BAA81165.2,	ID:BAB65596.1,	ID:AAY79671.1,	ID:ABM81330.1,	ID:ABP94970.1,	ID:ABU81557.1,	ID:ACP35745.1,	ID:ACP38370.1,	ID:ACP55612.1,	ID:ACR42272.1,	ID:ACP45969.1,	ID:ACP48296.1,	ID:ADB87534.1,	ID:AAK40805.1,	-	-	-	-	-	ID:ADX85581.1,	ID:ADX82944.1,	ID:AEB95374.1,	ID:AEE93135.1,ID:AEE94538.1,	-	-	ID:EHP70551.1,	-	-	ID:AFZ71054.1,	ID:AGE72504.1,	ID:AGE70229.1,	ID:AGJ62955.1,	ID:AHC50758.1,	ID:EWG07459.1,	ID:BAN90816.1,	ID:EZQ02064.1,	ID:AIM26956.1,	ID:AKA76476.1,	ID:AKA73779.1,	ID:AKA79169.1,	ID:AKV73885.1,	ID:AKV76127.1,	ID:AKV78378.1,	ID:AKV80623.1,	ID:AKV82865.1,	ID:ALL01341.1,	ID:KSW12192.1,	ID:ALU29365.1,	ID:ALU32094.1,
1404_twin-arginine_transl...faa	ID:BAF34818.1,	-	-	-	-	-	-	-	-	-	-	-	-	-	-	-	-	-	-	-	-	-	-	-	-	-	-	-	-	-	-	-	-	-	ID:BAN90817.1,	-	-	-	-	-	-	-	-	-	-	-	-	-	-
1405_hypothetical_protein.faa	ID:BAF34819.1,	-	-	-	-	-	-	-	-	-	-	-	-	-	-	-	-	-	-	-	-	-	-	-	-	-	-	-	-	-	-	-	-	-	-	-	-	-	-	-	-	-	-	-	-	-	-	-	-
1407_conserved_hypothetic...faa	ID:BAA81167.2,	ID:BAB66661.1,	-	ID:ABM80192.1,	ID:ABP95611.1,	ID:ABU81593.1,	ID:ACP36548.1,	ID:ACP39149.1,	ID:ACP56350.1,	ID:ACR43026.1,	ID:ACP46803.1,	ID:ACP47508.1,	ID:ADB88344.1,	ID:AAK42998.1,	-	-	ID:ADL18914.1,	-	-	ID:ADX86367.1,	ID:ADX83707.1,	ID:AEB94847.1,	ID:AEE94935.1,	ID:AEM38576.1,	-	ID:EHP68107.1,	-	-	ID:AFZ69799.1,	-	-	ID:AGJ63711.1,	-	ID:EWG06793.1,	ID:BAN90821.1,	ID:EZQ11062.1,	ID:AIM27595.1,	ID:AKA75763.1,	ID:AKA73065.1,	ID:AKA78455.1,	ID:AKV74455.1,	ID:AKV76694.1,	ID:AKV78945.1,	ID:AKV81190.1,	ID:AKV83430.1,	ID:ALL00338.1,	ID:KSW11563.1,	-	-
1408_hypothetical_protein.faa	ID:BAA81168.2,	-	-	-	-	-	-	-	-	-	-	-	-	-	-	-	-	-	-	-	-	-	-	-	-	-	-	-	-	-	-	-	-	-	ID:BAN90822.1,	-	-	-	-	-	-	-	-	-	-	-	-	-	-
1409_acyl-CoA_dehydrogena...faa	ID:BAA81169.2,	ID:BAB65033.1,	ID:AAY80475.1,ID:AAY81503.1,	-	ID:ABP94577.1,	-	ID:ACP36555.1,	ID:ACP39158.1,	ID:ACP56358.1,	ID:ACR43034.1,	ID:ACP46814.1,	ID:ACP47500.1,	ID:ADB88354.1,	ID:AAK42982.1,	-	-	ID:ADL18563.1,	-	-	ID:ADX86376.1,	ID:ADX83715.1,	ID:AEB95782.1,	-	-	-	ID:EHP69047.1,	ID:AFH43309.1,	-	ID:AFZ70852.1,	ID:AGE73331.1,ID:AGE74425.1,	ID:AGE71060.1,ID:AGE72108.1,	ID:AGJ63719.1,	ID:AHC51424.1,ID:AHC52248.1,	-	ID:BAN90823.1,	ID:EZQ11225.1,	ID:AIM26564.1,	ID:AKA75755.1,	ID:AKA73057.1,	ID:AKA78447.1,	ID:AKV73549.1,	ID:AKV75791.1,	ID:AKV78039.1,	ID:AKV80284.1,	ID:AKV82530.1,	ID:ALL00474.1,	-	ID:ALU28653.1,ID:ALU29715.1,	ID:ALU31369.1,
1411_hypothetical_protein.faa	ID:BAF34820.1,	-	-	ID:ABM80663.1,	-	-	-	-	-	-	-	-	-	-	-	-	-	-	-	-	-	-	-	-	-	-	-	-	-	-	-	-	-	-	ID:BAN90825.1,	-	-	-	-	-	-	-	-	-	-	ID:ALL01815.1,	-	-	-
1413_hypothetical_protein.faa	ID:BAA81174.1,	-	-	-	-	ID:ABU82501.1,	-	-	-	-	-	-	-	-	-	-	-	-	-	-	-	-	-	-	-	-	-	-	-	-	-	-	-	-	ID:BAN90827.1,	-	-	-	-	-	-	-	-	-	-	-	-	-	-
1414_arsenical_pump-drivi...faa	ID:BAA81175.2,	-	-	-	-	-	-	-	-	-	-	-	-	-	-	-	-	-	-	-	-	-	-	-	-	-	-	-	-	-	-	-	-	-	-	-	-	-	-	-	-	-	-	-	-	-	-	-	-
1415_arsenical_pump-drivi...faa	ID:BAA81176.1,	-	-	ID:ABM80659.1,	-	-	-	-	-	-	-	-	-	-	-	-	-	-	-	-	-	-	-	-	-	-	-	-	-	-	-	-	-	-	ID:BAN90828.1,	-	-	-	-	-	-	-	-	-	-	-	-	-	-
1420_rpl11p.faa	ID:BAA81185.1,	-	-	-	-	-	-	-	-	-	-	-	-	-	-	-	-	-	-	-	-	-	-	-	-	-	-	-	-	-	-	-	-	-	ID:BAN90833.1,	-	-	-	-	-	-	-	-	-	-	-	-	-	-
1426_hypothetical_protein.faa	ID:BAF34822.1,	-	-	-	-	-	-	-	-	-	-	-	-	-	-	-	-	-	-	-	-	-	-	-	-	-	-	-	-	-	-	-	-	-	ID:BAN90839.1,	-	-	-	-	-	-	-	-	-	-	-	-	-	-
1429_hypothetical_protein.faa	ID:BAA81196.2,	-	-	-	-	-	-	-	-	-	-	-	-	-	-	-	-	-	-	-	-	-	-	-	-	-	-	-	-	-	-	-	-	-	-	-	-	-	-	-	-	-	-	-	-	-	-	-	-
1430_hypothetical_protein.faa	ID:BAA81198.2,	-	-	-	-	-	-	-	-	-	-	-	-	-	-	-	-	-	-	-	-	-	-	-	-	-	-	-	-	-	-	-	-	-	ID:BAN90843.1,	-	-	-	-	-	-	-	-	-	-	-	-	-	-
1434_hypothetical_protein.faa	ID:BAA81206.1,	ID:BAB66309.1,	ID:AAY80680.1,	ID:ABM79910.1,	ID:ABP95879.1,	ID:ABU82571.1,	ID:ACP35380.1,	ID:ACP38040.1,	ID:ACP55218.1,	ID:ACR41873.1,	ID:ACP45536.1,	ID:ACP48666.1,	ID:ADB87065.1,	ID:AAK41217.1,	-	-	ID:ADL19720.1,	-	-	ID:ADX85215.1,	ID:ADX82579.1,	ID:AEB94611.1,	ID:AEE94272.1,	ID:AEM38516.1,	-	ID:EHP68439.1,	ID:AFH43207.1,	-	ID:AFZ70100.1,	ID:AGE73546.1,	ID:AGE71277.1,	ID:AGJ62594.1,	ID:AHC51612.1,	ID:EWG07061.1,	ID:BAN90847.1,	ID:EZQ06808.1,	ID:AIM27863.1,	ID:AKA76866.1,	ID:AKA74168.1,	ID:AKA79559.1,	ID:AKV74705.1,	ID:AKV76943.1,	ID:AKV79194.1,	ID:AKV81439.1,	ID:AKV83676.1,	ID:ALL00620.1,	ID:KSW11770.1,	ID:ALU30462.1,	ID:ALU31184.1,
1440_hypothetical_protein.faa	ID:BAA81218.2,	-	-	-	-	-	-	-	-	-	-	-	-	-	-	-	-	-	-	-	-	-	-	-	-	-	-	-	-	-	-	-	-	-	-	-	-	-	-	-	-	-	-	-	-	-	-	-	-
1441_hypothetical_protein.faa	ID:BAA81219.2,	-	-	-	-	-	-	-	-	-	-	-	-	-	-	-	-	-	-	-	-	-	-	-	-	-	-	-	-	-	-	-	-	-	-	-	-	-	-	-	-	-	-	-	-	-	-	-	-
1443_conserved_hypothetic...faa	ID:BAA81223.2,	-	-	-	-	-	-	-	-	-	-	-	-	-	ID:ADG90752.1,	-	-	-	-	-	-	-	-	-	-	-	-	-	-	-	-	-	-	-	ID:BAN90855.1,	-	-	-	-	-	-	-	-	-	-	ID:ALL00922.1,	-	-	-
1444_conserved_hypothetic...faa	ID:BAA81224.2,	-	-	ID:ABM80169.1,	-	ID:ABU81715.1,	-	-	-	-	-	-	-	-	-	ID:ADI31303.1,	-	-	-	-	-	-	-	ID:AEM38678.1,	-	-	ID:AFH42678.1,	-	-	-	-	-	-	-	ID:BAN90856.1,	-	-	-	-	-	-	-	-	-	-	ID:ALL01433.1,	ID:KSW11580.1,	-	-
1448_CoxD_homolog.faa	ID:BAA81232.2,	-	-	-	-	-	-	-	-	-	ID:ACP45127.1,	ID:ACP49037.1,	-	-	-	-	-	-	-	-	-	-	-	-	-	-	-	-	-	-	-	-	-	-	ID:BAN90860.1,	-	-	ID:AKA77093.1,	ID:AKA74398.1,	ID:AKA79786.1,	-	-	-	-	-	-	-	-	-
1449_CoxE_homolog.faa	ID:BAA81233.2,	-	-	-	-	-	-	-	-	-	ID:ACP45126.1,	ID:ACP49038.1,	-	-	-	-	-	-	-	-	-	-	-	-	-	-	-	-	-	-	-	-	-	-	ID:BAN90861.1,	-	-	ID:AKA77092.1,	ID:AKA74397.1,	ID:AKA79785.1,	-	-	-	-	-	-	-	-	-
1451_CoxG_homolog.faa	ID:BAA81237.2,	ID:BAB65555.1,	ID:AAY80282.1,ID:AAY80471.1,	-	ID:ABP94819.1,ID:ABP95337.1,	-	ID:ACP34405.1,ID:ACP34491.1,	ID:ACP37111.1,ID:ACP37199.1,	ID:ACP54250.1,ID:ACP54340.1,	ID:ACR40874.1,ID:ACR40966.1,	ID:ACP44518.1,ID:ACP44608.1,	ID:ACP49731.1,ID:ACP49820.1,	ID:ADB86025.1,ID:ADB86114.1,	ID:AAK42574.1,ID:AAK42655.1,	-	-	-	-	-	ID:ADX84315.1,ID:ADX84412.1,	ID:ADX81599.1,ID:ADX81691.1,	ID:AEB95625.1,	ID:AEE95093.1,	-	-	ID:EHP70654.1,	ID:AFH42703.1,	-	-	ID:AGE73133.1,ID:AGE73327.1,	ID:AGE70862.1,ID:AGE71056.1,	ID:AGJ61693.1,ID:AGJ61780.1,	ID:AHC51259.1,ID:AHC51420.1,	ID:EWG06905.1,	ID:BAN90863.1,	ID:EZQ10840.1,	ID:AIM26806.1,ID:AIM27323.1,	ID:AKA75367.1,ID:AKA75450.1,	ID:AKA72667.1,ID:AKA72751.1,	ID:AKA78059.1,ID:AKA78143.1,	ID:AKV73757.1,ID:AKV74204.1,	ID:AKV75997.1,ID:AKV76443.1,	ID:AKV78248.1,ID:AKV78695.1,	ID:AKV80493.1,ID:AKV80940.1,	ID:AKV82739.1,ID:AKV83181.1,	-	-	ID:ALU28656.1,ID:ALU28828.1,	ID:ALU31372.1,ID:ALU31547.1,
1453_DNA_polymerase_II.faa	ID:BAA81241.2,	-	-	-	-	-	-	-	-	-	-	-	-	-	ID:ADG90750.1,	ID:ADI31674.1,	-	-	-	-	-	-	-	-	-	-	-	ID:AFK50714.1,	-	-	-	-	-	-	ID:BAN90866.1,	-	-	-	-	-	-	-	-	-	-	-	-	-	-
1454_hypothetical_protein.faa	ID:BAA81247.1,	ID:BAB66760.1,	ID:AAY81449.1,	-	ID:ABP95602.1,	-	ID:ACP34904.1,	ID:ACP37581.1,	ID:ACP54724.1,	ID:ACR41425.1,	ID:ACP45165.1,	ID:ACP49017.1,	ID:ADB86536.1,	ID:AAK41685.1,	ID:ADG90748.1,	ID:ADI31672.1,	-	-	-	ID:ADX84699.1,	ID:ADX82070.1,	ID:AEB94898.1,	ID:AEE93291.1,	-	-	ID:EHP68113.1,	ID:AFH43229.1,	ID:AFK50716.1,	ID:AFZ70817.1,	ID:AGE74368.1,	ID:AGE72051.1,	ID:AGJ62115.1,	ID:AHC52176.1,	-	ID:BAN90868.1,	ID:EZQ11372.1,	ID:AIM27586.1,	ID:AKA77188.1,	ID:AKA74492.1,	ID:AKA79880.1,	ID:AKV74447.1,	ID:AKV76686.1,	ID:AKV78937.1,	ID:AKV81182.1,	ID:AKV83421.1,	-	-	ID:ALU29761.1,	ID:ALU32498.1,
1455_hypothetical_protein.faa	ID:BAA81248.1,	-	-	-	-	-	-	-	-	-	-	-	-	-	-	-	-	-	-	-	-	-	-	-	-	-	-	-	-	-	-	-	-	-	ID:BAN90869.1,	-	-	-	-	-	-	-	-	-	-	-	-	-	-
1456_hypothetical_protein.faa	ID:BAA81250.2,	-	-	-	-	-	-	-	-	-	-	-	-	-	-	-	-	-	-	-	-	-	-	-	-	-	-	-	-	-	-	-	-	-	ID:BAN90870.1,	-	-	-	-	-	-	-	-	-	-	-	-	-	-
1457_adh.faa	ID:BAA81251.2,	ID:BAB64993.1,ID:BAK54135.1,	ID:AAY81351.1,ID:AAY81419.1,	-	-	-	ID:ACP34812.1,	ID:ACP37648.1,	ID:ACP54845.1,	ID:ACR41479.1,	ID:ACP45063.1,	-	ID:ADB86674.1,	ID:AAK41859.1,	-	ID:ADI32495.1,	-	ID:ADM27840.1,	-	-	ID:ADX82086.1,	-	-	-	-	ID:EHP69998.1,	-	-	-	ID:AGE74265.1,ID:AGE74336.1,	ID:AGE72019.1,	-	ID:AHC52084.1,ID:AHC52144.1,	-	-	-	-	ID:AKA77287.1,	ID:AKA74591.1,	ID:AKA79979.1,	-	-	-	-	-	-	-	ID:ALU29791.1,ID:ALU29850.1,	ID:ALU32529.1,ID:ALU32589.1,
1458_putative_amidohydrol...faa	ID:BAA81252.1,	ID:BAK54131.1,	ID:AAY81417.1,	-	-	-	-	-	-	-	-	-	-	ID:AAK41857.1,	-	-	-	-	-	-	-	-	-	-	-	ID:EHP70000.1,	-	-	-	ID:AGE74334.1,	ID:AGE72017.1,	-	ID:AHC52142.1,	-	-	-	-	ID:AKA77285.1,	ID:AKA74589.1,	ID:AKA79977.1,	-	-	-	-	-	-	-	ID:ALU30610.1,	ID:ALU32872.1,
1459_hypothetical_protein.faa	ID:BAA81254.2,	-	-	-	-	-	-	-	-	-	-	-	-	-	-	-	-	-	-	-	-	-	-	-	-	-	-	-	-	-	-	-	-	-	-	-	-	-	-	-	-	-	-	-	-	-	-	-	-
1460_hypothetical_protein.faa	ID:BAF34823.1,	-	-	-	-	-	-	-	-	-	-	-	-	-	-	-	-	-	-	-	-	-	-	-	-	-	-	-	-	-	-	-	-	-	ID:BAN89918.1,	-	-	-	-	-	-	-	-	-	-	-	-	-	-
1461_hypothetical_protein.faa	ID:BAF34824.1,	-	-	-	-	-	-	-	-	-	-	-	-	-	-	-	-	-	-	-	-	-	-	-	-	-	-	-	-	-	-	-	-	-	-	-	-	-	-	-	-	-	-	-	-	-	-	-	-
1462_conserved_hypothetic...faa	ID:BAA81258.2,	ID:BAB65749.1,	ID:AAY80579.1,	ID:ABM79999.1,	-	-	ID:ACP34529.1,	ID:ACP37242.1,	ID:ACP54387.1,	ID:ACR41017.1,	ID:ACP44659.1,	ID:ACP49603.1,	ID:ADB86163.1,	-	-	-	-	-	-	ID:ADX84449.1,	ID:ADX81735.1,	-	-	ID:AEM39411.1,	-	-	-	-	-	ID:AGE73438.1,	ID:AGE71168.1,	ID:AGJ61819.1,	-	-	ID:BAN90873.1,	-	-	-	-	-	-	-	-	-	-	ID:ALL00723.1,	-	ID:ALU28562.1,	ID:ALU31274.1,
1463_3-methyladenine_DNA_...faa	ID:BAA81259.1,	-	-	-	-	-	-	-	-	-	-	-	-	-	-	-	-	-	-	-	-	-	-	-	-	-	-	-	-	-	-	-	-	-	ID:BAN90874.1,	-	-	-	-	-	-	-	-	-	-	-	-	-	-
1465_hypothetical_protein.faa	ID:BAA81261.2,	-	-	-	-	-	-	-	-	-	-	-	-	-	-	-	ID:ADL19235.1,	-	-	-	-	-	-	-	-	-	-	-	ID:AFZ70531.1,	-	-	-	-	-	ID:BAN90876.1,	-	-	-	-	-	-	-	-	-	-	-	-	-	-
1466_probable_ABC_transpo...faa	ID:BAA81264.2,	-	-	ID:ABM81289.1,	-	-	-	-	-	-	-	-	-	-	-	ID:ADI31829.1,	-	-	-	-	-	-	-	ID:AEM38752.1,	-	-	-	-	-	-	-	-	-	-	ID:BAN90878.1,	-	-	-	-	-	-	-	-	-	-	ID:ALL01830.1,	ID:KSW10790.1,	-	-
1467_probable_ABC_transpo...faa	ID:BAA81265.2,	ID:BAK54459.1,	ID:AAY80511.1,	ID:ABM81288.1,	-	-	ID:ACP35176.1,	ID:ACP37827.1,	ID:ACP55020.1,	ID:ACR41658.1,	ID:ACP45327.1,	ID:ACP48876.1,	ID:ADB86855.1,	ID:AAK41418.1,	-	ID:ADI31830.1,	ID:ADL18495.1,	-	-	-	ID:ADX82371.1,	-	ID:AEE93179.1,	ID:AEM38751.1,	-	-	-	-	-	ID:AGE73371.1,	ID:AGE71100.1,	ID:AGJ62389.1,	ID:AHC51463.1,	-	ID:BAN90879.1,	-	-	ID:AKA77806.1,	ID:AKA75112.1,	ID:AKA80500.1,	-	-	-	-	-	ID:ALL01829.1,	ID:KSW10791.1,	ID:ALU28624.1,	ID:ALU31339.1,
1468_probable_ABC_transpo...faa	ID:BAA81266.2,	-	-	ID:ABM81287.1,	-	-	-	-	-	-	-	-	-	-	-	ID:ADI31831.1,	-	-	-	-	-	-	-	ID:AEM38750.1,	-	-	-	-	-	-	-	-	-	-	ID:BAN90880.1,	-	-	-	-	-	-	-	-	-	-	ID:ALL01828.1,	ID:KSW10700.1,	-	-
1469_conserved_hypothetic...faa	ID:BAA81268.2,	-	-	ID:ABM80618.1,	-	ID:ABU81847.1,	-	-	-	-	-	-	-	-	-	-	ID:ADL18425.1,	-	-	-	-	-	-	-	-	-	-	-	-	-	-	-	-	-	-	ID:EZQ01534.1,	-	-	-	-	-	-	-	-	-	ID:ALL01389.1,	-	-	-
1475_conserved_hypothetic...faa	ID:BAA81277.2,	-	ID:AAY80599.1,	ID:ABM80147.1,	ID:ABP95015.1,	-	ID:ACP34268.1,	ID:ACP37007.1,	ID:ACP54145.1,	ID:ACR40753.1,	ID:ACP44412.1,	ID:ACP49836.1,	ID:ADB85918.1,	ID:AAK42466.1,	-	-	ID:ADL19366.1,	-	-	ID:ADX84212.1,	ID:ADX81493.1,	ID:AEB95421.1,	ID:AEE93780.1,	-	-	ID:EHP70469.1,	ID:AFH42989.1,	-	ID:AFZ70357.1,	ID:AGE73459.1,	ID:AGE71189.1,	ID:AGJ61596.1,	ID:AHC51538.1,	ID:EWG06796.1,	ID:BAN90886.1,	ID:EZQ04744.1,	ID:AIM27001.1,	ID:AKA75266.1,	ID:AKA72567.1,	ID:AKA77959.1,	ID:AKV75299.1,	ID:AKV76162.1,	ID:AKV79785.1,	ID:AKV82030.1,	ID:AKV82902.1,	ID:ALL01908.1,	ID:KSW11524.1,	ID:ALU28545.1,	ID:ALU31256.1,
1476_hypothetical_protein.faa	ID:BAF34825.1,	-	-	-	-	-	-	-	-	-	-	-	-	-	-	-	-	-	-	-	-	-	-	-	-	-	-	-	-	-	-	-	-	-	-	-	-	-	-	-	-	-	-	-	-	-	-	-	-
1477_putative_pyridoxal-d...faa	ID:BAA81279.2,	-	-	-	-	-	-	-	-	-	-	-	-	-	-	-	-	-	-	-	-	-	-	-	-	-	-	-	-	-	-	-	-	-	ID:BAN90887.1,	-	-	-	-	-	-	-	-	-	-	-	-	-	-
1478_putative_MFS_transpo...faa	ID:BAA81281.2,	-	ID:AAY80416.1,	-	-	-	-	-	-	-	-	-	-	-	-	-	-	-	-	-	-	-	-	-	-	-	-	-	-	ID:AGE73270.1,	ID:AGE70999.1,	-	ID:AHC52478.1,	-	ID:BAN90888.1,	ID:EZQ10229.1,	-	-	-	-	-	-	-	-	-	-	-	ID:ALU28703.1,	ID:ALU31421.1,
1479_hypothetical_protein.faa	ID:BAA81283.2,	-	-	-	-	-	-	-	-	-	-	-	-	-	-	-	-	-	-	-	-	-	-	-	-	-	-	-	-	-	-	-	-	-	ID:BAN90889.1,	-	-	-	-	-	-	-	-	-	-	-	-	-	-
1480_conserved_hypothetic...faa	ID:BAA81284.2,	-	-	-	-	-	-	-	-	-	-	-	-	-	-	ID:ADI31207.1,	-	-	-	-	-	-	-	ID:AEM39412.1,	-	-	-	-	-	-	-	-	-	-	ID:BAN90890.1,	-	-	-	-	-	-	-	-	-	-	ID:ALL00412.1,	-	-	-
1481_thioredoxin.faa	ID:BAA81285.2,	-	-	ID:ABM81337.1,	-	ID:ABU81499.1,	-	-	-	-	-	-	-	-	-	-	-	-	-	-	-	-	-	ID:AEM39290.1,	-	-	-	-	-	-	-	-	-	-	ID:BAN90891.1,	-	-	-	-	-	-	-	-	-	-	ID:ALL00542.1,ID:ALL00830.1,	-	-	-
1482_putative_cytochrome_...faa	ID:BAA81286.1,	-	-	ID:ABM81336.1,	-	ID:ABU81497.1,	-	-	-	-	-	-	-	-	-	-	-	-	-	-	-	-	-	ID:AEM38269.1,	-	-	-	-	-	-	-	-	-	-	ID:BAN90892.1,	-	-	-	-	-	-	-	-	-	-	ID:ALL00541.1,ID:ALL00831.1,	ID:KSW11695.1,	-	-
1483_hypothetical_protein.faa	ID:BAA81287.1,	-	-	-	-	-	-	-	-	-	-	-	-	-	-	-	-	-	-	-	-	-	-	-	-	-	-	-	-	-	-	-	-	-	ID:BAN90893.1,	-	-	-	-	-	-	-	-	-	-	-	-	-	-
1486_conserved_hypothetic...faa	ID:BAA81291.2,	-	-	-	-	ID:ABU82071.1,	-	-	-	-	-	-	-	-	-	-	-	-	-	-	-	-	-	-	-	-	-	-	-	-	-	-	-	-	ID:BAN90896.1,	-	-	-	-	-	-	-	-	-	-	-	-	-	-
1489_fadD.faa	ID:BAA81296.2,	ID:BAK54462.1,	ID:AAY81269.1,ID:AAY81441.1,	-	ID:ABP95183.1,	-	ID:ACP34490.1,ID:ACP36432.1,	ID:ACP37198.1,ID:ACP39028.1,	ID:ACP54339.1,ID:ACP56233.1,	ID:ACR40965.1,ID:ACR42898.1,	ID:ACP44607.1,ID:ACP46675.1,	ID:ACP47630.1,ID:ACP49819.1,	ID:ADB86113.1,ID:ADB88212.1,	ID:AAK42654.1,ID:AAK43165.1,	-	-	-	-	-	ID:ADX84411.1,ID:ADX86235.1,	ID:ADX81690.1,ID:ADX83579.1,	ID:AEB95270.1,	-	-	-	ID:EHP69713.1,	-	-	ID:AFZ69977.1,	ID:AGE74172.1,ID:AGE74358.1,	ID:AGE71899.1,ID:AGE72041.1,	ID:AGJ61779.1,ID:AGJ63587.1,	ID:AHC51439.1,ID:AHC52055.1,ID:AHC52165.1,	-	ID:BAN90899.1,	ID:EZQ11393.1,ID:EZQ11526.1,	ID:AIM27169.1,	ID:AKA75449.1,ID:AKA75902.1,	ID:AKA72750.1,ID:AKA73202.1,	ID:AKA78142.1,ID:AKA78594.1,	ID:AKV74071.1,	ID:AKV76311.1,	ID:AKV78562.1,	ID:AKV80807.1,	ID:AKV83049.1,	ID:ALL00478.1,	-	ID:ALU29770.1,ID:ALU29926.1,	ID:ALU32508.1,ID:ALU32669.1,
1490_conserved_hypothetic...faa	ID:BAF34826.1,	-	-	-	-	-	-	-	-	-	-	-	-	-	-	-	-	-	-	-	-	-	-	-	-	-	-	-	-	-	-	-	-	-	-	-	-	-	-	-	-	-	-	-	-	-	-	-	-
1492_hypothetical_protein.faa	ID:BAA81300.1,	-	-	-	-	-	-	-	-	-	-	-	-	-	-	-	-	-	-	-	-	-	-	-	-	-	-	-	ID:AFZ71178.1,	-	-	-	-	-	ID:BAN90901.1,	-	-	-	-	-	-	-	-	-	-	-	-	-	-
1496_hypothetical_protein.faa	ID:BAA81304.2,	-	-	-	-	-	-	-	-	-	-	-	-	-	-	-	-	-	-	-	-	-	-	-	-	-	-	-	-	-	-	-	-	-	ID:BAN90905.1,	-	-	-	-	-	-	-	-	-	-	-	-	-	-
1498_hemA.faa	ID:BAA81308.1,	ID:BAB65173.1,	ID:AAY80150.1,	ID:ABM80078.1,	ID:ABP94391.1,	ID:ABU81695.1,	ID:ACP36111.1,	ID:ACP38699.1,	ID:ACP55903.1,	ID:ACR42566.1,	ID:ACP46331.1,	ID:ACP47963.1,	ID:ADB87862.1,	ID:AAK40526.1,	-	-	ID:ADL18511.1,	-	-	ID:ADX85890.1,	ID:ADX83247.1,	ID:AEB95960.1,	ID:AEE93511.1,	ID:AEM39211.1,	-	ID:EHP69313.1,	-	-	ID:AFZ70144.1,	ID:AGE72998.1,	ID:AGE70726.1,	ID:AGJ63255.1,	ID:AHC52445.1,	ID:EWG07377.1,	ID:BAN90908.1,	ID:EZQ03798.1,	ID:AIM26378.1,	ID:AKA76204.1,	ID:AKA73506.1,	ID:AKA78896.1,	ID:AKV73384.1,	ID:AKV75628.1,	ID:AKV77874.1,	ID:AKV80119.1,	ID:AKV82362.1,	ID:ALL00813.1,	ID:KSW12539.1,	ID:ALU28940.1,	ID:ALU31666.1,
1499_hemC.faa	ID:BAA81310.2,	ID:BAK54199.1,	ID:AAY80153.1,	ID:ABM80687.1,	ID:ABP94394.1,	ID:ABU81866.1,	ID:ACP36108.1,	ID:ACP38696.1,	ID:ACP55900.1,	ID:ACR42563.1,	ID:ACP46328.1,	ID:ACP47966.1,	ID:ADB87859.1,	ID:AAK40529.1,	-	-	ID:ADL19608.1,	-	-	ID:ADX85887.1,	ID:ADX83244.1,	ID:AEB95957.1,	ID:AEE93508.1,	ID:AEM39239.1,	-	ID:EHP69316.1,	-	-	ID:AFZ70876.1,	ID:AGE73001.1,	ID:AGE70729.1,	ID:AGJ63252.1,	ID:AHC51135.1,	ID:EWG07374.1,	ID:BAN90909.1,	ID:EZQ03801.1,	ID:AIM26381.1,	ID:AKA76207.1,	ID:AKA73509.1,	ID:AKA78899.1,	ID:AKV73387.1,	ID:AKV75631.1,	ID:AKV77877.1,	ID:AKV80122.1,	ID:AKV82365.1,	ID:ALL01609.1,	ID:KSW12003.1,	ID:ALU28937.1,	ID:ALU31663.1,
1500_hemL.faa	ID:BAA81311.2,	ID:BAK54198.1,	ID:AAY80152.1,	ID:ABM80688.1,	ID:ABP94393.1,	ID:ABU81865.1,	ID:ACP36109.1,	ID:ACP38697.1,	ID:ACP55901.1,	ID:ACR42564.1,	ID:ACP46329.1,	ID:ACP47965.1,	ID:ADB87860.1,	ID:AAK40528.1,	-	-	ID:ADL19609.1,	ID:ADM28497.1,	-	ID:ADX85888.1,	ID:ADX83245.1,	ID:AEB95958.1,	ID:AEE93509.1,	ID:AEM39238.1,	-	ID:EHP69315.1,	-	-	ID:AFZ70877.1,	ID:AGE73000.1,	ID:AGE70728.1,	ID:AGJ63253.1,	ID:AHC51134.1,	ID:EWG07375.1,	ID:BAN90910.1,	ID:EZQ03800.1,	ID:AIM26380.1,	ID:AKA76206.1,	ID:AKA73508.1,	ID:AKA78898.1,	ID:AKV73386.1,	ID:AKV75630.1,	ID:AKV77876.1,	ID:AKV80121.1,	ID:AKV82364.1,	ID:ALL01610.1,	ID:KSW12002.1,	ID:ALU28938.1,	ID:ALU31664.1,
1501_hemB.faa	ID:BAA81312.2,	ID:BAK54197.1,	ID:AAY80151.1,	ID:ABM81211.1,	ID:ABP94392.1,	ID:ABU81507.1,	ID:ACP36110.1,	ID:ACP38698.1,	ID:ACP55902.1,	ID:ACR42565.1,	ID:ACP46330.1,	ID:ACP47964.1,	ID:ADB87861.1,	ID:AAK40527.1,	-	-	ID:ADL18512.1,	-	-	ID:ADX85889.1,	ID:ADX83246.1,	ID:AEB95959.1,	ID:AEE93510.1,	ID:AEM39237.1,	-	ID:EHP69314.1,	-	-	ID:AFZ70143.1,	ID:AGE72999.1,	ID:AGE70727.1,	ID:AGJ63254.1,	ID:AHC51133.1,	ID:EWG07376.1,	ID:BAN90911.1,	ID:EZQ03799.1,	ID:AIM26379.1,	ID:AKA76205.1,	ID:AKA73507.1,	ID:AKA78897.1,	ID:AKV73385.1,	ID:AKV75629.1,	ID:AKV77875.1,	ID:AKV80120.1,	ID:AKV82363.1,	ID:ALL00090.1,	ID:KSW12622.1,	ID:ALU28939.1,	ID:ALU31665.1,
1505_hypothetical_protein.faa	ID:BAA81322.2,	-	-	-	-	-	-	-	-	-	-	-	-	-	-	-	ID:ADL18741.1,	-	-	-	-	-	-	-	-	-	-	-	ID:AFZ70072.1,	-	-	-	-	-	ID:BAN90915.1,	-	-	-	-	-	-	-	-	-	-	-	-	-	-
1506_hypothetical_protein.faa	ID:BAA81323.2,	-	-	ID:ABM80648.1,	-	-	-	-	-	-	-	-	-	-	-	ID:ADI31634.1,	ID:ADL18746.1,	-	-	-	-	-	-	ID:AEM38669.1,	-	-	-	ID:AFK51096.1,	ID:AFZ70556.1,	-	-	-	-	-	ID:BAN90916.1,	-	-	-	-	-	-	-	-	-	-	ID:ALL01356.1,	-	-	-
1507_hypothetical_protein.faa	ID:BAF34827.1,	-	-	-	-	-	-	-	-	-	-	-	-	-	-	-	-	-	-	-	-	-	-	-	-	-	-	-	-	-	-	-	-	-	ID:BAN90917.1,	-	-	-	-	-	-	-	-	-	-	-	-	-	-
1508_hypothetical_protein.faa	ID:BAA81326.1,	-	-	-	-	-	-	-	-	-	-	-	-	-	-	-	-	-	-	-	-	-	-	-	-	-	-	-	-	-	-	-	-	-	ID:BAN90918.1,	-	-	-	-	-	-	-	-	-	-	-	-	-	-
1509_hypothetical_protein.faa	ID:BAA81327.1,	-	-	-	-	-	-	-	-	-	-	-	-	-	-	-	-	-	-	-	-	-	-	-	-	-	-	-	-	-	-	-	-	-	ID:BAN90919.1,	-	-	-	-	-	-	-	-	-	-	-	-	-	-
1510_hypothetical_protein.faa	ID:BAF34828.1,	-	-	-	-	-	-	-	-	-	-	-	-	-	-	-	-	-	-	-	-	-	-	-	-	-	-	-	-	-	-	-	-	-	ID:BAN90920.1,	-	-	-	-	-	-	-	-	-	-	-	-	-	-
1513_hypothetical_protein.faa	ID:BAA81334.2,	-	-	-	-	-	-	-	-	-	-	-	-	-	-	-	ID:ADL19619.1,	-	-	-	-	-	-	-	-	-	-	-	ID:AFZ70906.1,	-	-	-	-	-	ID:BAN90924.1,	-	-	-	-	-	-	-	-	-	-	-	-	-	-
1515_rpl35ae.faa	ID:BAA81336.2,	-	-	ID:ABM80725.1,	-	ID:ABU82270.1,	-	-	-	-	-	-	-	-	-	ID:ADI31651.1,	-	ID:ADM27094.1,	-	-	-	-	-	ID:AEM39741.1,	-	-	-	-	-	-	-	-	-	-	ID:BAN90926.1,	-	-	-	-	-	-	-	-	-	-	ID:ALL01655.1,	ID:KSW11966.1,	-	-
1516_phospholipase_A2-est...faa	ID:BAA81337.1,	ID:BAB65627.1,	ID:AAY79793.1,	-	ID:ABP95643.1,	-	-	-	-	-	-	-	-	ID:AAK40821.1,	-	-	ID:ADL19535.1,	-	-	-	-	ID:AEB94878.1,	ID:AEE93834.1,	-	-	ID:EHP68163.1,	-	-	ID:AFZ70175.1,	ID:AGE72626.1,	ID:AGE70351.1,	-	ID:AHC50874.1,	ID:EWG07983.1,	ID:BAN90927.1,	ID:EZQ02021.1,	ID:AIM27627.1,	ID:AKA76492.1,	ID:AKA73795.1,	ID:AKA79185.1,	ID:AKV74485.1,	ID:AKV76724.1,	ID:AKV78975.1,	ID:AKV81220.1,	ID:AKV83460.1,	-	-	ID:ALU29250.1,	ID:ALU31979.1,
1517_atpP.faa	ID:BAA81338.2,	ID:BAK54576.1,	ID:AAY80865.1,	-	ID:ABP96060.1,	ID:ABU81864.1,	ID:ACP35674.1,	ID:ACP38311.1,	ID:ACP55556.1,	ID:ACR42160.1,	ID:ACP45828.1,	ID:ACP48365.1,	ID:ADB87432.1,	ID:AAK40883.1,	-	-	ID:ADL18800.1,	-	-	ID:ADX85503.1,	ID:ADX82876.1,	ID:AEB94472.1,	ID:AEE94056.1,	-	-	ID:EHP68780.1,	-	-	ID:AFZ71121.1,	ID:AGE73738.1,	ID:AGE71465.1,	ID:AGJ62887.1,	ID:AHC51769.1,	ID:EWG08011.1,	ID:BAN90928.1,	ID:EZQ07002.1,	ID:AIM28044.1,	ID:AKA76611.1,	ID:AKA73913.1,	ID:AKA79304.1,	ID:AKV74877.1,	ID:AKV77114.1,	ID:AKV79365.1,	ID:AKV81610.1,	ID:AKV83842.1,	ID:ALL01326.1,	-	ID:ALU30301.1,	ID:ALU31019.1,
1520_hypothetical_protein.faa	ID:BAA81342.1,	-	-	-	-	-	-	-	-	-	-	-	-	-	-	-	-	-	-	-	-	-	-	-	-	-	-	-	-	-	-	-	-	-	ID:BAN90931.1,	-	-	-	-	-	-	-	-	-	-	-	-	-	-
1522_hypothetical_protein.faa	ID:BAF34830.1,	-	-	-	-	-	-	-	-	-	-	-	-	-	-	-	-	-	-	-	-	-	-	-	-	-	-	-	ID:AFZ69844.1,	-	-	-	-	-	ID:BAN90933.1,	-	-	-	-	-	-	-	-	-	-	-	-	-	-
1523_conserved_hypothetic...faa	ID:BAA81346.2,	ID:BAK54318.1,	ID:AAY80321.1,	ID:ABM81068.1,	ID:ABP94835.1,	-	ID:ACP34363.1,	ID:ACP37068.1,	ID:ACP54207.1,	ID:ACR40830.1,	ID:ACP44474.1,	ID:ACP49687.1,	ID:ADB85981.1,	ID:AAK42531.1,	-	ID:ADI31532.1,	-	ID:ADM27926.1,	-	ID:ADX84272.1,	ID:ADX81555.1,	ID:AEB95536.1,	ID:AEE95051.1,	ID:AEM39229.1,	-	ID:EHP70664.1,	-	-	ID:AFZ70495.1,	ID:AGE73173.1,	ID:AGE70902.1,	ID:AGJ61649.1,	ID:AHC51295.1,	ID:EWG07592.1,	ID:BAN90934.1,	ID:EZQ11080.1,	ID:AIM26822.1,	ID:AKA75327.1,	ID:AKA72628.1,	ID:AKA78020.1,	ID:AKV75270.1,	ID:AKV77510.1,	ID:AKV79757.1,	ID:AKV82002.1,	ID:AKV84236.1,	ID:ALL01138.1,	ID:KSW12301.1,	ID:ALU28791.1,	ID:ALU31511.1,
1524_hypothetical_protein.faa	ID:BAA81347.2,	-	-	-	-	-	-	-	-	-	-	-	-	-	-	-	-	-	-	-	-	-	-	-	-	-	-	-	-	-	-	-	-	-	-	-	-	-	-	-	-	-	-	-	-	-	-	-	-
1529_lipB.faa	ID:BAA81354.1,	-	ID:AAY79723.1,	-	-	-	ID:ACP36355.1,	ID:ACP38948.1,	ID:ACP56152.1,	ID:ACR42816.1,	ID:ACP46587.1,	ID:ACP47708.1,	ID:ADB88122.1,	ID:AAK43257.1,	ID:ADG90612.1,	-	ID:ADL18955.1,	-	-	ID:ADX86149.1,	ID:ADX83496.1,	-	ID:AEE93060.1,	-	-	-	ID:AFH43299.1,	ID:AFK51759.1,	ID:AFZ70734.1,	ID:AGE72557.1,	ID:AGE70282.1,	ID:AGJ63506.1,	ID:AHC50805.1,	-	ID:BAN90941.1,	ID:EZQ01567.1,	-	ID:AKA75981.1,	ID:AKA73282.1,	ID:AKA78674.1,	-	-	-	-	-	-	-	ID:ALU29317.1,	ID:ALU32046.1,
1531_lipA.faa	ID:BAA81357.2,	-	ID:AAY79725.1,	-	-	-	ID:ACP36353.1,	ID:ACP38946.1,	ID:ACP56150.1,	ID:ACR42814.1,	ID:ACP46585.1,	ID:ACP47710.1,	ID:ADB88120.1,	ID:AAK43259.1,	-	-	-	-	-	ID:ADX86148.1,	ID:ADX83495.1,	-	-	-	-	-	-	-	-	ID:AGE72559.1,	ID:AGE70284.1,	ID:AGJ63504.1,	ID:AHC50807.1,	-	ID:BAN90943.1,	-	-	ID:AKA75983.1,	ID:AKA73284.1,	ID:AKA78676.1,	-	-	-	-	-	-	-	ID:ALU29315.1,	ID:ALU32044.1,
1532_hypothetical_protein.faa	ID:BAA81360.2,	-	ID:AAY79724.1,	-	-	-	ID:ACP36354.1,	ID:ACP38947.1,	ID:ACP56151.1,	ID:ACR42815.1,	ID:ACP46586.1,	ID:ACP47709.1,	ID:ADB88121.1,	ID:AAK43258.1,	-	-	-	-	-	-	ID:ADX83497.1,	-	-	-	-	-	-	-	ID:AFZ70084.1,	ID:AGE72558.1,	ID:AGE70283.1,	ID:AGJ63505.1,	ID:AHC50806.1,	-	ID:BAN90944.1,	-	-	ID:AKA75982.1,	ID:AKA73283.1,	ID:AKA78675.1,	-	-	-	-	-	-	-	ID:ALU29316.1,	ID:ALU32045.1,
1536_conserved_hypothetic...faa	ID:BAA81365.2,	ID:BAB66735.1,	ID:AAY80976.1,	ID:ABM80796.1,	ID:ABP95622.1,	-	ID:ACP36377.1,	ID:ACP38969.1,	ID:ACP56174.1,	ID:ACR42839.1,	ID:ACP46615.1,	ID:ACP47685.1,	ID:ADB88147.1,	ID:AAK43232.1,	-	-	ID:ADL18453.1,ID:ADL18842.1,	-	-	ID:ADX86175.1,	ID:ADX83519.1,	ID:AEB94859.1,	ID:AEE94927.1,	-	-	ID:EHP68150.1,	ID:AFH42410.1,	-	ID:AFZ70032.1,ID:AFZ70771.1,	ID:AGE73850.1,	ID:AGE71577.1,	ID:AGJ63527.1,	ID:AHC51874.1,	ID:EWG06831.1,	ID:BAN90948.1,	ID:EZQ09966.1,	ID:AIM27606.1,	ID:AKA75959.1,	ID:AKA73260.1,	ID:AKA78652.1,	ID:AKV74464.1,	ID:AKV76703.1,	ID:AKV78954.1,	ID:AKV81199.1,	ID:AKV83439.1,	-	ID:KSW12212.1,	ID:ALU30198.1,	ID:ALU30913.1,
1537_acyl-CoA_dehydrogena...faa	ID:BAA81367.1,	-	-	-	ID:ABP94451.1,	-	-	-	-	-	-	-	-	-	-	-	ID:ADL19447.1,	-	-	-	-	ID:AEB95897.1,	ID:AEE93200.1,	-	-	ID:EHP69174.1,	-	-	ID:AFZ70259.1,	-	-	-	-	ID:EWG07638.1,	ID:BAN90949.1,	ID:EZQ10689.1,	ID:AIM26438.1,	-	-	-	ID:AKV73439.1,	ID:AKV75682.1,	ID:AKV77928.1,	ID:AKV80173.1,	ID:AKV82415.1,	-	-	-	-
1538_hypothetical_protein.faa	ID:BAA81369.2,	-	-	-	-	-	-	-	-	-	-	-	-	-	-	-	-	-	-	-	-	-	-	-	-	-	-	-	-	-	-	-	-	-	ID:BAN90950.1,	-	-	-	-	-	-	-	-	-	-	-	-	-	-
1541_hypothetical_protein.faa	ID:BAA81373.2,	-	-	-	-	-	-	-	-	-	-	-	-	-	-	-	-	-	-	-	-	-	-	-	-	-	-	-	-	-	-	-	-	-	ID:BAN90953.1,	-	-	-	-	-	-	-	-	-	-	-	-	-	-
1542_putative_hydrolase.faa	ID:BAA81374.2,	ID:BAB66481.1,	-	-	ID:ABP96261.1,	-	ID:ACP36174.1,	ID:ACP38763.1,	ID:ACP55967.1,	ID:ACR42631.1,	ID:ACP46397.1,	ID:ACP47896.1,	ID:ADB87932.1,	ID:AAK40458.1,	ID:ADG91480.1,	-	-	-	-	ID:ADX85957.1,	ID:ADX83314.1,	ID:AEB94275.1,	ID:AEE93472.1,	-	-	ID:EHP68573.1,	-	-	-	ID:AGE73703.1,	ID:AGE71430.1,	ID:AGJ63320.1,	ID:AHC51743.1,	ID:EWG08166.1,	ID:BAN90954.1,	ID:EZQ03184.1,	ID:AIM28244.1,	ID:AKA76141.2,	ID:AKA73443.2,	ID:AKA78833.2,	ID:AKV75416.1,	ID:AKV77659.1,	ID:AKV79906.1,	ID:AKV82151.1,	ID:AKV84401.1,	-	-	ID:ALU30328.1,	ID:ALU31046.1,
1544_hypothetical_protein.faa	ID:BAA81378.2,	-	-	-	-	-	-	-	-	-	-	-	-	-	-	-	ID:ADL19501.1,	-	-	-	-	-	-	-	-	-	-	-	-	-	-	-	-	-	ID:BAN90956.1,	-	-	-	-	-	-	-	-	-	-	-	-	-	-
1548_ndk.faa	ID:BAA81390.1,	ID:BAK54221.1,	ID:AAY80076.1,	ID:ABM80409.1,	ID:ABP94206.1,	ID:ABU81907.1,	ID:ACP36012.1,	ID:ACP38652.1,	ID:ACP55856.1,	ID:ACR42518.1,	ID:ACP46240.1,	ID:ACP48045.1,	ID:ADB87782.1,	ID:AAK40571.1,	-	ID:ADI32724.1,	ID:ADL19498.1,	-	-	ID:ADX85829.1,	ID:ADX83193.1,	ID:AEB94140.1,	ID:AEE93638.1,	ID:AEM38796.1,	-	ID:EHP69533.1,	ID:AFH42438.1,	ID:AFK50968.1,	ID:AFZ70219.1,	ID:AGE72918.1,	ID:AGE70645.1,	ID:AGJ63205.1,	ID:AHC51074.1,	ID:EWG07211.1,	ID:BAN90960.1,	ID:EZQ03080.1,	ID:AIM26193.1,	ID:AKA76249.1,	ID:AKA73551.1,	ID:AKA78941.1,	ID:AKV73219.1,	ID:AKV75463.1,	ID:AKV77709.1,	ID:AKV79954.1,	ID:AKV82197.1,	ID:ALL02054.1,	ID:KSW11424.1,	ID:ALU29006.1,	ID:ALU31733.1,
1549_conserved_hypothetic...faa	ID:BAA81392.1,	-	-	ID:ABM80625.1,	-	ID:ABU82574.1,	-	-	-	-	-	-	-	-	-	-	ID:ADL19747.1,	ID:ADM27148.1,	-	-	-	-	-	ID:AEM39414.1,	-	-	-	ID:AFK51632.1,	ID:AFZ71222.1,	-	-	-	-	-	ID:BAN90961.1,	-	-	-	-	-	-	-	-	-	-	ID:ALL00454.1,	ID:KSW11637.1,	-	-
1552_hypothetical_protein.faa	ID:BAA81395.2,	-	-	-	-	-	-	-	-	-	-	-	-	-	-	-	-	-	-	-	-	-	-	-	-	-	-	-	-	-	-	-	-	-	-	-	-	-	-	-	-	-	-	-	-	-	-	-	-
1553_hypothetical_protein.faa	ID:BAA81396.2,	-	-	-	-	-	-	-	-	-	-	-	-	-	-	-	-	-	-	-	-	-	-	-	-	-	-	-	-	-	-	-	-	-	ID:BAN90964.1,	-	-	-	-	-	-	-	-	-	-	-	-	-	-
1554_conserved_hypothetic...faa	ID:BAA81397.2,	ID:BAB66892.1,	ID:AAY81519.1,	-	ID:ABP94448.1,	-	ID:ACP34990.1,	ID:ACP37502.1,	ID:ACP54646.1,	ID:ACR41323.1,	ID:ACP45288.1,	ID:ACP48919.1,	ID:ADB86459.1,	ID:AAK42245.1,	-	-	ID:ADL19666.1,	-	-	ID:ADX84795.1,	ID:ADX81979.1,	ID:AEB95900.1,	-	-	-	ID:EHP69185.1,	-	-	ID:AFZ69917.1,	ID:AGE74439.1,	ID:AGE72122.1,	ID:AGJ62207.1,	ID:AHC52259.1,	-	ID:BAN90965.1,	ID:EZQ02003.1,	ID:AIM26435.1,	ID:AKA77557.1,	ID:AKA74861.1,	ID:AKA80247.1,	ID:AKV73436.1,	ID:AKV75679.1,	ID:AKV77925.1,	ID:AKV80170.1,	ID:AKV82412.1,	-	-	ID:ALU29702.1,	ID:ALU32438.1,
1555_conserved_hypothetic...faa	ID:BAA81399.1,	ID:BAB66891.1,	ID:AAY81518.1,	-	ID:ABP94447.1,	-	ID:ACP34991.1,	ID:ACP37501.1,	ID:ACP54645.1,	ID:ACR41322.1,	ID:ACP45289.1,	ID:ACP48918.1,	ID:ADB86458.1,	ID:AAK42246.1,	-	-	ID:ADL19667.1,	-	-	ID:ADX84796.1,	ID:ADX81978.1,	ID:AEB95901.1,	-	-	-	ID:EHP69184.1,	-	-	ID:AFZ69918.1,	ID:AGE74438.1,	ID:AGE72121.1,	ID:AGJ62208.1,	ID:AHC52258.1,	-	ID:BAN90966.1,	ID:EZQ02004.1,	ID:AIM26434.1,	ID:AKA77558.1,	ID:AKA74862.1,	ID:AKA80248.1,	ID:AKV73435.1,	ID:AKV75678.1,	ID:AKV77924.1,	ID:AKV80169.1,	ID:AKV82411.1,	-	-	ID:ALU29703.1,	ID:ALU32439.1,
1556_conserved_hypothetic...faa	ID:BAA81404.1,	ID:BAB66890.1,	ID:AAY81517.1,	-	ID:ABP94446.1,	-	ID:ACP34992.1,	ID:ACP37500.1,	ID:ACP54644.1,	ID:ACR41321.1,	ID:ACP45290.1,	ID:ACP48917.1,	ID:ADB86457.1,	ID:AAK42247.1,	-	-	ID:ADL19668.1,	-	-	ID:ADX84797.1,	ID:ADX81977.1,	ID:AEB95902.1,	-	-	-	ID:EHP69183.1,	-	-	ID:AFZ69919.1,	ID:AGE74437.1,	ID:AGE72120.1,	ID:AGJ62209.1,	ID:AHC52257.1,	-	ID:BAN90967.1,	ID:EZQ02005.1,	ID:AIM26433.1,	ID:AKA77559.1,	ID:AKA74863.1,	ID:AKA80249.1,	ID:AKV73434.1,	ID:AKV75677.1,	ID:AKV77923.1,	ID:AKV80168.1,	ID:AKV82410.1,	-	-	ID:ALU29704.1,	ID:ALU32440.1,
1557_conserved_hypothetic...faa	ID:BAA81405.2,	ID:BAB66889.1,	ID:AAY81516.1,	-	ID:ABP94445.1,	-	ID:ACP34993.1,	ID:ACP37499.1,	ID:ACP54643.1,	ID:ACR41320.1,	ID:ACP45291.1,	ID:ACP48916.1,	ID:ADB86456.1,	ID:AAK42248.1,	-	-	ID:ADL19669.1,	-	-	ID:ADX84798.1,	ID:ADX81976.1,	ID:AEB95903.1,	-	-	-	ID:EHP69182.1,	-	-	ID:AFZ69920.1,	ID:AGE74436.1,	ID:AGE72119.1,	ID:AGJ62210.1,	ID:AHC52256.1,	-	ID:BAN90968.1,	ID:EZQ02006.1,	ID:AIM26432.1,	ID:AKA77560.1,	ID:AKA74864.1,	ID:AKA80250.1,	ID:AKV73433.1,	ID:AKV75676.1,	ID:AKV77922.1,	ID:AKV80167.1,	ID:AKV82409.1,	-	-	ID:ALU29705.1,	ID:ALU32441.1,
1561_hypothetical_protein.faa	ID:BAA81418.2,	-	-	-	-	-	-	-	-	-	-	-	-	-	-	-	-	-	-	-	-	-	-	-	-	-	-	-	-	-	-	-	-	-	ID:BAN90972.1,	-	-	-	-	-	-	-	-	-	-	-	-	-	-
1562_conserved_hypothetic...faa	ID:BAA81421.2,	-	-	-	-	-	-	-	-	-	-	-	-	-	-	-	-	-	-	-	-	-	-	-	-	-	-	-	-	-	-	-	-	-	ID:BAN90973.1,	-	-	-	-	-	-	-	-	-	-	-	-	-	-
1563_conserved_hypothetic...faa	ID:BAA81423.2,	-	-	-	-	-	-	-	-	-	-	-	-	-	-	-	-	-	-	-	-	-	-	-	-	-	-	-	-	-	-	-	-	-	ID:BAN90974.1,	-	-	-	-	-	-	-	-	-	-	-	-	-	-
1564_hypothetical_protein.faa	ID:BAA81424.1,	-	-	-	-	-	-	-	-	-	-	-	-	-	-	-	-	-	-	-	-	-	-	-	-	-	-	-	-	-	-	-	-	-	ID:BAN90975.1,	-	-	-	-	-	-	-	-	-	-	-	-	-	-
1565_conserved_hypothetic...faa	ID:BAA81426.2,	-	-	-	-	-	-	-	-	-	-	-	-	-	-	-	-	-	-	-	-	-	-	-	-	-	-	-	-	-	-	-	-	-	ID:BAN90976.1,	-	-	-	-	-	-	-	-	-	-	-	-	-	-
1566_hypothetical_protein.faa	ID:BAA81428.1,	-	-	-	-	-	-	-	-	-	-	-	-	-	-	-	-	-	-	-	-	-	-	-	-	-	-	-	-	-	-	-	-	-	ID:BAN90982.1,	-	-	-	-	-	-	-	-	-	-	-	-	-	-
1568_hypothetical_protein.faa	ID:BAA81432.2,	-	-	-	-	-	-	-	-	-	-	-	-	-	-	-	-	-	-	-	-	-	-	-	-	-	-	-	-	-	-	-	-	-	ID:BAN90984.1,	-	-	-	-	-	-	-	-	-	-	-	-	-	-
1569_etfB.faa	ID:BAA81433.2,	-	-	-	-	-	-	-	-	-	-	-	-	-	-	-	ID:ADL18672.1,	-	-	-	-	-	-	-	-	-	ID:AFH43310.1,	-	ID:AFZ71033.1,	-	-	-	-	-	ID:BAN90985.1,	-	-	-	-	-	-	-	-	-	-	-	-	-	-
1570_etfA.faa	ID:BAA81434.1,	-	-	-	-	-	-	-	-	-	-	-	-	-	-	-	ID:ADL18671.1,	-	-	-	-	-	-	-	-	-	ID:AFH43311.1,	-	ID:AFZ71032.1,	-	-	-	-	-	ID:BAN90986.1,	-	-	-	-	-	-	-	-	-	-	-	-	-	-
1571_FixC_protein.faa	ID:BAA81436.1,	ID:BAB66886.1,	ID:AAY79708.1,	-	ID:ABP94510.1,	-	ID:ACP36641.1,	ID:ACP39256.1,	ID:ACP56438.1,	ID:ACR43124.1,	ID:ACP46933.1,	ID:ACP47372.1,	ID:ADB88455.1,	ID:AAK42886.1,	-	-	ID:ADL18674.1,	-	-	ID:ADX86449.1,	ID:ADX83821.1,	ID:AEB95839.1,	ID:AEE94452.1,	-	-	ID:EHP69101.1,	ID:AFH43308.1,	-	ID:AFZ71035.1,	ID:AGE72542.1,	ID:AGE70267.1,	ID:AGJ63818.1,	ID:AHC50792.1,	-	ID:BAN90987.1,	ID:EZQ10020.1,	ID:AIM26497.1,	ID:AKA75678.1,	ID:AKA72979.1,	ID:AKA78371.1,	ID:AKV73491.1,	ID:AKV75733.1,	ID:AKV77980.1,	ID:AKV80225.1,	ID:AKV82471.1,	-	-	ID:ALU29331.1,	ID:ALU32060.1,
1575_napA.faa	ID:BAA81441.2,	-	-	-	-	-	-	-	-	-	-	-	-	-	-	-	-	-	-	-	-	-	-	-	-	-	-	-	-	-	-	-	-	-	ID:BAN90991.1,	-	-	-	-	-	-	-	-	-	-	-	-	-	-
1576_thioredoxin.faa	ID:BAA81445.2,ID:BAA81512.2,	ID:BAK54553.1,ID:BAK54738.1,	ID:AAY79471.1,ID:AAY80806.1,ID:AAY81129.1,	ID:ABM80555.1,ID:ABM80962.1,	ID:ABP94951.1,ID:ABP95769.1,	-	ID:ACP34204.1,ID:ACP35871.1,	ID:ACP36942.1,ID:ACP38481.1,	ID:ACP54079.1,ID:ACP55725.1,	ID:ACR40686.1,ID:ACR42385.1,	ID:ACP44344.1,ID:ACP46107.1,	ID:ACP47249.1,ID:ACP48181.1,	ID:ADB85854.1,ID:ADB87647.1,	ID:AAK40698.1,ID:AAK42402.1,	-	-	ID:ADL19394.1,ID:ADL19560.1,	ID:ADM28255.1,	-	ID:ADX84144.1,ID:ADX85695.1,	ID:ADX81422.1,ID:ADX83059.1,	ID:AEB94720.1,ID:AEB95331.1,	ID:AEE94153.1,ID:AEE95179.1,	ID:AEM39641.1,	-	ID:EHP68303.1,ID:EHP70787.1,	-	-	ID:AFZ70170.1,ID:AFZ70377.1,	ID:AGE72295.1,ID:AGE73676.1,ID:AGE74012.1,	ID:AGE70020.1,ID:AGE71405.1,ID:AGE71739.1,	ID:AGJ61530.1,ID:AGJ63070.1,	ID:AHC50568.1,ID:AHC51723.1,ID:AHC52009.1,	ID:EWG07509.1,ID:EWG07767.1,	ID:BAN90992.1,ID:BAN91040.1,	ID:EZQ06886.1,ID:EZQ01828.1,	ID:AIM26937.1,ID:AIM27753.1,	ID:AKA75203.1,ID:AKA76373.1,	ID:AKA72504.1,ID:AKA73676.1,	ID:AKA77896.1,ID:AKA79065.1,	ID:AKV73867.1,ID:AKV74610.1,	ID:AKV76109.1,ID:AKV76848.1,	ID:AKV78360.1,ID:AKV79099.1,	ID:AKV80605.1,ID:AKV81344.1,	ID:AKV82849.1,ID:AKV83577.1,	ID:ALL01234.1,ID:ALL01430.1,	ID:KSW12219.1,	ID:ALU29553.1,ID:ALU30058.1,ID:ALU30352.1,	ID:ALU30748.1,ID:ALU31070.1,ID:ALU32283.1,
1580_putative_hydrolase.faa	ID:BAA81451.1,	ID:BAK54264.1,	ID:AAY80185.1,	ID:ABM80421.1,	ID:ABP94227.1,	ID:ABU81457.1,	ID:ACP35829.1,	ID:ACP38454.1,	ID:ACP55696.1,	ID:ACR42356.1,	ID:ACP46078.1,	ID:ACP48211.1,	ID:ADB87618.1,	ID:AAK40727.1,	-	ID:ADI31445.1,	-	-	-	ID:ADX85665.1,	ID:ADX83028.1,	ID:AEB94160.1,	ID:AEE93615.1,	ID:AEM38711.1,	-	ID:EHP70404.1,	-	-	ID:AFZ70758.1,	ID:AGE73035.1,	ID:AGE70764.1,	ID:AGJ63039.1,	ID:AHC51168.1,	ID:EWG07712.1,	ID:BAN90996.1,	ID:EZQ03100.1,	ID:AIM26214.1,	ID:AKA76401.1,	ID:AKA73704.1,	ID:AKA79094.1,	ID:AKV73235.1,	ID:AKV75479.1,	ID:AKV77725.1,	ID:AKV79970.1,	ID:AKV82215.1,	ID:ALL02043.1,	ID:KSW11433.1,	ID:ALU28909.1,	ID:ALU31634.1,
1581_conserved_hypothetic...faa	ID:BAF34831.1,	-	-	-	-	-	-	-	-	-	-	-	-	-	-	-	ID:ADL18433.1,	-	-	-	-	-	-	-	-	-	-	-	ID:AFZ70759.1,	-	-	-	-	-	ID:BAN90997.1,	-	-	-	-	-	-	-	-	-	-	ID:ALL00477.1,	-	-	-
1585_acylamino-acid-relea...faa	ID:BAA81456.2,	ID:BAB66825.1,	-	-	ID:ABP94617.1,	-	ID:ACP35127.1,	ID:ACP37393.1,	ID:ACP54544.1,	ID:ACR41204.1,	ID:ACP44818.1,	ID:ACP49228.1,	ID:ADB86331.1,	ID:AAK41653.1,	-	-	-	-	-	ID:ADX84633.1,	ID:ADX82159.1,	ID:AEB95750.1,	ID:AEE93846.1,	-	-	ID:EHP71130.1,	-	-	-	-	-	ID:AGJ62029.1,	-	ID:EWG07611.1,	ID:BAN91001.1,	-	ID:AIM26604.1,	ID:AKA77180.1,	ID:AKA74484.1,	ID:AKA79872.1,	ID:AKV73585.1,	ID:AKV75826.1,	ID:AKV78075.1,	ID:AKV80320.1,	ID:AKV82566.1,	-	-	-	-
1587_hypothetical_protein.faa	ID:BAA81459.1,	-	-	-	-	-	-	-	-	-	-	-	-	-	-	-	-	-	-	-	-	-	-	-	-	-	-	-	-	-	-	-	-	-	ID:BAN91003.1,	-	-	-	-	-	-	-	-	-	-	-	-	-	-
1589_hypothetical_protein.faa	ID:BAA81462.1,	-	-	-	-	-	-	-	-	-	-	-	-	-	-	-	-	-	-	-	-	-	-	-	-	-	-	-	-	-	-	-	-	-	ID:BAN91005.1,	-	-	-	-	-	-	-	-	-	-	-	-	-	-
1591_pepA.faa	ID:BAA81465.2,	-	-	ID:ABM80356.1,	-	-	-	-	-	-	-	-	-	-	-	ID:ADI31776.1,	-	-	-	-	-	-	-	ID:AEM39484.1,	-	-	-	-	-	-	-	-	-	-	ID:BAN91007.1,	-	-	-	-	-	-	-	-	-	-	ID:ALL01894.1,	ID:KSW12573.1,	-	-
1594_hypothetical_protein.faa	ID:BAA81470.2,	-	-	-	-	-	-	-	-	-	-	-	-	-	-	-	-	-	-	-	-	-	-	-	-	-	-	-	-	-	-	-	-	-	ID:BAN91010.1,	-	-	-	-	-	-	-	-	-	-	-	-	-	-
1597_hypothetical_protein.faa	ID:BAF34832.1,	-	-	-	-	-	-	-	-	-	-	-	-	-	-	-	-	-	-	-	-	-	-	-	-	-	-	-	-	-	-	-	-	-	ID:BAN91013.1,	-	-	-	-	-	-	-	-	-	-	-	-	-	-
1598_FixX_protein.faa	ID:BAA81475.2,	ID:BAB66864.1,	ID:AAY79733.1,	-	ID:ABP95410.1,	-	ID:ACP36599.1,	ID:ACP39202.1,	ID:ACP56395.1,	ID:ACR43070.1,	ID:ACP46869.1,	ID:ACP47452.1,	ID:ADB88402.1,	ID:AAK42930.1,	-	-	ID:ADL18673.1,	-	-	ID:ADX86508.1,	ID:ADX83760.1,	ID:AEB95129.1,	-	-	-	ID:EHP69871.1,	-	-	ID:AFZ71034.1,	ID:AGE72567.1,	ID:AGE70292.1,	ID:AGJ63763.1,	ID:AHC50815.1,	-	ID:BAN91014.1,	ID:EZQ04921.1,	ID:AIM27395.1,	ID:AKA75719.1,	ID:AKA73021.1,	ID:AKA78411.1,	ID:AKV74272.1,	ID:AKV76511.1,	ID:AKV78763.1,	ID:AKV81008.1,	ID:AKV83249.1,	-	-	ID:ALU29307.1,	ID:ALU32036.1,
1600_conserved_hypothetic...faa	ID:BAA81478.2,	-	-	-	-	-	-	-	-	-	-	-	-	-	-	-	-	-	-	-	-	-	-	-	-	-	-	-	-	-	-	-	-	-	ID:BAN91016.1,	-	-	-	-	-	-	-	-	-	-	-	-	-	-
1601_hypothetical_protein.faa	ID:BAA81479.2,	ID:BAB66331.1,	ID:AAY80658.1,	ID:ABM79907.1,	ID:ABP95901.1,	ID:ABU81359.1,	ID:ACP35358.1,	ID:ACP38018.1,	ID:ACP55196.1,	ID:ACR41851.1,	ID:ACP45514.1,	ID:ACP48688.1,	ID:ADB87043.1,	ID:AAK41235.1,	-	ID:ADI32589.1,	ID:ADL19552.1,	-	-	ID:ADX85193.1,	ID:ADX82557.1,	ID:AEB94590.1,	ID:AEE94294.1,	ID:AEM39666.1,	-	ID:EHP68461.1,	ID:AFH43035.1,	-	ID:AFZ70224.1,	ID:AGE73524.1,	ID:AGE71255.1,	ID:AGJ62572.1,	ID:AHC51591.1,	ID:EWG07083.1,	ID:BAN91017.1,	ID:EZQ06788.1,	ID:AIM27885.1,	ID:AKA76887.1,	ID:AKA74188.1,	ID:AKA79579.1,	ID:AKV74724.1,	ID:AKV76962.1,	ID:AKV79213.1,	ID:AKV81458.1,	ID:AKV83694.1,	ID:ALL00617.1,	ID:KSW11767.1,	ID:ALU30482.1,	ID:ALU31205.1,
1603_RNA_-cytosine-C-5---...faa	ID:BAA81481.2,	-	-	ID:ABM80321.1,ID:ABM80373.1,	-	-	-	-	-	-	-	-	-	-	-	ID:ADI31514.1,ID:ADI31556.1,	-	ID:ADM28593.1,	-	-	-	-	-	ID:AEM37892.1,ID:AEM38699.1,	-	-	-	-	-	-	-	-	-	-	ID:BAN91019.1,	-	-	-	-	-	-	-	-	-	-	ID:ALL00153.1,ID:ALL00238.1,	ID:KSW11343.1,ID:KSW12637.1,	-	-
1604_putative_MFS_transpo...faa	ID:BAA81482.1,	-	-	ID:ABM80998.1,	-	-	-	-	-	-	-	-	-	-	-	ID:ADI32179.1,	-	-	-	-	-	-	-	-	-	-	-	-	-	-	-	-	-	-	ID:BAN91020.1,	-	-	-	-	-	-	-	-	-	-	ID:ALL00684.1,	-	-	-
1605_hypothetical_protein.faa	ID:BAA81483.1,	-	-	-	-	-	-	-	-	-	-	-	-	-	-	-	-	-	-	-	-	-	-	ID:AEM39785.1,	-	-	-	-	-	-	-	-	-	-	ID:BAN91021.1,	-	-	-	-	-	-	-	-	-	-	-	-	-	-
1606_putative_propionate_...faa	ID:BAA81484.2,	-	-	-	-	-	-	-	-	-	-	-	-	-	-	-	ID:ADL18953.1,	-	-	-	-	-	-	-	-	-	-	-	ID:AFZ69808.1,	-	-	-	-	-	ID:BAN91022.1,	-	-	-	-	-	-	-	-	-	-	-	-	-	-
1607_rps25e.faa	ID:BAA81486.1,	-	-	ID:ABM80947.1,	-	-	-	-	-	-	-	-	-	-	-	-	-	-	-	-	-	-	-	-	-	-	-	-	-	-	-	-	-	-	ID:BAN91023.1,	-	-	-	-	-	-	-	-	-	-	ID:ALL01217.1,	ID:KSW12236.1,	-	-
1610_hypothetical_protein.faa	ID:BAF34833.1,	-	-	-	-	-	-	-	-	-	-	-	-	-	-	-	ID:ADL18812.1,	-	-	-	-	-	-	-	-	-	-	-	ID:AFZ71118.1,	-	-	-	-	-	ID:BAN91026.1,	-	-	-	-	-	-	-	-	-	-	-	-	-	-
1615_sixA.faa	ID:BAA81500.2,	ID:BAB66618.1,	ID:AAY81313.1,	ID:ABM80132.1,	ID:ABP95151.1,	ID:ABU82407.1,	ID:ACP34535.1,	ID:ACP37248.1,	ID:ACP54393.1,	ID:ACR41023.1,	ID:ACP44665.1,	ID:ACP49597.1,	ID:ADB86169.1,	ID:AAK41443.1,	-	-	-	-	-	ID:ADX84455.1,	ID:ADX81741.1,	ID:AEB95301.1,	ID:AEE93343.1,	ID:AEM37942.1,	-	ID:EHP69843.1,	-	-	-	ID:AGE74225.1,	ID:AGE71953.1,	ID:AGJ61825.1,	ID:AHC52080.1,	ID:EWG06477.1,	ID:BAN91032.1,	ID:EZQ10599.1,	ID:AIM27137.1,	ID:AKA77078.1,	ID:AKA74382.1,	ID:AKA79770.1,	ID:AKV74042.1,	ID:AKV76281.1,	ID:AKV78533.1,	ID:AKV80778.1,	ID:AKV83021.1,	-	-	ID:ALU29885.1,	ID:ALU32625.1,
1616_conserved_hypothetic...faa	ID:BAA81501.2,	-	-	ID:ABM81094.1,	-	-	-	-	-	-	-	-	-	-	-	-	ID:ADL18561.1,	ID:ADM28170.1,	-	-	-	-	-	-	-	-	ID:AFH43291.1,	-	ID:AFZ70855.1,	-	-	-	-	-	ID:BAN91033.1,	-	-	-	-	-	-	-	-	-	-	ID:ALL01112.1,	ID:KSW12323.1,	-	-
1619_FTR1_family_protein.faa	ID:BAA81506.2,	-	-	-	-	-	-	-	-	-	-	-	-	-	-	-	-	-	-	-	-	-	-	-	-	-	-	-	-	-	-	-	-	-	ID:BAN91036.1,	-	-	-	-	-	-	-	-	-	-	-	-	-	-
1620_hypothetical_protein.faa	ID:BAA81507.2,	-	-	-	-	-	-	-	-	-	-	-	-	-	-	-	-	-	-	-	-	-	-	-	-	-	-	-	-	-	-	-	-	-	ID:BAN91037.1,	-	-	-	-	-	-	-	-	-	-	-	-	-	-
1622_HIT_family_protein.faa	ID:BAA81511.2,	ID:BAB66541.1,ID:BAB67255.1,	ID:AAY80389.1,	-	ID:ABP94901.1,	ID:ABU82276.1,	ID:ACP36871.1,	ID:ACP39480.1,	ID:ACP56665.1,	ID:ACR43351.1,	ID:ACP47178.1,	ID:ACP50027.1,	ID:ADB88697.1,	ID:AAK42339.1,	-	-	ID:ADL18928.1,	-	-	ID:ADX86718.1,	ID:ADX84073.1,	ID:AEB95474.1,	ID:AEE95206.1,	ID:AEM37939.1,	-	ID:EHP70753.1,	-	-	ID:AFZ70541.1,	ID:AGE73243.1,	ID:AGE70972.1,	ID:AGJ64052.1,	ID:AHC51354.1,	ID:EWG07538.1,	ID:BAN91039.1,	ID:EZQ02065.1,	ID:AIM26888.1,	ID:AKA77648.1,	ID:AKA74952.1,	ID:AKA80339.1,	ID:AKV73827.1,	ID:AKV76068.1,	ID:AKV78319.1,	ID:AKV80564.1,	ID:AKV82812.1,	ID:ALL01546.1,	ID:KSW12051.1,	ID:ALU28724.1,	ID:ALU31443.1,
1626_hypothetical_protein.faa	ID:BAA81516.2,	-	-	-	-	-	-	-	-	-	-	-	-	-	-	-	ID:ADL18983.1,	-	-	-	-	-	-	-	-	-	-	-	-	-	-	-	-	-	ID:BAN91043.1,	-	-	-	-	-	-	-	-	-	-	-	-	-	-
1627_conserved_hypothetic...faa	ID:BAA81518.2,	ID:BAB66896.1,	ID:AAY81045.1,	-	-	-	ID:ACP34525.1,	ID:ACP37238.1,	ID:ACP54378.1,	ID:ACR41012.1,	ID:ACP44637.1,	ID:ACP49608.1,	ID:ADB86157.1,	ID:AAK42291.1,	-	-	-	-	-	ID:ADX84445.1,	ID:ADX81729.1,	-	-	-	-	ID:EHP69026.1,	-	-	-	ID:AGE73925.1,	ID:AGE71651.1,	ID:AGJ61814.1,	ID:AHC51932.1,	-	ID:BAN91044.1,	-	-	ID:AKA77600.1,	ID:AKA74904.1,	ID:AKA80291.1,	-	-	-	-	-	-	-	ID:ALU30134.1,	ID:ALU30828.1,
1628_fabG.faa	ID:BAA81519.2,	ID:BAK54682.1,	ID:AAY79655.1,	ID:ABM81376.1,	ID:ABP94522.1,	-	ID:ACP34254.1,	ID:ACP36992.1,	ID:ACP54129.1,	ID:ACR40736.1,	ID:ACP44396.1,	ID:ACP47298.1,	ID:ADB85902.1,	ID:AAK42451.1,	-	-	ID:ADL18970.1,	-	-	ID:ADX84194.1,	ID:ADX81473.1,	-	ID:AEE93030.1,	-	-	-	-	-	ID:AFZ70752.1,	ID:AGE72487.1,	ID:AGE70212.1,	ID:AGJ61580.1,	ID:AHC50742.1,	-	ID:BAN91047.1,	ID:EZQ11394.1,	ID:AIM26509.1,	-	-	-	ID:AKV73502.1,	ID:AKV75744.1,	ID:AKV77991.1,	ID:AKV80236.1,	ID:AKV82482.1,	ID:ALL00441.1,	ID:KSW12661.1,	ID:ALU29379.1,	ID:ALU32108.1,
1629_putative_transcripti...faa	ID:BAA81521.1,	-	-	-	-	-	-	-	-	-	-	-	-	-	-	-	-	-	-	-	-	-	-	-	-	-	-	-	-	-	-	-	-	-	-	-	-	-	-	-	-	-	-	-	-	-	-	-	-
1630_putative_glyoxylate_...faa	ID:BAA81523.2,	-	-	-	-	-	-	-	-	-	-	-	-	-	-	-	-	-	-	-	-	-	-	-	-	-	-	-	ID:AFZ69962.1,	-	-	-	-	-	ID:BAN91049.1,	-	-	-	-	-	-	-	-	-	-	-	-	-	-
1631_putative_acetolactat...faa	ID:BAA81525.1,	ID:BAB66516.1,	ID:AAY80489.1,ID:AAY80874.1,	-	ID:ABP95202.1,ID:ABP96069.1,	ID:ABU82274.1,	ID:ACP34557.1,ID:ACP35665.1,	ID:ACP38302.1,	ID:ACP55547.1,	ID:ACR41056.1,ID:ACR42151.1,	ID:ACP45819.1,	ID:ACP48374.1,ID:ACP49567.1,	ID:ADB86198.1,ID:ADB87423.1,	ID:AAK40892.1,	-	-	-	ID:ADM28365.1,	-	ID:ADX84482.1,ID:ADX85494.1,	ID:ADX81799.1,ID:ADX82867.1,	ID:AEB94463.1,	ID:AEE94047.1,	ID:AEM39549.1,	-	ID:EHP68771.1,	-	-	ID:AFZ69939.1,ID:AFZ69961.1,	ID:AGE73344.1,ID:AGE73747.1,	ID:AGE71073.1,ID:AGE71474.1,	ID:AGJ61890.1,ID:AGJ62878.1,	ID:AHC51433.1,ID:AHC51778.1,	ID:EWG08020.1,	ID:BAN91050.1,	ID:EZQ11015.1,	ID:AIM27188.1,ID:AIM28053.1,	ID:AKA76619.1,	ID:AKA73921.1,	ID:AKA79312.1,	ID:AKV74086.1,ID:AKV74886.1,	ID:AKV76326.1,ID:AKV77123.1,	ID:AKV78577.1,ID:AKV79374.1,	ID:AKV80822.1,ID:AKV81619.1,	ID:AKV83066.1,ID:AKV83851.1,	ID:ALL01973.1,	ID:KSW12644.1,	ID:ALU28646.1,ID:ALU30293.1,	ID:ALU31010.1,ID:ALU31362.1,
1632_ABC_transporter-_per...faa	ID:BAA81528.1,ID:BAA81530.1,	ID:BAK54377.1,	ID:AAY81106.1,	-	ID:ABP95043.1,	-	ID:ACP36762.1,	ID:ACP39375.1,	ID:ACP56557.1,	ID:ACR43243.1,	ID:ACP47059.1,	ID:ACP49915.1,	ID:ADB88578.1,	ID:AAK42767.1,	-	-	ID:ADL19779.1,	-	-	ID:ADX86604.1,	ID:ADX83956.1,	ID:AEB95443.1,	ID:AEE92990.1,	-	-	ID:EHP71078.1,	-	-	ID:AFZ71173.1,	ID:AGE73987.1,	ID:AGE71714.1,	ID:AGJ63940.1,	ID:AHC51983.1,	ID:EWG07629.1,	ID:BAN91051.1,ID:BAN91052.1,	ID:EZQ12047.1,	ID:AIM27029.1,	ID:AKA75558.1,	ID:AKA72860.1,	ID:AKA78252.1,	ID:AKV73947.1,	ID:AKV76186.1,	ID:AKV78438.1,	ID:AKV80683.1,	ID:AKV84271.1,	-	-	ID:ALU30081.1,	ID:ALU30771.1,
1635_putative_transcripti...faa	ID:BAA81533.2,	ID:BAB65767.1,	ID:AAY81599.1,	-	ID:ABP94442.1,	-	ID:ACP36338.1,	ID:ACP38930.1,	ID:ACP56134.1,	ID:ACR42798.1,	ID:ACP46570.1,	ID:ACP47725.1,	ID:ADB88104.1,	ID:AAK43274.1,	-	-	-	-	-	ID:ADX86133.1,	ID:ADX83480.1,	ID:AEB95906.1,	ID:AEE94401.1,	-	-	ID:EHP69179.1,	-	-	-	ID:AGE74520.1,	ID:AGE72202.1,	ID:AGJ63488.1,	ID:AHC52334.1,	ID:EWG07787.1,	ID:BAN91054.1,	-	ID:AIM26429.1,	ID:AKA75997.1,	ID:AKA73298.1,	ID:AKA78690.1,	ID:AKV73430.1,	ID:AKV75673.1,	ID:AKV77919.1,	ID:AKV80164.1,	ID:AKV82406.1,	-	-	ID:ALU29629.1,	ID:ALU32362.1,
1636_glyoxalase_family_pr...faa	ID:BAA81535.2,	-	-	-	-	-	-	-	-	-	-	-	-	-	-	-	-	-	-	-	-	-	-	-	-	-	-	-	-	-	-	-	-	-	ID:BAN91055.1,	-	-	-	-	-	-	-	-	-	-	-	-	-	-
1637_maiA.faa	ID:BAA81536.2,	ID:BAB65655.1,	-	-	-	-	-	-	-	-	-	-	-	ID:AAK43043.1,	-	-	-	-	-	-	-	ID:AEB95072.1,	ID:AEE94910.1,	-	-	-	-	-	-	-	-	-	-	ID:EWG07911.1,	-	ID:EZQ11052.1,	-	ID:AKA75802.1,	ID:AKA73104.1,	ID:AKA78494.1,	-	-	-	-	-	-	-	-	-
1638_livK.faa	ID:BAA81537.2,	-	-	-	-	-	-	-	-	-	-	-	-	-	-	-	-	-	-	-	-	-	-	-	-	-	-	ID:AFK51508.1,	-	-	-	-	-	-	-	-	-	-	-	-	-	-	-	-	-	-	-	-	-
1639_livH.faa	ID:BAA81538.2,	-	-	-	-	-	-	-	-	-	-	-	-	-	-	-	ID:ADL19205.1,	-	-	-	-	-	-	ID:AEM38933.1,	-	-	-	ID:AFK51507.1,	ID:AFZ70392.1,	-	-	-	-	-	-	-	-	-	-	-	-	-	-	-	-	-	-	-	-
1640_livM.faa	ID:BAA81539.2,	-	-	-	-	-	-	-	-	-	-	-	-	-	-	-	-	-	-	-	-	-	-	ID:AEM39673.1,	-	-	-	ID:AFK51506.1,	-	-	-	-	-	-	-	-	-	-	-	-	-	-	-	-	-	-	-	-	-
1645_conserved_hypothetic...faa	ID:BAA81549.2,	ID:BAB67396.1,	ID:AAY79617.1,	-	ID:ABP94962.1,	-	ID:ACP34175.1,	ID:ACP36913.1,	ID:ACP54050.1,	ID:ACR40657.1,	ID:ACP44315.1,	ID:ACP47220.1,	ID:ADB85825.1,	ID:AAK42374.1,	-	-	-	-	-	ID:ADX84116.1,	ID:ADX81393.1,	ID:AEB95367.1,	ID:AEE92916.1,	-	-	ID:EHP70835.1,	-	-	ID:AFZ70590.1,	ID:AGE72446.1,	ID:AGE70171.1,	ID:AGJ61502.1,	ID:AHC50707.1,	ID:EWG07583.1,	ID:BAN91057.1,	ID:EZQ06574.1,	ID:AIM26948.1,	ID:AKA75177.1,	ID:AKA72477.1,	ID:AKA77870.1,	ID:AKV73877.1,	ID:AKV76119.1,	ID:AKV78370.1,	ID:AKV80615.1,	ID:AKV82859.1,	-	-	ID:ALU29419.1,	ID:ALU32147.1,
1646_conserved_hypothetic...faa	ID:BAA81551.2,	ID:BAB66611.1,	-	-	-	-	-	-	-	-	-	-	-	-	-	-	ID:ADL18957.1,	ID:ADM27356.1,	-	-	-	-	-	-	-	-	ID:AFH42879.1,	-	ID:AFZ69883.1,	-	-	-	-	-	ID:BAN91058.1,	-	-	-	-	-	-	-	-	-	-	ID:ALL00810.1,	ID:KSW12540.1,	-	-
1648_probable_Na-+--H-+-_...faa	ID:BAA81554.1,	-	-	ID:ABM81167.1,	-	-	-	-	-	-	-	-	-	-	ID:ADG90438.1,	-	-	-	-	-	-	-	-	-	-	-	-	-	-	-	-	-	-	-	-	-	-	-	-	-	-	-	-	-	-	-	-	-	-
1649_putative_ala-tRNApro...faa	ID:BAA81557.2,	-	ID:AAY80498.1,	-	-	-	-	-	-	-	-	-	-	-	ID:ADG91614.1,	-	ID:ADL19895.1,	ID:ADM27289.1,	-	-	-	-	-	-	-	-	ID:AFH43222.1,	-	-	ID:AGE73356.1,	ID:AGE71085.1,	-	ID:AHC51455.1,	-	ID:BAN91061.1,	-	-	-	-	-	-	-	-	-	-	-	-	ID:ALU28636.1,	ID:ALU31351.1,
1650_hypothetical_protein.faa	ID:BAA81558.1,	-	-	-	-	-	-	-	-	-	-	-	-	-	-	-	-	-	-	-	-	-	-	-	-	-	-	-	-	-	-	-	-	-	ID:BAN91062.1,	-	-	-	-	-	-	-	-	-	-	-	-	-	-
1651_TRAP_transporter-_me...faa	ID:BAA81559.2,	-	-	-	-	-	-	-	-	-	-	-	-	-	-	-	-	-	-	-	-	-	-	-	-	-	-	-	-	-	-	-	-	-	ID:BAN91063.1,	-	-	-	-	-	-	-	-	-	-	-	-	-	-
1652_TRAP_transporter-_so...faa	ID:BAA81562.2,	-	-	-	-	-	-	-	-	-	-	-	-	-	-	-	-	-	-	-	-	-	-	-	-	-	-	-	-	-	-	-	-	-	-	-	-	-	-	-	-	-	-	-	-	-	-	-	-
1653_trpC.faa	ID:BAA81563.1,	ID:BAB66268.1,	ID:AAY80757.1,	-	ID:ABP95840.1,	ID:ABU82505.1,	ID:ACP35421.1,	ID:ACP38080.1,	ID:ACP55259.1,	ID:ACR41914.1,	ID:ACP45587.1,	ID:ACP48625.1,	ID:ADB87106.1,	ID:AAK41177.1,	-	-	-	ID:ADM28519.1,	-	ID:ADX85256.1,	ID:ADX82620.1,	ID:AEB94650.1,	ID:AEE94231.1,	ID:AEM39251.1,	-	ID:EHP68400.1,	-	-	ID:AFZ69887.1,	ID:AGE73624.1,	ID:AGE71353.1,	ID:AGJ62634.1,	ID:AHC51683.1,	ID:EWG07021.1,	ID:BAN89497.1,	ID:EZQ06845.1,	ID:AIM27824.1,	ID:AKA76829.1,	ID:AKA74131.1,	ID:AKA79522.1,	ID:AKV74672.1,	ID:AKV76909.1,	ID:AKV79160.1,	ID:AKV81405.1,	ID:AKV83639.1,	ID:ALL00981.1,	ID:KSW12428.1,	ID:ALU30395.1,	ID:ALU31116.1,
1654_trpF.faa	ID:BAA81564.1,	ID:BAK54491.1,	ID:AAY80754.1,	-	ID:ABP95843.1,	ID:ABU82106.1,	ID:ACP35424.1,	ID:ACP38083.1,	ID:ACP55262.1,	ID:ACR41917.1,	ID:ACP45590.1,	ID:ACP48622.1,	ID:ADB87109.1,	ID:AAK41174.1,	-	-	-	ID:ADM28516.1,	-	ID:ADX85259.1,	ID:ADX82623.1,	ID:AEB94647.1,	ID:AEE94234.1,	ID:AEM38483.1,	-	ID:EHP68403.1,	-	-	ID:AFZ69890.1,	ID:AGE73621.1,	ID:AGE71350.1,	ID:AGJ62637.1,	ID:AHC51680.1,	ID:EWG07024.1,	ID:BAN89498.1,	ID:EZQ06842.1,	ID:AIM27827.1,	ID:AKA76826.1,	ID:AKA74128.1,	ID:AKA79519.1,	ID:AKV74675.1,	ID:AKV76912.1,	ID:AKV79163.1,	ID:AKV81408.1,	ID:AKV83642.1,	ID:ALL00984.1,	ID:KSW12425.1,	ID:ALU30398.1,	ID:ALU31119.1,
1656_trpA.faa	ID:BAA81567.1,	ID:BAB66273.1,	ID:AAY80752.1,	-	ID:ABP95845.1,	ID:ABU81614.1,	ID:ACP35426.1,	ID:ACP38085.1,	ID:ACP55264.1,	ID:ACR41919.1,	ID:ACP45592.1,	ID:ACP48620.1,	ID:ADB87111.1,	ID:AAK41172.1,	-	-	-	ID:ADM28514.1,	-	ID:ADX85261.1,	ID:ADX82625.1,	ID:AEB94645.1,	ID:AEE94236.1,	ID:AEM38891.1,	-	ID:EHP68405.1,	-	-	ID:AFZ69892.1,	ID:AGE73619.1,	ID:AGE71348.1,	ID:AGJ62639.1,	ID:AHC51678.1,	ID:EWG07026.1,	ID:BAN89500.1,	ID:EZQ06840.1,	ID:AIM27829.1,	ID:AKA77784.1,	ID:AKA75091.1,	ID:AKA80477.1,	ID:AKV75372.1,	ID:AKV76914.1,	ID:AKV79165.1,	ID:AKV81410.1,	ID:AKV83644.1,	ID:ALL00987.1,	ID:KSW12423.1,	ID:ALU30400.1,	ID:ALU31121.1,
1657_trpD.faa	ID:BAA81568.1,	ID:BAB66272.1,	ID:AAY80753.1,	-	ID:ABP95844.1,	ID:ABU82618.1,	ID:ACP35425.1,	ID:ACP38084.1,	ID:ACP55263.1,	ID:ACR41918.1,	ID:ACP45591.1,	ID:ACP48621.1,	ID:ADB87110.1,	ID:AAK41173.1,	-	-	-	ID:ADM28515.1,	-	ID:ADX85260.1,	ID:ADX82624.1,	ID:AEB94646.1,	ID:AEE94235.1,	ID:AEM39678.1,	-	ID:EHP68404.1,	-	-	ID:AFZ69891.1,	ID:AGE73620.1,	ID:AGE71349.1,	ID:AGJ62638.1,	ID:AHC51679.1,	ID:EWG07025.1,	ID:BAN89501.1,	ID:EZQ06841.1,	ID:AIM27828.1,	ID:AKA76825.1,	ID:AKA74127.1,	ID:AKA79518.1,	ID:AKV74676.1,	ID:AKV76913.1,	ID:AKV79164.1,	ID:AKV81409.1,	ID:AKV83643.1,	ID:ALL00985.1,	ID:KSW12770.1,	ID:ALU30399.1,	ID:ALU31120.1,
1658_trpE.faa	ID:BAA81570.2,	ID:BAB66270.1,	ID:AAY80755.1,	-	ID:ABP95842.1,	ID:ABU82105.1,	ID:ACP35423.1,	ID:ACP38082.1,	ID:ACP55261.1,	ID:ACR41916.1,	ID:ACP45589.1,	ID:ACP48623.1,	ID:ADB87108.1,	ID:AAK41175.1,	-	-	-	ID:ADM28517.1,	-	ID:ADX85258.1,	ID:ADX82622.1,	ID:AEB94648.1,	ID:AEE94233.1,	ID:AEM38902.1,	-	ID:EHP68402.1,	-	-	ID:AFZ69889.1,	ID:AGE73622.1,	ID:AGE71351.1,	ID:AGJ62636.1,	ID:AHC51681.1,	ID:EWG07023.1,	ID:BAN89502.1,	ID:EZQ06843.1,	ID:AIM27826.1,	ID:AKA76827.1,	ID:AKA74129.1,	ID:AKA79520.1,	ID:AKV74674.1,	ID:AKV76911.1,	ID:AKV79162.1,	ID:AKV81407.1,	ID:AKV83641.1,	ID:ALL00983.1,	ID:KSW12426.1,	ID:ALU30397.1,	ID:ALU31118.1,
1659_trpG.faa	ID:BAA81572.1,	ID:BAB66269.1,	ID:AAY80756.1,	-	ID:ABP95841.1,	ID:ABU81649.1,	ID:ACP35422.1,	ID:ACP38081.1,	ID:ACP55260.1,	ID:ACR41915.1,	ID:ACP45588.1,	ID:ACP48624.1,	ID:ADB87107.1,	ID:AAK41176.1,	-	-	-	ID:ADM28518.1,	-	ID:ADX85257.1,	ID:ADX82621.1,	ID:AEB94649.1,	ID:AEE94232.1,	ID:AEM38903.1,	-	ID:EHP68401.1,	-	-	ID:AFZ69888.1,	ID:AGE73623.1,	ID:AGE71352.1,	ID:AGJ62635.1,	ID:AHC51682.1,	ID:EWG07022.1,	ID:BAN89503.1,	ID:EZQ06844.1,	ID:AIM27825.1,	ID:AKA76828.1,	ID:AKA74130.1,	ID:AKA79521.1,	ID:AKV74673.1,	ID:AKV76910.1,	ID:AKV79161.1,	ID:AKV81406.1,	ID:AKV83640.1,	ID:ALL00982.1,	ID:KSW12427.1,	ID:ALU30396.1,	ID:ALU31117.1,
1660_probable_arsenite_ox...faa	ID:BAA81573.2,	ID:BAB67500.1,	-	-	-	-	-	-	-	-	-	-	-	-	-	-	-	-	-	-	-	ID:AEB95714.1,	ID:AEE94756.1,	-	-	-	-	-	-	-	-	-	-	-	ID:BAN91066.1,	ID:EZQ06658.1,	-	-	-	-	-	-	-	-	-	-	-	-	-
1661_probable_arsenite_ox...faa	ID:BAA81580.1,	ID:BAB67501.1,	-	-	-	-	-	-	-	-	-	-	-	-	-	-	-	-	-	-	-	ID:AEB95707.1,	ID:AEE94755.1,	-	-	-	-	-	-	-	-	-	-	-	ID:BAN91067.1,	ID:EZQ06660.1,	-	-	-	-	-	-	-	-	-	-	-	-	-
1662_putative_transcripti...faa	ID:BAA81582.2,	-	-	-	-	-	-	-	-	-	-	-	-	-	-	-	-	-	-	-	-	-	-	-	-	-	-	-	-	-	-	-	-	-	ID:BAN91068.1,	-	-	-	-	-	-	-	-	-	-	-	-	-	-
1663_hypothetical_protein.faa	ID:BAA81584.1,	-	-	-	-	-	-	-	-	-	-	-	-	-	-	-	-	-	-	-	-	-	-	-	-	-	-	-	-	-	-	-	-	-	-	-	-	-	-	-	-	-	-	-	-	-	-	-	-
1664_conserved_hypothetic...faa	ID:BAA81585.2,	-	-	-	-	-	-	-	-	-	-	-	-	-	-	-	-	-	-	-	-	-	-	-	-	-	-	-	-	-	-	-	-	-	ID:BAN91070.1,	-	-	-	-	-	-	-	-	-	-	-	-	-	-
1666_cation-transporting_...faa	ID:BAA81588.2,	-	-	-	-	-	-	-	-	-	-	-	-	-	-	-	-	-	-	-	-	-	-	ID:AEM38968.1,	-	-	-	-	-	-	-	-	-	-	ID:BAN91072.1,	-	-	-	-	-	-	-	-	-	-	ID:ALL00977.1,	-	-	-
1667_hypothetical_protein.faa	ID:BAA81591.1,	-	-	-	-	-	-	-	-	-	-	-	-	-	-	-	-	-	-	-	-	-	-	-	-	-	-	-	-	-	-	-	-	-	ID:BAN91073.1,	-	-	-	-	-	-	-	-	-	-	-	-	-	-
1668_aspC.faa	ID:BAA81592.1,	-	ID:AAY81143.1,	-	-	-	ID:ACP35169.1,	ID:ACP37820.1,	ID:ACP55013.1,	ID:ACR41651.1,	ID:ACP45320.1,	ID:ACP48883.1,	ID:ADB86848.1,	ID:AAK41425.1,	-	-	-	-	-	ID:ADX84997.1,	ID:ADX82364.1,	-	-	-	-	-	-	-	-	ID:AGE74026.1,	ID:AGE71754.1,	ID:AGJ62382.1,	ID:AHC52023.1,	-	ID:BAN91085.1,	-	-	ID:AKA77060.1,	ID:AKA74364.1,	ID:AKA79752.1,	-	-	-	-	-	ID:ALL00371.1,	-	ID:ALU30043.1,	ID:ALU30734.1,
1669_conserved_hypothetic...faa	ID:BAA81594.2,	ID:BAB66395.1,	-	-	-	-	-	-	-	-	-	ID:ACP49168.1,	-	-	-	-	-	-	-	-	-	-	-	-	-	ID:EHP70583.1,	-	-	-	-	-	-	-	-	-	-	-	-	-	-	-	-	-	-	-	-	-	-	-
1670_ABC_transporter-_per...faa	ID:BAA81595.1,	ID:BAB66860.1,	ID:AAY80365.1,	-	ID:ABP94428.1,	ID:ABU81331.1,	ID:ACP34494.1,	ID:ACP37203.1,	ID:ACP54344.1,	ID:ACR40972.1,	ID:ACP44613.1,	ID:ACP49823.1,	ID:ADB86120.1,	ID:AAK42314.1,	ID:ADG90677.1,	-	ID:ADL19276.1,	ID:ADM27103.1,	-	ID:ADX84415.1,	ID:ADX81695.1,	ID:AEB95922.1,	ID:AEE93905.1,	-	ID:AFL66457.1,	ID:EHP69216.1,	ID:AFH42691.1,	ID:AFK51350.1,	ID:AFZ70625.1,	ID:AGE73219.1,	ID:AGE70948.1,	ID:AGJ61786.1,	ID:AHC51333.1,	ID:EWG07453.1,	ID:BAN91086.1,	ID:EZQ10888.1,	ID:AIM26415.1,	ID:AKA77625.1,	ID:AKA74929.1,	ID:AKA80316.1,	ID:AKV73417.1,	ID:AKV75660.1,	ID:AKV77906.1,	ID:AKV80151.1,	ID:AKV82393.1,	ID:ALL00272.1,	ID:KSW12565.1,	ID:ALU28747.1,	ID:ALU31467.1,
1672_putative_flavoredoxi...faa	ID:BAA81597.1,	-	-	-	-	-	-	-	-	-	-	-	-	-	-	-	-	-	-	-	-	-	-	-	-	-	-	-	-	-	-	-	-	-	-	-	-	-	-	-	-	-	-	-	-	-	-	-	-
1673_hypothetical_protein.faa	ID:BAA81598.1,	-	-	-	-	-	ID:ACP34865.1,	ID:ACP37611.1,	ID:ACP54754.1,	ID:ACR41447.1,	ID:ACP45115.1,	ID:ACP49057.1,	ID:ADB86730.1,	-	-	-	-	-	-	-	-	-	-	-	-	-	-	-	-	-	-	-	-	-	-	-	-	-	-	-	-	-	-	-	-	-	-	-	-
1680_hypothetical_protein.faa	ID:BAF34835.1,	-	-	-	-	-	-	-	-	-	-	-	-	-	-	-	-	-	-	-	-	-	-	-	-	-	-	-	-	-	-	-	-	-	ID:BAN91095.1,	-	-	-	-	-	-	-	-	-	-	-	-	-	-
1681_thiosulfate_sulfurtr...faa	ID:BAA81612.2,	ID:BAK54824.1,	ID:AAY81484.1,	-	ID:ABP95371.1,	-	ID:ACP36544.1,	ID:ACP39145.1,	ID:ACP56346.1,	ID:ACR43022.1,	ID:ACP46799.1,	ID:ACP47512.1,	ID:ADB88340.1,	ID:AAK42015.1,	-	-	-	-	-	ID:ADX86363.1,	ID:ADX83703.1,	-	-	-	-	ID:EHP70111.1,	-	-	ID:AFZ70641.1,	ID:AGE74406.1,	ID:AGE72088.1,	ID:AGJ63707.1,	ID:AHC52208.1,	-	ID:BAN91096.1,	-	ID:AIM27357.1,	ID:AKA77457.1,	ID:AKA74761.1,	ID:AKA80147.1,	ID:AKV74238.1,	ID:AKV76477.1,	ID:AKV78729.1,	ID:AKV80974.1,	ID:AKV83215.1,	-	-	ID:ALU29731.1,	ID:ALU32465.1,
1683_hypothetical_protein.faa	ID:BAF34836.1,	-	-	ID:ABM81101.1,	-	ID:ABU82066.1,	-	-	-	-	-	-	-	-	-	-	ID:ADL18854.1,	-	-	-	-	-	-	-	-	-	ID:AFH43282.1,	-	ID:AFZ71008.1,	-	-	-	-	-	ID:BAN91099.1,	-	-	-	-	-	-	-	-	-	-	-	-	-	-
1684_NG-NG-dimethylargini...faa	ID:BAA81618.2,	-	-	-	-	-	-	-	-	-	-	-	-	-	-	-	-	-	-	-	-	-	-	-	-	-	-	-	-	-	-	-	-	-	ID:BAN91100.1,	-	-	-	-	-	-	-	-	-	-	-	-	-	-
1685_hypothetical_protein.faa	ID:BAA81619.1,	-	-	-	-	-	-	-	-	-	-	-	-	-	-	-	-	-	-	-	-	-	-	-	ID:AFL66906.1,	-	-	-	-	-	-	-	-	-	ID:BAN91101.1,	-	-	-	-	-	-	-	-	-	-	-	-	-	-
1686_acsA.faa	ID:BAA81621.1,	ID:BAB65737.1,ID:BAB65795.1,ID:BAB67118.1,	ID:AAY79722.1,ID:AAY80531.1,	-	ID:ABP95511.1,ID:ABP95613.1,	-	ID:ACP36305.1,ID:ACP36567.1,	ID:ACP38896.1,ID:ACP39170.1,	ID:ACP56100.1,ID:ACP56370.1,	ID:ACR42764.1,ID:ACR43046.1,	ID:ACP46533.1,ID:ACP46826.1,	ID:ACP47488.1,ID:ACP47761.1,	ID:ADB88066.1,ID:ADB88366.1,	ID:AAK42970.1,ID:AAK43300.1,	-	-	ID:ADL19004.1,ID:ADL19402.1,	-	-	ID:ADX86093.1,ID:ADX86388.1,	ID:ADX83447.1,ID:ADX83727.1,	ID:AEB94849.1,ID:AEB94985.1,	ID:AEE93804.1,ID:AEE93891.1,ID:AEE94937.1,	ID:AEM38843.1,	-	ID:EHP68110.1,ID:EHP70021.1,	-	-	ID:AFZ69851.1,ID:AFZ70502.1,ID:AFZ70550.1,	ID:AGE72556.1,ID:AGE73390.1,	ID:AGE70281.1,ID:AGE71120.1,	ID:AGJ63454.1,ID:AGJ63731.1,	ID:AHC50804.1,ID:AHC51475.1,	ID:EWG07995.1,ID:EWG06790.1,ID:EWG06810.1,	ID:BAN91102.1,	ID:EZQ11066.1,ID:EZQ01994.1,ID:EZQ02035.1,	ID:AIM27495.1,ID:AIM27597.1,	ID:AKA75743.1,ID:AKA76021.1,	ID:AKA73045.1,ID:AKA73322.1,	ID:AKA78435.1,ID:AKA78714.1,	ID:AKV74365.1,ID:AKV74457.1,	ID:AKV76604.1,ID:AKV76696.1,	ID:AKV78856.1,ID:AKV78947.1,	ID:AKV81101.1,ID:AKV81192.1,	ID:AKV83339.1,ID:AKV83432.1,	ID:ALL00416.1,	ID:KSW11603.1,ID:KSW12490.1,	ID:ALU28606.1,ID:ALU29318.1,	ID:ALU31320.1,ID:ALU32047.1,
1687_acsA.faa	ID:BAA81622.2,	-	-	-	-	-	-	-	-	-	-	-	-	-	-	-	-	-	-	-	-	-	-	-	-	-	-	-	-	-	-	-	-	-	-	-	-	-	-	-	-	-	-	-	-	-	-	-	-
1688_molybdopterin_oxidor...faa	ID:BAA81623.2,	ID:BAB66929.1,	ID:AAY81395.1,	-	ID:ABP94990.1,	-	ID:ACP36625.1,	ID:ACP39231.1,	ID:ACP56417.1,	ID:ACR43100.1,	ID:ACP46904.1,	ID:ACP47416.1,	ID:ADB88436.1,	ID:AAK42907.1,	-	-	-	-	-	ID:ADX86472.1,	ID:ADX83796.1,	ID:AEB95395.1,	ID:AEE93126.1,	-	-	ID:EHP70531.1,	-	-	-	ID:AGE74310.1,	ID:AGE71994.1,	ID:AGJ63795.1,	ID:AHC52123.1,	ID:EWG06719.1,	-	ID:EZQ02012.1,	ID:AIM26976.1,	ID:AKA77704.1,	ID:AKA75011.1,	ID:AKA80396.1,	ID:AKV73900.1,	ID:AKV76142.1,	ID:AKV78393.1,	ID:AKV80638.1,	ID:AKV82880.1,	-	-	ID:ALU29811.1,	ID:ALU32550.1,
1689_molybdopterin_oxidor...faa	ID:BAA81625.1,	-	-	-	-	-	-	-	-	-	-	-	-	-	-	-	-	-	-	-	-	-	-	-	-	-	-	-	-	-	-	-	-	-	ID:BAN91104.1,	-	-	-	-	-	-	-	-	-	-	-	-	-	-
1690_molybdopterin_oxidor...faa	ID:BAA81628.1,	-	-	-	-	-	-	-	-	-	-	-	-	-	-	-	-	-	-	-	-	-	-	-	-	ID:EHP70965.1,	-	-	-	-	-	-	-	-	ID:BAN91105.1,	-	-	-	-	-	-	-	-	-	-	-	-	-	-
1691_hypothetical_protein.faa	ID:BAA81630.2,	-	-	-	-	-	-	-	-	-	-	-	-	-	-	-	-	-	-	-	-	-	-	-	-	-	-	-	-	-	-	-	-	-	ID:BAN91106.1,	-	-	-	-	-	-	-	-	-	-	-	-	-	-
1693_hypothetical_protein.faa	ID:BAA81634.1,	-	-	-	-	-	-	-	-	-	-	-	-	-	-	-	-	-	-	-	-	-	-	ID:AEM38204.1,	-	-	-	-	-	-	-	-	-	-	-	-	-	-	-	-	-	-	-	-	-	-	-	-	-
1694_hypothetical_protein.faa	ID:BAF34837.1,	-	-	-	-	-	-	-	-	-	-	-	-	-	-	-	-	ID:ADM28120.1,	-	-	-	-	-	-	-	-	-	-	-	-	-	-	-	-	-	-	-	-	-	-	-	-	-	-	-	-	-	-	-
1695_hypothetical_protein.faa	ID:BAA81635.2,	-	-	-	-	-	-	-	-	-	-	-	-	-	-	-	-	-	-	-	-	-	-	-	-	-	-	-	-	-	-	-	-	-	-	-	-	-	-	-	-	-	-	-	-	-	-	-	-
1696_hypothetical_protein.faa	ID:BAF34838.1,	-	-	-	-	-	-	-	-	-	-	-	-	-	-	-	-	-	-	-	-	-	-	-	-	-	-	-	-	-	-	-	-	-	-	-	-	-	-	-	-	-	-	-	-	-	-	-	-
1697_hypothetical_protein.faa	ID:BAF34839.1,	-	-	-	-	-	-	-	-	-	-	-	-	-	-	-	-	-	-	-	-	-	-	-	-	-	-	-	-	-	-	-	-	-	-	-	-	-	-	-	-	-	-	-	-	-	-	-	-
1698_hypothetical_protein.faa	ID:BAF34840.1,	-	-	-	-	-	-	-	-	-	-	-	-	-	-	-	-	-	-	-	-	-	-	-	-	-	-	-	-	-	-	-	-	-	-	-	-	-	-	-	-	-	-	-	-	-	-	-	-
1699_hypothetical_protein.faa	ID:BAA81637.1,	-	-	-	-	-	-	-	-	-	-	-	-	-	-	-	-	-	-	-	-	-	-	-	-	-	-	-	-	-	-	-	-	-	-	-	-	-	-	-	-	-	-	-	-	-	-	-	-
1700_hypothetical_protein.faa	ID:BAA81638.2,	-	-	-	-	-	-	-	-	-	-	-	-	-	-	-	-	ID:ADM27331.1,	-	-	-	-	-	ID:AEM39040.1,	-	-	-	-	-	-	-	-	-	-	-	-	-	-	-	-	-	-	-	-	-	-	-	-	-
1701_hypothetical_protein.faa	-	ID:BAK54119.1,	ID:AAY79738.1,	-	-	-	ID:ACP34675.1,	ID:ACP37993.1,	-	ID:ACR41826.1,	-	ID:ACP48895.1,	ID:ADB86744.1,	-	-	-	-	-	-	-	-	-	ID:AEE94469.1,	-	-	ID:EHP70127.1,	-	-	-	ID:AGE72572.1,	ID:AGE70297.1,	-	ID:AHC50820.1,	-	-	-	-	ID:AKA77332.1,	ID:AKA74638.1,	ID:AKA80023.1,	-	-	-	-	-	-	-	ID:ALU29302.1,	ID:ALU32031.1,
1702_hypothetical_protein.faa	-	ID:BAB64942.1,ID:BAB66853.1,	-	-	-	-	ID:ACP34544.1,	-	ID:ACP54380.1,	-	ID:ACP44675.1,	ID:ACP49588.1,	ID:ADB86183.1,	ID:AAK41717.1,	-	-	-	-	-	-	-	-	ID:AEE94848.1,	-	-	-	-	-	-	-	-	-	-	-	-	-	-	ID:AKA77219.1,	ID:AKA74523.1,	ID:AKA79911.1,	-	-	-	-	-	-	-	-	-
1703_vapC1.faa	-	ID:BAB64943.1,	-	-	-	-	-	ID:ACP37271.1,	ID:ACP54427.1,	ID:ACR41067.1,	-	ID:ACP49554.1,	-	ID:AAK41718.1,	-	-	-	-	-	ID:ADX84493.1,	ID:ADX82339.1,	-	-	-	-	-	-	-	-	-	-	ID:AGJ61904.1,	-	-	-	-	-	ID:AKA77218.2,	ID:AKA74522.2,	ID:AKA79910.2,	-	-	-	-	-	-	-	-	-
1704_vapB1.faa	-	ID:BAB64945.1,ID:BAB65911.1,	ID:AAY81250.1,ID:AAY81282.1,	ID:ABM81176.1,	-	-	-	ID:ACP37272.1,	ID:ACP54428.1,	ID:ACR41068.1,	-	ID:ACP49553.1,	-	ID:AAK41719.1,	-	ID:ADI32031.1,	-	ID:ADM27589.1,ID:ADM28523.1,	-	ID:ADX84494.1,	ID:ADX82338.1,	-	ID:AEE94869.1,	ID:AEM38424.1,	ID:AFL66346.1,	-	ID:AFH42012.1,	-	-	ID:AGE74153.1,ID:AGE74189.1,	ID:AGE71880.1,ID:AGE71916.1,	ID:AGJ61905.1,	-	ID:EWG06410.1,ID:EWG06542.1,	-	-	-	ID:AKA77819.2,	ID:AKA75126.2,	ID:AKA80514.2,	-	-	-	-	-	ID:ALL00342.1,	-	ID:ALU29914.1,ID:ALU29945.1,	ID:ALU32656.1,ID:ALU32688.1,
1705_hypothetical_protein.faa	-	ID:BAB64946.1,	-	-	-	-	-	-	-	-	-	-	-	-	-	-	-	-	-	-	-	-	-	-	-	-	-	-	-	-	-	-	-	-	-	-	-	-	-	-	-	-	-	-	-	-	-	-	-
1706_hypothetical_protein.faa	-	ID:BAB64948.1,	-	-	-	-	-	-	-	-	-	-	-	-	-	-	-	-	-	-	-	-	-	-	-	-	-	-	-	-	-	-	-	-	-	-	-	-	-	-	-	-	-	-	-	-	-	-	-
1707_prolyl_endopeptidase.faa	-	ID:BAB64949.1,	-	-	ID:ABP95458.1,	-	-	-	-	-	-	-	-	-	-	-	-	-	-	-	-	ID:AEB95009.1,	ID:AEE93316.1,	-	-	ID:EHP71312.1,	-	-	-	ID:AGE74382.1,	-	-	-	-	-	-	ID:AIM27443.1,	-	-	-	ID:AKV74317.1,	ID:AKV76556.1,	ID:AKV78808.1,	ID:AKV81053.1,	ID:AKV83292.1,	-	-	-	-
1709_hypothetical_protein.faa	-	ID:BAB64951.1,	-	-	-	-	-	-	-	-	-	-	-	-	-	-	-	-	-	-	-	-	-	-	-	-	-	-	-	-	-	-	-	-	-	-	-	-	-	-	-	-	-	-	-	-	-	-	-
1710_hypothetical_protein.faa	-	ID:BAK54120.1,	-	-	-	-	ID:ACP34773.1,	-	-	-	-	-	-	-	-	-	-	-	-	-	-	-	-	-	-	-	-	-	-	-	-	-	-	-	-	-	-	-	-	-	-	-	-	-	-	-	-	-	-
1711_hypothetical_protein.faa	-	ID:BAB64953.1,	-	-	-	-	ID:ACP34774.1,	ID:ACP37680.1,	ID:ACP54875.1,	-	-	-	-	ID:AAK41656.1,	-	-	-	-	-	-	-	-	-	-	-	-	-	-	-	-	-	-	-	-	-	ID:EZQ10600.1,	-	-	-	-	-	-	-	-	-	-	-	-	-
1712_hypothetical_protein.faa	-	ID:BAB64954.1,	-	-	-	-	ID:ACP34775.1,	-	-	-	-	-	-	-	-	-	-	-	-	-	-	-	-	-	-	-	-	-	-	-	-	-	-	-	-	-	-	-	-	-	-	-	-	-	-	-	-	-	-
1713_hypothetical_protein.faa	-	ID:BAK54121.1,	ID:AAY81346.1,	-	ID:ABP95320.1,	-	ID:ACP34777.1,	ID:ACP37678.1,	ID:ACP54873.1,	-	-	-	-	ID:AAK41658.1,	-	-	-	-	-	-	-	-	-	-	-	ID:EHP69652.1,	-	-	-	ID:AGE74260.1,	-	-	ID:AHC52236.1,	ID:EWG06574.1,	-	ID:EZQ10609.1,	ID:AIM27306.1,	-	-	-	ID:AKV74190.1,	ID:AKV76429.1,	ID:AKV78681.1,	ID:AKV80926.1,	ID:AKV83168.1,	-	-	ID:ALU29855.1,	ID:ALU32594.1,
1714_putative_CRISPR-asso...faa	-	ID:BAB64956.1,	-	-	ID:ABP95321.1,	-	ID:ACP34778.1,	ID:ACP37677.1,	ID:ACP54872.1,	-	-	-	-	ID:AAK41659.1,	-	-	-	-	-	-	-	ID:AEB95249.1,	ID:AEE93258.1,	-	-	ID:EHP69653.1,	-	-	-	-	-	-	ID:AHC52237.1,	ID:EWG06575.1,	-	ID:EZQ10608.1,ID:EZQ01539.1,	ID:AIM27307.1,	-	-	-	ID:AKV74191.1,	ID:AKV76430.1,	ID:AKV78682.1,	ID:AKV80927.1,	ID:AKV84306.1,	-	-	-	-
1715_putative_CRISPR-asso...faa	-	ID:BAB64957.1,	ID:AAY81345.1,	-	ID:ABP95322.1,	-	ID:ACP34779.1,	ID:ACP37676.1,	ID:ACP54871.1,	-	-	-	-	ID:AAK41660.1,	-	-	-	-	-	-	-	ID:AEB95248.1,	-	-	-	ID:EHP69921.1,	-	-	-	ID:AGE74259.1,	-	-	ID:AHC52238.1,	ID:EWG06576.1,	-	ID:EZQ10607.1,	ID:AIM27308.1,	-	-	-	ID:AKV74192.1,	ID:AKV76431.1,	ID:AKV78683.1,	ID:AKV80928.1,	ID:AKV83169.1,	-	-	ID:ALU29856.1,	ID:ALU32595.1,
1716_hypothetical_protein.faa	-	ID:BAB64959.1,	ID:AAY81344.1,	-	ID:ABP95323.1,	-	ID:ACP34780.1,	ID:ACP37675.1,	ID:ACP54870.1,	-	-	-	-	ID:AAK41661.1,	-	-	-	-	-	-	-	-	-	-	-	ID:EHP69922.1,	-	-	-	ID:AGE74258.1,	-	-	ID:AHC52239.1,	ID:EWG06577.1,	-	ID:EZQ10606.1,	ID:AIM27309.1,	-	-	-	ID:AKV74193.1,	ID:AKV76432.1,	ID:AKV78684.1,	ID:AKV80929.1,	ID:AKV83170.1,	-	-	ID:ALU29857.1,	ID:ALU32596.1,
1717_hypothetical_protein.faa	-	ID:BAB64960.1,	ID:AAY81342.1,	-	ID:ABP95324.1,	-	ID:ACP34781.1,	ID:ACP37674.1,	ID:ACP54869.1,	-	-	-	-	-	-	-	-	-	-	-	-	ID:AEB95244.1,	-	-	-	ID:EHP69924.1,	-	-	-	ID:AGE74256.1,	-	-	ID:AHC52240.1,	ID:EWG06578.1,	-	ID:EZQ10628.1,	ID:AIM27310.1,	-	-	-	ID:AKV74194.1,	ID:AKV76433.1,	ID:AKV78685.1,	ID:AKV80930.1,	ID:AKV83171.1,	-	-	ID:ALU29858.1,	ID:ALU32598.1,
1718_hypothetical_protein.faa	-	ID:BAB64961.1,	ID:AAY81341.1,	-	ID:ABP95325.1,	-	ID:ACP34782.1,	ID:ACP37673.1,	ID:ACP54868.1,	-	-	-	-	ID:AAK41664.1,	-	-	-	-	-	-	-	ID:AEB95243.1,	-	-	-	ID:EHP69925.1,	-	-	-	ID:AGE74255.1,	-	-	ID:AHC52241.1,	ID:EWG06579.1,	-	ID:EZQ10605.1,	ID:AIM27311.1,	-	-	-	ID:AKV74195.1,	ID:AKV76434.1,	ID:AKV78686.1,	ID:AKV80931.1,	ID:AKV83172.1,	-	-	ID:ALU29859.1,	ID:ALU32599.1,
1719_hypothetical_protein.faa	-	ID:BAK54122.1,	ID:AAY81340.1,	-	ID:ABP95326.1,	-	ID:ACP34783.1,	ID:ACP37672.1,	ID:ACP54867.1,	-	-	-	-	ID:AAK41665.1,	-	-	-	-	-	-	-	ID:AEB95242.1,	-	-	-	ID:EHP69926.1,	-	-	-	ID:AGE74254.1,	-	-	ID:AHC52242.1,	ID:EWG06580.1,	-	ID:EZQ10604.1,	ID:AIM27312.1,	-	-	-	ID:AKV74196.1,	ID:AKV76435.1,	ID:AKV78687.1,	ID:AKV80932.1,	ID:AKV83173.1,	-	-	ID:ALU29860.1,	ID:ALU32600.1,
1720_hypothetical_protein.faa	-	ID:BAB64963.1,	ID:AAY81339.1,	-	ID:ABP95327.1,	-	ID:ACP34784.1,	ID:ACP37671.1,	ID:ACP54866.1,	-	-	-	-	ID:AAK41666.1,	-	-	-	-	-	-	-	ID:AEB95241.1,	-	-	-	ID:EHP69927.1,	-	-	-	ID:AGE74253.1,	-	-	ID:AHC52243.1,	ID:EWG06581.1,	-	ID:EZQ10627.1,	ID:AIM27313.1,	-	-	-	ID:AKV74197.1,	ID:AKV76436.1,	ID:AKV78688.1,	ID:AKV80933.1,	ID:AKV83174.1,	-	-	ID:ALU29861.1,	ID:ALU32601.1,
1721_hypothetical_protein.faa	-	ID:BAB64964.1,	-	-	-	-	ID:ACP35096.1,	ID:ACP37424.1,	ID:ACP54572.1,	ID:ACR41244.1,	ID:ACP44844.1,	ID:ACP49263.1,	ID:ADB86368.1,	-	-	-	-	-	-	-	-	-	-	-	-	-	-	-	-	-	-	-	-	-	-	-	-	-	-	-	-	-	-	-	-	-	-	-	-
1722_vapB2.faa	-	ID:BAB64965.1,	-	-	-	-	ID:ACP36528.1,	ID:ACP39131.1,	ID:ACP56331.1,	ID:ACR43007.1,	ID:ACP46781.1,	ID:ACP47528.1,	ID:ADB88322.1,	-	-	-	-	ID:ADM27463.1,	-	ID:ADX86346.1,	ID:ADX83685.1,	-	-	-	-	-	-	ID:AFK50594.1,	-	-	-	ID:AGJ63691.1,	-	-	-	-	-	ID:AKA75809.1,	ID:AKA73111.1,	ID:AKA78501.1,	-	-	-	-	-	ID:ALL01459.1,	-	-	-
1723_vapC2.faa	-	ID:BAK54123.1,	-	ID:ABM80486.1,	-	-	ID:ACP36527.1,	ID:ACP39130.1,	ID:ACP56330.1,	ID:ACR43006.1,	ID:ACP46780.1,	ID:ACP47529.1,	ID:ADB88321.1,	-	-	-	-	-	-	ID:ADX86345.1,	ID:ADX83684.1,	-	-	-	-	-	-	ID:AFK50595.1,	-	-	-	ID:AGJ63690.1,	-	-	-	-	-	ID:AKA75810.1,	ID:AKA73112.1,	ID:AKA78502.1,	-	-	-	-	-	ID:ALL01458.1,	-	-	-
1724_hypothetical_protein.faa	-	ID:BAB64968.1,	-	-	-	-	-	-	-	ID:ACR41494.1,	-	ID:ACP49153.1,	ID:ADB86635.1,	-	-	-	-	-	-	ID:ADX84957.1,	ID:ADX81912.1,	-	-	-	-	ID:EHP70001.1,	-	-	-	-	-	ID:AGJ62250.1,	ID:AHC52226.1,	-	-	-	-	-	-	-	-	-	-	-	-	-	-	-	-
1725_putative_transposase.faa	-	ID:BAB64969.1,	-	-	-	-	ID:ACP35001.1,	-	ID:ACP55396.1,ID:ACP56432.1,	ID:ACR43118.1,	-	ID:ACP47698.1,ID:ACP48337.1,ID:ACP49175.1,ID:ACP49180.1,ID:ACP49398.1,	ID:ADB86442.1,	ID:AAK42284.1,	-	ID:ADI31453.1,	-	-	-	-	ID:ADX82337.1,	-	ID:AEE94642.1,	-	-	ID:EHP68065.1,ID:EHP70934.1,	-	ID:AFK51535.1,	-	-	-	ID:AGJ61837.1,ID:AGJ62231.1,ID:AGJ62331.1,ID:AGJ63881.1,	-	-	-	-	-	ID:AKA77592.1,	ID:AKA74896.1,	ID:AKA80282.1,	-	-	-	-	-	-	-	-	-
1726_cas4.faa	-	ID:BAB64972.1,	-	-	-	-	-	ID:ACP37669.1,	ID:ACP54864.1,	-	-	-	-	ID:AAK41628.1,	-	-	-	-	-	-	-	ID:AEB95211.1,	ID:AEE93249.1,	-	-	ID:EHP69930.1,	-	-	-	-	-	-	ID:AHC52230.1,	-	-	ID:EZQ01513.1,	-	ID:AKA77165.1,	ID:AKA74470.1,	ID:AKA79857.1,	-	-	-	-	-	-	-	-	-
1727_hypothetical_protein.faa	-	ID:BAK54124.1,ID:BAB65933.1,	ID:AAY80420.1,	-	ID:ABP95314.1,	-	ID:ACP34769.1,	ID:ACP37667.1,	ID:ACP54863.1,	-	-	ID:ACP49149.1,	ID:ADB86627.1,	ID:AAK41632.1,ID:AAK42262.1,	-	-	-	-	-	ID:ADX84544.1,	-	ID:AEB95213.1,ID:AEB95239.1,	ID:AEE93248.1,ID:AEE94971.1,	ID:AEM38356.1,ID:AEM38388.1,	-	ID:EHP70005.1,	-	-	-	ID:AGE73275.1,	ID:AGE71004.1,	ID:AGJ61961.1,	ID:AHC51373.1,ID:AHC52245.1,	ID:EWG06582.1,	-	ID:EZQ10584.1,	ID:AIM27300.1,	ID:AKA77169.1,ID:AKA77573.1,	ID:AKA74474.1,ID:AKA74877.1,	ID:AKA79861.1,ID:AKA80263.1,	ID:AKV74186.1,	ID:AKV76425.1,	ID:AKV78677.1,	ID:AKV80922.1,	ID:AKV84303.1,	ID:ALL01391.1,	-	ID:ALU28699.1,	ID:ALU31417.1,
1728_cas2.faa	-	ID:BAK54125.1,	ID:AAY81309.1,	-	-	-	ID:ACP34787.1,	ID:ACP37663.1,	ID:ACP54859.1,	-	-	-	-	ID:AAK41639.1,	-	-	-	-	-	-	-	ID:AEB95208.1,	ID:AEE93268.1,	-	-	ID:EHP69932.1,	-	-	-	ID:AGE74222.1,	ID:AGE71950.1,	-	ID:AHC52228.1,	ID:EWG06573.1,	-	ID:EZQ01512.1,	-	ID:AKA77817.2,	ID:AKA75124.2,	ID:AKA80512.2,	-	-	-	-	-	-	-	ID:ALU29888.1,	ID:ALU32628.1,
1731_hypothetical_protein.faa	-	ID:BAB64979.1,	-	-	-	-	-	ID:ACP37657.1,	ID:ACP54853.1,	-	-	-	-	ID:AAK41633.1,	-	-	-	-	-	-	-	-	-	-	-	-	-	-	-	-	-	-	ID:AHC52235.1,	-	-	-	-	ID:AKA77170.1,	ID:AKA74475.1,	ID:AKA79862.1,	-	-	-	-	-	-	-	-	-
1733_cas5.faa	-	ID:BAB64981.1,	-	-	-	-	-	ID:ACP37659.1,	ID:ACP54855.1,	-	-	-	-	ID:AAK41635.1,	-	-	-	-	-	-	-	-	-	-	-	-	-	-	-	-	-	-	ID:AHC52233.1,	-	-	-	-	ID:AKA77172.1,	ID:AKA74477.2,	ID:AKA79864.2,	-	-	-	-	-	-	-	-	-
1734_hypothetical_protein.faa	-	ID:BAB64982.1,	-	-	-	-	-	ID:ACP37660.1,	ID:ACP54856.1,	-	-	-	-	ID:AAK41636.1,	-	-	-	-	-	-	-	-	-	-	-	-	-	-	-	-	-	-	ID:AHC52650.1,	-	-	-	-	ID:AKA77173.1,	ID:AKA74478.1,	ID:AKA79865.1,	-	-	-	-	-	-	-	-	-
1735_cas3.faa	-	ID:BAK54126.1,	-	-	-	-	ID:ACP34614.1,	ID:ACP37293.1,ID:ACP37661.1,	ID:ACP54450.1,ID:ACP54857.1,	ID:ACR41093.1,	ID:ACP44742.1,	ID:ACP49504.1,	ID:ADB86267.1,	ID:AAK41507.1,ID:AAK41637.1,	-	-	-	-	-	ID:ADX84510.1,	ID:ADX82301.1,	-	-	-	-	-	-	-	-	-	-	ID:AGJ61926.1,	ID:AHC52232.1,	-	-	-	-	ID:AKA77128.1,ID:AKA77174.1,	ID:AKA74433.1,ID:AKA75123.1,	ID:AKA79821.1,ID:AKA79866.1,	-	-	-	-	-	-	-	-	-
1736_putative_CRISPR-asso...faa	-	ID:BAB64984.1,	-	-	-	-	-	ID:ACP37662.1,	ID:ACP54858.1,	-	-	-	-	ID:AAK41638.1,	-	-	-	-	-	-	-	-	-	-	-	-	-	-	-	-	-	-	ID:AHC52648.1,	-	-	-	-	ID:AKA77175.1,	ID:AKA74479.1,	ID:AKA79867.1,	-	-	-	-	-	-	-	-	-
1737_cas6.faa	-	ID:BAB64985.1,ID:BAK54652.1,	ID:AAY81307.1,	-	-	-	-	ID:ACP37665.1,	ID:ACP54861.1,	-	-	-	-	ID:AAK41641.1,	-	-	-	-	-	-	-	-	ID:AEE93270.1,	-	-	ID:EHP70006.1,	-	-	-	ID:AGE74219.1,	ID:AGE71947.1,	-	ID:AHC52244.1,	ID:EWG06486.1,	-	ID:EZQ07085.1,	-	ID:AKA77177.1,	ID:AKA74481.1,	ID:AKA79869.1,	-	-	-	-	-	-	-	ID:ALU29890.1,	ID:ALU32630.1,
1739_vapC3.faa	-	ID:BAB64987.1,	-	-	-	-	ID:ACP34995.1,	-	-	ID:ACR41442.1,	ID:ACP45147.1,	-	ID:ADB86447.1,	ID:AAK41942.1,	-	-	-	-	-	-	-	-	ID:AEE93283.1,	ID:AEM38490.1,	-	-	-	-	-	-	-	-	-	-	-	-	-	ID:AKA77385.1,	ID:AKA74691.1,	ID:AKA80076.1,	-	-	-	-	-	-	-	-	-
1740_vapB3.faa	-	ID:BAB64988.1,	-	-	-	-	ID:ACP34996.1,	-	-	ID:ACR41441.1,	ID:ACP45148.1,	-	ID:ADB86446.1,	-	-	-	-	-	-	-	-	-	ID:AEE93282.1,	ID:AEM38489.1,	-	-	-	-	-	-	-	-	-	-	-	ID:EZQ01640.1,	-	ID:AKA77384.1,	ID:AKA74690.1,	ID:AKA80075.1,	-	-	-	-	-	-	-	-	-
1741_hypothetical_protein.faa	-	ID:BAB64989.1,	-	-	-	-	-	ID:ACP37316.1,	ID:ACP54473.1,	ID:ACR41121.1,	ID:ACP44707.1,	-	ID:ADB86229.1,	ID:AAK41698.1,	-	-	-	-	-	-	-	-	-	-	-	-	-	ID:AFK51451.1,	-	-	-	-	-	-	-	-	-	ID:AKA77202.1,	ID:AKA74506.1,	ID:AKA79894.1,	-	-	-	-	-	-	-	-	-
1742_hypothetical_protein.faa	-	ID:BAK54127.1,	-	-	-	-	-	ID:ACP37315.1,	ID:ACP54472.1,	ID:ACR41120.1,	-	-	ID:ADB86230.1,	ID:AAK41697.1,	-	-	-	-	-	-	-	-	-	-	-	-	-	-	-	-	-	-	-	-	-	-	-	ID:AKA77201.1,	ID:AKA74505.1,	ID:AKA79893.1,	-	-	-	-	-	-	-	-	-
1743_hypothetical_protein.faa	-	ID:BAB64991.1,	-	-	-	-	-	-	-	-	-	-	-	-	-	-	-	-	-	-	-	-	-	-	-	-	-	-	-	-	-	-	-	-	-	-	-	-	-	-	-	-	-	-	-	-	-	-	-
1744_hypothetical_protein.faa	-	ID:BAK54128.1,	-	-	-	-	-	-	-	-	-	-	-	-	-	-	-	-	-	-	-	-	-	-	-	-	-	-	-	-	-	-	-	-	-	-	-	-	-	-	-	-	-	-	-	-	-	-	-
1745_hypothetical_protein.faa	-	ID:BAK54129.1,ID:BAB66649.1,	-	-	-	-	-	-	-	-	-	-	-	ID:AAK41883.1,	-	-	-	-	-	ID:ADX84973.1,	ID:ADX81924.1,	-	ID:AEE93149.1,	ID:AEM39094.1,	-	-	-	-	-	-	-	ID:AGJ62239.1,	-	-	-	-	-	ID:AKA77312.1,	ID:AKA74616.1,	ID:AKA80003.1,	-	-	-	-	-	-	-	-	-
1746_hypothetical_protein.faa	-	ID:BAK54130.1,	-	-	-	-	-	-	-	-	-	-	-	-	-	-	-	-	-	-	-	-	-	-	-	-	-	-	-	-	-	-	-	-	-	-	-	-	-	-	-	-	-	-	-	-	-	-	-
1748_putative_NAD-depende...faa	-	ID:BAB64994.1,	-	-	-	-	-	-	-	-	-	-	-	-	-	-	-	-	-	-	-	-	-	-	-	-	-	-	-	-	-	-	-	-	-	-	-	-	-	-	-	-	-	-	-	-	-	-	-
1749_hypothetical_protein.faa	-	ID:BAB64995.1,	ID:AAY81418.1,	-	-	-	-	-	-	-	-	-	-	ID:AAK41858.1,	-	-	-	-	-	-	-	-	-	-	-	ID:EHP69999.1,	-	-	-	ID:AGE74335.1,	ID:AGE72018.1,	-	ID:AHC52143.1,	-	-	-	-	ID:AKA77286.1,	ID:AKA74590.1,	ID:AKA79978.1,	-	-	-	-	-	-	-	ID:ALU29792.1,	ID:ALU32530.1,
1751_putative_transposase...faa	-	ID:BAB64997.1,ID:BAB66079.1,ID:BAB66129.1,	-	-	-	-	-	-	-	-	-	-	-	-	-	-	-	-	-	-	-	-	-	-	-	-	-	-	-	-	-	-	-	-	-	-	-	-	-	-	-	-	-	-	-	-	-	-	-
1752_transposase_for_inse...faa	-	ID:BAB64998.1,ID:BAB65680.1,ID:BAB66078.1,ID:BAB66128.1,ID:BAB66194.1,ID:BAB66997.1,ID:BAB67665.1,	-	-	ID:ABP96325.1,	-	ID:ACP34628.1,ID:ACP34739.1,ID:ACP34753.1,ID:ACP34885.1,ID:ACP34895.1,ID:ACP35107.1,ID:ACP36039.1,	ID:ACP37348.1,ID:ACP37749.1,	ID:ACP54561.1,ID:ACP54940.1,	ID:ACR41221.1,ID:ACR41233.1,ID:ACR41548.1,ID:ACR41582.1,	-	-	ID:ADB86351.1,	ID:AAK41701.1,	-	-	-	-	-	ID:ADX84499.1,ID:ADX84775.1,ID:ADX84818.1,ID:ADX84856.1,ID:ADX84959.1,ID:ADX86657.1,	ID:ADX81947.1,ID:ADX81962.1,ID:ADX82224.1,ID:ADX84012.1,	-	-	-	-	ID:EHP68945.1,ID:EHP71178.1,ID:EHP70096.1,	-	-	-	-	-	ID:AGJ61878.1,ID:AGJ62334.1,	-	-	-	ID:EZQ11065.1,	ID:AIM28308.1,	ID:AKA77205.1,	ID:AKA74509.1,	ID:AKA79897.1,	ID:AKV75109.1,	ID:AKV77347.1,	ID:AKV79598.1,	ID:AKV81843.1,	ID:AKV84078.1,	ID:ALL00769.1,	-	-	-
1754_putative_oxidoreduct...faa	-	ID:BAK54132.1,	-	-	-	-	-	-	-	-	-	-	-	-	-	-	-	-	-	-	-	-	-	-	-	-	-	-	-	-	-	-	-	-	-	-	-	-	-	-	-	-	-	-	-	-	-	-	-
1755_transposase_for_inse...faa	-	ID:BAK54133.1,ID:BAK54147.1,	-	-	-	-	-	-	-	-	-	ID:ACP49827.1,	-	ID:AAK40860.1,	-	-	-	-	-	-	-	-	-	-	-	-	-	-	-	-	-	-	-	-	-	-	-	ID:AYN75766.1,	ID:AYN75603.1,	ID:AYP18600.1,	-	-	-	-	-	-	-	-	-
1756_putative_oxidoreduct...faa	-	ID:BAB65002.1,	-	-	-	-	-	-	-	-	-	-	-	-	-	-	-	-	-	-	-	-	-	-	-	-	-	-	-	-	-	-	-	-	-	-	-	-	-	-	-	-	-	-	-	-	-	-	-
1757_enoyl-CoA_hydratase.faa	-	ID:BAB65003.1,	ID:AAY81357.1,	-	-	-	ID:ACP34816.1,	ID:ACP37652.1,	ID:ACP54849.1,	ID:ACR41483.1,	ID:ACP45059.1,	-	ID:ADB86678.1,	-	-	-	-	-	-	-	ID:ADX82082.1,	-	-	-	-	-	-	-	-	ID:AGE74272.1,	-	-	ID:AHC52090.1,	-	-	-	-	-	-	-	-	-	-	-	-	-	-	ID:ALU29845.1,	ID:ALU32584.1,
1758_acsA.faa	-	ID:BAB65005.1,	ID:AAY81356.1,	-	-	-	ID:ACP34815.1,	ID:ACP37651.1,	ID:ACP54848.1,	ID:ACR41482.1,	ID:ACP45060.1,	-	ID:ADB86677.1,	-	-	-	-	-	-	-	ID:ADX82083.1,	-	-	-	-	-	-	-	-	ID:AGE74271.1,	-	-	ID:AHC52089.1,	-	-	-	-	-	-	-	-	-	-	-	-	-	-	ID:ALU29846.1,	ID:ALU32585.1,
1759_hypothetical_protein.faa	-	ID:BAK54134.1,	ID:AAY81355.1,	-	ID:ABP95382.1,	-	ID:ACP34814.1,	ID:ACP37650.1,	ID:ACP54821.1,ID:ACP54847.1,	ID:ACR41481.1,	ID:ACP45061.1,	-	ID:ADB86676.1,	-	-	-	-	-	-	-	ID:ADX82084.1,	-	-	-	-	-	-	-	-	ID:AGE74270.1,	-	-	ID:AHC52088.1,	-	-	-	ID:AIM27367.1,	-	-	-	ID:AKV74248.1,	ID:AKV76487.1,	ID:AKV78739.1,	ID:AKV80984.1,	ID:AKV83225.1,	-	-	ID:ALU29847.1,	ID:ALU32586.1,
1762_MFS_transporter.faa	-	ID:BAB65009.1,	ID:AAY81352.1,	-	-	-	ID:ACP34813.1,	ID:ACP37649.1,	ID:ACP54846.1,	ID:ACR41480.1,	ID:ACP45062.1,	-	ID:ADB86675.1,	-	-	-	-	-	-	-	ID:ADX82085.1,	-	-	-	-	-	-	-	-	ID:AGE74267.1,	-	-	ID:AHC52085.1,	-	-	-	-	-	-	-	-	-	-	-	-	-	-	ID:ALU30617.1,	ID:ALU32879.1,
1763_transposase_for_inse...faa	-	ID:BAB65011.1,ID:BAB66858.1,ID:BAB67051.1,	-	-	-	-	-	-	-	-	-	-	-	-	-	-	-	-	-	-	-	-	-	-	-	-	-	-	-	-	-	-	-	-	-	-	-	-	-	-	-	-	-	-	-	-	-	-	-
1764_hypothetical_protein.faa	-	ID:BAB65013.1,	ID:AAY81091.1,	-	ID:ABP95403.1,	-	-	-	-	-	-	-	-	-	-	ID:ADI31271.1,	ID:ADL18932.1,	-	-	-	-	-	-	-	-	-	ID:AFH43049.1,	-	ID:AFZ70469.1,	ID:AGE73970.1,	ID:AGE71697.1,	-	-	-	-	-	ID:AIM27388.1,	-	-	-	ID:AKV74266.1,	ID:AKV76505.1,	ID:AKV78757.1,	ID:AKV81002.1,	ID:AKV83243.1,	-	ID:KSW12512.1,	ID:ALU30096.1,	ID:ALU30786.1,
1766_hypothetical_protein.faa	-	ID:BAK54137.1,	ID:AAY79720.1,	-	ID:ABP95138.1,	-	ID:ACP36570.1,	-	ID:ACP56373.1,	ID:ACR43049.1,	ID:ACP46829.1,	ID:ACP47485.1,	ID:ADB88369.1,	ID:AAK42967.1,	-	-	-	-	-	ID:ADX86391.1,	ID:ADX83730.1,	-	-	-	-	ID:EHP70131.1,	-	-	-	ID:AGE72554.1,	ID:AGE70279.1,	-	ID:AHC50802.1,	-	-	ID:EZQ01613.1,	ID:AIM27124.1,	ID:AKA75740.1,	ID:AKA73042.1,	ID:AKA78432.1,	ID:AKV75307.1,	ID:AKV77549.1,	ID:AKV79795.1,	ID:AKV82040.1,	ID:AKV84278.1,	-	-	ID:ALU29320.1,	ID:ALU32049.1,
1767_selenium-binding_pro...faa	-	ID:BAB65016.1,	ID:AAY79721.1,	-	ID:ABP95137.1,	-	ID:ACP36569.1,	ID:ACP39172.1,	ID:ACP56372.1,	ID:ACR43048.1,	ID:ACP46828.1,	ID:ACP47486.1,	ID:ADB88368.1,	ID:AAK42968.1,	-	-	-	-	-	ID:ADX86390.1,	ID:ADX83729.1,	-	-	-	-	ID:EHP70130.1,	-	-	-	ID:AGE72555.1,	ID:AGE70280.1,	ID:AGJ63733.1,	ID:AHC50803.1,	-	-	ID:EZQ01590.1,	ID:AIM27123.1,	ID:AKA75741.1,	ID:AKA73043.1,	ID:AKA78433.1,	ID:AKV74031.1,	ID:AKV76270.1,	ID:AKV78522.1,	ID:AKV80767.1,	ID:AKV83010.1,	-	-	ID:ALU29319.1,	ID:ALU32048.1,
1768_hypothetical_protein.faa	-	ID:BAB65018.1,	ID:AAY80587.1,	-	ID:ABP94441.1,	-	ID:ACP34498.1,ID:ACP36568.1,	ID:ACP37208.1,ID:ACP39171.1,	ID:ACP54348.1,ID:ACP56371.1,	ID:ACR40977.1,ID:ACR43047.1,	ID:ACP44621.1,ID:ACP46827.1,	ID:ACP47487.1,ID:ACP49636.1,	ID:ADB86127.1,ID:ADB88367.1,	ID:AAK42318.1,ID:AAK42969.1,	-	-	-	-	-	ID:ADX84420.1,ID:ADX86389.1,	ID:ADX81699.1,ID:ADX83728.1,	ID:AEB95907.1,	ID:AEE93077.1,	-	-	ID:EHP69178.1,	ID:AFH42607.1,	-	-	ID:AGE73447.1,	ID:AGE71177.1,	ID:AGJ61790.1,ID:AGJ63732.1,	ID:AHC51526.1,	ID:EWG06490.1,	-	ID:EZQ01694.1,ID:EZQ10690.1,	ID:AIM26428.1,	ID:AKA75742.1,ID:AKA77629.1,	ID:AKA73044.1,ID:AKA74933.1,	ID:AKA78434.1,ID:AKA80320.1,	ID:AKV73429.1,	ID:AKV75672.1,	ID:AKV77918.1,	ID:AKV80163.1,	ID:AKV82405.1,	-	-	ID:ALU28556.1,	ID:ALU31267.1,
1769_medium-chain-fatty-a...faa	-	ID:BAB65019.1,	ID:AAY80439.1,	-	ID:ABP95385.1,	-	ID:ACP36608.1,	ID:ACP39211.1,	ID:ACP56404.1,	ID:ACR43079.1,	ID:ACP46878.1,	ID:ACP47442.1,	ID:ADB88412.1,	ID:AAK42920.1,	-	-	-	-	-	ID:ADX86499.1,	ID:ADX83769.1,	-	-	-	-	ID:EHP69766.1,	-	-	-	ID:AGE73294.1,	ID:AGE71023.1,	ID:AGJ63772.1,	ID:AHC51385.1,	-	-	ID:EZQ06704.1,	ID:AIM27370.1,	ID:AKA75708.1,	ID:AKA73010.1,	ID:AKA78400.1,	ID:AKV75335.1,	ID:AKV77578.1,	ID:AKV79823.1,	ID:AKV82068.1,	ID:AKV84312.1,	-	-	ID:ALU28684.1,	ID:ALU31401.1,
1770_putative_4-hydroxybu...faa	-	ID:BAK54138.1,	ID:AAY80455.1,	-	ID:ABP95381.1,	-	ID:ACP34475.1,	ID:ACP37182.1,	ID:ACP54321.1,	ID:ACR40945.1,	ID:ACP44590.1,	ID:ACP49803.1,	ID:ADB86097.1,	ID:AAK42637.1,	-	-	-	-	-	ID:ADX84392.1,	ID:ADX81672.1,	-	-	-	-	ID:EHP69767.1,	-	-	-	ID:AGE73311.1,	ID:AGE71040.1,	ID:AGJ61763.1,	ID:AHC51405.1,	-	-	ID:EZQ06701.1,	ID:AIM27366.1,	ID:AKA75432.1,	ID:AKA72733.1,	ID:AKA78125.1,	ID:AKV74247.1,	ID:AKV76486.1,	ID:AKV78738.1,	ID:AKV80983.1,	ID:AKV83224.1,	-	-	ID:ALU28669.1,	ID:ALU31385.1,
1771_succinate-semialdehy...faa	-	ID:BAB65021.1,	ID:AAY81044.1,	-	ID:ABP95929.1,	-	ID:ACP34655.1,	ID:ACP37811.1,	ID:ACP55002.1,	ID:ACR41634.1,	ID:ACP45299.1,	ID:ACP48914.1,	ID:ADB86830.1,	ID:AAK41843.1,ID:AAK42037.1,	-	-	-	-	-	ID:ADX84978.1,	ID:ADX81929.1,	-	ID:AEE93215.1,	-	-	ID:EHP71298.1,	-	-	-	ID:AGE73924.1,	ID:AGE71650.1,	ID:AGJ62234.1,	ID:AHC51931.1,	-	-	ID:EZQ11711.1,	ID:AIM27913.1,	-	-	-	ID:AKV75383.1,	ID:AKV77628.1,	ID:AKV79874.1,	ID:AKV82119.1,	ID:AKV84365.1,	-	-	ID:ALU30135.1,	ID:ALU30829.1,
1772_putative_MFS_transpo...faa	-	ID:BAB65022.1,ID:BAB67564.1,	ID:AAY80488.1,ID:AAY81031.1,	-	ID:ABP95383.1,	-	ID:ACP34476.1,ID:ACP34485.1,	ID:ACP37184.1,ID:ACP37193.1,	ID:ACP54324.1,ID:ACP54333.1,ID:ACP54824.1,ID:ACP54825.1,	ID:ACR40947.1,ID:ACR40956.1,	ID:ACP44591.1,ID:ACP44600.1,	ID:ACP49805.1,ID:ACP49814.1,	ID:ADB86098.1,ID:ADB86107.1,	ID:AAK42638.1,ID:AAK42647.1,	-	-	-	-	-	ID:ADX84394.1,ID:ADX84403.1,	ID:ADX81674.1,ID:ADX81683.1,	ID:AEB95726.1,	ID:AEE94506.1,	-	-	ID:EHP70482.1,	-	-	-	ID:AGE73343.1,ID:AGE73911.1,	ID:AGE71072.1,ID:AGE71637.1,	ID:AGJ61764.1,ID:AGJ61773.1,	ID:AHC51432.1,ID:AHC51920.1,	ID:EWG06681.1,	-	ID:EZQ01962.1,	ID:AIM27368.1,	ID:AKA75433.1,ID:AKA75442.1,	ID:AKA72734.1,ID:AKA72743.1,	ID:AKA78126.1,ID:AKA78135.1,	ID:AKV74249.1,	ID:AKV76488.1,	ID:AKV78740.1,	ID:AKV80985.1,	ID:AKV83226.1,	-	-	ID:ALU28647.1,ID:ALU30148.1,	ID:ALU30842.1,
1773_putative_acyl-CoA_de...faa	-	ID:BAB65023.1,	ID:AAY81019.1,	-	ID:ABP95379.1,	-	ID:ACP36364.1,	ID:ACP38956.1,	ID:ACP56161.1,	ID:ACR42825.1,	ID:ACP46600.1,	ID:ACP47700.1,	ID:ADB88132.1,	ID:AAK43243.1,	-	-	-	-	-	ID:ADX86157.1,	ID:ADX83506.1,	-	-	-	-	ID:EHP70484.1,	-	-	-	ID:AGE73898.1,	ID:AGE71624.1,	ID:AGJ63514.1,	ID:AHC51909.1,	-	ID:BAN89700.1,	ID:EZQ06705.1,	ID:AIM27364.1,	ID:AKA75970.1,	ID:AKA73271.1,	ID:AKA78663.1,	ID:AKV74245.1,	ID:AKV76484.1,	ID:AKV78736.1,	ID:AKV80981.1,	ID:AKV83222.1,	-	-	-	ID:ALU30854.1,
1775_hypothetical_protein.faa	-	ID:BAB65025.1,	ID:AAY80440.1,	-	-	-	ID:ACP36372.1,	ID:ACP38964.1,	ID:ACP56169.1,	ID:ACR42833.1,	ID:ACP46608.1,	ID:ACP47691.1,	ID:ADB88140.1,	ID:AAK43235.1,	-	-	-	-	-	ID:ADX86170.1,	ID:ADX83514.1,	-	-	-	-	ID:EHP69388.1,ID:EHP69765.1,	-	-	-	ID:AGE73295.1,	ID:AGE71024.1,	ID:AGJ63522.1,	ID:AHC51386.1,	-	ID:BAN89701.1,	ID:EZQ06702.1,	-	ID:AKA75963.1,	ID:AKA73264.1,	ID:AKA78656.1,	-	-	-	-	-	-	-	ID:ALU28683.1,	ID:ALU31400.1,
1777_fabG.faa	-	ID:BAK54140.1,	ID:AAY80456.1,	-	ID:ABP95384.1,	-	ID:ACP34472.1,	ID:ACP37179.1,	ID:ACP54318.1,	ID:ACR40942.1,	ID:ACP44587.1,	ID:ACP49800.1,	ID:ADB86094.1,	ID:AAK42634.1,	-	-	-	-	-	ID:ADX84389.1,	ID:ADX81669.1,	-	-	-	-	ID:EHP69892.1,	-	-	-	ID:AGE73312.1,	ID:AGE71041.1,	ID:AGJ61760.1,	ID:AHC51406.1,	-	-	ID:EZQ06700.1,	ID:AIM27369.1,	ID:AKA77688.1,	ID:AKA74995.1,	ID:AKA78122.1,	ID:AKV74250.1,	ID:AKV76489.1,	ID:AKV78741.1,	ID:AKV80986.1,	ID:AKV83227.1,	-	-	ID:ALU28668.1,	ID:ALU31384.1,
1778_carboxylesterase.faa	-	ID:BAB65028.1,	ID:AAY80468.1,	-	ID:ABP95236.1,	-	ID:ACP34467.1,ID:ACP34488.1,	ID:ACP37174.1,ID:ACP37196.1,	ID:ACP54313.1,ID:ACP54337.1,	ID:ACR40937.1,ID:ACR40963.1,	ID:ACP44582.1,ID:ACP44605.1,	ID:ACP49795.1,ID:ACP49817.1,	ID:ADB86089.1,ID:ADB86111.1,	ID:AAK42629.1,ID:AAK42652.1,	-	-	-	-	-	ID:ADX84384.1,ID:ADX84409.1,	ID:ADX81664.1,ID:ADX81688.1,	ID:AEB95877.1,	-	-	-	-	-	-	ID:AFZ69929.1,	ID:AGE73324.1,	ID:AGE71053.1,	ID:AGJ61755.1,ID:AGJ61777.1,	ID:AHC51417.1,	-	-	-	ID:AIM27222.1,	ID:AKA75447.1,	ID:AKA72748.1,	ID:AKA78140.1,	ID:AKV74116.1,	ID:AKV76356.1,	ID:AKV78607.1,	ID:AKV80852.1,	ID:AKV83096.1,	-	-	ID:ALU28660.1,	ID:ALU31375.1,
1779_putative_TetR_family...faa	-	ID:BAB65029.1,	ID:AAY80459.1,	-	-	-	ID:ACP34477.1,	ID:ACP37185.1,	ID:ACP54325.1,	ID:ACR40948.1,	ID:ACP44592.1,	ID:ACP49806.1,	ID:ADB86099.1,	ID:AAK42639.1,	-	-	-	-	-	ID:ADX84395.1,	ID:ADX81675.1,	-	-	-	-	-	-	-	-	ID:AGE73315.1,	ID:AGE71044.1,	ID:AGJ61765.1,	ID:AHC51408.1,	-	-	ID:EZQ11227.1,	-	ID:AKA75434.1,	ID:AKA72735.1,	ID:AKA78127.1,	-	-	-	-	-	-	-	ID:ALU28665.1,	ID:ALU31381.1,
1780_hypothetical_protein.faa	-	ID:BAB65030.1,	-	-	ID:ABP95471.1,	-	-	-	-	-	-	-	-	-	-	-	-	-	-	-	-	-	ID:AEE94595.1,	-	-	-	-	-	-	-	-	-	-	-	-	-	ID:AIM27456.1,	-	-	-	ID:AKV74328.1,	ID:AKV76567.1,	ID:AKV78819.1,	ID:AKV81064.1,	ID:AKV83302.1,	-	-	-	-
1781_hypothetical_protein.faa	-	ID:BAB65031.1,ID:BAB65554.1,	ID:AAY81512.1,	-	ID:ABP94818.1,	-	ID:ACP34404.1,	ID:ACP37110.1,	ID:ACP54249.1,	ID:ACR40873.1,	ID:ACP44517.1,	ID:ACP49730.1,	ID:ADB86024.1,	-	-	-	-	-	-	ID:ADX84314.1,	ID:ADX81598.1,	ID:AEB95624.1,	ID:AEE95092.1,	-	-	ID:EHP70652.1,	-	-	-	ID:AGE74432.1,	ID:AGE72115.1,	ID:AGJ61692.1,	ID:AHC52663.1,	ID:EWG06906.1,	-	ID:EZQ10839.1,	ID:AIM26805.1,	ID:AKA75366.1,	ID:AKA72666.1,	ID:AKA78058.1,	ID:AKV73756.1,	ID:AKV75996.1,	ID:AKV78247.1,	ID:AKV80492.1,	ID:AKV82738.1,	-	-	ID:ALU29708.1,	ID:ALU32444.1,
1787_putative_formate_deh...faa	-	ID:BAB65038.1,	ID:AAY79736.1,	-	ID:ABP95476.1,	-	ID:ACP36590.1,	ID:ACP39198.1,	ID:ACP56391.1,	ID:ACR43066.1,	ID:ACP46855.1,	ID:ACP47465.1,	ID:ADB88390.1,	ID:AAK42934.1,	-	-	ID:ADL19802.1,	-	-	ID:ADX86512.1,	ID:ADX83756.1,	ID:AEB94996.1,	ID:AEE94594.1,	-	-	ID:EHP69735.1,	-	-	ID:AFZ70919.1,	ID:AGE72570.1,	ID:AGE70295.1,	ID:AGJ63759.1,	ID:AHC50818.1,	-	-	ID:EZQ10555.1,	ID:AIM27461.1,	ID:AKA75723.2,	ID:AKA73025.2,	ID:AKA78415.1,	ID:AKV74332.1,	ID:AKV76571.1,	ID:AKV78823.1,	ID:AKV81068.1,	ID:AKV83306.1,	-	-	ID:ALU29304.1,	ID:ALU32033.1,
1788_hypothetical_protein.faa	-	ID:BAB65039.1,	ID:AAY79735.1,	-	ID:ABP95477.1,	-	ID:ACP36591.1,	ID:ACP39199.1,	ID:ACP56392.1,	ID:ACR43067.1,	ID:ACP46856.1,	ID:ACP47464.1,	ID:ADB88391.1,	ID:AAK42933.1,	-	-	-	-	-	ID:ADX86511.1,	ID:ADX83757.1,	ID:AEB94995.1,	ID:AEE94593.1,	-	-	ID:EHP69736.1,	-	-	-	ID:AGE72569.1,	ID:AGE70294.1,	ID:AGJ63760.1,	ID:AHC50817.1,	-	-	-	ID:AIM27462.1,	ID:AKA75722.1,	ID:AKA73024.1,	ID:AKA78414.1,	ID:AKV74333.1,	ID:AKV76572.1,	ID:AKV78824.1,	ID:AKV81069.1,	ID:AKV83307.1,	-	-	ID:ALU29305.1,	ID:ALU32034.1,
1789_FdhD_protein_homolog.faa	-	ID:BAB65040.1,	ID:AAY79734.1,	-	ID:ABP95478.1,	-	ID:ACP36592.1,	ID:ACP39200.1,	ID:ACP56393.1,	ID:ACR43068.1,	ID:ACP46857.1,	ID:ACP47463.1,	ID:ADB88392.1,	ID:AAK42932.1,	-	-	-	-	-	ID:ADX86510.1,	ID:ADX83758.1,	ID:AEB94994.1,	ID:AEE94592.1,	-	-	ID:EHP69737.1,	-	-	-	ID:AGE72568.1,	ID:AGE70293.1,	ID:AGJ63761.1,	ID:AHC50816.1,	-	-	ID:EZQ10554.1,	ID:AIM27463.1,	ID:AKA75721.1,	ID:AKA73023.1,	ID:AKA78413.1,	ID:AKV74334.1,	ID:AKV76573.1,	ID:AKV78825.1,	ID:AKV81070.1,	ID:AKV83308.1,	-	-	ID:ALU29306.1,	ID:ALU32035.1,
1790_hypothetical_protein.faa	-	ID:BAB65041.1,	ID:AAY80428.1,	-	-	-	ID:ACP35186.1,	ID:ACP37838.1,	ID:ACP55031.1,	ID:ACR41669.1,	ID:ACP45337.1,	ID:ACP48866.1,	ID:ADB86866.1,	ID:AAK41407.1,	-	-	-	-	-	ID:ADX85012.1,	ID:ADX82381.1,	-	-	-	-	-	-	-	-	ID:AGE73283.1,	ID:AGE71012.1,	ID:AGJ62400.1,	ID:AHC51376.1,	-	-	-	-	ID:AKA77045.1,	ID:AKA74349.1,	ID:AKA79737.1,	-	-	-	-	-	-	-	ID:ALU28691.1,	ID:ALU31409.1,
1791_-R--specific_enoyl-C...faa	-	ID:BAB65042.1,	ID:AAY80427.1,	-	-	-	ID:ACP35187.1,	ID:ACP37840.1,	-	ID:ACR41671.1,	ID:ACP45339.1,	ID:ACP48858.1,	ID:ADB86868.1,	ID:AAK41405.1,	-	-	-	-	-	ID:ADX85017.1,	ID:ADX82387.1,	-	-	-	-	-	-	-	-	ID:AGE73282.1,	ID:AGE71011.1,	ID:AGJ62404.1,	ID:AHC51375.1,	-	-	-	-	ID:AKA77043.1,	ID:AKA74347.1,	ID:AKA79735.1,	-	-	-	-	-	-	-	ID:ALU28692.1,	ID:ALU31410.1,
1792_putative_acyl-CoA_de...faa	-	ID:BAB65043.1,	ID:AAY80426.1,	-	-	-	ID:ACP35188.1,	ID:ACP37841.1,	ID:ACP54814.1,ID:ACP55032.1,	ID:ACR41672.1,	ID:ACP45340.1,	ID:ACP48857.1,	ID:ADB86869.1,	ID:AAK41404.1,	-	-	-	-	-	ID:ADX85018.1,	ID:ADX82388.1,	-	-	-	-	-	-	-	-	ID:AGE73281.1,	ID:AGE71010.1,	ID:AGJ62405.1,	ID:AHC51374.1,	-	-	-	-	ID:AKA77042.1,	ID:AKA74346.1,	ID:AKA79734.1,	-	-	-	-	-	-	-	ID:ALU28693.1,	ID:ALU31411.1,
1793_putative_DMT_family_...faa	-	ID:BAB65044.1,ID:BAK54750.1,	ID:AAY80446.1,	-	ID:ABP94514.1,	ID:ABU81564.1,	ID:ACP34907.1,	ID:ACP37579.1,	ID:ACP54722.1,	ID:ACR41422.1,	ID:ACP45132.1,ID:ACP45169.1,	ID:ACP49015.1,	ID:ADB86533.1,	ID:AAK42069.1,	-	-	ID:ADL18565.1,	-	-	ID:ADX84702.1,	ID:ADX82067.1,	ID:AEB95837.1,	ID:AEE94395.1,	ID:AEM39545.1,	-	ID:EHP69109.1,	-	-	ID:AFZ70859.1,	ID:AGE73302.1,	ID:AGE71031.1,	ID:AGJ62120.1,	ID:AHC51395.1,	ID:EWG07675.1,	ID:BAN90319.1,	-	ID:AIM26501.1,	ID:AKA77097.1,ID:AKA77468.1,	ID:AKA74402.1,ID:AKA74772.1,	ID:AKA79790.1,ID:AKA80158.1,	ID:AKV75228.1,	ID:AKV77466.1,	ID:AKV79717.1,	ID:AKV81962.1,	ID:AKV84197.1,	ID:ALL01438.1,	-	ID:ALU28677.1,	ID:ALU31394.1,
1795_hypothetical_protein.faa	-	ID:BAK54142.1,	-	-	-	-	-	-	-	-	-	-	-	-	-	-	-	-	-	-	-	-	-	-	-	-	-	-	-	-	-	-	-	-	-	-	-	-	-	-	-	-	-	-	-	-	-	-	-
1796_nox.faa	-	ID:BAB65046.1,	ID:AAY81586.1,	-	ID:ABP94592.1,	-	ID:ACP34955.1,	ID:ACP37541.1,	ID:ACP54684.1,	ID:ACR41376.1,	ID:ACP45249.1,	ID:ACP48956.1,	ID:ADB86497.1,	ID:AAK42091.1,ID:AAK42211.1,	-	-	-	-	-	ID:ADX84750.1,	ID:ADX82021.1,	ID:AEB95773.1,	-	-	-	ID:EHP69032.1,	-	-	-	ID:AGE74506.1,	ID:AGE72188.1,	ID:AGJ62163.1,	ID:AHC52322.1,	-	-	ID:EZQ07047.1,	ID:AIM26579.1,	ID:AKA77489.1,	ID:AKA74793.1,	ID:AKA80179.1,	ID:AKV73561.1,	ID:AKV75803.1,	ID:AKV78051.1,	ID:AKV80296.1,	ID:AKV82543.1,	-	-	ID:ALU29641.1,	ID:ALU32375.1,
1797_MFS_transporter.faa	-	ID:BAB65047.1,ID:BAB67473.1,	ID:AAY80251.1,	-	ID:ABP95258.1,ID:ABP95669.1,	-	ID:ACP34858.1,ID:ACP36326.1,	ID:ACP37618.1,ID:ACP38917.1,	ID:ACP54760.1,ID:ACP56120.1,	ID:ACR41454.1,ID:ACR42785.1,	ID:ACP46556.1,	ID:ACP47738.1,ID:ACP49064.1,	ID:ADB86723.1,ID:ADB88089.1,	ID:AAK42313.1,ID:AAK43279.1,	-	ID:ADI32490.1,	ID:ADL19466.1,	-	-	ID:ADX86116.1,	ID:ADX83470.1,	ID:AEB94830.1,	ID:AEE93084.1,ID:AEE93352.1,ID:AEE94804.1,	-	-	ID:EHP68192.1,ID:EHP70217.1,	ID:AFH42563.1,	-	ID:AFZ70335.1,	ID:AGE73102.1,	ID:AGE70831.1,	ID:AGJ63477.1,	ID:AHC51229.1,ID:AHC52189.1,	ID:EWG07913.1,ID:EWG06632.1,	-	ID:EZQ02031.1,ID:EZQ06652.1,ID:EZQ11726.1,	ID:AIM27244.1,ID:AIM27653.1,	ID:AKA76001.1,ID:AKA77624.1,	ID:AKA73302.1,ID:AKA74928.1,	ID:AKA78694.1,ID:AKA80315.1,	ID:AKV74133.1,ID:AKV74510.1,	ID:AKV76373.1,ID:AKV76749.1,	ID:AKV78624.1,ID:AKV79000.1,	ID:AKV80869.1,ID:AKV81245.1,	ID:AKV83114.1,ID:AKV83484.1,	-	-	ID:ALU28854.1,ID:ALU29746.1,	ID:ALU31575.1,ID:ALU32483.1,
1798_ferredoxin_reductase.faa	-	ID:BAK54143.1,	ID:AAY81573.1,	-	ID:ABP94664.1,	-	ID:ACP34503.1,	ID:ACP37216.1,	ID:ACP54356.1,	ID:ACR40986.1,ID:ACR41047.1,	ID:ACP44628.1,ID:ACP45133.1,	ID:ACP49577.1,ID:ACP49629.1,	ID:ADB86134.1,ID:ADB86190.1,	ID:AAK41472.1,	-	-	-	-	-	ID:ADX84424.1,ID:ADX84473.1,	ID:ADX81707.1,ID:ADX81790.1,	ID:AEB95716.1,	-	-	-	ID:EHP69784.1,	-	-	-	ID:AGE74493.1,	ID:AGE72176.1,	ID:AGJ61793.1,	-	-	-	ID:EZQ06743.1,	ID:AIM26651.1,	ID:AKA77098.1,	ID:AKA74403.2,	ID:AKA79791.1,	ID:AKV73621.1,	ID:AKV75862.1,	ID:AKV78111.1,	ID:AKV80356.1,	ID:AKV82604.1,	-	-	ID:ALU29652.1,	ID:ALU32387.1,
1799_oxidoreductase_molyb...faa	-	ID:BAB65049.1,	ID:AAY81358.1,ID:AAY81533.1,	-	-	-	ID:ACP34817.1,	ID:ACP37653.1,	ID:ACP54850.1,	ID:ACR41484.1,	ID:ACP45058.1,	-	-	-	-	-	-	-	-	-	ID:ADX82081.1,	-	-	-	-	-	-	-	-	ID:AGE74273.1,ID:AGE74453.1,	ID:AGE72136.1,	-	ID:AHC52091.1,ID:AHC52272.1,	ID:EWG06768.1,	-	-	-	-	-	-	-	-	-	-	-	-	-	ID:ALU29690.1,ID:ALU29844.1,	ID:ALU32425.1,ID:ALU32583.1,
1800_oxidoreductase_FAD-b...faa	-	ID:BAB65050.1,	ID:AAY81532.1,	-	-	-	-	-	-	-	-	-	-	-	-	-	-	-	-	-	-	-	-	-	-	-	-	-	-	ID:AGE74452.1,	ID:AGE72135.1,	-	-	ID:EWG06769.1,	-	-	-	-	-	-	-	-	-	-	-	-	-	ID:ALU29691.1,	ID:ALU32426.1,
1802_hypothetical_protein.faa	-	ID:BAK54144.1,	-	-	-	-	-	-	-	-	-	-	-	-	-	-	-	-	-	-	-	-	-	-	-	-	-	-	-	-	-	-	-	-	-	-	-	-	-	-	-	-	-	-	-	-	-	-	-
1803_hypothetical_protein.faa	-	ID:BAK54145.1,	-	-	-	-	-	-	-	-	-	-	-	-	-	-	-	-	-	-	-	-	-	-	-	-	-	-	-	-	-	-	-	-	-	-	-	-	-	-	-	-	-	-	-	-	-	-	-
1804_putative_acyl-CoA_ac...faa	-	ID:BAB65053.1,	ID:AAY81034.1,	-	ID:ABP95449.1,	-	ID:ACP36715.1,	ID:ACP39328.1,	ID:ACP56510.1,	ID:ACR43196.1,	ID:ACP47011.1,	ID:ACP49867.1,	ID:ADB88530.1,	ID:AAK42810.1,	-	-	-	-	-	ID:ADX86549.1,	ID:ADX83898.1,	ID:AEB95061.1,	-	-	-	ID:EHP70022.1,	ID:AFH42596.1,	-	-	ID:AGE73914.1,	ID:AGE71640.1,	ID:AGJ63892.1,	ID:AHC51923.1,	-	-	ID:EZQ10582.1,	ID:AIM27434.1,	ID:AKA75602.1,	ID:AKA72903.1,	ID:AKA78295.1,	ID:AKV74306.1,	ID:AKV76545.1,	ID:AKV78797.1,	ID:AKV81042.1,	ID:AKV83281.1,	-	-	ID:ALU30145.1,	ID:ALU30839.1,
1805_hypothetical_protein.faa	-	ID:BAK54146.1,	ID:AAY81035.1,	-	-	-	ID:ACP36714.1,	ID:ACP39327.1,	ID:ACP56509.1,	ID:ACR43195.1,	ID:ACP47010.1,	ID:ACP49866.1,	ID:ADB88529.1,	-	-	-	-	-	-	ID:ADX86548.1,	ID:ADX83897.1,	ID:AEB95060.1,	-	-	-	-	-	-	-	ID:AGE73915.1,	ID:AGE71641.1,	ID:AGJ63891.1,	ID:AHC51924.1,	-	-	ID:EZQ10583.1,	-	ID:AKA75603.1,	ID:AKA72904.1,	ID:AKA78296.1,	ID:AKV74307.1,	ID:AKV76546.1,	ID:AKV78798.1,	ID:AKV81043.1,	ID:AKV83282.1,	-	-	ID:ALU30144.1,	ID:ALU30838.1,
1806_hypothetical_protein.faa	-	ID:BAB65054.1,	-	-	ID:ABP96046.1,	-	-	-	-	-	-	-	-	-	-	-	-	-	-	-	-	-	-	-	-	-	-	-	-	-	-	-	-	-	-	-	ID:AIM28030.1,	-	-	-	ID:AKV74863.1,	ID:AKV77100.1,	ID:AKV79351.1,	ID:AKV81596.1,	ID:AKV83828.1,	-	-	-	-
1807_glutamate_dehydrogen...faa	-	ID:BAB65055.1,	-	-	-	-	-	-	-	-	-	-	-	-	-	-	-	-	-	-	-	-	-	-	-	-	-	-	-	-	-	-	-	-	-	-	-	-	-	-	-	-	-	-	-	-	-	-	-
1809_glutamate_dehydrogen...faa	-	ID:BAK54148.1,	-	-	-	-	-	-	-	-	-	-	-	-	-	-	-	-	-	-	-	-	-	-	-	-	-	-	-	-	-	-	-	-	-	-	-	-	-	-	-	-	-	-	-	-	-	-	-
1810_hypothetical_protein.faa	-	ID:BAB65058.1,	ID:AAY81060.1,	-	-	-	ID:ACP36511.1,	ID:ACP39113.1,	ID:ACP56315.1,	ID:ACR42989.1,	ID:ACP46765.1,	ID:ACP47544.1,	ID:ADB88305.1,	ID:AAK43072.1,	-	-	-	-	-	ID:ADX86325.1,	ID:ADX83666.1,	-	-	-	-	-	-	-	-	ID:AGE73940.1,	ID:AGE71667.1,	ID:AGJ63672.1,	ID:AHC51946.1,	-	-	-	-	ID:AKA75825.1,	ID:AKA73127.1,	ID:AKA78517.1,	-	-	-	-	-	-	-	ID:ALU30642.1,	ID:ALU32726.1,
1811_hypothetical_protein.faa	-	ID:BAB65059.1,	-	-	-	-	-	-	-	-	-	-	-	-	-	-	-	-	-	-	-	-	-	-	-	-	-	-	-	-	-	-	-	-	-	-	-	-	-	-	-	-	-	-	-	-	-	-	-
1813_soxE.faa	-	ID:BAK54150.1,	ID:AAY81548.1,	-	ID:ABP94500.1,	-	ID:ACP36506.1,	ID:ACP39108.1,	ID:ACP56310.1,	ID:ACR42984.1,	ID:ACP46760.1,	ID:ACP47549.1,	ID:ADB88300.1,	ID:AAK43077.1,	-	-	-	-	-	ID:ADX86320.1,	ID:ADX83661.1,	ID:AEB95851.1,	-	-	-	ID:EHP69122.1,	-	-	-	ID:AGE74468.1,	ID:AGE72151.1,	ID:AGJ63667.1,	ID:AHC52287.1,	-	-	-	ID:AIM26487.1,	ID:AKA75829.1,	ID:AKA73131.1,	ID:AKA78521.1,	ID:AKV73482.1,	ID:AKV75724.1,	ID:AKV77971.1,	ID:AKV80216.1,	ID:AKV82462.1,	-	-	ID:ALU29677.1,	ID:ALU32412.1,
1814_soxH.faa	-	ID:BAK54151.1,	ID:AAY81545.1,	-	ID:ABP94497.1,	-	ID:ACP36509.1,	ID:ACP39111.1,	ID:ACP56313.1,	ID:ACR42987.1,	ID:ACP46763.1,	ID:ACP47546.1,	ID:ADB88303.1,	ID:AAK43074.1,	-	-	-	-	-	ID:ADX86323.1,	ID:ADX83664.1,	ID:AEB95854.1,	-	-	-	ID:EHP69125.1,	-	-	-	ID:AGE74465.1,	ID:AGE72148.1,	ID:AGJ63670.1,	ID:AHC52284.1,	-	-	-	ID:AIM26484.1,	ID:AKA75827.1,	ID:AKA73129.1,	ID:AKA78519.1,	ID:AKV73479.1,	ID:AKV75721.1,	ID:AKV77968.1,	ID:AKV80213.1,	ID:AKV82459.1,	-	-	ID:ALU29679.1,	ID:ALU32414.1,
1815_soxI.faa	-	ID:BAB65063.1,	ID:AAY81544.1,	-	ID:ABP94496.1,	-	ID:ACP36510.1,	ID:ACP39112.1,	ID:ACP56314.1,	ID:ACR42988.1,	ID:ACP46764.1,	ID:ACP47545.1,	ID:ADB88304.1,	ID:AAK43073.1,	-	-	-	-	-	ID:ADX86324.1,	ID:ADX83665.1,	ID:AEB95855.1,	-	-	-	ID:EHP69126.1,	-	-	-	ID:AGE74464.1,	ID:AGE72147.1,	ID:AGJ63671.1,	ID:AHC52283.1,	-	-	-	ID:AIM26483.1,	ID:AKA75826.1,	ID:AKA73128.1,	ID:AKA78518.1,	ID:AKV73478.1,	ID:AKV75720.1,	ID:AKV77967.1,	ID:AKV80212.1,	ID:AKV82458.1,	-	-	ID:ALU29680.1,	ID:ALU32415.1,
1816_hypothetical_protein.faa	-	ID:BAB65064.1,	-	-	-	-	-	-	-	-	-	-	-	-	-	-	-	-	-	-	-	-	-	-	-	-	-	-	-	-	-	-	-	-	-	-	-	-	-	-	-	-	-	-	-	-	-	-	-
1817_soxF.faa	-	ID:BAK54152.1,	ID:AAY81547.1,	-	ID:ABP94499.1,	-	ID:ACP36507.1,	ID:ACP39109.1,	ID:ACP56311.1,	ID:ACR42985.1,	ID:ACP46761.1,	ID:ACP47548.1,	ID:ADB88301.1,	ID:AAK43076.1,	-	-	-	-	-	ID:ADX86321.1,	ID:ADX83662.1,	ID:AEB95852.1,	-	-	-	ID:EHP69123.1,	-	-	ID:AFZ71060.1,	ID:AGE74467.1,	ID:AGE72150.1,	ID:AGJ63668.1,	ID:AHC52286.1,	-	-	-	ID:AIM26486.1,	ID:AKA75828.1,	ID:AKA73130.1,	ID:AKA78520.1,	ID:AKV73481.1,	ID:AKV75723.1,	ID:AKV77970.1,	ID:AKV80215.1,	ID:AKV82461.1,	-	-	ID:ALU29678.1,	ID:ALU32413.1,
1818_soxG.faa	-	ID:BAK54153.1,	ID:AAY81546.1,	-	ID:ABP94498.1,	-	ID:ACP36508.1,	ID:ACP39110.1,	ID:ACP56312.1,	ID:ACR42986.1,	ID:ACP46762.1,	ID:ACP47547.1,	ID:ADB88302.1,	ID:AAK43075.1,	-	-	-	-	-	ID:ADX86322.1,	ID:ADX83663.1,	ID:AEB95853.1,	-	-	-	ID:EHP69124.1,	-	-	-	ID:AGE74466.1,	ID:AGE72149.1,	ID:AGJ63669.1,	ID:AHC52285.1,	-	-	-	ID:AIM26485.1,	ID:AKA77709.2,	ID:AKA75017.2,	ID:AKA80402.2,	ID:AKV73480.1,	ID:AKV75722.1,	ID:AKV77969.1,	ID:AKV80214.1,	ID:AKV82460.1,	-	-	ID:ALU30600.1,	ID:ALU32861.1,
1819_hypothetical_protein.faa	-	ID:BAB65068.1,	ID:AAY81140.1,	-	ID:ABP95390.1,	-	ID:ACP36781.1,	ID:ACP39393.1,	ID:ACP56575.1,	ID:ACR43261.1,	ID:ACP47079.1,	ID:ACP49934.1,	ID:ADB88597.1,	ID:AAK42749.1,	-	-	ID:ADL19166.1,	-	-	ID:ADX86622.1,	ID:ADX83974.1,	-	-	-	-	ID:EHP70361.1,	-	-	-	ID:AGE74024.1,	ID:AGE71751.1,	ID:AGJ63958.1,	ID:AHC52020.1,	-	-	-	ID:AIM27375.1,	ID:AKA75543.1,	ID:AKA72845.1,	ID:AKA78237.1,	ID:AKV74256.1,	ID:AKV76495.1,	ID:AKV78747.1,	ID:AKV80992.1,	ID:AKV83233.1,	-	-	ID:ALU30046.1,	ID:ALU30737.1,
1820_hypothetical_protein.faa	-	ID:BAB65069.1,	-	-	-	-	-	-	-	-	-	-	-	-	-	-	-	-	-	-	-	-	-	-	-	-	-	-	-	-	-	-	-	-	-	-	-	-	-	-	-	-	-	-	-	-	-	-	-
1823_hypothetical_protein.faa	-	ID:BAB65072.1,	-	-	ID:ABP94714.1,	-	ID:ACP36515.1,	-	-	-	-	-	ID:ADB88309.1,	ID:AAK43068.1,	-	-	-	-	-	-	-	-	-	-	-	-	-	-	-	-	-	ID:AGJ63676.1,	-	-	-	ID:EZQ02045.1,	ID:AIM26701.1,	ID:AKA75821.1,	ID:AKA73123.1,	ID:AKA78513.1,	ID:AKV73663.1,	ID:AKV75903.1,	ID:AKV78154.1,	ID:AKV80399.1,	ID:AKV82647.1,	-	-	-	-
1825_hypothetical_protein.faa	-	ID:BAB65074.1,	-	-	-	-	-	-	-	-	-	-	-	-	-	-	-	-	-	-	-	-	-	-	-	-	-	-	-	-	-	-	-	-	-	-	-	-	-	-	-	-	-	-	-	-	-	-	-
1826_hypothetical_protein.faa	-	ID:BAK54156.1,	ID:AAY81018.1,	-	ID:ABP94601.1,	-	ID:ACP34564.1,	ID:ACP37269.1,	ID:ACP54425.1,	ID:ACR41065.1,	ID:ACP44687.1,	ID:ACP49557.1,	ID:ADB86207.1,	ID:AAK42668.1,	-	-	-	-	-	ID:ADX84491.1,	ID:ADX82342.1,	ID:AEB95765.1,	ID:AEE92968.1,ID:AEE94138.1,	-	-	ID:EHP69021.1,ID:EHP70292.1,	-	-	-	ID:AGE73897.1,	ID:AGE71623.1,	ID:AGJ61902.1,	ID:AHC51908.1,	ID:EWG06984.1,	-	ID:EZQ04817.1,	ID:AIM26588.1,	ID:AKA75463.1,	ID:AKA72764.1,	ID:AKA78156.1,	ID:AKV73570.1,	ID:AKV75811.1,	ID:AKV78060.1,	ID:AKV80305.1,	ID:AKV82552.1,	-	-	ID:ALU30643.1,	ID:ALU32727.1,
1827_hypothetical_protein.faa	-	ID:BAB65077.1,	ID:AAY80378.1,	-	-	-	ID:ACP36553.1,	ID:ACP39156.1,	ID:ACP56356.1,	ID:ACR43032.1,	ID:ACP46812.1,	ID:ACP47502.1,	ID:ADB88352.1,	ID:AAK42984.1,	-	-	-	-	-	ID:ADX86374.1,	ID:ADX81933.1,ID:ADX83713.1,	-	-	-	-	-	-	-	-	ID:AGE73232.1,	ID:AGE70961.1,	ID:AGJ63717.1,	ID:AHC51345.1,	-	-	ID:EZQ04902.1,	-	ID:AKA75757.1,	ID:AKA73059.1,	ID:AKA78449.1,	-	-	-	-	-	-	-	ID:ALU28735.1,	ID:ALU31454.1,
1828_hypothetical_protein.faa	-	ID:BAB65078.1,	ID:AAY79585.1,	-	-	-	-	-	-	-	-	-	-	-	-	-	-	-	-	-	-	-	-	-	-	-	-	-	-	ID:AGE72413.1,	ID:AGE70138.1,	-	ID:AHC52395.1,	-	-	-	-	-	-	-	-	-	-	-	-	-	-	ID:ALU29449.1,	ID:ALU32178.1,
1829_hypothetical_protein.faa	-	ID:BAK54157.1,	ID:AAY81565.1,	-	ID:ABP95673.1,	-	ID:ACP36495.1,	ID:ACP39097.1,	ID:ACP56299.1,	ID:ACR42973.1,	ID:ACP46749.1,	ID:ACP47560.1,	ID:ADB88289.1,	ID:AAK43087.1,	-	-	-	-	-	ID:ADX86310.1,	ID:ADX83650.1,	ID:AEB94827.1,	ID:AEE94510.1,	-	-	ID:EHP69720.1,	-	-	-	ID:AGE74485.1,	ID:AGE72168.1,	ID:AGJ63656.1,	ID:AHC52302.1,	ID:EWG06710.1,	-	ID:EZQ07055.1,	ID:AIM27657.1,	ID:AKA75839.1,	ID:AKA73141.1,	ID:AKA78531.1,	ID:AKV74514.1,	ID:AKV76753.1,	ID:AKV79004.1,	ID:AKV81249.1,	ID:AKV83488.1,	-	-	ID:ALU29660.1,	ID:ALU32395.1,
1830_hypothetical_protein.faa	-	ID:BAK54158.1,	-	-	-	-	-	-	-	-	-	-	-	-	-	-	-	-	-	-	-	-	-	-	-	-	-	-	-	-	-	-	-	-	-	-	-	-	-	-	-	-	-	-	-	-	-	-	-
1832_hypothetical_protein.faa	-	ID:BAK54159.1,	-	-	-	-	-	-	-	-	-	-	-	-	-	-	-	-	-	-	-	-	-	-	-	-	-	-	-	-	-	-	-	-	-	-	-	-	-	-	-	-	-	-	-	-	-	-	-
1835_hypothetical_protein.faa	-	ID:BAB65083.1,	-	-	-	-	-	-	-	-	-	-	-	-	-	-	-	-	-	-	-	-	ID:AEE94491.1,	-	-	ID:EHP68912.1,	-	-	-	-	-	-	-	-	-	-	-	-	-	-	-	-	-	-	-	-	-	-	-
1836_hypothetical_protein.faa	-	ID:BAB65084.1,	-	-	-	-	-	-	-	-	-	-	-	-	-	-	-	-	-	-	-	-	-	-	-	ID:EHP68911.1,	-	-	-	-	-	-	-	-	-	-	-	-	-	-	-	-	-	-	-	-	-	-	-
1838_hypothetical_protein.faa	-	ID:BAB65086.1,	-	-	ID:ABP95125.1,	-	-	-	-	-	-	-	-	-	-	-	-	-	-	-	-	ID:AEB95314.1,	-	-	-	-	-	-	-	-	-	-	-	-	-	ID:EZQ11244.1,	ID:AIM27111.1,	-	-	-	ID:AKV74019.1,	ID:AKV76258.1,	ID:AKV78511.1,	ID:AKV80756.1,	ID:AKV82998.1,	-	-	-	-
1839_hypothetical_protein.faa	-	ID:BAB65087.1,	ID:AAY81386.1,	-	ID:ABP94462.1,	-	ID:ACP36748.1,	ID:ACP39361.1,	ID:ACP56543.1,	ID:ACR43229.1,	ID:ACP47045.1,	ID:ACP49901.1,	ID:ADB88564.1,	ID:AAK42780.1,	-	-	-	-	-	ID:ADX86590.1,	ID:ADX83943.1,	ID:AEB95885.1,	-	-	-	ID:EHP69163.1,	-	-	-	ID:AGE74300.1,	ID:AGE71984.1,	ID:AGJ63927.1,	ID:AHC52114.1,	-	-	ID:EZQ11245.1,	ID:AIM26449.1,	ID:AKA75570.1,	ID:AKA75006.1,	ID:AKA80389.2,	ID:AKV73450.1,	ID:AKV75693.1,	ID:AKV77939.1,	ID:AKV80184.1,	ID:AKV82426.1,	-	-	ID:ALU29820.1,	ID:ALU32559.1,
1840_hypothetical_protein.faa	-	ID:BAB65088.1,	ID:AAY81385.1,	-	ID:ABP94463.1,	-	ID:ACP36749.1,	ID:ACP39362.1,	ID:ACP56544.1,	ID:ACR43230.1,	ID:ACP47046.1,	ID:ACP49902.1,	ID:ADB88565.1,	ID:AAK42779.1,	-	-	-	-	-	ID:ADX86591.1,	ID:ADX83944.1,	ID:AEB95884.1,	-	-	-	ID:EHP69162.1,	-	-	-	ID:AGE74299.1,	ID:AGE71983.1,	ID:AGJ63928.1,	ID:AHC52113.1,	-	-	ID:EZQ11246.1,	ID:AIM26450.1,	ID:AKA77698.1,	ID:AKA75005.1,	ID:AKA80388.1,	ID:AKV75221.1,	ID:AKV77458.1,	ID:AKV79710.1,	ID:AKV81955.1,	ID:AKV82427.1,	-	-	ID:ALU29821.1,	ID:ALU32560.1,
1841_hypothetical_protein.faa	-	ID:BAB65089.1,	ID:AAY81379.1,	-	-	-	ID:ACP36755.1,	ID:ACP39368.1,	ID:ACP56550.1,	ID:ACR43236.1,	ID:ACP47052.1,	ID:ACP49908.1,	ID:ADB88571.1,	-	-	-	-	-	-	ID:ADX86597.1,	ID:ADX83949.1,	-	-	-	-	-	-	-	-	ID:AGE74294.1,	ID:AGE71978.1,	ID:AGJ63933.1,	ID:AHC52107.1,	-	-	ID:EZQ11247.1,	-	ID:AKA75564.1,	ID:AKA72866.1,	ID:AKA78258.1,	-	-	-	-	-	-	-	-	-
1842_soxD.faa	-	ID:BAK54160.1,	ID:AAY81380.1,	-	-	-	ID:ACP36754.1,	ID:ACP39367.1,	ID:ACP56549.1,	ID:ACR43235.1,	ID:ACP47051.1,	ID:ACP49907.1,	ID:ADB88570.1,	ID:AAK42773.1,	-	-	-	-	-	ID:ADX86596.1,	-	-	-	-	-	-	-	-	-	-	-	-	ID:AHC52108.1,	-	-	ID:KOY79891.1,	-	-	-	-	-	-	-	-	-	-	-	-	-
1843_soxL2.faa	-	ID:BAK54161.1,	ID:AAY81384.1,	-	ID:ABP94465.1,	-	ID:ACP36750.1,	ID:ACP39363.1,	ID:ACP56545.1,	ID:ACR43231.1,	ID:ACP47047.1,	ID:ACP49903.1,	ID:ADB88566.1,	ID:AAK42778.1,	-	-	-	-	-	ID:ADX86592.1,	ID:ADX83945.1,	ID:AEB95883.1,	-	-	-	ID:EHP69159.1,	-	-	-	ID:AGE74298.1,	ID:AGE71982.1,	ID:AGJ63929.1,	ID:AHC52112.1,	-	-	ID:EZQ11250.1,	ID:AIM26452.1,	ID:AKA75569.1,	ID:AKA72871.1,	ID:AKA78263.1,	ID:AKV75222.1,	ID:AKV77459.1,	ID:AKV79711.1,	ID:AKV81956.1,	ID:AKV84194.1,	-	-	ID:ALU29822.1,	ID:ALU32561.1,
1844_soxA.faa	-	ID:BAK54162.1,	ID:AAY81383.1,	-	ID:ABP94466.1,	-	ID:ACP36751.1,	ID:ACP39364.1,	ID:ACP56546.1,	ID:ACR43232.1,	ID:ACP47048.1,	ID:ACP49904.1,	ID:ADB88567.1,	ID:AAK42776.1,	-	-	-	-	-	ID:ADX86593.1,	ID:ADX83946.1,	ID:AEB95882.1,	ID:AEE94746.1,	-	-	ID:EHP69157.1,	-	-	-	ID:AGE74297.1,	ID:AGE71981.1,	ID:AGJ63930.1,	ID:AHC52111.1,	-	-	ID:EZQ11251.1,	ID:AIM26453.1,	ID:AKA75567.1,	ID:AKA72869.1,	ID:AKA78261.1,	ID:AKV73452.1,	ID:AKV75695.1,	ID:AKV77941.1,	ID:AKV80186.1,	ID:AKV82429.1,	-	-	ID:ALU30615.1,	ID:ALU32877.1,
1845_soxB.faa	-	ID:BAK54163.1,	ID:AAY81382.1,	-	ID:ABP94467.1,	-	ID:ACP36752.1,	ID:ACP39365.1,	ID:ACP56547.1,	ID:ACR43233.1,	ID:ACP47049.1,	ID:ACP49905.1,	ID:ADB88568.1,	ID:AAK42775.1,	-	-	-	-	-	ID:ADX86594.1,	ID:ADX83947.1,	ID:AEB95881.1,	ID:AEE94745.1,	-	-	ID:EHP69156.1,	-	-	-	ID:AGE74296.1,	ID:AGE71980.1,	ID:AGJ63931.1,	ID:AHC52110.1,	-	-	ID:EZQ11252.1,	ID:AIM26454.1,	ID:AKA75566.1,	ID:AKA72868.1,	ID:AKA78260.1,	ID:AKV73453.1,	ID:AKV77460.1,	ID:AKV77942.1,	ID:AKV80187.1,	ID:AKV82430.1,	-	-	ID:ALU29823.1,	ID:ALU32562.1,
1846_soxC.faa	-	ID:BAK54164.1,	ID:AAY81381.1,	-	ID:ABP94468.1,	-	ID:ACP36753.1,	ID:ACP39366.1,	ID:ACP56548.1,	ID:ACR43234.1,	ID:ACP47050.1,	ID:ACP49906.1,	ID:ADB88569.1,	ID:AAK42774.1,	-	-	-	-	-	ID:ADX86595.1,	ID:ADX83948.1,	ID:AEB95880.1,	ID:AEE93205.1,	-	-	ID:EHP69155.1,	-	-	-	ID:AGE74295.1,	ID:AGE71979.1,	ID:AGJ63932.1,	ID:AHC52109.1,	-	-	ID:EZQ11253.1,	ID:AIM26455.1,	ID:AKA75565.1,	ID:AKA72867.1,	ID:AKA78259.1,	ID:AKV73454.1,	ID:AKV75696.1,	ID:AKV77943.1,	ID:AKV80188.1,	ID:AKV82431.1,	-	-	ID:ALU29824.1,	ID:ALU32563.1,
1847_hypothetical_protein.faa	-	ID:BAB65094.1,	-	-	ID:ABP95659.1,	-	-	-	-	-	-	-	-	-	-	-	-	-	-	-	-	ID:AEB94841.1,	ID:AEE93843.1,	-	-	-	-	-	-	-	-	-	-	-	-	-	ID:AIM27643.1,	-	-	-	ID:AKV74499.1,	ID:AKV76738.1,	ID:AKV78989.1,	ID:AKV81234.1,	ID:AKV83474.1,	-	-	-	-
1848_hypothetical_protein.faa	-	ID:BAB65095.1,	-	-	-	-	-	-	-	-	-	-	-	-	-	-	-	-	-	-	-	-	ID:AEE94688.1,	-	-	ID:EHP68085.1,	-	-	-	-	-	-	ID:AHC52224.1,	-	-	ID:EZQ10576.1,	-	-	-	-	-	-	-	-	-	-	-	-	-
1849_hypothetical_protein.faa	-	ID:BAB65096.1,	-	-	-	-	ID:ACP36854.1,	ID:ACP39462.1,	ID:ACP56645.1,	ID:ACR43331.1,	ID:ACP47154.1,	ID:ACP50007.1,	ID:ADB88674.1,	ID:AAK42676.1,	-	-	-	-	-	ID:ADX86696.1,	ID:ADX84051.1,	-	-	-	-	-	-	-	-	-	-	ID:AGJ64033.1,	-	-	-	-	-	-	-	-	-	-	-	-	-	-	-	-	-
1850_hypothetical_protein.faa	-	ID:BAB65097.1,	ID:AAY81604.1,	-	-	-	ID:ACP36856.1,ID:ACP36858.1,	ID:ACP39465.1,ID:ACP39467.1,	ID:ACP56649.1,ID:ACP56652.1,	ID:ACR43335.1,ID:ACR43337.1,	ID:ACP47157.1,ID:ACP47164.1,	ID:ACP50010.1,ID:ACP50014.1,	ID:ADB88677.1,ID:ADB88683.1,	ID:AAK42324.1,	-	-	-	-	-	ID:ADX86699.1,ID:ADX86703.1,	ID:ADX84056.1,ID:ADX84059.1,	-	ID:AEE93043.1,	-	-	-	-	-	-	-	-	ID:AGJ64036.1,ID:AGJ64038.1,	ID:AHC52338.1,	ID:EWG07834.1,	-	ID:EZQ11350.1,	-	ID:AKA75467.1,ID:AKA77634.1,	ID:AKA72768.1,ID:AKA74938.1,	ID:AKA78160.1,ID:AKA80325.1,	-	-	-	-	-	-	-	ID:ALU29625.1,	ID:ALU32358.1,
1851_putative_transposase.faa	-	ID:BAB65098.1,ID:BAB65671.1,ID:BAB66113.1,ID:BAB66174.1,ID:BAB67000.1,	-	-	-	-	ID:ACP35602.1,	-	ID:ACP55007.1,	-	ID:ACP44676.1,ID:ACP44839.1,ID:ACP44869.1,ID:ACP44920.1,ID:ACP44923.1,ID:ACP45140.1,ID:ACP45233.1,ID:ACP45755.1,ID:ACP46294.1,ID:ACP46544.1,ID:ACP46595.1,ID:ACP46626.1,	ID:ACP47626.1,ID:ACP47750.1,ID:ACP48025.1,ID:ACP48102.1,ID:ACP48437.1,ID:ACP48486.1,ID:ACP48958.1,ID:ACP49007.1,ID:ACP49152.1,ID:ACP49172.1,ID:ACP49184.1,ID:ACP49227.1,ID:ACP49480.1,ID:ACP49587.1,	ID:ADB87358.1,	-	-	-	-	-	-	-	ID:ADX82803.1,	-	-	-	-	-	-	-	-	-	-	ID:AGJ62815.1,	-	-	-	-	-	-	-	-	-	-	-	-	-	-	-	-	-
1852_transposase_for_inse...faa	-	ID:BAB65099.1,ID:BAB65870.1,ID:BAB66201.1,ID:BAK54701.1,ID:BAB67368.1,	-	-	-	-	ID:ACP35008.1,ID:ACP35128.1,	ID:ACP37392.1,ID:ACP37533.1,ID:ACP37816.1,	ID:ACP54543.1,ID:ACP55977.1,ID:ACP56651.1,	ID:ACR40740.1,ID:ACR41203.1,ID:ACR41495.1,ID:ACR41608.1,ID:ACR41779.1,ID:ACR42190.1,	ID:ACP44819.1,	ID:ACP49226.1,	ID:ADB86330.1,	-	-	-	-	-	-	ID:ADX84927.1,ID:ADX85998.1,	ID:ADX82160.1,ID:ADX82361.1,ID:ADX82522.1,ID:ADX82892.1,ID:ADX83522.1,ID:ADX83927.1,	-	-	-	-	-	-	-	-	-	-	-	-	-	-	-	-	-	-	-	-	-	-	-	-	-	-	-	-
1853_hypothetical_protein.faa	-	ID:BAB65100.1,	-	-	-	-	-	-	-	-	-	-	-	-	-	-	-	-	-	-	-	-	-	-	-	-	-	-	-	-	-	-	-	-	-	-	-	-	-	-	-	-	-	-	-	-	-	-	-
1854_hypothetical_protein.faa	-	ID:BAB65101.1,	-	-	-	-	ID:ACP36855.1,	ID:ACP39463.1,	ID:ACP56646.1,ID:ACP56647.1,	ID:ACR43332.1,ID:ACR43333.1,	ID:ACP47155.1,ID:ACP47156.1,	ID:ACP50008.1,ID:ACP50009.1,	ID:ADB88675.1,ID:ADB88676.1,	ID:AAK42674.1,ID:AAK42675.1,	-	-	-	-	-	ID:ADX86697.1,ID:ADX86698.1,	ID:ADX84052.1,ID:ADX84054.1,	-	-	-	-	-	-	-	-	-	-	ID:AGJ64034.1,ID:AGJ64035.1,	-	ID:EWG07841.1,	-	ID:EZQ11430.1,	-	ID:AKA77690.1,ID:AKA75469.1,	ID:AKA74997.1,ID:AKA72770.1,	ID:AKA80380.1,ID:AKA78162.1,	-	-	-	-	-	-	-	-	-
1855_putative_ATP-depende...faa	-	ID:BAB65102.1,	-	-	ID:ABP95536.1,	-	-	-	-	-	-	-	-	-	-	-	-	-	-	-	-	ID:AEB94960.1,	ID:AEE94994.1,	-	-	-	-	-	-	-	-	-	-	ID:EWG07883.1,	-	ID:EZQ11103.1,	ID:AIM27520.1,	-	-	-	ID:AKV74386.1,	ID:AKV76625.1,	ID:AKV78877.1,	ID:AKV81122.1,	ID:AKV83360.1,	-	-	-	-
1856_hypothetical_protein.faa	-	ID:BAB65103.1,	-	-	-	-	-	-	-	-	-	-	-	-	-	-	-	-	-	-	-	-	ID:AEE94995.1,	-	-	-	-	-	ID:AFZ70133.1,ID:AFZ70287.1,	-	-	-	-	ID:EWG07882.1,	-	ID:EZQ11128.1,	-	-	-	-	-	-	-	-	-	-	-	-	-
1857_hypothetical_protein.faa	-	ID:BAB65104.1,	-	-	ID:ABP95115.1,	-	-	-	-	-	-	-	-	-	-	-	ID:ADL19243.1,	-	-	-	-	-	ID:AEE95113.1,	-	-	ID:EHP70065.1,	-	-	-	-	-	-	-	ID:EWG06884.1,	-	ID:EZQ02112.1,ID:EZQ02076.1,	ID:AIM27101.1,	-	-	-	ID:AKV74010.1,	ID:AKV76248.1,	ID:AKV78502.1,	ID:AKV80747.1,	ID:AKV82989.1,	-	-	-	-
1858_putative_APC_family_...faa	-	ID:BAB65105.1,	ID:AAY81467.1,	-	ID:ABP95470.1,	-	ID:ACP36789.1,	-	-	-	-	-	-	ID:AAK41903.1,	-	-	-	-	-	-	ID:ADX83982.1,	ID:AEB94998.1,	-	-	-	ID:EHP70003.1,	-	-	ID:AFZ69964.1,	ID:AGE74388.1,	ID:AGE72070.1,	-	ID:AHC52191.1,	-	-	-	ID:AIM27455.1,	ID:AKA77327.1,	ID:AKA74633.1,	ID:AKA80018.1,	ID:AKV74327.1,	ID:AKV76566.1,	ID:AKV78818.1,	ID:AKV81063.1,	ID:AKV83301.1,	-	-	ID:ALU29744.1,	ID:ALU32481.1,
1861_hypothetical_protein.faa	-	ID:BAB65108.1,	-	-	-	-	-	-	-	-	-	-	-	-	-	-	-	-	-	-	ID:ADX81887.1,	-	-	ID:AEM38990.1,	-	-	-	-	-	-	-	ID:AGJ62333.1,	-	-	-	-	-	-	-	-	-	-	-	-	-	-	-	-	-
1862_hypothetical_protein.faa	-	ID:BAK54165.1,	-	-	-	-	-	-	-	-	-	-	-	-	-	-	-	-	-	-	-	-	ID:AEE93265.1,	-	-	ID:EHP69917.1,	-	-	-	-	-	-	-	-	-	ID:EZQ11399.1,	-	-	-	-	-	-	-	-	-	-	-	-	-
1863_hypothetical_protein.faa	-	ID:BAB65109.1,	ID:AAY81248.1,	-	-	-	-	ID:ACP37688.1,	ID:ACP54884.1,	-	-	-	ID:ADB86693.1,	-	-	-	-	-	-	-	-	-	ID:AEE93266.1,ID:AEE94973.1,	-	-	ID:EHP69916.1,	-	-	-	ID:AGE74151.1,	ID:AGE71878.1,	-	-	-	-	ID:EZQ11400.1,	-	-	-	-	-	-	-	-	-	-	-	ID:ALU29947.1,	ID:ALU32690.1,
1864_hypothetical_protein.faa	-	ID:BAB65110.1,	ID:AAY81435.1,	-	-	-	ID:ACP36848.1,	ID:ACP39456.1,	ID:ACP56639.1,	ID:ACR43325.1,	ID:ACP47148.1,	ID:ACP50001.1,	-	ID:AAK42682.1,	-	-	-	-	-	ID:ADX86690.1,	ID:ADX84045.1,	-	ID:AEE93349.1,	-	-	ID:EHP70114.1,	-	-	-	ID:AGE74352.1,	ID:AGE72035.1,	ID:AGJ64027.1,	ID:AHC52159.1,	ID:EWG07705.1,	-	ID:EZQ01913.1,	-	ID:AKA75477.1,	ID:AKA72778.1,	ID:AKA78170.1,	-	-	-	-	-	-	-	ID:ALU29776.1,	ID:ALU32514.1,
1865_putative_glutamine_s...faa	-	ID:BAK54166.1,	ID:AAY81434.1,	-	-	-	ID:ACP36847.1,	-	ID:ACP56638.1,	ID:ACR43324.1,	ID:ACP47147.1,	ID:ACP50000.1,	ID:ADB88668.1,	ID:AAK42683.1,	-	-	-	-	-	ID:ADX86689.1,	ID:ADX84044.1,	-	ID:AEE93348.1,	-	-	ID:EHP70113.1,	-	-	-	ID:AGE74351.1,	ID:AGE72034.1,	ID:AGJ64026.1,	ID:AHC52158.1,	ID:EWG07704.1,	-	ID:EZQ01914.1,	-	-	-	-	-	-	-	-	-	-	-	ID:ALU29777.1,	ID:ALU32515.1,
1866_hypothetical_protein.faa	-	ID:BAB65112.1,	-	-	-	-	-	-	-	-	-	-	-	-	-	-	-	-	-	-	-	-	-	-	-	-	-	-	-	-	-	-	-	-	-	-	-	-	-	-	-	-	-	-	-	-	-	-	-
1867_hypothetical_protein.faa	-	ID:BAK54167.1,	-	-	-	-	-	-	-	-	-	-	-	-	-	-	-	-	-	-	-	-	-	-	-	-	-	-	-	-	-	-	-	-	-	-	-	-	-	-	-	-	-	-	-	-	-	-	-
1868_hypothetical_protein.faa	-	ID:BAB65113.1,	-	-	-	-	-	-	-	-	-	-	-	-	-	-	-	-	-	-	-	-	-	-	-	-	-	-	-	-	-	-	-	-	-	-	-	-	-	-	-	-	-	-	-	-	-	-	-
1869_transposase.faa	-	ID:BAB65114.1,	-	-	-	-	-	-	-	-	-	-	-	-	-	-	-	-	-	-	-	-	-	-	-	-	-	-	-	-	-	-	-	-	-	-	-	-	-	-	-	-	-	-	-	-	-	-	-
1870_hypothetical_protein.faa	-	ID:BAB65115.1,	-	-	-	-	-	-	-	-	-	-	ID:ADB88737.1,	-	-	-	-	-	-	-	ID:ADX82317.1,	-	-	-	-	-	-	-	-	-	-	-	-	-	-	-	-	-	-	-	-	-	-	-	-	-	-	-	-
1871_hypothetical_protein.faa	-	ID:BAB65116.1,	-	-	ID:ABP96326.1,	-	-	-	-	-	-	-	-	-	-	-	-	-	-	-	-	-	-	-	-	-	-	-	-	-	-	-	-	-	-	-	ID:AIM28309.1,	-	-	-	ID:AKV75110.1,	ID:AKV77348.1,	ID:AKV79599.1,	ID:AKV81844.1,	ID:AKV84079.1,	-	-	-	-
1872_hypothetical_protein.faa	-	ID:BAB65117.1,ID:BAB66940.1,ID:BAB67336.1,	-	-	ID:ABP94310.1,	-	ID:ACP35711.1,ID:ACP36049.1,ID:ACP36070.1,	-	-	ID:ACR41553.1,	ID:ACP45931.1,ID:ACP46298.1,	ID:ACP47995.1,ID:ACP47998.1,ID:ACP48024.1,ID:ACP48975.1,	ID:ADB87248.1,ID:ADB87494.1,ID:ADB87805.1,ID:ADB87828.1,ID:ADB88749.1,	-	-	-	-	-	-	ID:ADX84877.1,ID:ADX85859.1,	ID:ADX81873.1,ID:ADX82916.1,ID:ADX83216.1,	-	ID:AEE94114.1,ID:AEE94322.1,ID:AEE94771.1,ID:AEE94905.1,	-	-	ID:EHP69356.1,ID:EHP69358.1,ID:EHP68849.1,ID:EHP69982.1,ID:EHP70453.1,	-	-	-	-	-	-	-	-	-	-	ID:AIM26297.1,	ID:AKA76513.1,ID:AKA76514.1,	ID:AKA73816.1,ID:AKA73817.1,	ID:AKA79206.1,ID:AKA79207.1,	ID:AKV73309.1,	ID:AKV75553.1,	ID:AKV77799.1,	ID:AKV80044.1,	ID:AKV82287.1,	-	-	-	-
1873_putative_transposase...faa	-	ID:BAB65118.1,ID:BAK54386.1,ID:BAB65860.1,ID:BAB65921.1,ID:BAB66202.1,ID:BAB66806.1,ID:BAB67009.1,ID:BAB67081.1,ID:BAB67338.1,	-	-	ID:ABP95389.1,	-	-	-	ID:ACP54592.1,	-	-	-	-	-	-	-	-	-	-	-	-	-	-	-	-	-	-	-	-	-	-	-	-	-	-	-	-	-	-	-	-	-	-	-	-	-	-	-	-
1874_putative_transposase...faa	-	ID:BAK54168.1,ID:BAK54387.1,ID:BAK54647.1,	-	-	-	-	-	-	-	-	-	-	-	-	-	-	-	-	-	-	-	-	-	-	-	-	-	-	-	-	-	-	-	-	-	-	-	-	-	-	-	-	-	-	-	-	-	-	-
1875_hypothetical_protein.faa	-	ID:BAB65119.1,	-	-	-	-	-	-	-	-	-	-	-	-	-	-	-	-	-	-	-	-	-	-	-	-	-	-	-	-	-	-	-	-	-	-	-	-	-	-	-	-	-	-	-	-	-	-	-
1876_zfx.faa	-	ID:BAB65120.1,	ID:AAY79867.1,	-	ID:ABP94358.1,	-	ID:ACP36833.1,	ID:ACP39442.1,	ID:ACP56624.1,	ID:ACR43310.1,	ID:ACP47133.1,	ID:ACP49985.1,	ID:ADB88653.1,	ID:AAK42701.1,	-	-	-	-	-	ID:ADX86675.1,	ID:ADX84030.1,	ID:AEB95995.1,	ID:AEE93927.1,	-	-	ID:EHP69268.1,	-	-	-	ID:AGE72703.1,	ID:AGE70429.1,	ID:AGJ64012.1,	ID:AHC50943.1,	ID:EWG07926.1,	-	ID:EZQ11072.1,	ID:AIM26345.1,	ID:AKA75496.1,	ID:AKA72797.1,	ID:AKA78189.1,	ID:AKV73353.1,	ID:AKV75597.1,	ID:AKV77843.1,	ID:AKV80088.1,	ID:AKV82332.1,	-	-	ID:ALU29186.1,	ID:ALU31913.1,
1877_hypothetical_protein.faa	-	ID:BAB65121.1,	ID:AAY79866.1,	-	ID:ABP96322.1,	-	ID:ACP35781.1,	ID:ACP38406.1,	ID:ACP55648.1,	ID:ACR42309.1,	ID:ACP46006.1,	ID:ACP48259.1,	ID:ADB87571.1,	ID:AAK40773.1,	-	-	-	-	-	ID:ADX85618.1,	ID:ADX82980.1,	ID:AEB94215.1,	ID:AEE93868.1,	-	-	ID:EHP68853.1,	-	-	-	ID:AGE72702.1,	ID:AGE70428.1,	ID:AGJ62992.1,	ID:AHC50942.1,	ID:EWG08270.1,	-	ID:EZQ01896.1,	ID:AIM28305.1,	ID:AKA76445.1,	ID:AKA73748.1,	ID:AKA79138.1,	ID:AKV75106.1,	ID:AKV77344.1,	ID:AKV79595.1,	ID:AKV81840.1,	ID:AKV84075.1,	-	-	ID:ALU30559.1,	ID:ALU32822.1,
1879_hypothetical_protein.faa	-	ID:BAB65123.1,	ID:AAY79864.1,	-	-	-	ID:ACP35779.1,	ID:ACP38404.1,	ID:ACP55646.1,	ID:ACR42307.1,	ID:ACP46004.1,	ID:ACP48261.1,	ID:ADB87569.1,	ID:AAK40775.1,	-	-	-	-	-	ID:ADX85616.1,	ID:ADX82978.1,	-	ID:AEE93866.1,	-	-	-	-	-	-	ID:AGE72700.1,	ID:AGE70426.1,	ID:AGJ62990.1,	ID:AHC50940.1,	ID:EWG08268.1,	-	ID:EZQ01898.1,	-	ID:AKA76447.1,	ID:AKA73750.1,	ID:AKA79140.1,	-	-	-	-	-	-	-	ID:ALU29188.1,	ID:ALU31915.1,
1881_hypothetical_protein.faa	-	ID:BAK54169.1,	-	-	ID:ABP96319.1,	-	-	-	-	ID:ACR42305.1,	ID:ACP46002.1,	ID:ACP48263.1,	ID:ADB87567.1,	-	-	-	-	-	-	ID:ADX85613.1,	ID:ADX82975.1,	-	ID:AEE93864.1,	-	-	ID:EHP68856.1,	-	-	-	-	-	ID:AGJ62988.1,	-	-	-	ID:EZQ01918.1,	ID:AIM28302.1,	ID:AKA76449.1,	ID:AKA73752.1,	ID:AKA79142.1,	ID:AKV75103.1,	ID:AKV77341.1,	ID:AKV79592.1,	ID:AKV81837.1,	ID:AKV84072.1,	-	-	-	-
1882_hypothetical_protein.faa	-	ID:BAK54170.1,	ID:AAY79863.1,	-	ID:ABP96318.1,	ID:ABU82333.1,	ID:ACP35777.1,	ID:ACP38402.1,	ID:ACP55644.1,	ID:ACR42304.1,	ID:ACP46001.1,	ID:ACP48264.1,	ID:ADB87566.1,	ID:AAK40777.1,	-	-	-	-	-	ID:ADX85614.1,	ID:ADX82976.1,	ID:AEB94218.1,	ID:AEE93863.1,	ID:AEM39338.1,	-	ID:EHP68857.1,	-	-	-	ID:AGE72698.1,	ID:AGE70424.1,	ID:AGJ62987.1,	ID:AHC50938.1,	ID:EWG08266.1,	-	ID:EZQ01900.1,	ID:AIM28301.1,	ID:AKA76450.1,	ID:AKA73753.1,	ID:AKA79143.1,	ID:AKV75102.1,	ID:AKV77340.1,	ID:AKV79591.1,	ID:AKV81836.1,	ID:AKV84071.1,	-	-	ID:ALU29190.1,	ID:ALU31917.1,
1884_SRSR-binding_protein.faa	-	ID:BAB65127.1,	ID:AAY79861.1,	-	ID:ABP96316.1,	-	ID:ACP35775.1,	ID:ACP38400.1,	ID:ACP55642.1,	ID:ACR42302.1,	ID:ACP45999.1,	ID:ACP48266.1,	ID:ADB87564.1,	ID:AAK40779.1,	-	-	-	-	-	ID:ADX85611.1,	ID:ADX82973.1,	ID:AEB94220.1,	ID:AEE93861.1,	ID:AEM38943.1,	-	ID:EHP68518.1,	-	-	-	ID:AGE72696.1,	ID:AGE70422.1,	ID:AGJ62985.1,	ID:AHC50936.1,	ID:EWG08264.1,	-	ID:EZQ01902.1,	ID:AIM28299.1,	ID:AKA76452.1,	ID:AKA73755.1,	ID:AKA79145.1,	ID:AKV75100.1,	ID:AKV77338.1,	ID:AKV79589.1,	ID:AKV81834.1,	ID:AKV84069.1,	-	-	ID:ALU29192.1,	ID:ALU31919.1,
1885_hypothetical_protein.faa	-	ID:BAB65128.1,	ID:AAY79860.1,	-	ID:ABP96315.1,	-	ID:ACP35773.1,	ID:ACP38398.1,	ID:ACP55640.1,	ID:ACR42300.1,	ID:ACP45997.1,	ID:ACP48268.1,	ID:ADB87562.1,	ID:AAK40781.1,	-	-	-	-	-	ID:ADX85609.1,	ID:ADX82971.1,	ID:AEB94222.1,	ID:AEE93860.1,	-	-	ID:EHP68519.1,	-	-	-	ID:AGE72695.1,	ID:AGE70421.1,	ID:AGJ62983.1,	ID:AHC50935.1,	ID:EWG08262.1,	-	ID:EZQ01894.1,	ID:AIM28298.1,	ID:AKA76454.1,	ID:AKA73757.1,	ID:AKA79147.1,	ID:AKV75099.1,	ID:AKV77337.1,	ID:AKV79588.1,	ID:AKV81833.1,	ID:AKV84068.1,	-	-	ID:ALU29193.1,	ID:ALU31920.1,
1887_DNA-binding_protein.faa	-	ID:BAB65130.1,	ID:AAY79858.1,	-	ID:ABP96314.1,	-	ID:ACP35771.1,	ID:ACP38396.1,	ID:ACP55638.1,	ID:ACR42298.1,	ID:ACP45995.1,	ID:ACP48270.1,	ID:ADB87560.1,	ID:AAK40783.1,	-	-	-	-	-	ID:ADX85607.1,	ID:ADX82969.1,	ID:AEB94223.1,	ID:AEE93859.1,	-	-	ID:EHP68520.1,	-	-	-	ID:AGE72693.1,	ID:AGE70419.1,	ID:AGJ62981.1,	ID:AHC50933.1,	ID:EWG08261.1,	-	ID:EZQ01893.1,	ID:AIM28297.1,	ID:AKA76456.1,	ID:AKA73759.1,	ID:AKA79149.1,	ID:AKV75098.1,	ID:AKV77336.1,	ID:AKV79587.1,	ID:AKV81832.1,	ID:AKV84067.1,	-	-	ID:ALU29194.1,	ID:ALU31921.1,
1888_hypothetical_protein.faa	-	ID:BAK54172.1,	ID:AAY79857.1,	ID:ABM80820.1,	ID:ABP96313.1,	-	ID:ACP35770.1,	ID:ACP38395.1,	ID:ACP55637.1,	ID:ACR42297.1,	ID:ACP45994.1,	ID:ACP48271.1,	ID:ADB87559.1,	-	-	-	-	ID:ADM27273.1,	-	ID:ADX85606.1,	ID:ADX82968.1,	ID:AEB94224.1,	ID:AEE93858.1,	ID:AEM38838.1,	-	ID:EHP68521.1,	-	-	ID:AFZ70445.1,	ID:AGE72692.1,	ID:AGE70418.1,	ID:AGJ62980.1,	ID:AHC50932.1,	ID:EWG08260.1,	ID:BAN89803.1,	ID:EZQ01892.1,	ID:AIM28296.1,	ID:AKA76457.1,	ID:AKA73760.1,	ID:AKA79150.1,	ID:AKV75097.1,	ID:AKV77335.1,	ID:AKV79586.1,	ID:AKV81831.1,	ID:AKV84066.1,	ID:ALL01746.1,	-	ID:ALU29195.1,	ID:ALU31922.1,
1891_hypothetical_protein.faa	-	ID:BAK54173.1,	ID:AAY79854.1,	-	ID:ABP96310.1,	-	ID:ACP35767.1,	ID:ACP38392.1,	ID:ACP55634.1,	ID:ACR42294.1,	ID:ACP45991.1,	ID:ACP48274.1,	ID:ADB87556.1,	-	-	-	-	-	-	ID:ADX85603.1,	ID:ADX82965.1,	ID:AEB94227.1,	ID:AEE93855.1,	-	-	ID:EHP68524.1,	-	-	-	ID:AGE72689.1,	ID:AGE70415.1,	ID:AGJ62977.1,	ID:AHC50929.1,	ID:EWG08257.1,	-	-	ID:AIM28293.1,	-	-	-	-	-	-	-	-	-	-	-	-
1892_putative_peptidase_S...faa	-	ID:BAK54174.1,	ID:AAY79853.1,	-	ID:ABP96309.1,	-	ID:ACP35766.1,	ID:ACP38391.1,	ID:ACP55633.1,	ID:ACR42293.1,	ID:ACP45990.1,	ID:ACP48275.1,	ID:ADB87555.1,	ID:AAK40786.1,	-	-	-	-	-	ID:ADX85602.1,	ID:ADX82964.1,	ID:AEB94228.1,	ID:AEE93854.1,	-	-	ID:EHP68525.1,	-	-	-	ID:AGE72688.1,	ID:AGE70414.1,	ID:AGJ62976.1,	ID:AHC50928.1,	ID:EWG08256.1,	-	ID:EZQ01889.1,	ID:AIM28292.1,	ID:AKA77761.1,	ID:AKA75067.1,	ID:AKA80454.1,	ID:AKV75420.1,	ID:AKV77663.1,	ID:AKV79910.1,	ID:AKV82155.1,	ID:AKV84403.1,	-	-	ID:ALU29198.1,	ID:ALU31925.1,
1894_hypothetical_protein.faa	-	ID:BAB65135.1,	ID:AAY79851.1,	-	ID:ABP96307.1,	-	ID:ACP35764.1,	ID:ACP38389.1,	ID:ACP55631.1,	ID:ACR42291.1,	ID:ACP45988.1,	ID:ACP48277.1,	ID:ADB87553.1,	ID:AAK40788.1,	-	-	-	-	-	ID:ADX85600.1,	ID:ADX82963.1,	ID:AEB94230.1,	ID:AEE93852.1,	-	-	ID:EHP68527.1,	-	-	-	ID:AGE72686.1,	ID:AGE70412.1,	ID:AGJ62974.1,	ID:AHC52427.1,	ID:EWG08254.1,	-	ID:EZQ01917.1,	ID:AIM28290.1,	ID:AKA76461.1,	ID:AKA73764.1,	ID:AKA79154.1,	ID:AKV75093.1,	ID:AKV77332.1,	ID:AKV79582.1,	ID:AKV81827.1,	ID:AKV84063.1,	-	-	ID:ALU29200.1,	ID:ALU31927.1,
1895_hypothetical_protein.faa	-	ID:BAK54176.1,	ID:AAY79850.1,	-	-	-	ID:ACP35763.1,	ID:ACP38388.1,	ID:ACP55630.1,	ID:ACR42290.1,	ID:ACP45987.1,	ID:ACP48278.1,	ID:ADB87552.1,	-	-	-	-	-	-	ID:ADX85599.1,	ID:ADX82962.1,	ID:AEB94231.1,	ID:AEE93851.1,	-	-	ID:EHP68528.1,	-	-	-	ID:AGE72685.1,	ID:AGE70411.1,	ID:AGJ62973.1,	ID:AHC50926.1,	ID:EWG08253.1,	-	-	-	-	-	-	-	-	-	-	-	-	-	-	-
1897_hypothetical_protein.faa	-	ID:BAB65137.1,	ID:AAY79849.1,	-	ID:ABP96304.1,	-	ID:ACP35760.1,	ID:ACP38385.1,	ID:ACP55627.1,	ID:ACR42287.1,	ID:ACP45984.1,	ID:ACP48281.1,	ID:ADB87549.1,	ID:AAK40791.1,	-	-	-	-	-	ID:ADX85597.1,	ID:ADX82960.1,	ID:AEB94234.1,	ID:AEE93848.1,	-	-	ID:EHP68531.1,	-	-	-	ID:AGE72683.1,	ID:AGE70409.1,	ID:AGJ62970.1,	ID:AHC50924.1,	ID:EWG08250.1,	-	ID:EZQ01885.1,	ID:AIM28287.1,	ID:AKA76464.1,	ID:AKA73767.1,	ID:AKA79157.1,	ID:AKV75090.1,	ID:AKV77329.1,	ID:AKV79579.1,	ID:AKV81824.1,	ID:AKV84060.1,	-	-	ID:ALU30562.1,	ID:ALU32825.1,
1898_serine-threonine-pro...faa	-	ID:BAB65138.1,	ID:AAY79847.1,	-	ID:ABP96303.1,	-	ID:ACP35759.1,	ID:ACP38384.1,	ID:ACP55626.1,	ID:ACR42286.1,	ID:ACP45983.1,	ID:ACP48282.1,	ID:ADB87548.1,	ID:AAK40792.1,	-	-	-	-	-	ID:ADX85595.1,	ID:ADX82958.1,	ID:AEB94235.1,	ID:AEE93847.1,	-	-	ID:EHP68532.1,	-	-	-	ID:AGE72682.1,	ID:AGE70408.1,	ID:AGJ62969.1,	ID:AHC50923.1,	ID:EWG08249.1,	-	ID:EZQ01884.1,	ID:AIM28286.1,	ID:AKA76465.1,	ID:AKA73768.1,	ID:AKA79158.1,	ID:AKV75089.1,	ID:AKV77328.1,	ID:AKV79578.1,	ID:AKV81823.1,	ID:AKV84059.1,	-	-	ID:ALU30563.1,	ID:ALU32826.1,
1900_hypothetical_protein.faa	-	ID:BAB65140.1,	-	-	ID:ABP95261.1,	-	-	-	-	-	-	-	-	-	-	-	ID:ADL19189.1,	-	-	-	-	ID:AEB95357.1,	ID:AEE94441.1,	-	-	ID:EHP70821.1,	-	-	-	-	-	-	-	ID:EWG06500.1,	-	ID:EZQ10552.1,	ID:AIM27247.1,	-	-	-	ID:AKV74136.1,	ID:AKV76376.1,	ID:AKV78627.1,	ID:AKV80872.1,	ID:AKV84294.1,	-	-	-	-
1901_hypothetical_protein.faa	-	ID:BAK54178.1,	ID:AAY80236.1,	-	-	-	ID:ACP35571.1,	ID:ACP38209.1,	ID:ACP55455.1,	ID:ACR42057.1,	ID:ACP45724.1,	ID:ACP48468.1,	ID:ADB87327.1,	ID:AAK40982.1,	-	-	-	-	-	ID:ADX85401.1,	ID:ADX82768.1,	ID:AEB94534.1,	-	-	-	-	-	-	-	ID:AGE73087.1,	ID:AGE70816.1,	ID:AGJ62784.1,	-	ID:EWG08120.1,	-	-	-	ID:AKA76708.1,	ID:AKA74011.1,	ID:AKA79402.1,	-	-	-	-	-	-	-	ID:ALU28867.1,	ID:ALU31589.1,
1904_hypothetical_protein.faa	-	ID:BAK54179.1,	-	-	-	-	-	-	-	-	-	-	-	-	-	-	-	-	-	-	-	-	ID:AEE94941.1,	-	-	-	-	-	-	ID:AGE72983.1,	ID:AGE70711.1,	-	ID:AHC52444.1,	ID:EWG07411.1,	-	-	-	-	-	-	-	-	-	-	-	-	-	ID:ALU28950.1,	ID:ALU31676.1,
1905_srp19.faa	-	ID:BAK54180.1,	ID:AAY80135.1,	-	ID:ABP94350.1,	-	ID:ACP36128.1,	ID:ACP38717.1,	ID:ACP55920.1,	ID:ACR42585.1,	ID:ACP46350.1,	ID:ACP47945.1,	-	ID:AAK40510.1,	-	-	-	-	-	ID:ADX85908.1,	ID:ADX83266.1,	ID:AEB96002.1,	ID:AEE93778.1,	-	-	ID:EHP69250.1,	-	-	-	ID:AGE72982.1,	ID:AGE70710.1,	ID:AGJ63274.1,	ID:AHC51119.1,	ID:EWG07409.1,	-	ID:EZQ04746.1,	ID:AIM26337.1,	ID:AKA76189.1,	ID:AKA73491.1,	ID:AKA78881.1,	ID:AKV73345.1,	ID:AKV75589.1,	ID:AKV77835.1,	ID:AKV80080.1,	ID:AKV82324.1,	-	-	ID:ALU28951.1,	ID:ALU31677.1,
1915_hypothetical_protein.faa	-	ID:BAB65153.1,	ID:AAY80125.1,	-	ID:ABP94340.1,	-	ID:ACP36138.1,	ID:ACP38727.1,	ID:ACP55930.1,	ID:ACR42595.1,	ID:ACP46360.1,	ID:ACP47935.1,	ID:ADB87893.1,	ID:AAK40500.1,	-	-	-	-	-	ID:ADX85918.1,	ID:ADX83276.1,	ID:AEB96012.1,	ID:AEE93768.1,	ID:AEM38011.1,	-	ID:EHP69240.1,	-	-	-	ID:AGE72972.1,	ID:AGE70700.1,	ID:AGJ63284.1,	ID:AHC51109.1,	ID:EWG07399.1,	-	ID:EZQ04756.1,	ID:AIM26327.1,	ID:AKA77743.1,	ID:AKA75049.1,	ID:AKA80436.1,	ID:AKV73336.1,	ID:AKV75580.1,	ID:AKV77826.1,	ID:AKV80071.1,	ID:AKV82315.1,	-	-	ID:ALU28960.1,	ID:ALU31687.1,
1916_hypothetical_protein.faa	-	ID:BAB65154.1,	ID:AAY80124.1,	-	ID:ABP94339.1,	-	ID:ACP36139.1,	ID:ACP38728.1,	ID:ACP55931.1,	ID:ACR42596.1,	ID:ACP46361.1,	ID:ACP47934.1,	ID:ADB87894.1,	ID:AAK40499.1,	ID:ADG91116.1,	ID:ADI32538.1,	-	-	-	ID:ADX85919.1,	ID:ADX83277.1,	ID:AEB96013.1,	ID:AEE93767.1,	ID:AEM39503.1,	-	ID:EHP69239.1,	-	ID:AFK50746.1,	-	ID:AGE72971.1,	ID:AGE70699.1,	ID:AGJ63285.1,	ID:AHC51108.1,	ID:EWG07398.1,	-	ID:EZQ04757.1,	ID:AIM26326.1,	ID:AKA76180.1,	ID:AKA73482.1,	ID:AKA78872.1,	ID:AKV73335.1,	ID:AKV75579.1,	ID:AKV77825.1,	ID:AKV80070.1,	ID:AKV82314.1,	-	-	ID:ALU28961.1,	ID:ALU31688.1,
1918_hypothetical_protein.faa	-	ID:BAB65156.1,	ID:AAY80122.1,	ID:ABM81088.1,	ID:ABP94335.1,	-	ID:ACP36141.1,	ID:ACP38730.1,	ID:ACP55934.1,	ID:ACR42599.1,	ID:ACP46364.1,	ID:ACP47931.1,	ID:ADB87898.1,	ID:AAK40497.1,	-	-	-	ID:ADM26947.1,	-	ID:ADX85923.1,	ID:ADX83280.1,	ID:AEB96017.1,	ID:AEE93765.1,	ID:AEM39353.1,	-	ID:EHP69237.1,	-	-	-	ID:AGE72969.1,	ID:AGE70697.1,	ID:AGJ63287.1,	ID:AHC51106.1,	ID:EWG07396.1,	-	ID:EZQ04759.1,	ID:AIM26322.1,	ID:AKA77742.1,	ID:AKA75048.1,	ID:AKA80435.1,	ID:AKV73332.1,	ID:AKV75576.1,	ID:AKV77822.1,	ID:AKV80067.1,	ID:AKV82311.1,	-	-	ID:ALU28963.1,	ID:ALU31690.1,
1919_hypothetical_protein.faa	-	ID:BAK54186.1,	ID:AAY80121.1,	-	ID:ABP94336.1,	-	ID:ACP36142.1,	ID:ACP38731.1,	ID:ACP55935.1,	ID:ACR42600.1,	ID:ACP46365.1,	ID:ACP47930.1,	ID:ADB87899.1,	ID:AAK40496.1,	-	-	-	ID:ADM27255.1,	-	ID:ADX85924.1,	ID:ADX83281.1,	ID:AEB96016.1,	ID:AEE93764.1,	ID:AEM39354.1,	-	ID:EHP69236.1,	-	-	-	ID:AGE72968.1,	ID:AGE70696.1,	ID:AGJ63288.1,	ID:AHC52443.1,	ID:EWG07395.1,	-	ID:EZQ04760.1,	ID:AIM26323.1,	ID:AKA77741.1,	ID:AKA75047.1,	ID:AKA80434.1,	ID:AKV75212.1,	ID:AKV77448.1,	ID:AKV79700.1,	ID:AKV81945.1,	ID:AKV84182.1,	-	-	ID:ALU28964.1,	ID:ALU31691.1,
1920_hypothetical_protein.faa	-	ID:BAB65158.1,	ID:AAY80120.1,	-	ID:ABP94337.1,	-	ID:ACP36143.1,	ID:ACP38732.1,	ID:ACP55936.1,	ID:ACR42601.1,	ID:ACP46366.1,	ID:ACP47929.1,	ID:ADB87900.1,	ID:AAK40495.1,	-	-	-	-	-	ID:ADX85925.1,	ID:ADX83282.1,	ID:AEB96015.1,	ID:AEE93763.1,	-	-	ID:EHP69235.1,	-	-	-	ID:AGE72967.1,	ID:AGE70695.1,	ID:AGJ63289.1,	ID:AHC52442.1,	ID:EWG07394.1,	-	ID:EZQ04768.1,	ID:AIM26324.1,	ID:AKA76178.1,	ID:AKA73480.1,	ID:AKA78870.1,	ID:AKV73333.1,	ID:AKV75577.1,	ID:AKV77823.1,	ID:AKV80068.1,	ID:AKV82312.1,	-	-	ID:ALU28965.1,	ID:ALU31692.1,
1921_hypothetical_protein.faa	-	ID:BAK54187.1,	ID:AAY80119.1,	-	-	-	-	-	-	-	-	-	-	-	-	-	-	-	-	-	-	-	-	-	-	-	-	-	-	ID:AGE72966.1,	ID:AGE70694.1,	-	ID:AHC52441.1,	-	-	-	-	-	-	-	-	-	-	-	-	-	-	ID:ALU28966.1,	ID:ALU31693.1,
1922_hypothetical_protein.faa	-	ID:BAK54188.1,	ID:AAY80118.1,	-	ID:ABP94412.1,	-	ID:ACP36145.1,	ID:ACP38734.1,	ID:ACP55938.1,	ID:ACR42603.1,	ID:ACP46368.1,	ID:ACP47927.1,	ID:ADB87902.1,	-	-	-	-	-	-	ID:ADX85927.1,	ID:ADX83284.1,	-	ID:AEE93761.1,	-	-	ID:EHP69233.1,	-	-	-	ID:AGE72965.1,	ID:AGE70693.1,	ID:AGJ63291.1,	ID:AHC51105.1,	ID:EWG07392.1,	-	ID:EZQ04761.1,	ID:AIM26399.1,	ID:AKA76176.1,	ID:AKA73478.1,	ID:AKA78868.1,	ID:AKV73402.1,	ID:AKV75646.1,	ID:AKV77892.1,	ID:AKV80137.1,	ID:AKV82379.1,	-	-	ID:ALU28967.1,	ID:ALU31694.1,
1923_hypothetical_protein.faa	-	ID:BAK54189.1,	ID:AAY80137.1,	-	ID:ABP94378.1,	-	ID:ACP36123.1,	ID:ACP38712.1,	ID:ACP55915.1,	ID:ACR42579.1,	ID:ACP46344.1,	ID:ACP47950.1,	ID:ADB87875.1,	ID:AAK40515.1,	-	-	-	-	-	ID:ADX85903.1,	ID:ADX83260.1,	ID:AEB95974.1,	ID:AEE93523.1,	-	-	ID:EHP69299.1,	-	-	-	ID:AGE72985.1,	ID:AGE70713.1,	ID:AGJ63268.1,	ID:AHC51121.1,	ID:EWG07390.1,	-	ID:EZQ03785.1,	ID:AIM26365.1,	ID:AKA76194.1,	ID:AKA73496.1,	ID:AKA78886.1,	ID:AKV73374.1,	ID:AKV75618.1,	ID:AKV77864.1,	ID:AKV80109.1,	ID:AKV84185.1,	-	-	ID:ALU28948.1,	ID:ALU31674.1,
1933_hypothetical_protein.faa	-	ID:BAK54194.1,	ID:AAY80147.1,	ID:ABM81192.1,	ID:ABP94388.1,	-	ID:ACP36113.1,	ID:ACP38702.1,	ID:ACP55905.1,	ID:ACR42569.1,	ID:ACP46334.1,	ID:ACP47960.1,	ID:ADB87865.1,	-	-	-	-	ID:ADM26925.1,	-	ID:ADX85893.1,	ID:ADX83250.1,	ID:AEB95964.1,	ID:AEE93514.1,	ID:AEM37982.1,	-	ID:EHP69310.1,	ID:AFH42352.1,	-	-	ID:AGE72995.1,	ID:AGE70723.1,	ID:AGJ63258.1,	ID:AHC51130.1,	ID:EWG07380.1,	-	ID:EZQ03795.1,	ID:AIM26375.1,	ID:AKA76201.1,	ID:AKA73503.1,	ID:AKA78893.1,	ID:AKV73381.1,	ID:AKV75625.1,	ID:AKV77871.1,	ID:AKV80116.1,	ID:AKV82359.1,	ID:ALL01916.1,	ID:KSW11518.1,	ID:ALU28942.1,	ID:ALU31668.1,
1940_hemD.faa	-	ID:BAB65177.1,	ID:AAY80154.1,	-	ID:ABP94395.1,	ID:ABU81274.1,	ID:ACP36107.1,	ID:ACP38695.1,	ID:ACP55899.1,	ID:ACR42562.1,	ID:ACP46327.1,	ID:ACP47967.1,	ID:ADB87858.1,	ID:AAK40530.1,	-	-	-	-	-	ID:ADX85886.1,	ID:ADX83243.1,	ID:AEB95956.1,	ID:AEE93507.1,	-	-	ID:EHP69317.1,	-	-	-	ID:AGE73002.1,	ID:AGE70730.1,	ID:AGJ63251.1,	ID:AHC52446.1,	ID:EWG07373.1,	-	ID:EZQ03802.1,	ID:AIM26382.1,	ID:AKA76208.1,	ID:AKA73510.1,	ID:AKA78900.1,	ID:AKV73388.1,	ID:AKV75632.1,	ID:AKV77878.1,	ID:AKV80123.1,	ID:AKV82366.1,	-	-	ID:ALU28936.1,	ID:ALU31662.1,
1941_hypothetical_protein.faa	-	ID:BAK54200.1,	-	-	ID:ABP94396.1,	-	ID:ACP36106.1,	ID:ACP38694.1,	ID:ACP55898.1,	ID:ACR42561.1,	ID:ACP46326.1,	ID:ACP47968.1,	ID:ADB87857.1,	-	-	-	-	-	-	ID:ADX85885.1,	ID:ADX83242.1,	ID:AEB95955.1,	ID:AEE93506.1,	-	-	ID:EHP69318.1,	-	-	-	ID:AGE73003.1,	ID:AGE70731.1,	ID:AGJ63250.1,	ID:AHC51136.1,	ID:EWG07372.1,	-	ID:EZQ03803.1,	ID:AIM26383.1,	ID:AKA76209.1,	ID:AKA73511.1,	ID:AKA78901.1,	ID:AKV73389.1,	ID:AKV75633.1,	ID:AKV77879.1,	ID:AKV80124.1,	ID:AKV82367.1,	-	-	ID:ALU28935.1,	ID:ALU31661.1,
1943_hypothetical_protein.faa	-	ID:BAB65180.1,	-	ID:ABM80483.1,	ID:ABP94398.1,	-	ID:ACP36104.1,	ID:ACP38692.1,	ID:ACP55896.1,	ID:ACR42559.1,	ID:ACP46324.1,	ID:ACP47970.1,	ID:ADB87855.1,	ID:AAK40532.1,	-	-	-	-	-	ID:ADX85883.1,	ID:ADX83240.1,	ID:AEB95953.1,	ID:AEE93504.1,	-	-	ID:EHP69320.1,	ID:AFH43225.1,	-	-	ID:AGE73005.1,	ID:AGE70733.1,	ID:AGJ63248.1,	ID:AHC52447.1,	ID:EWG07370.1,	-	ID:EZQ03805.1,	ID:AIM26385.1,	ID:AKA77747.1,	ID:AKA75053.1,	ID:AKA80440.1,	ID:AKV73391.1,	ID:AKV75635.1,	ID:AKV77881.1,	ID:AKV80126.1,	ID:AKV82368.1,	-	-	ID:ALU28933.1,	ID:ALU31659.1,
1952_hypothetical_protein.faa	-	ID:BAB65189.1,	ID:AAY80164.1,	-	-	-	-	-	-	-	-	-	-	-	-	-	-	-	-	-	-	-	-	-	-	-	-	-	-	ID:AGE73014.1,	ID:AGE70742.1,	-	ID:AHC51146.1,	-	-	-	-	-	-	-	-	-	-	-	-	-	-	ID:ALU28925.1,	ID:ALU31651.1,
1965_hypothetical_protein.faa	-	ID:BAB65204.1,	-	-	-	-	-	-	-	-	-	-	-	-	-	-	-	-	-	-	-	-	ID:AEE93320.1,	-	-	-	-	-	-	-	-	-	-	-	-	-	-	-	-	-	-	-	-	-	-	-	-	-	-
1966_hypothetical_protein.faa	-	ID:BAK54208.1,	-	-	ID:ABP94519.1,	ID:ABU81486.1,	-	-	-	-	-	-	-	-	-	-	-	ID:ADM28239.1,	-	-	-	ID:AEB95835.1,	ID:AEE93878.1,	-	-	ID:EHP69068.1,	-	-	-	-	-	-	-	ID:EWG07606.1,	-	ID:EZQ02244.1,	ID:AIM26506.1,	-	-	-	ID:AKV73499.1,	ID:AKV75741.1,	ID:AKV77988.1,	ID:AKV80233.1,	ID:AKV82479.1,	ID:ALL01542.1,	ID:KSW12053.1,	-	-
1967_hypothetical_protein.faa	-	ID:BAB65206.1,	-	-	ID:ABP94520.1,	ID:ABU81415.1,	-	-	-	-	-	-	-	-	-	-	-	ID:ADM28240.1,	-	-	-	ID:AEB95834.1,	ID:AEE93879.1,	-	-	ID:EHP69069.1,	-	-	-	-	-	-	-	ID:EWG07605.1,	-	ID:EZQ02245.1,	ID:AIM26507.1,	-	-	-	ID:AKV73500.1,	ID:AKV75742.1,	ID:AKV77989.1,	ID:AKV80234.1,	ID:AKV82480.1,	ID:ALL01541.1,	ID:KSW12054.1,	-	-
1968_hypothetical_protein.faa	-	ID:BAB65208.1,	-	-	-	-	-	-	-	-	-	-	-	-	-	-	-	-	-	-	-	-	-	-	-	-	-	-	-	-	-	-	-	-	-	-	-	-	-	-	-	-	-	-	-	-	-	-	-
1969_putative_transposase.faa	-	ID:BAB65209.1,	-	-	-	-	-	-	-	-	-	-	-	-	-	-	-	-	-	-	-	-	-	-	-	-	-	-	-	-	-	-	-	-	-	-	-	-	-	-	-	-	-	-	-	-	-	-	-
1970_putative_transposase.faa	-	ID:BAK54209.1,	-	-	-	-	-	-	-	-	-	-	-	-	-	-	-	-	-	-	-	-	-	-	-	-	-	-	-	-	-	-	-	-	-	-	-	-	-	-	-	-	-	-	-	-	-	-	-
1971_hypothetical_protein.faa	-	ID:BAB65211.1,	-	-	-	-	-	-	-	-	-	-	-	-	-	-	-	-	-	-	-	-	-	-	-	-	-	-	-	-	-	-	-	-	-	-	-	-	-	-	-	-	-	-	-	-	-	-	-
1972_hypothetical_protein.faa	-	ID:BAB65212.1,	-	-	-	-	-	-	-	-	-	-	-	-	-	-	-	-	-	-	-	-	-	-	-	-	-	-	-	-	-	-	-	-	-	-	-	-	-	-	-	-	-	-	-	-	-	-	-
1974_hypothetical_protein.faa	-	ID:BAB65215.1,	-	-	-	-	-	-	-	-	-	-	ID:ADB87233.1,	-	-	-	-	-	-	-	-	-	-	-	-	ID:EHP70461.1,	-	-	-	-	-	-	-	-	-	-	-	ID:AKA76557.1,	ID:AKA73859.1,	ID:AKA79250.1,	-	-	-	-	-	-	-	-	-
1975_hypothetical_protein.faa	-	ID:BAB65216.1,	-	-	-	-	-	-	-	-	-	-	ID:ADB87232.1,	-	-	-	-	-	-	-	-	-	-	-	-	ID:EHP70460.1,	-	-	-	-	-	-	-	-	ID:BAN89832.1,	-	-	ID:AKA76556.1,	ID:AKA73858.1,	ID:AKA79249.1,	-	-	-	-	-	-	-	-	-
1976_hypothetical_protein.faa	-	ID:BAB65217.1,ID:BAB66361.1,ID:BAB66374.1,	-	-	ID:ABP94315.1,	-	ID:ACP36073.1,	-	ID:ACP55419.1,	ID:ACR42235.1,	ID:ACP45907.1,	ID:ACP50094.1,	ID:ADB87199.1,ID:ADB87230.1,ID:ADB87815.1,ID:ADB88732.1,ID:ADB88740.1,	-	-	-	-	-	-	-	-	-	-	-	-	ID:EHP70458.1,	-	-	-	-	-	-	-	-	-	-	ID:AIM26302.1,	ID:AKA76528.1,ID:AKA76541.1,ID:AKA76555.1,	ID:AKA73831.1,ID:AKA73843.1,ID:AKA73857.1,	ID:AKA79221.1,ID:AKA79234.1,ID:AKA79248.1,	ID:AKV73314.1,	ID:AKV75558.1,	ID:AKV77804.1,	ID:AKV80049.1,	ID:AKV82292.1,	-	-	-	-
1977_putative_transposase...faa	-	ID:BAK54210.1,	-	-	-	-	-	-	-	-	-	-	-	-	-	-	-	-	-	-	-	-	-	-	-	-	-	-	-	-	-	-	-	-	-	-	-	-	-	-	-	-	-	-	-	-	-	-	-
1978_putative_transposase...faa	-	ID:BAB65218.1,	-	-	-	-	-	-	-	-	-	-	-	-	-	-	-	-	-	-	-	-	-	-	-	-	-	-	-	-	-	-	-	-	-	-	-	-	-	-	-	-	-	-	-	-	-	-	-
1979_hypothetical_protein.faa	-	ID:BAB65219.1,	-	-	ID:ABP96335.1,	-	ID:ACP36068.1,	-	ID:ACP55444.1,	-	ID:ACP45916.1,	ID:ACP50053.1,	ID:ADB87246.1,ID:ADB87826.1,	-	-	-	-	-	-	-	-	-	ID:AEE94518.1,	-	-	-	-	-	-	-	-	-	-	-	-	-	ID:AIM28318.1,	ID:AKA76517.1,	ID:AKA73820.1,	ID:AKA79210.1,	ID:AKV75118.1,	ID:AKV77356.1,	ID:AKV79607.1,	ID:AKV81852.1,	ID:AKV84087.1,	-	-	-	-
1981_hypothetical_protein.faa	-	ID:BAK54211.1,	-	-	ID:ABP94308.1,	-	ID:ACP35720.1,	-	-	-	ID:ACP45932.1,	-	-	ID:AAK41994.1,	-	-	-	-	-	ID:ADX85555.1,	-	-	-	-	-	ID:EHP68845.1,ID:EHP68872.1,	-	-	-	-	-	-	-	-	-	-	ID:AIM26295.1,	ID:AKA76512.1,ID:AKA77406.1,	ID:AKA73815.2,ID:AKA74711.1,	ID:AKA79205.1,ID:AKA80097.1,	ID:AKV73308.1,	ID:AKV75552.1,	ID:AKV77798.1,	ID:AKV80043.1,	ID:AKV82286.1,	-	-	-	-
1982_DNA-binding_protein.faa	-	ID:BAK54212.1,	-	-	-	-	-	-	-	-	-	-	-	-	-	-	-	-	-	-	-	-	-	-	-	-	-	-	-	-	-	-	-	-	-	-	-	-	-	-	-	-	-	-	-	-	-	-	-
1983_putative_transposase.faa	-	ID:BAB65221.1,	-	-	-	-	-	-	-	-	-	-	-	-	-	-	-	-	-	-	-	-	-	-	-	-	-	-	-	-	-	-	-	-	-	-	-	-	-	-	-	-	-	-	-	-	-	-	-
1984_putative_transposase.faa	-	ID:BAB65222.1,	-	-	ID:ABP96323.1,	-	-	-	-	-	ID:ACP45220.1,	-	-	-	-	-	-	-	-	-	-	-	-	-	-	-	-	-	-	-	-	-	-	-	-	-	ID:AIM28306.1,	-	-	-	ID:AKV75107.1,	ID:AKV77345.1,	ID:AKV79596.1,	ID:AKV81841.1,	ID:AKV84076.1,	-	-	-	-
1987_hypothetical_protein.faa	-	ID:BAK54214.1,	ID:AAY79870.1,	-	ID:ABP94304.1,	-	ID:ACP36027.1,	ID:ACP38668.1,	ID:ACP55872.1,	ID:ACR42535.1,	ID:ACP46257.1,	ID:ACP48029.1,	ID:ADB87799.1,	-	-	-	-	-	-	ID:ADX85847.1,	ID:ADX83211.1,	ID:AEB96033.1,	ID:AEE93533.1,	-	-	ID:EHP69374.1,	-	-	-	ID:AGE72706.1,	ID:AGE70432.1,	ID:AGJ63224.1,	ID:AHC50946.1,	ID:EWG07342.1,	-	ID:EZQ03831.1,	ID:AIM26291.1,	ID:AKA76234.1,	ID:AKA73536.1,	ID:AKA78926.1,	ID:AKV73304.1,	ID:AKV75548.1,	ID:AKV77794.1,	ID:AKV80039.1,	ID:AKV82283.1,	-	-	ID:ALU29183.1,	ID:ALU31910.1,
1991_hypothetical_protein.faa	-	ID:BAB65229.1,	ID:AAY79874.1,	-	-	-	-	-	-	-	-	-	-	-	-	-	-	-	-	-	-	-	-	-	-	-	-	-	-	ID:AGE72710.1,	ID:AGE70436.1,	-	ID:AHC52428.1,	-	-	-	-	-	-	-	-	-	-	-	-	-	-	ID:ALU30558.1,	ID:ALU31906.1,
1992_hypothetical_protein.faa	-	ID:BAB65231.1,	-	-	-	-	-	-	-	-	-	-	-	-	-	-	-	-	-	-	-	-	-	-	-	-	-	-	-	-	-	-	-	-	-	-	-	-	-	-	-	-	-	-	-	-	-	-	-
1993_putative_ABC_transpo...faa	-	ID:BAB65232.1,	-	-	-	-	ID:ACP36811.1,	ID:ACP39420.1,	ID:ACP56602.1,	ID:ACR43288.1,	ID:ACP47111.1,	ID:ACP49962.1,	ID:ADB88629.1,	ID:AAK42722.1,	ID:ADG90597.1,	ID:ADI31530.1,	-	ID:ADM27680.1,	-	ID:ADX86651.1,	ID:ADX84006.1,	-	-	-	-	-	-	-	-	-	-	ID:AGJ63988.1,	-	-	-	-	-	ID:AKA75517.1,	ID:AKA72818.1,	ID:AKA78210.1,	-	-	-	-	-	-	-	-	-
1995_hypothetical_protein.faa	-	ID:BAB65234.1,	-	-	ID:ABP95250.1,	-	ID:ACP35153.1,	ID:ACP37368.1,	ID:ACP54516.1,	ID:ACR41172.1,	ID:ACP44787.1,	ID:ACP49467.1,	ID:ADB86305.1,	ID:AAK41803.1,	-	-	-	-	-	ID:ADX84604.1,	ID:ADX82185.1,	-	ID:AEE94837.1,	-	-	ID:EHP70197.1,	ID:AFH42049.1,	-	-	-	-	ID:AGJ62012.1,	-	ID:EWG07929.1,	-	ID:EZQ10880.1,	ID:AIM27236.1,	ID:AKA77282.1,	ID:AKA74586.1,	ID:AKA79974.1,	ID:AKV74125.1,	ID:AKV76365.1,	ID:AKV78616.1,	ID:AKV80861.1,	ID:AKV83106.1,	-	-	-	-
2015_hypothetical_protein.faa	-	ID:BAB65254.1,	ID:AAY80082.1,	-	ID:ABP94199.1,	-	ID:ACP36006.1,	ID:ACP38646.1,	ID:ACP55850.1,	ID:ACR42512.1,	ID:ACP46234.1,	ID:ACP48051.1,	ID:ADB87776.1,	ID:AAK40577.1,	-	-	-	-	-	ID:ADX85823.1,	ID:ADX83187.1,	ID:AEB94133.1,	ID:AEE93645.1,	-	-	ID:EHP69526.1,	-	-	-	ID:AGE72924.1,	ID:AGE70651.1,	ID:AGJ63199.1,	ID:AHC52438.1,	ID:EWG07218.1,	-	ID:EZQ03230.1,	ID:AIM26186.1,	ID:AKA76254.1,	ID:AKA73556.1,	ID:AKA78946.1,	ID:AKV73213.1,	ID:AKV75457.1,	ID:AKV77703.1,	ID:AKV79948.1,	ID:AKV82192.1,	-	-	ID:ALU29000.1,	ID:ALU31727.1,
2019_purB.faa	-	ID:BAB65258.1,	ID:AAY80085.1,	-	ID:ABP94195.1,	ID:ABU81583.1,	ID:ACP36003.1,	ID:ACP38643.1,	ID:ACP55847.1,	ID:ACR42509.1,	ID:ACP46231.1,	ID:ACP48054.1,	ID:ADB87773.1,	ID:AAK40580.1,	-	ID:ADI31181.1,	-	ID:ADM27121.1,	-	ID:ADX85819.1,	ID:ADX83183.1,	ID:AEB94129.1,	ID:AEE93649.1,	ID:AEM38736.1,	ID:AFL66398.1,	ID:EHP69522.1,	ID:AFH42557.1,	-	-	ID:AGE72927.1,	ID:AGE70654.1,	ID:AGJ63195.1,	ID:AHC51082.1,	ID:EWG07221.1,	-	ID:EZQ03072.1,	ID:AIM26182.1,	ID:AKA76256.1,	ID:AKA73558.1,	ID:AKA78948.1,	ID:AKV73209.1,	ID:AKV75453.1,	ID:AKV77699.1,	ID:AKV79944.1,	ID:AKV82189.1,	ID:ALL00839.1,	ID:KSW12527.1,	ID:ALU30543.1,	ID:ALU32804.1,
2020_purP.faa	-	ID:BAB65259.1,	ID:AAY80086.1,	-	ID:ABP94194.1,	ID:ABU81625.1,	ID:ACP36002.1,	ID:ACP38642.1,	ID:ACP55846.1,	ID:ACR42508.1,	ID:ACP46230.1,	ID:ACP48055.1,	ID:ADB87772.1,	ID:AAK40581.1,	-	-	-	ID:ADM27122.1,	-	ID:ADX85820.1,	ID:ADX83184.1,	ID:AEB94128.1,	ID:AEE93650.1,	ID:AEM38109.1,	ID:AFL66399.1,	ID:EHP69521.1,	ID:AFH42558.1,	-	-	ID:AGE72928.1,	ID:AGE70655.1,	ID:AGJ63194.1,	ID:AHC51083.1,	ID:EWG07222.1,	-	ID:EZQ03071.1,	ID:AIM26181.1,	ID:AKA76257.2,	ID:AKA73559.2,	ID:AKA78949.2,	ID:AKV73208.1,	ID:AKV75452.1,	ID:AKV77698.1,	ID:AKV79943.1,	ID:AKV82188.1,	ID:ALL00339.1,	ID:KSW11567.1,	ID:ALU28997.1,	ID:ALU31724.1,
2021_purP.faa	-	ID:BAB65260.1,	ID:AAY80087.1,	-	ID:ABP94193.1,	ID:ABU82123.1,	ID:ACP36001.1,	ID:ACP38641.1,	ID:ACP55845.1,	ID:ACR42507.1,	ID:ACP46229.1,	ID:ACP48056.1,	ID:ADB87771.1,	ID:AAK40582.1,	-	-	-	ID:ADM27120.1,	-	ID:ADX85818.1,	ID:ADX83182.1,	ID:AEB94127.1,	ID:AEE93651.1,	ID:AEM38780.1,	ID:AFL66397.1,	ID:EHP69520.1,	ID:AFH42556.1,	-	-	ID:AGE72929.1,	ID:AGE70656.1,	ID:AGJ63193.1,	ID:AHC51084.1,	ID:EWG07223.1,	-	ID:EZQ03070.1,	ID:AIM26180.1,	ID:AKA76258.1,	ID:AKA73560.1,	ID:AKA78950.1,	ID:AKV73207.1,	ID:AKV75451.1,	ID:AKV77697.1,	ID:AKV79942.1,	ID:AKV82187.1,	ID:ALL00799.1,	ID:KSW12545.1,	ID:ALU28996.1,	ID:ALU31723.1,
2022_purA.faa	-	ID:BAB65261.1,	ID:AAY80088.1,	-	ID:ABP94192.1,	ID:ABU81529.1,	ID:ACP36000.1,	ID:ACP38640.1,	ID:ACP55844.1,	ID:ACR42506.1,	ID:ACP46228.1,	ID:ACP48057.1,	ID:ADB87770.1,	ID:AAK40583.1,	-	ID:ADI31183.1,	-	ID:ADM28488.1,	-	ID:ADX85817.1,	ID:ADX83181.1,	ID:AEB94126.1,	ID:AEE93652.1,	ID:AEM38759.1,	ID:AFL66386.1,	ID:EHP69519.1,	ID:AFH42544.1,	-	-	ID:AGE72930.1,	ID:AGE70657.1,	ID:AGJ63192.1,	ID:AHC51085.1,	ID:EWG07224.1,	-	ID:EZQ03069.1,	ID:AIM26179.1,	ID:AKA76259.1,	ID:AKA73561.1,	ID:AKA78951.1,	ID:AKV73206.1,	ID:AKV75450.1,	ID:AKV77696.1,	ID:AKV79941.1,	ID:AKV82186.1,	ID:ALL00841.1,	ID:KSW12525.1,	ID:ALU28995.1,	ID:ALU31722.1,
2023_hypothetical_protein.faa	-	ID:BAB65262.1,	ID:AAY80089.1,	-	ID:ABP94191.1,	ID:ABU81528.1,	ID:ACP35999.1,	ID:ACP38639.1,	ID:ACP55843.1,	ID:ACR42505.1,	ID:ACP46227.1,	ID:ACP48058.1,	ID:ADB87769.1,	ID:AAK40584.1,	-	ID:ADI31182.1,	-	ID:ADM28489.1,	-	ID:ADX85816.1,	ID:ADX83180.1,	ID:AEB94125.1,	ID:AEE93653.1,	ID:AEM38760.1,	ID:AFL66385.1,	ID:EHP69518.1,	ID:AFH42545.1,	-	-	ID:AGE72931.1,	ID:AGE70658.1,	ID:AGJ63191.1,	ID:AHC51086.1,	ID:EWG07225.1,	-	ID:EZQ03068.1,	ID:AIM26178.1,	ID:AKA76260.1,	ID:AKA73562.1,	ID:AKA78952.1,	ID:AKV73205.1,	ID:AKV75449.1,	ID:AKV77695.1,	ID:AKV79940.1,	ID:AKV84166.1,	ID:ALL00840.1,	ID:KSW12526.1,	ID:ALU28994.1,	ID:ALU31721.1,
2025_prephenate_dehydroge...faa	-	ID:BAB65264.1,	ID:AAY80091.1,	-	ID:ABP94189.1,	ID:ABU81490.1,	ID:ACP35997.1,	ID:ACP38637.1,	ID:ACP55841.1,	ID:ACR42503.1,	ID:ACP46225.1,	ID:ACP48060.1,	ID:ADB87767.1,	ID:AAK40586.1,	-	-	-	ID:ADM27189.1,	-	ID:ADX85814.1,	ID:ADX83178.1,	ID:AEB94123.1,	ID:AEE93655.1,	ID:AEM39123.1,	-	ID:EHP69515.1,	-	-	-	ID:AGE72933.1,	ID:AGE70660.1,	ID:AGJ63189.1,	ID:AHC51088.1,	ID:EWG07227.1,	-	ID:EZQ03066.1,	ID:AIM26176.1,	ID:AKA76262.1,	ID:AKA73564.1,	ID:AKA78954.1,	ID:AKV73203.1,	ID:AKV75447.1,	ID:AKV77693.1,	ID:AKV79938.1,	ID:AKV82184.1,	ID:ALL01511.1,	ID:KSW12081.1,	ID:ALU28993.1,	ID:ALU31720.1,
2029_hypothetical_protein.faa	-	ID:BAK54225.1,	ID:AAY80095.1,	-	ID:ABP94185.1,	-	ID:ACP35993.1,	ID:ACP38633.1,	ID:ACP55837.1,	ID:ACR42499.1,	ID:ACP46221.1,	ID:ACP48064.1,	ID:ADB87763.1,	ID:AAK40590.1,	-	-	-	-	-	ID:ADX85810.1,	ID:ADX83174.1,	ID:AEB94119.1,	ID:AEE93659.1,	-	-	ID:EHP69511.1,	-	-	-	ID:AGE72937.1,	ID:AGE70664.1,	ID:AGJ63185.1,	ID:AHC51092.1,	ID:EWG07231.1,	-	ID:EZQ03229.1,	ID:AIM26172.1,	ID:AKA76266.1,	ID:AKA73568.1,	ID:AKA78958.1,	-	-	-	-	-	-	-	ID:ALU30540.1,	ID:ALU32801.1,
2034_hydrolase.faa	-	ID:BAB65273.1,	-	-	ID:ABP94180.1,	-	-	-	-	-	-	-	-	-	-	-	-	-	-	-	-	ID:AEB94114.1,	ID:AEE93664.1,	-	-	ID:EHP69506.1,	-	-	-	-	-	-	-	ID:EWG07236.1,	-	ID:EZQ03058.1,	ID:AIM26167.1,	-	-	-	ID:AKV73197.1,	ID:AKV75441.1,	ID:AKV77687.1,	ID:AKV79932.1,	ID:AKV82177.1,	-	-	-	-
2037_hypothetical_protein.faa	-	ID:BAB65276.1,ID:BAK54423.1,ID:BAB67339.1,	-	-	-	-	ID:ACP34322.1,ID:ACP35558.1,ID:ACP35852.1,	-	-	-	ID:ACP45554.1,ID:ACP46031.1,ID:ACP46436.1,	ID:ACP47857.1,ID:ACP48200.1,	ID:ADB87628.1,	ID:AAK42490.1,	-	-	-	-	-	ID:ADX85392.1,ID:ADX85548.1,ID:ADX85677.1,	ID:ADX82751.1,ID:ADX82909.1,ID:ADX83040.1,	-	ID:AEE95011.1,	-	-	-	-	-	-	ID:AGE73085.1,ID:AGE73212.1,	ID:AGE70814.1,ID:AGE70941.1,	ID:AGJ62763.1,ID:AGJ63051.1,	ID:AHC51214.1,	-	-	-	-	-	-	-	-	-	-	-	-	-	-	-	-
2039_hypothetical_protein.faa	-	ID:BAK54229.1,	ID:AAY80105.1,	ID:ABM79883.1,	ID:ABP96427.1,	ID:ABU81609.1,	ID:ACP35982.1,	ID:ACP38622.1,	ID:ACP55826.1,	ID:ACR42488.1,	ID:ACP46210.1,	ID:ACP48075.1,	ID:ADB87752.1,	ID:AAK40600.1,	-	ID:ADI32557.1,	-	ID:ADM28682.1,	-	ID:ADX85799.1,	ID:ADX83163.1,	ID:AEB96134.1,	ID:AEE93673.1,	ID:AEM38025.1,	-	ID:EHP69496.1,	ID:AFH42851.1,	ID:AFK50739.1,	ID:AFZ70290.1,	ID:AGE72950.1,	ID:AGE70678.1,	ID:AGJ63173.1,	ID:AHC51100.1,	ID:EWG07245.1,	-	ID:EZQ03049.1,	ID:AIM28410.1,	ID:AKA76277.1,	ID:AKA73579.1,	ID:AKA78969.1,	ID:AKV75190.1,	ID:AKV77426.1,	ID:AKV79678.1,	ID:AKV81923.1,	ID:AKV84159.1,	-	ID:KSW11749.1,	ID:ALU28981.1,	ID:ALU31708.1,
2044_hypothetical_protein.faa	-	ID:BAB65285.1,	-	-	-	-	-	-	-	-	-	-	-	-	-	-	-	-	-	-	-	-	-	-	-	-	-	-	-	-	-	-	-	-	-	-	-	-	-	-	-	-	-	-	-	-	-	-	-
2046_repA.faa	-	ID:BAB65287.1,ID:BAB65970.1,	-	-	-	-	ID:ACP35559.1,	-	-	-	-	-	-	-	-	-	-	-	-	-	-	-	-	-	-	-	-	-	-	-	-	-	-	-	-	-	-	-	-	-	-	-	-	-	-	-	-	-	-
2047_hypothetical_protein.faa	-	ID:BAB65288.1,	-	-	-	-	-	-	-	-	-	-	-	-	-	-	-	-	-	-	-	-	-	-	-	-	-	-	-	-	-	-	-	-	-	-	-	-	-	-	-	-	-	-	-	-	-	-	-
2048_hypothetical_protein.faa	-	ID:BAB65289.1,	-	-	-	-	-	-	-	-	-	-	-	-	-	-	-	-	-	-	-	-	-	-	-	-	-	-	-	-	-	-	-	-	-	-	-	-	-	-	-	-	-	-	-	-	-	-	-
2049_hypothetical_protein.faa	-	ID:BAB65290.1,	-	-	-	-	-	-	-	-	-	-	-	-	-	-	-	-	-	-	-	-	-	-	-	-	-	-	-	-	-	-	-	-	-	-	-	-	-	-	-	-	-	-	-	-	-	-	-
2050_hypothetical_protein.faa	-	ID:BAB65291.1,ID:BAB65320.1,ID:BAB65389.1,	-	-	-	-	ID:ACP35453.1,	ID:ACP38587.1,ID:ACP38611.1,	-	ID:ACR41945.1,	-	ID:ACP48593.1,	ID:ADB87137.1,	ID:AAK40602.1,ID:AAK40627.1,ID:AAK41057.1,ID:AAK41147.1,	-	-	-	-	-	ID:ADX86465.1,	ID:ADX83802.1,	-	-	-	-	-	-	-	-	ID:AGE72777.1,	ID:AGE70504.1,	ID:AGJ63803.1,	-	-	-	-	-	ID:AYN75807.1,	ID:AYN75647.1,	ID:AYP18643.1,	-	-	-	-	-	-	-	-	-
2054_hypothetical_protein.faa	-	ID:BAK54235.1,	ID:AAY80053.1,	-	ID:ABP96399.1,	-	ID:ACP35951.1,	ID:ACP38591.1,	ID:ACP55805.1,	ID:ACR42467.1,	ID:ACP46189.1,	ID:ACP48097.1,	ID:ADB87729.1,	ID:AAK40623.1,	-	-	-	ID:ADM26965.1,	-	ID:ADX85777.1,	ID:ADX83141.1,	ID:AEB96110.1,	ID:AEE93679.1,	-	-	ID:EHP69489.1,	ID:AFH42801.1,	-	-	ID:AGE72897.1,	ID:AGE70624.1,	ID:AGJ63153.1,	ID:AHC51056.1,	ID:EWG07251.1,	-	ID:EZQ03043.1,	ID:AIM28382.1,	ID:AKA76298.1,	ID:AKA73600.1,	ID:AKA78990.1,	ID:AKV75172.1,	ID:AKV77408.1,	ID:AKV79660.1,	ID:AKV81905.1,	ID:AKV84141.1,	-	-	ID:ALU29024.1,	ID:ALU31751.1,
2055_hypothetical_protein.faa	-	ID:BAB65295.1,	ID:AAY80052.1,	-	ID:ABP96400.1,	-	-	-	-	-	-	-	-	-	-	-	-	-	-	-	-	-	ID:AEE93680.1,	-	-	ID:EHP69488.1,	-	-	-	ID:AGE72896.1,	ID:AGE70623.1,	-	ID:AHC52437.1,	ID:EWG07252.1,	-	ID:EZQ03228.1,	ID:AIM28383.1,	-	-	-	ID:AKV75173.1,	ID:AKV77409.1,	ID:AKV79661.1,	ID:AKV81906.1,	ID:AKV84142.1,	-	-	ID:ALU29025.1,	ID:ALU31752.1,
2058_tfb3.faa	-	ID:BAB65298.1,	ID:AAY80049.1,	ID:ABM81384.1,	-	-	-	-	-	-	-	-	-	-	-	-	-	-	-	-	-	-	ID:AEE93683.1,	-	-	-	-	-	-	ID:AGE72893.1,	ID:AGE70620.1,	-	ID:AHC52436.1,	-	-	-	-	-	-	-	-	-	-	-	-	ID:ALL00503.1,	ID:KSW11658.1,	ID:ALU29028.1,	ID:ALU31754.1,
2059_RNA_splicing_endonuc...faa	-	ID:BAK54237.1,	ID:AAY80048.1,	-	-	-	-	-	-	-	-	-	-	-	-	-	-	-	-	-	-	-	-	-	-	-	-	-	-	ID:AGE72892.1,	ID:AGE70619.1,	-	ID:AHC51053.1,	-	-	-	-	-	-	-	-	-	-	-	-	-	-	ID:ALU29029.1,	ID:ALU31755.1,
2074_hypothetical_protein.faa	-	ID:BAB65314.1,	-	-	-	-	-	-	ID:ACP54790.1,	-	-	ID:ACP49096.1,	-	-	-	-	-	-	-	-	-	-	-	-	-	ID:EHP69188.1,	-	-	-	-	-	-	-	-	-	-	-	-	-	-	-	-	-	-	-	-	-	-	-
2075_hypothetical_protein.faa	-	ID:BAB65315.1,ID:BAB65812.1,	-	-	-	-	-	-	ID:ACP54789.1,	-	-	ID:ACP49095.1,	-	ID:AAK42285.1,	-	ID:ADI31260.1,	-	-	-	-	-	-	-	ID:AEM38385.1,	-	ID:EHP69187.1,	-	-	-	-	-	-	-	-	-	-	-	ID:AKA77593.1,	ID:AKA74897.1,	ID:AKA80283.1,	-	-	-	-	-	-	-	-	-
2076_MFS_transporter.faa	-	ID:BAB65316.1,	ID:AAY81112.1,	-	-	-	-	ID:ACP37848.1,	ID:ACP55038.1,	ID:ACR41680.1,	-	-	-	-	-	-	-	-	-	ID:ADX85027.1,	ID:ADX82396.1,	ID:AEB95057.1,	-	-	-	-	-	-	-	ID:AGE73993.1,	ID:AGE71720.1,	ID:AGJ62414.1,	-	ID:EWG06751.1,	-	-	-	ID:AKA77036.1,	ID:AKA74340.1,	ID:AKA79728.1,	-	-	-	-	-	-	-	ID:ALU30075.1,	ID:ALU30765.1,
2077_hypothetical_protein.faa	-	ID:BAB65317.1,	-	-	-	-	-	-	-	-	-	-	-	-	-	-	-	-	-	-	-	-	-	-	-	-	-	-	-	-	-	-	-	-	-	-	-	-	-	-	-	-	-	-	-	-	-	-	-
2078_hypothetical_protein.faa	-	ID:BAK54242.1,	-	-	-	-	-	-	-	-	-	-	-	-	-	-	-	-	-	-	-	-	-	-	-	-	-	-	-	-	-	-	-	-	-	-	-	-	-	-	-	-	-	-	-	-	-	-	-
2087_putative_formate_deh...faa	-	ID:BAB65327.1,	-	-	ID:ABP95614.1,	ID:ABU82278.1,	ID:ACP35300.1,	-	ID:ACP55144.1,	-	ID:ACP45456.1,	ID:ACP48744.1,	ID:ADB86981.1,	ID:AAK41292.1,	-	ID:ADI31843.1,	-	-	-	ID:ADX85135.1,	ID:ADX82502.1,	ID:AEB94850.1,	ID:AEE94884.1,	ID:AEM38614.1,	-	-	ID:AFH43280.1,	-	-	-	-	ID:AGJ62524.1,	-	ID:EWG06705.1,	-	-	ID:AIM27598.1,	ID:AKA76940.1,	ID:AKA74242.1,	ID:AKA79632.1,	ID:AKV74458.1,	ID:AKV76697.1,	ID:AKV78948.1,	ID:AKV81193.1,	ID:AKV83433.1,	-	-	-	-
2088_hypothetical_protein.faa	-	ID:BAB65328.1,	ID:AAY80234.1,	-	-	-	ID:ACP35756.1,	ID:ACP38381.1,	ID:ACP55623.1,	ID:ACR42283.1,	ID:ACP45980.1,	ID:ACP48285.1,	ID:ADB87545.1,	ID:AAK40794.1,	-	-	-	-	-	ID:ADX85592.1,	ID:ADX82955.1,	-	ID:AEE93566.1,	-	-	-	-	-	-	ID:AGE73084.1,	ID:AGE70813.1,	ID:AGJ62966.1,	ID:AHC51213.1,	ID:EWG08247.1,	-	-	-	ID:AKA76468.1,	ID:AKA73771.1,	ID:AKA79161.1,	-	-	-	-	-	-	-	ID:ALU28869.1,	ID:ALU31591.1,
2095_hypothetical_protein.faa	-	ID:BAB65335.1,	ID:AAY80227.1,	-	ID:ABP96353.1,	-	ID:ACP35788.1,	ID:ACP38413.1,	ID:ACP55655.1,	ID:ACR42316.1,	ID:ACP46038.1,	ID:ACP48252.1,	ID:ADB87578.1,	ID:AAK40766.1,	-	-	-	-	-	ID:ADX85625.1,	ID:ADX82987.1,	ID:AEB94201.1,	ID:AEE93574.1,	-	-	ID:EHP69599.1,	-	-	-	ID:AGE73077.1,	ID:AGE70806.1,	ID:AGJ62998.1,	ID:AHC51206.1,	ID:EWG08277.1,	-	ID:EZQ03138.1,	ID:AIM28336.1,	ID:AKA76439.1,	ID:AKA73742.1,	ID:AKA79132.1,	ID:AKV75134.1,	ID:AKV77372.1,	ID:AKV79623.1,	ID:AKV81868.1,	ID:AKV84103.1,	-	-	ID:ALU28876.1,	ID:ALU31598.1,
2108_hypothetical_protein.faa	-	ID:BAB65348.1,	ID:AAY80213.1,	-	ID:ABP96367.1,	ID:ABU82390.1,	ID:ACP35802.1,	ID:ACP38427.1,	ID:ACP55669.1,	ID:ACR42329.1,	ID:ACP46051.1,	ID:ACP48238.1,	ID:ADB87591.1,	ID:AAK40754.1,	-	-	-	-	-	ID:ADX85638.1,	ID:ADX83001.1,	ID:AEB94189.1,	ID:AEE93587.1,	ID:AEM38134.1,	-	ID:EHP69585.1,	-	-	-	ID:AGE73063.1,	ID:AGE70792.1,	ID:AGJ63012.1,	ID:AHC52449.1,	ID:EWG08291.1,	-	ID:EZQ03125.1,	ID:AIM28350.1,	ID:AKA76427.1,	ID:AKA73730.1,	ID:AKA79120.1,	ID:AKV75146.1,	ID:AKV77384.1,	ID:AKV79635.1,	ID:AKV81880.1,	ID:AKV84116.1,	-	-	ID:ALU28887.1,	ID:ALU31609.1,
2109_hypothetical_protein.faa	-	ID:BAB65349.1,	ID:AAY80212.1,	-	ID:ABP96368.1,	-	ID:ACP35803.1,	ID:ACP38428.1,	ID:ACP55670.1,	ID:ACR42330.1,	ID:ACP46052.1,	ID:ACP48237.1,	ID:ADB87592.1,	ID:AAK40753.1,	-	-	-	-	-	ID:ADX85639.1,	ID:ADX83002.1,	ID:AEB94188.1,	ID:AEE93588.1,	-	-	ID:EHP69584.1,	ID:AFH43297.1,	-	-	ID:AGE73062.1,	ID:AGE70791.1,	ID:AGJ63013.1,	ID:AHC51193.1,	ID:EWG08292.1,	-	ID:EZQ03124.1,	ID:AIM28351.1,	ID:AKA76426.1,	ID:AKA73729.1,	ID:AKA79119.1,	ID:AKV75147.1,	ID:AKV77385.1,	ID:AKV79636.1,	ID:AKV81881.1,	ID:AKV84117.1,	-	-	ID:ALU28888.1,	ID:ALU31610.1,
2112_putative_TrmB_family...faa	-	ID:BAK54254.1,	ID:AAY80209.1,	-	ID:ABP96371.1,	-	ID:ACP35806.1,	ID:ACP38431.1,	ID:ACP55673.1,	ID:ACR42333.1,	ID:ACP46055.1,	ID:ACP48234.1,	ID:ADB87595.1,	ID:AAK40750.1,	-	-	-	-	-	ID:ADX85642.1,	ID:ADX83005.1,	ID:AEB94185.1,	ID:AEE93591.1,	ID:AEM38996.1,	-	ID:EHP69581.1,	ID:AFH43285.1,	-	-	ID:AGE73059.1,	ID:AGE70788.1,	ID:AGJ63016.1,	ID:AHC51190.1,	ID:EWG08295.1,	-	ID:EZQ03121.1,	ID:AIM28354.1,	ID:AKA76423.1,	ID:AKA73726.1,	ID:AKA79116.1,	ID:AKV75150.1,	ID:AKV77388.1,	ID:AKV79639.1,	ID:AKV81884.1,	ID:AKV84120.1,	-	-	ID:ALU28891.1,	ID:ALU31613.1,
2124_cbiXS.faa	-	ID:BAB65364.1,	ID:AAY80197.1,	-	ID:ABP96383.1,	ID:ABU81719.1,	ID:ACP35818.1,	ID:ACP38443.1,	ID:ACP55685.1,	ID:ACR42345.1,	ID:ACP46067.1,	ID:ACP48222.1,	ID:ADB87607.1,	ID:AAK40738.1,	-	-	-	-	-	ID:ADX85654.1,	ID:ADX83017.1,	ID:AEB94174.1,	ID:AEE93602.1,	-	-	ID:EHP69570.1,	-	-	-	ID:AGE73047.1,	ID:AGE70776.1,	ID:AGJ63028.1,	ID:AHC51179.1,	ID:EWG08307.1,	-	ID:EZQ03110.1,	ID:AIM28366.1,	ID:AKA76412.1,	ID:AKA73715.1,	ID:AKA79105.1,	ID:AKV75160.1,	ID:AKV77672.1,	ID:AKV79648.1,	ID:AKV81893.1,	ID:AKV84412.1,	-	-	ID:ALU28900.1,	ID:ALU31623.1,
2129_cbiA.faa	-	ID:BAB65370.1,	ID:AAY80193.1,	-	ID:ABP94220.1,	-	ID:ACP35823.1,	ID:ACP38448.1,	ID:ACP55690.1,	ID:ACR42350.1,	ID:ACP46072.1,	ID:ACP48217.1,	ID:ADB87612.1,	ID:AAK40733.1,	-	-	-	-	-	ID:ADX85659.1,	ID:ADX83022.1,	ID:AEB94154.1,	ID:AEE93608.1,	-	-	ID:EHP69551.1,	-	-	-	ID:AGE73042.1,	ID:AGE70771.1,	ID:AGJ63033.1,	ID:AHC51174.1,	ID:EWG08312.1,	-	ID:EZQ03106.1,	ID:AIM26207.1,	ID:AKA76407.1,	ID:AKA73710.1,	ID:AKA79100.1,	ID:AKV73229.1,	ID:AKV75473.1,	ID:AKV77719.1,	ID:AKV79964.1,	ID:AKV82209.1,	-	-	ID:ALU28903.1,	ID:ALU31628.1,
2131_hypothetical_protein.faa	-	ID:BAB65372.1,	-	-	-	-	-	-	-	-	-	-	-	-	-	-	-	-	-	-	-	-	-	-	-	-	-	-	-	-	-	-	-	-	-	-	-	-	-	-	-	-	-	-	-	-	-	-	-
2138_rpo13.faa	-	ID:BAB65379.1,	-	-	-	-	-	-	-	-	-	-	-	-	-	-	-	-	-	-	-	-	-	-	-	-	-	-	-	-	-	-	-	-	-	-	-	-	-	-	-	-	-	-	-	-	-	-	-
2139_hypothetical_protein.faa	-	ID:BAB65381.1,	ID:AAY80182.1,	ID:ABM81119.1,	ID:ABP94230.1,	-	ID:ACP35832.1,	ID:ACP38457.1,	ID:ACP55699.1,	ID:ACR42359.1,	ID:ACP46081.1,	ID:ACP48208.1,	ID:ADB87621.1,	ID:AAK40724.1,	-	-	-	-	-	ID:ADX85668.1,	ID:ADX83031.1,	ID:AEB94163.1,	ID:AEE93618.1,	-	-	ID:EHP69556.1,	-	-	-	ID:AGE73032.1,	ID:AGE70761.1,	ID:AGJ63042.1,	ID:AHC51165.1,	ID:EWG07715.1,	-	ID:EZQ03097.1,	ID:AIM26217.1,	ID:AKA76398.1,	ID:AKA73701.1,	ID:AKA79091.1,	ID:AKV73238.1,	ID:AKV75482.1,	ID:AKV77728.1,	ID:AKV79973.1,	ID:AKV82218.1,	ID:ALL01083.1,	ID:KSW12349.1,	ID:ALU28912.1,	ID:ALU31637.1,
2144_trehalose_synthase.faa	-	ID:BAB65387.1,	ID:AAY81133.1,	-	ID:ABP94306.1,	-	ID:ACP36803.1,	ID:ACP39412.1,	ID:ACP56594.1,	ID:ACR43280.1,	ID:ACP47102.1,	ID:ACP49953.1,	ID:ADB88620.1,	ID:AAK42730.1,	-	ID:ADI31846.1,	-	-	-	ID:ADX86641.1,	ID:ADX83997.1,	ID:AEB96031.1,	ID:AEE92925.1,	-	-	ID:EHP69393.1,	-	-	-	ID:AGE74016.1,	ID:AGE71743.1,	ID:AGJ63979.1,	ID:AHC52013.1,	-	-	ID:EZQ06576.1,	ID:AIM26293.1,	ID:AKA75526.1,	ID:AKA72827.1,	ID:AKA78219.1,	ID:AKV73306.1,	ID:AKV75550.1,	ID:AKV77796.1,	ID:AKV80041.1,	ID:AKV82284.1,	-	-	ID:ALU30054.1,	ID:ALU30744.1,
2145_hypothetical_protein.faa	-	ID:BAB65388.1,	ID:AAY81132.1,	-	ID:ABP94305.1,	-	ID:ACP36802.1,	ID:ACP39411.1,	ID:ACP56593.1,	ID:ACR43279.1,	ID:ACP47101.1,	ID:ACP49952.1,	ID:ADB88619.1,	ID:AAK42731.1,	-	-	-	-	-	ID:ADX86640.1,	ID:ADX83996.1,	ID:AEB96032.1,	ID:AEE92926.1,	-	-	ID:EHP69392.1,	-	-	-	ID:AGE74015.1,	ID:AGE71742.1,	-	ID:AHC52012.1,	ID:EWG06947.1,	-	ID:EZQ06577.1,	ID:AIM26292.1,	ID:AKA75527.1,	ID:AKA72828.1,	ID:AKA78220.1,	ID:AKV73305.1,	ID:AKV75549.1,	ID:AKV77795.1,	ID:AKV80040.1,	ID:AKV84179.1,	-	-	ID:ALU30055.1,	ID:ALU30745.1,
2149_hypothetical_protein.faa	-	ID:BAB65391.1,	-	-	-	-	-	-	-	-	-	-	-	-	-	-	-	-	-	-	-	-	-	-	-	-	-	-	-	-	-	-	-	-	-	-	-	-	-	-	-	-	-	-	-	-	-	-	-
2150_hypothetical_protein.faa	-	ID:BAB65392.1,	ID:AAY79960.1,	-	ID:ABP94297.1,	-	ID:ACP35551.1,	ID:ACP38202.1,	ID:ACP55381.1,	ID:ACR42049.1,	ID:ACP45711.1,	ID:ACP48490.1,	ID:ADB87320.1,	ID:AAK40991.1,	-	-	-	-	-	ID:ADX85384.1,	ID:ADX82744.1,	ID:AEB96041.1,	ID:AEE93759.1,	-	-	ID:EHP69401.1,	-	-	-	ID:AGE72802.1,	ID:AGE70529.1,	ID:AGJ62756.1,	ID:AHC50974.1,	ID:EWG07338.1,	-	ID:EZQ03835.1,	ID:AIM26284.1,	ID:AKA76716.1,	ID:AKA74019.1,	ID:AKA79410.1,	ID:AKV73297.1,	ID:AKV75541.1,	ID:AKV77787.1,	ID:AKV80032.1,	ID:AKV82276.1,	-	-	ID:ALU29109.1,	ID:ALU31834.1,
2154_hypothetical_protein.faa	-	ID:BAB65395.1,	-	-	ID:ABP94293.1,	-	ID:ACP35547.1,	ID:ACP38198.1,	ID:ACP55377.1,	ID:ACR42045.1,	ID:ACP45707.1,	ID:ACP48494.1,	ID:ADB87316.1,	ID:AAK40994.1,	-	-	-	-	-	ID:ADX85380.1,	ID:ADX82740.1,	ID:AEB96044.1,	ID:AEE93755.1,	-	-	ID:EHP69405.1,	-	-	-	ID:AGE72806.1,	ID:AGE70533.1,	ID:AGJ62752.1,	ID:AHC50978.1,	ID:EWG07334.1,	-	ID:EZQ03838.1,	ID:AIM26280.1,	ID:AKA76720.1,	ID:AKA74023.1,	ID:AKA79414.1,	ID:AKV73294.1,	ID:AKV75538.1,	ID:AKV77784.1,	ID:AKV80029.1,	ID:AKV82273.1,	-	-	ID:ALU29105.1,	ID:ALU31830.1,
2168_rpl24p.faa	-	ID:BAB65409.1,	-	-	-	-	-	-	-	-	-	-	-	-	-	-	-	-	-	-	-	-	-	-	-	-	-	-	-	-	-	-	-	-	-	-	-	-	-	-	-	-	-	-	-	-	-	-	-
2172_rpl29p.faa	-	ID:BAB65412.1,	-	-	-	-	-	-	-	-	-	-	-	-	-	-	-	-	-	-	-	-	-	-	-	-	-	-	-	-	-	-	-	-	-	-	-	-	-	-	-	-	-	-	-	-	-	-	-
2182_leuB.faa	-	ID:BAK54281.1,	ID:AAY79992.1,	-	ID:ABP94265.1,	ID:ABU82162.1,	ID:ACP35520.1,	ID:ACP38170.1,	ID:ACP55349.1,	ID:ACR42017.1,	ID:ACP45679.1,	ID:ACP48522.1,	ID:ADB87288.1,	ID:AAK41021.1,	-	-	-	ID:ADM28368.1,	-	ID:ADX85352.1,	ID:ADX82712.1,	ID:AEB96072.1,	ID:AEE93727.1,	ID:AEM38927.1,ID:AEM39753.1,	-	ID:EHP69432.1,	-	ID:AFK51201.1,	-	ID:AGE72834.1,	ID:AGE70561.1,	ID:AGJ62724.1,	ID:AHC51006.1,	ID:EWG07306.1,	-	ID:EZQ03865.1,	ID:AIM26252.1,	ID:AKA76745.1,	ID:AKA74048.1,	ID:AKA79439.1,	ID:AKV73269.1,	ID:AKV75513.1,	ID:AKV77759.1,	ID:AKV80004.1,	ID:AKV82249.1,	ID:ALL01975.1,	ID:KSW11500.1,	ID:ALU29080.1,	ID:ALU31806.1,
2184_hypothetical_protein.faa	-	ID:BAB65424.1,	-	-	ID:ABP94263.1,	-	ID:ACP35518.1,	ID:ACP38168.1,	ID:ACP55347.1,	ID:ACR42015.1,	ID:ACP45677.1,	ID:ACP48524.1,	ID:ADB87286.1,	ID:AAK41023.1,	-	-	-	ID:ADM28245.1,	-	ID:ADX85350.1,	ID:ADX82710.1,	ID:AEB96074.1,	ID:AEE93725.1,	-	-	ID:EHP69434.1,	-	-	-	-	-	ID:AGJ62722.1,	-	ID:EWG07304.1,	-	ID:EZQ10593.1,	ID:AIM26250.1,	ID:AKA76747.1,	ID:AKA74050.1,	ID:AKA79441.1,	ID:AKV73267.1,	ID:AKV75511.1,	ID:AKV77757.1,	ID:AKV80002.1,	ID:AKV82247.1,	-	-	-	-
2185_putative_hydrolase.faa	-	ID:BAB65425.1,	ID:AAY79994.1,	-	ID:ABP94262.1,	-	ID:ACP35517.1,	ID:ACP38167.1,	ID:ACP55346.1,	ID:ACR42014.1,	ID:ACP45676.1,	ID:ACP48525.1,	ID:ADB87285.1,	ID:AAK41024.1,	ID:ADG90621.1,	-	-	-	-	ID:ADX85349.1,	ID:ADX82709.1,	ID:AEB96075.1,	ID:AEE93724.1,	-	ID:AFL67003.1,	ID:EHP69435.1,	-	-	-	ID:AGE72836.1,	ID:AGE70563.1,	ID:AGJ62721.1,	ID:AHC51008.1,	ID:EWG07303.1,	-	ID:EZQ03867.1,	ID:AIM26249.1,	ID:AKA76748.1,	ID:AKA74051.1,	ID:AKA79442.1,	ID:AKV73266.1,	ID:AKV75510.1,	ID:AKV77756.1,	ID:AKV80001.1,	ID:AKV82246.1,	-	-	ID:ALU29078.1,	ID:ALU31804.1,
2187_trxB2.faa	-	ID:BAB65427.1,	ID:AAY80516.1,	ID:ABM80052.1,	-	-	ID:ACP36652.1,	ID:ACP39266.1,	ID:ACP56448.1,	ID:ACR43134.1,	ID:ACP46943.1,	ID:ACP47362.1,	ID:ADB88467.1,	ID:AAK42876.1,	-	-	-	ID:ADM28536.1,	-	ID:ADX86439.1,	ID:ADX83832.1,	-	ID:AEE92962.1,	-	-	-	-	-	-	ID:AGE73376.1,	ID:AGE71105.1,	ID:AGJ63828.1,	ID:AHC51468.1,	ID:EWG07348.1,	-	-	-	ID:AKA75667.1,	ID:AKA72968.1,	ID:AKA78360.1,	-	-	-	-	-	ID:ALL01512.1,	ID:KSW12080.1,	ID:ALU28620.1,	ID:ALU31334.1,
2190_hypothetical_protein.faa	-	ID:BAK54284.1,	ID:AAY79998.1,	-	ID:ABP94258.1,	-	ID:ACP35513.1,	ID:ACP38163.1,	ID:ACP55342.1,	ID:ACR42010.1,	ID:ACP45672.1,	ID:ACP48529.1,	ID:ADB87281.1,	-	-	-	-	-	-	ID:ADX85345.1,	ID:ADX82705.1,	ID:AEB96079.1,	ID:AEE93720.1,	-	-	ID:EHP69439.1,	-	-	-	ID:AGE72840.1,	ID:AGE70567.1,	-	ID:AHC51012.1,	ID:EWG07299.1,	-	ID:EZQ03871.1,	ID:AIM26245.1,	ID:AKA76752.1,	ID:AKA74055.1,	ID:AKA79446.1,	-	-	-	-	-	-	-	ID:ALU29074.1,	ID:ALU31800.1,
2191_hypothetical_protein.faa	-	ID:BAK54285.1,	ID:AAY79999.1,	-	ID:ABP94257.1,	-	ID:ACP35512.1,	ID:ACP38162.1,	ID:ACP55341.1,	ID:ACR42009.1,	ID:ACP45671.1,	ID:ACP48530.1,	ID:ADB87280.1,	ID:AAK41028.1,	-	-	-	-	-	ID:ADX85344.1,	ID:ADX82704.1,	-	-	-	-	ID:EHP69440.1,	-	-	-	ID:AGE72841.1,	ID:AGE70568.1,	ID:AGJ62717.1,	ID:AHC51013.1,	ID:EWG07298.1,	-	ID:EZQ03872.1,	ID:AIM26244.1,	ID:AKA76753.1,	ID:AKA74056.1,	ID:AKA79447.1,	ID:AKV73262.1,	ID:AKV75506.1,	ID:AKV77752.1,	ID:AKV79997.1,	ID:AKV82242.1,	-	-	ID:ALU30550.1,	ID:ALU32813.1,
2199_rpp30.faa	-	ID:BAK54289.1,	ID:AAY80007.1,	-	ID:ABP94249.1,	-	ID:ACP35504.1,	ID:ACP38154.1,	ID:ACP55333.1,	ID:ACR42001.1,	ID:ACP45663.1,	ID:ACP48538.1,	ID:ADB87272.1,	ID:AAK41036.1,	-	-	-	-	-	ID:ADX85336.1,	ID:ADX82696.1,	-	ID:AEE93712.1,	-	-	ID:EHP69448.1,	-	-	-	ID:AGE72849.1,	ID:AGE70576.1,	ID:AGJ62709.1,	ID:AHC51021.1,	ID:EWG07290.1,	-	ID:EZQ03880.1,	ID:AIM26236.1,	ID:AKA76760.1,	ID:AKA74063.1,	ID:AKA79454.1,	ID:AKV75204.1,	ID:AKV77440.1,	ID:AKV79692.1,	ID:AKV81937.1,	ID:AKV84173.1,	-	-	ID:ALU29067.1,	ID:ALU31793.1,
2211_hypothetical_protein.faa	-	ID:BAB65451.1,	-	-	-	-	-	-	-	-	-	-	-	-	-	-	-	-	-	-	-	-	-	-	-	-	-	-	-	-	-	-	-	-	-	-	-	-	-	-	-	-	-	-	-	-	-	-	-
2215_hypothetical_protein.faa	-	ID:BAB65456.1,	ID:AAY80257.1,	ID:ABM80006.1,	ID:ABP96177.1,	-	ID:ACP35464.1,	ID:ACP38115.1,	ID:ACP55294.1,	ID:ACR41959.1,	ID:ACP45622.1,	ID:ACP48576.1,	ID:ADB87151.1,	ID:AAK41076.1,	-	-	-	-	-	ID:ADX85289.1,	ID:ADX82655.1,	ID:AEB94347.1,	ID:AEE93418.1,	ID:AEM38457.1,	-	ID:EHP68661.1,	-	-	-	ID:AGE73108.1,	ID:AGE70837.1,	ID:AGJ62668.1,	ID:AHC51235.1,	ID:EWG06731.1,	-	ID:EZQ02412.1,	ID:AIM28160.1,	ID:AKA76798.1,	ID:AKA74100.1,	ID:AKA79491.1,	ID:AKV74980.1,	ID:AKV77218.1,	ID:AKV79468.1,	ID:AKV81713.1,	ID:AKV83944.1,	ID:ALL00732.1,	ID:KSW11873.1,	-	ID:ALU31569.1,
2216_hypothetical_protein.faa	-	ID:BAB65457.1,	ID:AAY80258.1,	-	ID:ABP96178.1,	-	ID:ACP35465.1,	ID:ACP38116.1,	ID:ACP55295.1,	ID:ACR41960.1,	ID:ACP45623.1,	ID:ACP48575.1,	ID:ADB87152.1,	ID:AAK41075.1,	-	-	ID:ADL19773.1,	-	-	ID:ADX85290.1,	ID:ADX82656.1,	ID:AEB94348.1,	ID:AEE93417.1,	-	-	ID:EHP68660.1,	ID:AFH43074.1,	-	-	ID:AGE73109.1,	ID:AGE70838.1,	ID:AGJ62669.1,	ID:AHC51236.1,	ID:EWG08243.1,	-	ID:EZQ02402.1,	ID:AIM28161.1,	ID:AKA76797.1,	ID:AKA74099.1,	ID:AKA79490.1,	ID:AKV74981.1,	ID:AKV77219.1,	ID:AKV79469.1,	ID:AKV81714.1,	ID:AKV83945.1,	-	-	ID:ALU28849.1,	ID:ALU31568.1,
2217_RadA_paralog.faa	-	ID:BAK54292.1,	ID:AAY80259.1,	-	ID:ABP96179.1,	-	ID:ACP35466.1,	ID:ACP38117.1,	ID:ACP55296.1,	ID:ACR41961.1,	ID:ACP45624.1,	ID:ACP48574.1,	ID:ADB87153.1,	ID:AAK41074.1,	-	-	-	ID:ADM26989.1,	-	ID:ADX85291.1,	ID:ADX82657.1,	ID:AEB94349.1,	ID:AEE93416.1,	-	-	ID:EHP68659.1,	-	-	-	ID:AGE73110.1,	ID:AGE70839.1,	ID:AGJ62670.1,	ID:AHC51237.1,	ID:EWG08242.1,	-	ID:EZQ02403.1,	ID:AIM28162.1,	ID:AKA76796.1,	ID:AKA74098.1,	ID:AKA79489.1,	ID:AKV74982.1,	ID:AKV77220.1,	ID:AKV79470.1,	ID:AKV81715.1,	ID:AKV83946.1,	-	-	ID:ALU28848.1,	ID:ALU31567.1,
2219_hypothetical_protein.faa	-	ID:BAB65460.1,	ID:AAY80261.1,	-	ID:ABP96181.1,	-	ID:ACP35468.1,	ID:ACP38119.1,	ID:ACP55298.1,	ID:ACR41963.1,	ID:ACP45626.1,	ID:ACP48572.1,	ID:ADB87155.1,	ID:AAK41072.1,	-	-	-	-	-	ID:ADX85293.1,	ID:ADX82659.1,	ID:AEB94351.1,	ID:AEE93414.1,	-	-	ID:EHP68657.1,	-	-	-	ID:AGE73112.1,	ID:AGE70841.1,	ID:AGJ62672.1,	ID:AHC51239.1,	ID:EWG08240.1,	-	ID:EZQ02405.1,	ID:AIM28164.1,	ID:AKA76794.1,	ID:AKA74096.1,	ID:AKA79487.1,	ID:AKV74984.1,	ID:AKV77222.1,	ID:AKV79472.1,	ID:AKV81717.1,	ID:AKV83948.1,	-	-	ID:ALU28846.1,	ID:ALU31565.1,
2220_hypothetical_protein.faa	-	ID:BAK54293.1,	ID:AAY80262.1,	-	ID:ABP96182.1,	-	ID:ACP35469.1,	ID:ACP38120.1,	ID:ACP55299.1,	ID:ACR41964.1,	ID:ACP45627.1,	ID:ACP48571.1,	ID:ADB87156.1,	-	-	-	ID:ADL19526.1,	-	-	ID:ADX85294.1,	ID:ADX82660.1,	ID:AEB94352.1,	ID:AEE93413.1,	-	-	ID:EHP68656.1,	-	-	-	ID:AGE73113.1,	ID:AGE70842.1,	ID:AGJ62673.1,	ID:AHC51240.1,	ID:EWG08239.1,	-	ID:EZQ04711.1,	ID:AIM28165.1,	ID:AKA76793.1,	ID:AKA74095.1,	ID:AKA79486.1,	ID:AKV74985.1,	ID:AKV77223.1,	ID:AKV79473.1,	ID:AKV81718.1,	ID:AKV83949.1,	-	-	ID:ALU28845.1,	ID:ALU31564.1,
2223_hypothetical_protein.faa	-	ID:BAB65464.1,	ID:AAY80265.1,	-	ID:ABP96185.1,	-	ID:ACP35472.1,	ID:ACP38123.1,	ID:ACP55302.1,	ID:ACR41967.1,	ID:ACP45630.1,	ID:ACP48568.1,	ID:ADB87159.1,	ID:AAK41069.1,	-	-	-	-	-	ID:ADX85297.1,	ID:ADX82663.1,	ID:AEB94355.1,	ID:AEE93410.1,	-	-	ID:EHP68653.1,	-	-	-	ID:AGE73116.1,	ID:AGE70845.1,	ID:AGJ62676.1,	ID:AHC51243.1,	ID:EWG08236.1,	-	ID:EZQ04708.1,	ID:AIM28168.1,	ID:AKA76790.1,	ID:AKA74092.1,	ID:AKA79483.1,	ID:AKV74987.1,	ID:AKV77225.1,	ID:AKV79475.1,	ID:AKV81720.1,	ID:AKV83952.1,	-	-	ID:ALU28843.1,	ID:ALU31562.1,
2229_phosphatidylethanola...faa	-	ID:BAB65469.1,	ID:AAY80271.1,	ID:ABM80352.1,	ID:ABP96191.1,	-	ID:ACP35478.1,	ID:ACP38129.1,	ID:ACP55308.1,	ID:ACR41973.1,	ID:ACP45636.1,	ID:ACP48562.1,	ID:ADB87165.1,	ID:AAK41064.1,	-	ID:ADI31745.1,	ID:ADL18516.1,	ID:ADM27881.1,	-	ID:ADX85303.1,	ID:ADX82669.1,	ID:AEB94360.1,	ID:AEE93405.1,	ID:AEM38764.1,	-	ID:EHP68647.1,	-	-	ID:AFZ70639.1,	ID:AGE73122.1,	ID:AGE70851.1,	ID:AGJ62682.1,	ID:AHC51249.1,	ID:EWG08230.1,	-	ID:EZQ04702.1,	ID:AIM28174.1,	ID:AKA76784.1,	ID:AKA74086.1,	ID:AKA79477.1,	ID:AKV74991.1,	ID:AKV77229.1,	ID:AKV79479.1,	ID:AKV81724.1,	ID:AKV83956.1,	ID:ALL01866.1,	ID:KSW12784.1,	ID:ALU28837.1,	ID:ALU31556.1,
2231_amidase.faa	-	ID:BAB65471.1,	ID:AAY80273.1,	-	ID:ABP94930.1,	-	ID:ACP35480.1,	ID:ACP38131.1,	ID:ACP55310.1,	ID:ACR41975.1,	ID:ACP45638.1,	ID:ACP48560.1,	ID:ADB87167.1,	ID:AAK41062.1,	-	-	ID:ADL19203.1,	-	-	ID:ADX85305.1,	ID:ADX82671.1,	ID:AEB95352.1,	ID:AEE95156.1,	-	-	ID:EHP70811.1,	-	-	ID:AFZ69875.1,	ID:AGE73124.1,	ID:AGE70853.1,	ID:AGJ62684.1,	ID:AHC51251.1,	ID:EWG07486.1,	-	ID:EZQ01727.1,	ID:AIM26917.1,	ID:AKA76782.1,	ID:AKA74085.1,	ID:AKA79476.1,	ID:AKV75286.1,	ID:AKV77525.1,	ID:AKV79772.1,	ID:AKV82017.1,	ID:AKV82831.1,	-	-	ID:ALU28835.1,	ID:ALU31554.1,
2233_acrylyl-CoA_reductas...faa	-	ID:BAB65473.1,	ID:AAY80274.1,	-	ID:ABP95584.1,	-	ID:ACP35481.1,	ID:ACP38132.1,	ID:ACP55311.1,	ID:ACR41976.1,	ID:ACP45639.1,	ID:ACP48559.1,	ID:ADB87168.1,	ID:AAK41061.1,	-	-	ID:ADL19037.1,	-	-	ID:ADX85306.1,	ID:ADX82672.1,	ID:AEB94914.1,	ID:AEE95154.1,	-	-	ID:EHP70293.1,ID:EHP70486.1,	-	-	ID:AFZ70070.1,	ID:AGE73125.1,	ID:AGE70854.1,	ID:AGJ62685.1,	ID:AHC51252.1,	ID:EWG07482.1,	-	ID:EZQ01730.1,	ID:AIM27568.1,	ID:AKA76781.1,	ID:AKA74084.1,	ID:AKA79475.1,	ID:AKV74429.1,	ID:AKV76668.1,	ID:AKV78919.1,	ID:AKV81164.1,	ID:AKV83403.1,	-	-	ID:ALU28834.1,	ID:ALU31553.1,
2234_hypothetical_protein.faa	-	ID:BAB65474.1,	ID:AAY80275.1,	-	ID:ABP95562.1,	-	ID:ACP35482.1,	ID:ACP38133.1,	ID:ACP55312.1,	ID:ACR41977.1,	ID:ACP45640.1,	ID:ACP48558.1,	ID:ADB87169.1,	ID:AAK41060.1,	-	-	-	-	-	ID:ADX85307.1,	ID:ADX82673.1,	ID:AEB94936.1,	ID:AEE95153.1,	-	-	ID:EHP70499.1,	-	-	-	ID:AGE73126.1,	ID:AGE70855.1,	ID:AGJ62686.1,	ID:AHC51253.1,	ID:EWG07483.1,	-	ID:EZQ01757.1,	ID:AIM27546.1,	ID:AKA76780.1,	ID:AKA74083.1,	ID:AKA79474.1,	ID:AKV74408.1,	ID:AKV76647.1,	ID:AKV78899.1,	ID:AKV81144.1,	ID:AKV83382.1,	-	-	ID:ALU28833.1,	ID:ALU31552.1,
2235_hypothetical_protein.faa	-	ID:BAB65475.1,	ID:AAY80276.1,	-	ID:ABP95563.1,	-	ID:ACP35483.1,	ID:ACP38134.1,	ID:ACP55313.1,	ID:ACR41978.1,	ID:ACP45641.1,	ID:ACP48557.1,	ID:ADB87170.1,	ID:AAK41059.1,	-	-	-	-	-	ID:ADX85308.1,	ID:ADX82674.1,	ID:AEB94935.1,	ID:AEE95152.1,	-	-	ID:EHP70498.1,	-	-	-	ID:AGE73127.1,	ID:AGE70856.1,	ID:AGJ62687.1,	ID:AHC52450.1,	ID:EWG07484.1,	-	ID:EZQ01756.1,	ID:AIM27547.1,	ID:AKA76779.1,	ID:AKA74082.1,	ID:AKA79473.1,	ID:AKV74409.1,	ID:AKV76648.1,	ID:AKV78900.1,	ID:AKV81145.1,	ID:AKV83383.1,	-	-	ID:ALU30523.1,	ID:ALU32786.1,
2239_5--deoxy-5--methylth...faa	-	ID:BAK54301.1,	ID:AAY80356.1,	-	ID:ABP94865.1,	-	ID:ACP34327.1,	ID:ACP37032.1,	ID:ACP54171.1,	ID:ACR40794.1,	ID:ACP44438.1,	ID:ACP49648.1,	ID:ADB85945.1,	ID:AAK42495.1,	-	-	-	-	-	ID:ADX84236.1,	ID:ADX81517.1,	ID:AEB95511.1,	ID:AEE95015.1,	-	-	ID:EHP70703.1,	-	-	-	ID:AGE73208.1,	ID:AGE70937.1,	ID:AGJ61611.1,	ID:AHC52457.1,	ID:EWG07866.1,	-	ID:EZQ11132.1,	ID:AIM26852.1,	ID:AKA75292.1,	ID:AKA72593.1,	ID:AKA77985.1,	ID:AKV73796.1,	ID:AKV76036.1,	ID:AKV78287.1,	ID:AKV80532.1,	ID:AKV82780.1,	-	-	ID:ALU28757.1,	ID:ALU31477.1,
[truncated: 19,436 more rows]
[truncated: 48 more columns]

## Sheet: Exp_Org_Pangenome
source:/home/rooter/Genome_Projects/Sulfolobales_Pangenome_Revised/Sulfolobales_intersection	Abri_DSM1651_GCA_003201835.2_ASM320183v2_genomic.gbff	Mhak_DSM7519_GCA_003201675.2_ASM320167v2_genomic.gbff	Mpru_Ron12II_GCA_005222525.1_ASM522252v1_genomic.gbff	Msed_DSM5348_GCA_000016605.1.gb	Saci_DSM639_GCA_000012285.1_ASM1228v1_genomic.gbff	Smet_DSM6482_GCA_009729515.1_ASM972951v1_genomic.gbff	Sohw_TA1_GCA_009729055.1_ASM972905v1_genomic.gbff	Ssol_P2_GCA_000007005.1_ASM700v1_genomic.gbff	Step_IC006_GCA_008326425.1_genomic.gbff	Stok_str7_GCA_000011205.1_ASM1120v1_genomic.gbff
[truncated: 5,920 more rows]
