# Supplementary material for: Phenotype-driven assessment of the ancestral trajectory of sulfur biooxidation in the thermoacidophilic archaea Sulfolobaceae
Source: mBio. 2024 Jul 2;15(8):e01033-24. doi: 10.1128/mbio.01033-24 (PMC11323534; doi:10.1128/mbio.01033-24)
Supplement: Data Set S2 — Functional annotations. [file mbio.01033-24-s0002.xlsx]

## Sheet: Abri_Transcriptomics
Protein ID	Gene Start	Gene End	Strand	Locus Tag	logFC	logCPM	F	Pvalue	Significant	Fold Change
AWR93235.1	2003	2983	sense	DFR85_00025	0.2075	12.2174	0.961174	0.336478	0	1.15469
AWR95835.1	3275	3790	antisense	DFR85_00030	1.32073	10.916	22.1213	8.42672e-05	1	2.49792
AWR93236.1	3793	5487	antisense	DFR85_00035	0.814903	12.6185	13.9273	0.00100835	1	1.75918
AWR93237.1	5489	7180	antisense	DFR85_00040	0.539795	12.3547	8.15355	0.00862312	1	1.45377
AWR93240.1	8976	10625	sense	DFR85_00055	0.120478	10.0883	0.133791	0.717674	0	1.0871
AWR93241.1	10840	11274	antisense	DFR85_00060	0.65577	12.0822	10.7095	0.00316433	1	1.57546
AWR93242.1	11275	12456	antisense	DFR85_00065	0.26572	9.22079	0.449464	0.508863	0	1.20224
AWR95836.1	13930	15483	antisense	DFR85_00085	-1.19343	9.45759	12.6376	0.00157261	-1	-2.28695
AWR93257.1	25109	26260	antisense	DFR85_00150	-0.430142	9.38769	1.10572	0.303279	0	-1.34737
AWR93266.1	34547	37879	sense	DFR85_00205	1.82375	14.4196	113.613	1.10455e-10	1	3.54
AWR93268.1	38685	40268	sense	DFR85_00215	1.95704	9.98871	22.97	6.69902e-05	1	3.88263
AWR93270.1	44086	44757	sense	DFR85_00235	1.21532	9.86692	8.98044	0.00616943	1	2.32193
AWR93273.1	50190	50831	antisense	DFR85_00260	1.66355	13.0481	85.3072	1.88034e-09	1	3.16796
AWR93280.1	56977	57891	sense	DFR85_00300	0.0119659	9.32478	0.000941306	0.975773	0	1.00833
AWR93282.1	58461	60143	antisense	DFR85_00310	0.0199685	9.60758	0.00271976	0.958831	0	1.01394
AWR93285.1	61305	63083	sense	DFR85_00325	-0.285915	8.97096	0.350763	0.55911	0	-1.21918
AWR93287.1	65042	65422	antisense	DFR85_00340	0.143547	11.0417	0.396989	0.534484	0	1.10462
AWR95841.1	65427	66887	sense	DFR85_00345	0.654079	9.23487	1.9048	0.180012	0	1.57361
AWR93289.1	67701	68201	sense	DFR85_00355	-0.358691	9.51884	1.09313	0.305988	0	-1.28226
AWR93290.1	68207	68755	sense	DFR85_00360	-0.214452	9.89089	0.39871	0.533606	0	-1.16026
AWR93293.2	72947	73939	antisense	DFR85_00390	-0.136285	10.4742	0.218138	0.644591	0	-1.09907
AWR93293.2	72947	73939	antisense	DFR85_00410	2.63003	9.19158	24.2987	4.71822e-05	1	6.19038
AWR93318.1	102777	104234	sense	DFR85_00540	0.638526	9.66243	3.22663	0.0847968	0	1.55674
AWR95847.1	115045	116235	sense	DFR85_00610	0.693941	9.16706	2.5991	0.119739	0	1.6177
AWR93329.1	116270	117526	sense	DFR85_00615	0.634296	9.3027	2.45395	0.130061	0	1.55218
QIJ32823.1	120942	122789	antisense	DFR85_00645	-2.25975	8.57287	19.1677	0.000194248	-1	-4.78908
AWR93336.1	125990	126508	sense	DFR85_00660	0.548516	9.72079	2.66212	0.115558	0	1.46258
AWR93336.1	125990	126508	sense	DFR85_00750	-0.0469716	9.75149	0.0213387	0.886389	0	-1.03309
AWR93357.1	143591	144559	antisense	DFR85_00785	-0.127741	9.45922	0.126239	0.725406	0	-1.09258
QIJ32824.1	145295	147097	sense	DFR85_00795	0.563205	11.2076	6.71275	0.0158892	0	1.47755
AWR93362.1	150508	152169	sense	DFR85_00815	1.20654	10.3004	15.5408	0.000592003	1	2.30783
AWR93364.1	152729	153244	antisense	DFR85_00825	0.267901	11.3983	1.3823	0.251014	0	1.20406
AWR93366.1	153787	155352	antisense	DFR85_00835	-0.0133924	10.1763	0.00184674	0.966071	0	-1.00933
AWR93371.1	157226	158059	sense	DFR85_00860	-0.607435	9.74357	3.38626	0.0778924	0	-1.52355
AWR93385.1	168683	170026	antisense	DFR85_00935	0.261714	9.5875	0.445281	0.510824	0	1.1989
AWR93395.1	179555	179977	sense	DFR85_00990	0.992305	9.45339	4.4061	0.0462915	0	1.98936
AWR93405.1	190307	190927	antisense	DFR85_01045	0.579674	11.1721	5.18083	0.0318563	0	1.49451
AWR93407.1	191987	192313	antisense	DFR85_01055	0.298708	11.5285	1.7022	0.204128	0	1.23004
AWR95857.1	196465	196971	sense	DFR85_01090	0.259317	9.59586	0.508523	0.482519	0	1.19691
AWR93417.1	202892	204136	antisense	DFR85_01125	-0.396929	10.0798	1.90646	0.179829	0	-1.3167
AWR93430.1	223465	224646	antisense	DFR85_01215	0.665827	9.48064	3.01069	0.0952865	0	1.58648
AWR95859.1	224636	226168	sense	DFR85_01220	0.309099	9.8748	0.937859	0.353731	0	1.23893
AWR93432.1	226660	228165	sense	DFR85_01230	0.565642	9.617	2.58695	0.120564	0	1.48005
AWR95860.1	228494	229042	antisense	DFR85_01235	1.06442	13.7381	29.8467	1.20896e-05	1	2.09133
AWR93434.1	230186	231670	antisense	DFR85_01245	-0.339965	9.53088	0.85328	0.364638	0	-1.26573
AWR93436.1	232810	235407	antisense	DFR85_01255	0.418708	10.5154	1.69078	0.205602	0	1.33673
AWR93445.1	241353	243101	antisense	DFR85_01300	0.450008	12.5698	6.07169	0.0211235	0	1.36605
AWR93446.1	243067	243393	sense	DFR85_01305	0.60438	9.36509	2.07654	0.162243	0	1.52033
AWR93448.1	243953	244933	sense	DFR85_01315	0.466422	10.1914	2.45864	0.129711	0	1.38168
AWR93458.1	253000	253581	antisense	DFR85_01370	0.193377	9.97762	0.424916	0.520565	0	1.14344
AWR95862.1	256080	257081	sense	DFR85_01400	0.927738	9.98164	8.21806	0.00839747	1	1.90229
AWR95864.1	267634	270609	sense	DFR85_01475	-0.890142	9.81999	8.49516	0.00749923	-1	-1.85336
AWR93483.1	273820	275058	sense	DFR85_01510	-0.411271	9.25876	0.960664	0.336603	0	-1.32986
AWR93492.1	281306	282985	antisense	DFR85_01560	-0.230676	10.1345	0.514983	0.479779	0	-1.17338
AWR93495.1	285688	288924	sense	DFR85_01580	-1.23495	9.26096	12.5304	0.0016331	-1	-2.35373
AWR93496.1	289090	290319	antisense	DFR85_01585	-0.568275	10.8105	6.23527	0.019627	0	-1.48275
AWR93507.1	298211	300412	sense	DFR85_01645	0.189579	11.3667	0.753634	0.393756	0	1.14043
AWR93507.1	298211	300412	sense	DFR85_01655	0.896474	9.20407	3.82588	0.0619657	0	1.86151
AWR93512.1	306338	308677	antisense	DFR85_01680	-0.403695	9.95206	1.96077	0.173973	0	-1.32289
AWR93514.1	309377	312172	sense	DFR85_01690	0.109367	10.3203	0.154381	0.697783	0	1.07876
AWR93518.1	314496	315785	sense	DFR85_01710	0.112624	9.55491	0.10733	0.745989	0	1.08119
AWR93521.1	318489	320432	sense	DFR85_01735	-0.164111	9.33776	0.193109	0.664195	0	-1.12048
AWR93526.2	324510	327563	antisense	DFR85_01760	-0.215969	10.2123	0.634968	0.433197	0	-1.16148
AWR93530.1	330411	331646	sense	DFR85_01780	-0.175772	9.62606	0.274181	0.605247	0	-1.12957
AWR93533.1	332757	333113	sense	DFR85_01795	0.377711	10.4539	1.971	0.172896	0	1.29928
AWR93535.1	333445	335058	sense	DFR85_01805	2.67871	9.22869	25.7433	3.25984e-05	1	6.40284
AWR93536.1	335170	337116	sense	DFR85_01810	-0.251596	10.5763	1.01851	0.322741	0	-1.19052
AWR93540.1	342745	343194	sense	DFR85_01855	-0.356022	9.28389	0.862544	0.362092	0	-1.27989
AWR93546.1	347961	348767	sense	DFR85_01890	0.508688	9.37303	1.82445	0.191202	0	1.42276
AWR93548.1	349539	350663	sense	DFR85_01900	-0.699121	10.1386	6.25697	0.0194375	0	-1.62352
AWR93561.1	364467	366185	antisense	DFR85_01975	0.14284	9.72109	0.18248	0.672982	0	1.10408
AWR93589.1	399023	400507	sense	DFR85_02160	-0.0548632	10.3892	0.0405806	0.842013	0	-1.03876
AWR93592.1	404360	405280	sense	DFR85_02175	0.392797	9.29919	0.967852	0.334836	0	1.31294
AWR93593.1	405267	407159	sense	DFR85_02180	0.557145	9.89299	2.58325	0.120818	0	1.47135
AWR93595.1	407947	408261	antisense	DFR85_02190	1.86089	9.68263	15.8414	0.000537516	1	3.63232
AWR93609.1	424186	426516	sense	DFR85_02280	-1.77627	13.1251	77.5083	4.68204e-09	-1	-3.4254
AWR95886.1	427986	429032	antisense	DFR85_02290	0.193974	10.2057	0.43743	0.51454	0	1.14391
AWR93611.1	429034	430467	antisense	DFR85_02295	0.14142	9.63422	0.152551	0.699486	0	1.10299
AWR93613.1	431453	432400	antisense	DFR85_02305	-0.601281	9.34811	2.90123	0.101171	0	-1.51706
AWR93623.1	439057	442974	sense	DFR85_02355	-0.518514	11.9701	7.76495	0.0101316	-1	-1.43248
AWR93639.1	458128	459285	sense	DFR85_02440	1.23001	9.09416	7.4476	0.0115795	1	2.34569
AWR93659.1	473788	475104	antisense	DFR85_02540	0.0759198	10.746	0.104191	0.749597	0	1.05403
AWR93679.1	494949	495917	antisense	DFR85_02650	-0.263117	8.91634	0.253082	0.619408	0	-1.20007
AWR95887.1	497372	499345	antisense	DFR85_02665	-0.546341	12.2913	7.41722	0.0117296	-1	-1.46038
AWR93751.1	596962	597858	antisense	DFR85_03105	-1.89	9.204	22.7086	7.1862e-05	-1	-3.70635
AWR95891.1	600402	601412	antisense	DFR85_03120	-3.58394	9.73842	111.024	1.39515e-10	-1	-11.9915
AWR93761.1	612124	613548	antisense	DFR85_03160	-0.533629	9.08232	1.87367	0.183481	0	-1.44757
AWR93794.1	648724	650295	antisense	DFR85_03345	0.105881	9.2638	0.0736945	0.788307	0	1.07615
AWR93794.1	648724	650295	antisense	DFR85_03390	-0.518676	12.0859	5.40543	0.0286705	0	-1.43264
AWR93810.1	673600	673869	antisense	DFR85_03460	0.147106	10.0314	0.237398	0.630424	0	1.10735
AWR93845.1	705317	706600	sense	DFR85_03655	0.212371	12.4428	0.899584	0.352159	0	1.15859
AWR93902.1	761396	763039	sense	DFR85_03985	0.811415	10.9603	11.6701	0.00222127	1	1.75493
AWR93914.1	772071	773093	sense	DFR85_04050	1.07881	9.1169	5.93798	0.0224408	0	2.11229
AWR93924.1	788743	790698	sense	DFR85_04120	-0.588212	11.2715	7.37989	0.011917	-1	-1.50338
AWR93926.1	791877	793850	sense	DFR85_04130	0.477683	9.48627	1.19182	0.285587	0	1.39251
AWR93934.1	799104	801965	antisense	DFR85_04175	0.511382	9.63823	2.01507	0.168348	0	1.42541
AWR93940.1	810053	811807	antisense	DFR85_04205	-0.85585	9.17986	4.94588	0.0356175	0	-1.80983
AWR93947.1	819865	821334	antisense	DFR85_04250	-1.11409	9.38616	10.4615	0.0034736	-1	-2.16458
AWR93992.1	877402	877992	antisense	DFR85_04515	0.450124	9.4115	1.27707	0.269391	0	1.36616
AWR95909.1	932629	935433	sense	DFR85_04865	0.237018	9.78791	0.472311	0.498383	0	1.17855
AWR94036.1	935774	936670	sense	DFR85_04870	0.168191	9.35549	0.166084	0.687156	0	1.12365
AWR94040.2	941716	943941	antisense	DFR85_04900	0.0646047	9.24032	0.025314	0.874892	0	1.0458
AWR95910.1	947508	948068	sense	DFR85_04925	0.536463	9.47055	1.88564	0.182137	0	1.45041
AWR94045.1	949962	952292	sense	DFR85_04935	0.464681	9.19786	1.07711	0.309483	0	1.38001
AWR94058.1	968042	968572	antisense	DFR85_05025	2.21823	9.13434	15.5141	0.000597132	1	4.65322
AWR94082.1	997499	999445	sense	DFR85_05195	-0.366911	10.1261	1.75857	0.197039	0	-1.28959
AWR94094.1	1018331	1019560	sense	DFR85_05280	0.554817	10.7555	4.73965	0.039331	0	1.46898
QIJ32828.1	1020779	1022764	sense	DFR85_05290	-0.192869	9.79425	0.327183	0.572536	0	-1.14303
AWR94104.1	1030585	1031625	antisense	DFR85_05345	0.104005	9.25933	0.0785071	0.781684	0	1.07475
AWR94108.1	1034840	1035655	antisense	DFR85_05370	-1.28539	9.12074	10.9483	0.00289483	-1	-2.43748
AWR94109.1	1035639	1036658	sense	DFR85_05375	-0.696461	9.0058	1.99878	0.170012	0	-1.62052
AWR94110.1	1036677	1037897	antisense	DFR85_05380	0.146849	10.3118	0.204625	0.654995	0	1.10715
AWR94110.1	1036677	1037897	antisense	DFR85_05385	0.431492	9.46579	1.30139	0.264993	0	1.34863
AWR94123.1	1053888	1055246	antisense	DFR85_05475	0.478817	9.49098	1.79026	0.193187	0	1.3936
AWR94138.1	1069064	1070059	sense	DFR85_05560	0.321103	10.7544	1.67466	0.207706	0	1.24929
QIJ32833.1	1083334	1087269	sense	DFR85_05640	-1.21307	10.0866	20.0628	0.000149863	-1	-2.3183
AWR94155.1	1090810	1092147	sense	DFR85_05670	0.332004	9.40328	0.712119	0.406909	0	1.25876
AWR94173.1	1111622	1112602	sense	DFR85_05770	-1.95922	10.2555	51.9412	1.68618e-07	-1	-3.88851
AWR95921.1	1120909	1121556	antisense	DFR85_05830	0.519692	10.7326	3.89628	0.059776	0	1.43365
AWR94188.1	1128040	1130160	antisense	DFR85_05875	0.198189	9.37837	0.234621	0.632422	0	1.14726
AWR94189.1	1130267	1131841	sense	DFR85_05880	0.902886	9.96642	7.71829	0.0103314	1	1.8698
AWR94191.1	1132425	1133954	sense	DFR85_05890	0.901244	10.0861	5.43703	0.0282514	0	1.86768
AWR94208.1	1153310	1154395	antisense	DFR85_06000	0.282216	10.5815	1.12865	0.298428	0	1.21606
AWR94209.1	1154400	1155020	sense	DFR85_06005	0.502646	10.4798	3.4581	0.0749968	0	1.41681
AWR94213.1	1157541	1158425	antisense	DFR85_06025	0.0331439	10.2028	0.0137503	0.907609	0	1.02324
AWR95924.1	1160493	1161305	antisense	DFR85_06045	0.0579886	9.62782	0.0292057	0.865709	0	1.04101
AWR94219.1	1162330	1163688	antisense	DFR85_06060	0.0800276	11.2912	0.147259	0.70448	0	1.05704
AWR94223.1	1166378	1168075	antisense	DFR85_06080	-0.347263	11.038	2.2879	0.143184	0	-1.27214
AWR94224.1	1168077	1169024	antisense	DFR85_06085	-0.535466	9.70629	3.1354	0.0890574	0	-1.44941
AWR94225.1	1169026	1169898	antisense	DFR85_06090	-0.783162	8.96079	3.74333	0.0646498	0	-1.7209
AWR94227.1	1170345	1171703	sense	DFR85_06100	0.354679	11.2218	2.54692	0.123334	0	1.2787
AWR94228.1	1171700	1172857	sense	DFR85_06105	0.433871	11.4768	3.25638	0.0834586	0	1.35085
AWR94229.1	1173115	1173570	antisense	DFR85_06110	0.19359	12.4735	1.07312	0.310362	0	1.14361
AWR95925.1	1173603	1173884	antisense	DFR85_06115	0.243665	11.0567	1.03451	0.319045	0	1.184
AWR94231.1	1175576	1176505	antisense	DFR85_06125	2.82249	10.1758	42.9884	7.97977e-07	1	7.07382
AWR94232.1	1176489	1177613	antisense	DFR85_06130	2.83437	10.4667	60.3182	4.62308e-08	1	7.1323
AWR94237.1	1181814	1182242	sense	DFR85_06155	-2.17009	10.7901	71.1367	1.04148e-08	-1	-4.50051
AWR94241.1	1186593	1187723	sense	DFR85_06185	1.69414	10.6165	32.3745	6.8195e-06	1	3.23583
AWR94249.1	1196082	1198013	antisense	DFR85_06225	0.916327	9.86312	6.59447	0.0167356	0	1.8873
AWR94255.1	1201082	1202008	sense	DFR85_06255	1.31173	11.4573	26.4885	2.70556e-05	1	2.48238
AWR94263.1	1212479	1213255	antisense	DFR85_06305	-0.955947	9.53354	7.88641	0.00963104	-1	-1.93985
AWR94266.1	1217406	1218314	sense	DFR85_06325	0.208663	9.1839	0.256942	0.616762	0	1.15562
AWR94282.1	1231430	1233565	sense	DFR85_06405	-0.04733	10.1555	0.0279357	0.868632	0	-1.03335
AWR94289.1	1239339	1240316	sense	DFR85_06440	-0.647373	10.8803	5.1586	0.0321925	0	-1.56631
AWR94312.1	1261690	1263483	sense	DFR85_06590	-1.94057	10.06	30.9121	9.46604e-06	-1	-3.83858
AWR94319.1	1269526	1271148	sense	DFR85_06640	0.310595	10.5966	1.28275	0.268355	0	1.24022
AWR94321.1	1271931	1272101	sense	DFR85_06655	0.0319575	10.3636	0.0133198	0.90906	0	1.0224
AWR94323.1	1272678	1273967	antisense	DFR85_06665	0.336823	9.69566	1.00216	0.326578	0	1.26297
AWR94328.1	1276037	1278340	antisense	DFR85_06690	0.110748	12.5082	0.313637	0.580544	0	1.07979
AWR94330.1	1278572	1279627	antisense	DFR85_06700	0.471352	9.72497	1.82543	0.189019	0	1.38641
AWR94331.1	1279683	1280339	antisense	DFR85_06705	-0.100937	9.32632	0.0597427	0.808939	0	-1.07247
AWR94332.1	1280320	1281546	antisense	DFR85_06710	-0.791436	9.11295	4.42139	0.0459436	0	-1.7308
AWR94334.1	1282486	1283760	antisense	DFR85_06720	-0.104515	9.83176	0.0984675	0.756334	0	-1.07513
AWR94335.1	1283757	1284635	antisense	DFR85_06725	-0.154545	9.3996	0.186668	0.669484	0	-1.11307
AWR94341.1	1290648	1292444	sense	DFR85_06760	0.0214884	9.50275	0.00412285	0.949325	0	1.01501
AWR94344.1	1293868	1294569	sense	DFR85_06775	0.12945	11.1541	0.325775	0.573358	0	1.09388
AWR94350.1	1298712	1300550	antisense	DFR85_06805	-0.00157404	10.1582	2.47123e-05	0.996074	0	-1.00109
AWR94351.1	1300524	1301735	sense	DFR85_06810	-0.18574	11.2003	0.753732	0.393725	0	-1.1374
AWR94354.1	1302397	1303992	sense	DFR85_06825	-0.563213	9.53495	2.83202	0.105109	0	-1.47756
AWR95933.1	1304786	1305262	antisense	DFR85_06835	0.779883	10.1448	6.30154	0.0190545	0	1.71699
AWR94355.1	1305268	1305681	sense	DFR85_06840	0.54764	11.0691	5.98974	0.0219203	0	1.46169
AWR94357.1	1306108	1307475	sense	DFR85_06850	-0.25849	10.2172	0.887293	0.355412	0	-1.19623
AWR94370.1	1321073	1321930	sense	DFR85_06940	-0.386543	9.41546	0.792922	0.381883	0	-1.30726
AWR94378.1	1326332	1326919	sense	DFR85_06985	-0.573591	9.22502	2.35773	0.137483	0	-1.48822
AWR94379.1	1326923	1328323	sense	DFR85_06990	-0.321676	10.7653	1.68377	0.206514	0	-1.24978
AWR94380.1	1328396	1328827	sense	DFR85_06995	0.351033	9.7083	1.01553	0.323434	0	1.27547
AWR94381.1	1328828	1329298	sense	DFR85_07000	-0.646603	9.27707	3.01714	0.0949519	0	-1.56548
AWR94382.1	1329307	1329951	sense	DFR85_07005	-0.853519	10.6084	10.7072	0.00316716	-1	-1.8069
AWR94383.1	1329954	1330550	sense	DFR85_07010	0.207281	10.0606	0.423346	0.52133	0	1.15451
AWR94384.1	1330557	1331012	sense	DFR85_07015	0.00637966	10.2524	0.000508393	0.982194	0	1.00443
AWR94386.1	1331413	1331967	sense	DFR85_07025	-0.973693	9.37455	6.39915	0.0182446	0	-1.96386
AWR94389.1	1332566	1333096	sense	DFR85_07040	-0.285766	10.3589	0.995737	0.328102	0	-1.21906
AWR94390.1	1333098	1333823	sense	DFR85_07045	-0.5325	9.02429	1.53512	0.227089	0	-1.44643
AWR94396.1	1335428	1336117	sense	DFR85_07075	-0.056587	9.85584	0.0288284	0.866571	0	-1.04
AWR94397.1	1336123	1336593	sense	DFR85_07080	-0.569898	9.21754	1.80977	0.190861	0	-1.48442
AWR94399.1	1337052	1337768	sense	DFR85_07090	-0.369225	10.6158	2.34322	0.138645	0	-1.29166
AWR94401.1	1338029	1338820	sense	DFR85_07100	-0.307647	10.3044	1.24956	0.274482	0	-1.23769
AWR94402.1	1338827	1339849	sense	DFR85_07105	-0.259111	11.8411	1.81248	0.19054	0	-1.19674
AWR94404.1	1340641	1343784	sense	DFR85_07115	-0.32352	11.7509	2.82267	0.105655	0	-1.25138
AWR94409.1	1347618	1349828	sense	DFR85_07140	-0.157508	12.2339	0.770824	0.388494	0	-1.11536
AWR95934.1	1351949	1352776	sense	DFR85_07170	-0.285444	9.92203	0.835785	0.369519	0	-1.21879
AWR94417.1	1354929	1355654	sense	DFR85_07190	0.160089	10.3408	0.272813	0.606144	0	1.11736
AWR94421.1	1357142	1357786	sense	DFR85_07210	-0.00479559	10.276	0.000307613	0.986149	0	-1.00333
AWR94423.1	1359054	1360256	sense	DFR85_07220	-0.278804	9.3256	0.527182	0.474676	0	-1.21319
AWR94430.1	1366892	1367803	sense	DFR85_07285	-0.161096	9.22736	0.18368	0.671976	0	-1.11814
AWR94433.1	1369146	1371077	sense	DFR85_07310	0.255756	10.3113	0.831533	0.370719	0	1.19396
AWR94436.1	1373082	1374332	sense	DFR85_07330	0.205471	9.94675	0.422035	0.52197	0	1.15306
AWR94437.1	1374372	1375655	sense	DFR85_07335	-0.0945159	9.13949	0.0555489	0.818034	0	-1.06771
AWR95936.1	1379327	1379818	sense	DFR85_07370	0.480836	10.858	3.86591	0.0607095	0	1.39555
AWR94443.1	1379889	1381067	antisense	DFR85_07375	0.489868	11.0415	3.947	0.0582526	0	1.40432
AWR94447.1	1384652	1385239	sense	DFR85_07405	-0.147045	10.0616	0.240683	0.62808	0	-1.1073
AWR94450.1	1387010	1387528	antisense	DFR85_07420	-2.37889	8.87667	24.379	4.62073e-05	-1	-5.20135
AWR94451.1	1387589	1389250	antisense	DFR85_07425	0.146948	14.6477	0.879693	0.357444	0	1.10722
AWR94452.1	1389258	1390856	sense	DFR85_07430	-0.552788	9.32537	1.83071	0.188403	0	-1.46692
AWR95939.1	1391766	1392917	sense	DFR85_07450	-0.290303	11.731	2.09675	0.160295	0	-1.2229
AWR94456.1	1392956	1394758	sense	DFR85_07455	-0.514692	9.64229	2.70304	0.112935	0	-1.42869
AWR94470.1	1406257	1406829	antisense	DFR85_07545	-0.622238	9.33895	2.32703	0.139955	0	-1.53926
AWR94480.1	1415828	1416802	antisense	DFR85_07615	-0.65228	10.9655	7.93746	0.00942884	-1	-1.57165
AWR95944.1	1419410	1420342	sense	DFR85_07635	-0.490156	10.0794	2.88692	0.101971	0	-1.4046
AWR95945.1	1425039	1426409	antisense	DFR85_07660	0.232195	9.57823	0.379486	0.543562	0	1.17462
AWR94489.1	1427527	1429272	antisense	DFR85_07675	-0.114062	13.3913	0.451467	0.507929	0	-1.08227
AWR94493.1	1431387	1432802	sense	DFR85_07695	-0.586376	10.2469	5.00429	0.0346382	0	-1.50147
AWR94499.1	1434755	1436551	sense	DFR85_07725	-0.128755	9.97881	0.182696	0.672801	0	-1.09335
AWR95946.1	1436709	1437929	antisense	DFR85_07730	0.516183	9.7557	2.36542	0.136872	0	1.43017
AWR95947.1	1438243	1441617	antisense	DFR85_07740	-0.279853	12.3965	2.3576	0.137493	0	-1.21407
AWR94501.1	1441610	1444252	antisense	DFR85_07745	-0.356282	12.1428	3.82288	0.062061	0	-1.28012
AWR94502.1	1444259	1445437	antisense	DFR85_07750	-0.565369	10.3263	4.64652	0.0411483	0	-1.47977
AWR94508.1	1447837	1449144	antisense	DFR85_07780	0.159767	13.0257	0.858705	0.363144	0	1.11711
AWR94515.1	1454826	1455116	sense	DFR85_07835	0.409295	9.31264	1.11494	0.301317	0	1.32804
AWR94526.1	1464570	1465328	antisense	DFR85_07890	-0.282522	9.09876	0.460281	0.503853	0	-1.21632
AWR94529.1	1467424	1468395	antisense	DFR85_07905	-0.0420592	9.9876	0.0180248	0.894297	0	-1.02958
AWR94531.1	1469403	1469861	antisense	DFR85_07915	-0.556994	9.6546	2.46081	0.12955	0	-1.4712
AWR94534.1	1470750	1471385	antisense	DFR85_07930	-0.076884	9.72066	0.0500137	0.824894	0	-1.05474
AWR94535.1	1471390	1472637	antisense	DFR85_07935	-0.145345	9.35428	0.133997	0.717467	0	-1.106
AWR94539.1	1474331	1475578	sense	DFR85_07960	-0.649343	10.2862	5.12401	0.0327235	0	-1.56845
AWR94540.1	1475575	1477890	sense	DFR85_07965	-0.242265	10.9843	1.17485	0.288963	0	-1.18285
AWR95948.1	1478136	1481801	antisense	DFR85_07970	-0.439122	10.2248	2.17919	0.152631	0	-1.35578
AWR94541.1	1481808	1482683	antisense	DFR85_07975	0.181128	9.70132	0.297824	0.618999	0	1.13377
AWR94542.1	1482680	1483006	sense	DFR85_07980	0.118807	10.4099	0.203006	0.689804	0	1.08584
AWR94558.1	1491847	1492251	sense	DFR85_08060	-0.0175163	9.52886	0.00269324	0.975602	0	-1.01222
AWR94561.1	1494238	1495947	sense	DFR85_08085	-0.460903	9.88348	2.40893	0.133473	0	-1.3764
AWR95951.1	1497102	1497404	antisense	DFR85_08100	0.188772	9.54349	0.267595	0.60959	0	1.13979
AWR95952.1	1497451	1498377	sense	DFR85_08105	-0.143615	11.373	0.40619	0.529823	0	-1.10467
AWR94571.1	1506820	1507431	antisense	DFR85_08155	1.23395	9.54168	8.19294	0.00848457	1	2.3521
AWR94573.1	1508721	1509617	antisense	DFR85_08170	0.161922	11.1261	0.514695	0.479901	0	1.11878
AWR94574.1	1509583	1509810	sense	DFR85_08175	0.411261	9.16087	0.660082	0.424358	0	1.32985
AWR94575.1	1509912	1510259	antisense	DFR85_08180	0.333151	9.39942	0.771886	0.395305	0	1.25976
AWR94580.1	1513165	1513800	sense	DFR85_08205	0.836261	12.0467	12.3191	0.00175989	1	1.78542
AWR95959.1	1525489	1527543	sense	DFR85_08320	0.770037	9.87658	4.96959	0.0352162	0	1.70531
AWR94595.1	1528667	1529905	antisense	DFR85_08335	-0.843624	9.31814	5.46013	0.0279494	0	-1.79455
AWR94598.1	1530567	1531892	sense	DFR85_08350	-0.180738	9.27473	0.237281	0.630508	0	-1.13346
AWR94601.1	1533393	1534013	sense	DFR85_08365	0.0107656	11.1812	0.00246817	0.96078	0	1.00749
AWR94603.2	1534909	1535739	sense	DFR85_08375	0.658777	10.3264	4.91443	0.0361576	0	1.57874
AWR94604.1	1535745	1536974	sense	DFR85_08380	1.16278	10.9119	17.169	0.000354237	1	2.23889
AWR94618.1	1548290	1549774	antisense	DFR85_08465	0.0984888	9.74005	0.0915611	0.769397	0	1.07065
AWR94620.1	1550030	1551295	sense	DFR85_08475	-0.319088	12.2901	2.25437	0.146022	0	-1.24754
AWR94624.1	1554518	1555420	sense	DFR85_08495	-0.567489	9.65871	2.65673	0.115908	0	-1.48194
AWR94633.1	1563837	1564973	sense	DFR85_08540	-0.185306	10.386	0.399302	0.533305	0	-1.13706
AWR94634.1	1565013	1566860	sense	DFR85_08545	-1.04012	11.2155	25.2195	3.72257e-05	-1	-2.05639
AWR94635.1	1566854	1570288	sense	DFR85_08550	-1.94439	12.5661	120.831	5.89007e-11	-1	-3.84876
AWR94640.1	1574114	1575676	antisense	DFR85_08580	0.179522	10.0837	0.316882	0.578605	0	1.13251
AWR94648.1	1581883	1583883	antisense	DFR85_08620	-1.56578	9.17068	16.3661	0.00045503	-1	-2.96037
AWR94649.1	1583910	1585193	antisense	DFR85_08625	-1.52656	9.10858	15.7427	0.000554774	-1	-2.88098
AWR94656.1	1592169	1593071	sense	DFR85_08665	-0.238113	9.17846	0.352401	0.5582	0	-1.17945
AWR94658.1	1593874	1594260	antisense	DFR85_08675	0.892882	9.29774	3.68735	0.0665456	0	1.85688
AWR94661.1	1595490	1596695	sense	DFR85_08690	0.0353384	9.83986	0.0119696	0.913772	0	1.0248
AWR94664.1	1598263	1599897	sense	DFR85_08705	-0.941319	9.54365	7.72643	0.0102962	-1	-1.92028
AWR94665.1	1599897	1601300	sense	DFR85_08710	0.0555881	9.16101	0.0179287	0.894577	0	1.03928
AWR94668.1	1602992	1604149	antisense	DFR85_08725	-0.17137	12.0425	0.805235	0.37827	0	-1.12613
AWR94673.1	1608146	1608526	antisense	DFR85_08755	0.436591	10.7261	3.17539	0.0871604	0	1.3534
AWR94681.1	1615761	1617245	antisense	DFR85_08810	-0.0717493	9.54183	0.0420777	0.839167	0	-1.05099
AWR94687.1	1622031	1624373	antisense	DFR85_08845	-0.141335	10.2267	0.271086	0.60728	0	-1.10293
AWR94688.1	1624363	1625577	sense	DFR85_08850	0.421805	10.8482	2.53353	0.124277	0	1.3396
AWR94689.1	1625584	1626657	sense	DFR85_08855	-0.055224	10.0121	0.03381	0.855625	0	-1.03902
AWR94692.1	1628787	1629308	antisense	DFR85_08875	-0.61675	9.92839	4.66389	0.0408024	0	-1.53342
AWR94693.1	1629319	1629873	antisense	DFR85_08880	-0.169722	10.201	0.282246	0.600019	0	-1.12484
AWR94694.1	1629857	1630255	antisense	DFR85_08885	-1.20552	9.26605	10.5793	0.00332282	-1	-2.3062
AWR94700.1	1632465	1633148	antisense	DFR85_08915	-0.404458	11.0467	3.46861	0.0745836	0	-1.32359
AWR94704.1	1640724	1642502	antisense	DFR85_08970	2.86494	9.85404	28.6488	1.60152e-05	1	7.28505
QIJ32836.1	1644944	1645327	antisense	DFR85_08995	1.08045	10.3991	9.63028	0.00477678	1	2.1147
AWR94736.1	1667282	1668619	sense	DFR85_09140	0.254739	9.75523	0.514117	0.480145	0	1.19312
AWR94740.1	1670670	1671536	antisense	DFR85_09160	0.909402	9.40546	5.33999	0.0295605	0	1.87827
QIJ32837.1	1679160	1682297	sense	DFR85_09225	0.28405	9.76938	0.696962	0.411877	0	1.21761
AWR94756.1	1686233	1686682	sense	DFR85_09250	-0.186592	9.93539	0.309255	0.583183	0	-1.13807
AWR94767.1	1698411	1699763	antisense	DFR85_09320	0.538795	9.46716	2.12527	0.157593	0	1.45276
AWR94782.1	1709314	1709619	antisense	DFR85_09400	0.674495	9.6918	3.0235	0.094624	0	1.59604
AWR94784.1	1709981	1711450	antisense	DFR85_09410	-0.173281	12.1561	0.918677	0.34719	0	-1.12762
AWR94785.1	1711453	1712823	sense	DFR85_09415	-0.163881	9.58442	0.239378	0.644527	0	-1.1203
AWR94796.1	1719932	1722772	sense	DFR85_09470	-0.54914	9.74069	3.07968	0.0917804	0	-1.46321
AWR94796.1	1719932	1722772	sense	DFR85_09530	-0.263839	9.90142	0.701756	0.410295	0	-1.20067
AWR94808.1	1733179	1734177	antisense	DFR85_09540	-0.315139	9.79369	1.01035	0.324648	0	-1.24413
QIJ32839.1	1734616	1736172	sense	DFR85_09550	0.0803267	10.1643	0.0736403	0.788383	0	1.05726
AWR94810.1	1736806	1737822	sense	DFR85_09560	0.190084	9.49515	0.284479	0.622178	0	1.14083
AWR94811.1	1737860	1738147	sense	DFR85_09565	0.294735	9.82254	0.888173	0.355177	0	1.22666
AWR94815.1	1740140	1740781	sense	DFR85_09585	-0.487007	9.05165	1.34466	0.257394	0	-1.40153
AWR95977.1	1740778	1742169	sense	DFR85_09590	0.209254	10.958	0.848563	0.365945	0	1.15609
AWR95977.1	1740778	1742169	sense	DFR85_09595	-0.0482942	11.36	0.0533368	0.819274	0	-1.03404
AWR95978.2	1744919	1747033	antisense	DFR85_09610	0.178711	10.815	0.478853	0.495451	0	1.13187
QIJ32840.1	1751629	1754250	sense	DFR85_09645	0.69671	10.4262	6.59035	0.016766	0	1.6208
AWR94822.1	1754782	1757085	antisense	DFR85_09655	0.565703	11.4698	5.50268	0.0274024	0	1.48011
AWR94824.1	1759611	1763030	sense	DFR85_09670	-1.10149	10.2485	13.5041	0.00116444	-1	-2.14576
AWR95981.1	1765346	1766524	sense	DFR85_09695	-0.189021	9.20866	0.244129	0.625642	0	-1.13999
AWR94830.1	1767523	1768284	sense	DFR85_09710	-0.121432	9.05854	0.0822904	0.77663	0	-1.08781
AWR94835.2	1771683	1772318	sense	DFR85_09735	0.442051	12.0166	5.00519	0.0346232	0	1.35853
AWR94850.1	1784513	1785508	sense	DFR85_09815	0.0566754	9.23426	0.0177475	0.895108	0	1.04007
AWR94852.1	1786536	1787474	sense	DFR85_09825	0.482981	10.7028	3.65818	0.0675582	0	1.39763
AWR94853.1	1787443	1788264	sense	DFR85_09830	0.948308	11.8401	19.5032	0.000176129	1	1.92961
AWR94857.1	1791419	1791940	antisense	DFR85_09855	-0.565609	9.57565	2.75953	0.109427	0	-1.48001
AWR94866.1	1799392	1800732	sense	DFR85_09905	-0.602646	13.3868	9.87115	0.00435132	-1	-1.5185
AWR94867.2	1800778	1804863	sense	DFR85_09910	-0.569482	16.6859	11.9957	0.00197517	-1	-1.48399
AWR94871.1	1806436	1806789	sense	DFR85_09935	0.886668	9.96107	7.14474	0.0131762	1	1.8489
AWR94872.1	1806842	1808107	antisense	DFR85_09940	-0.301836	9.32448	0.507724	0.48286	0	-1.23271
AWR94877.2	1814907	1815716	sense	DFR85_09980	-1.50132	8.60393	9.65275	0.00473522	-1	-2.83102
AWR94883.1	1820472	1821299	antisense	DFR85_10015	0.547377	9.32973	1.42901	0.243373	0	1.46143
AWR94890.1	1827176	1828591	antisense	DFR85_10055	-0.213503	10.9432	0.734829	0.399633	0	-1.1595
AWR94891.1	1828588	1829478	sense	DFR85_10060	-0.629187	9.20284	1.73835	0.199546	0	-1.54669
AWR94893.1	1830182	1831231	sense	DFR85_10070	-0.784103	9.01445	3.97052	0.0575612	0	-1.72202
AWR94897.1	1833085	1833969	sense	DFR85_10090	0.290922	10.8458	1.1323	0.297666	0	1.22342
AWR94901.1	1836027	1837076	antisense	DFR85_10110	0.169808	9.7858	0.237164	0.630592	0	1.12491
AWR94902.1	1837066	1838220	sense	DFR85_10115	-0.281799	9.16042	0.540384	0.469255	0	-1.21571
AWR94904.1	1838748	1839098	antisense	DFR85_10125	0.258966	9.84297	0.677644	0.418343	0	1.19662
AWR94910.1	1840893	1841966	antisense	DFR85_10155	-0.139409	9.60524	0.160059	0.692571	0	-1.10145
AWR94915.2	1843820	1844830	antisense	DFR85_10180	-0.529592	11.4179	6.75435	0.0156028	0	-1.44352
AWR94916.1	1844874	1845185	antisense	DFR85_10185	0.284517	10.8947	1.32994	0.259947	0	1.218
AWR94917.1	1845243	1847954	antisense	DFR85_10190	-0.180866	10.7005	0.572767	0.456381	0	-1.13356
AWR94919.1	1848780	1849169	antisense	DFR85_10205	0.351252	10.6362	1.5821	0.22032	0	1.27567
AWR94920.1	1849316	1850365	antisense	DFR85_10210	1.5575	11.9158	41.3357	1.08805e-06	1	2.94344
AWR94921.1	1850362	1851447	antisense	DFR85_10215	0.982651	11.0014	15.2898	0.000642093	1	1.97609
AWR95985.1	1851453	1851854	antisense	DFR85_10220	1.7167	9.30926	13.1881	0.00129808	1	3.28684
AWR95985.1	1851453	1851854	antisense	DFR85_10225	1.44861	10.8227	22.7177	7.16851e-05	1	2.72946
AWR94922.1	1853107	1854399	antisense	DFR85_10230	0.663382	10.4445	5.72903	0.0246855	0	1.58379
AWR94925.1	1855819	1857045	sense	DFR85_10245	0.186401	9.55219	0.211553	0.64961	0	1.13792
AWR94928.1	1861540	1862865	sense	DFR85_10285	-1.64382	9.51727	14.2173	0.000914618	-1	-3.12492
AWR94935.1	1867795	1867974	antisense	DFR85_10330	-0.0547943	9.22881	0.0184228	0.893144	0	-1.03871
AWR94941.1	1877275	1878114	sense	DFR85_10385	1.89958	10.458	39.0161	1.70474e-06	1	3.73105
AWR94943.2	1878782	1879915	sense	DFR85_10400	-0.079628	9.85477	0.0685624	0.812032	0	-1.05675
AWR94944.1	1879917	1881356	sense	DFR85_10405	-0.402228	11.9395	4.21443	0.0509118	0	-1.32155
AWR94945.2	1881420	1882160	sense	DFR85_10410	-0.261298	9.99877	0.828901	0.378202	0	-1.19856
AWR95988.2	1882185	1883177	sense	DFR85_10415	-0.475338	9.41728	1.78318	0.194039	0	-1.39024
AWR94950.1	1887207	1888718	antisense	DFR85_10445	0.173339	9.23389	0.185343	0.670586	0	1.12767
AWR94953.1	1889796	1891040	antisense	DFR85_10465	0.157806	9.83322	0.216319	0.645968	0	1.11559
AWR94954.2	1891045	1891290	sense	DFR85_10470	1.09206	9.43956	6.43003	0.0179963	0	2.13179
AWR94955.1	1891465	1892181	antisense	DFR85_10475	0.456928	11.0336	3.70726	0.0658641	0	1.37262
AWR94956.1	1892200	1892970	antisense	DFR85_10480	0.96211	10.8949	11.9252	0.0020258	1	1.94816
AWR94957.1	1892973	1894079	antisense	DFR85_10485	0.858771	11.0922	10.0116	0.00412248	1	1.81349
AWR94960.1	1896429	1897547	sense	DFR85_10500	0.370611	9.48205	0.8875	0.355356	0	1.2929
AWR95990.1	1897547	1898512	sense	DFR85_10505	1.34961	10.1717	18.0011	0.000274802	1	2.54843
AWR95991.1	1902131	1904551	antisense	DFR85_10545	-0.00358926	10.7431	0.000242445	0.987703	0	-1.00249
AWR94968.1	1904542	1905747	sense	DFR85_10550	0.207708	9.31741	0.279218	0.60197	0	1.15485
AWR94973.1	1908924	1909970	sense	DFR85_10575	0.175439	9.01777	0.107911	0.745327	0	1.12931
AWR94975.1	1910691	1911968	sense	DFR85_10585	0.656126	11.5531	8.49331	0.00750487	1	1.57585
AWR94979.1	1913722	1916058	sense	DFR85_10605	0.657101	12.482	10.998	0.0028419	1	1.57691
AWR94980.1	1916174	1916833	sense	DFR85_10610	0.902045	11.7911	12.2088	0.00183029	1	1.86871
AWR94983.1	1918702	1919886	antisense	DFR85_10625	0.593149	9.50342	2.57197	0.121592	0	1.50854
AWR94985.1	1921195	1922241	antisense	DFR85_10635	0.209733	9.9491	0.483803	0.493253	0	1.15647
AWR94993.1	1929733	1931424	antisense	DFR85_10685	0.286435	14.0874	2.88022	0.102348	0	1.21962
AWR94995.1	1931918	1932220	antisense	DFR85_10695	0.0103718	9.77766	0.00106794	0.982894	0	1.00722
AWR95992.1	1932845	1934707	antisense	DFR85_10710	0.0159126	9.64831	0.00215284	0.963369	0	1.01109
AWR95993.1	1934969	1937458	antisense	DFR85_10720	-0.329696	12.5812	3.39787	0.0774159	0	-1.25675
AWR94998.1	1937514	1937885	antisense	DFR85_10725	0.374936	9.9182	1.50166	0.232071	0	1.29678
AWR95000.1	1938928	1940820	sense	DFR85_10735	-0.0826915	9.6785	0.062775	0.804252	0	-1.05899
AWR95002.1	1942172	1942342	sense	DFR85_10745	-0.0189163	10.4055	0.00396522	0.950302	0	-1.0132
AWR95994.1	1942410	1943663	antisense	DFR85_10750	-0.637152	9.82797	4.42471	0.0458686	0	-1.55526
AWR95006.1	1945676	1946815	antisense	DFR85_10770	-0.180807	9.43164	0.273812	0.61093	0	-1.13352
AWR95007.1	1946798	1947169	sense	DFR85_10775	0.263211	10.3916	0.676053	0.418883	0	1.20015
AWR95008.1	1947243	1948121	sense	DFR85_10780	-0.141489	10.0759	0.143745	0.707854	0	-1.10304
AWR95009.1	1948118	1948399	sense	DFR85_10785	0.666516	9.24391	2.29187	0.142853	0	1.58724
AWR95010.1	1948574	1949533	antisense	DFR85_10790	-0.00473567	10.9643	0.000426807	0.983685	0	-1.00329
AWR95012.1	1950803	1951366	sense	DFR85_10805	0.212558	10.1483	0.53727	0.470525	0	1.15874
AWR95017.1	1954314	1955390	sense	DFR85_10830	-0.275932	10.6241	1.00934	0.324885	0	-1.21078
AWR95018.1	1955436	1956851	sense	DFR85_10835	-0.44736	9.75357	2.10907	0.159121	0	-1.36354
AWR95024.1	1960248	1960568	sense	DFR85_10870	-0.0662712	10.0098	0.0526343	0.820446	0	-1.04701
AWR95025.1	1960649	1960945	sense	DFR85_10875	0.900042	11.044	14.386	0.000864496	1	1.86612
AWR95026.1	1961061	1964513	antisense	DFR85_10880	0.831629	12.0383	15.9861	0.000513261	1	1.77969
AWR95028.1	1964899	1967688	sense	DFR85_10890	-0.0300625	9.57127	0.00735797	0.93234	0	-1.02106
AWR95030.1	1968532	1969980	antisense	DFR85_10900	-0.479947	10.9965	4.49824	0.0442395	0	-1.39469
AWR95032.1	1970943	1972532	antisense	DFR85_10910	-0.222939	10.0862	0.629284	0.435237	0	-1.16711
AWR95033.1	1972529	1973689	antisense	DFR85_10915	-0.0360048	10.2318	0.0130943	0.90983	0	-1.02527
AWR95040.1	1979697	1979876	antisense	DFR85_10950	0.321175	9.63266	0.721513	0.403875	0	1.24935
AWR95996.1	2011575	2013836	antisense	DFR85_11145	-0.923173	9.94675	10.7864	0.00307465	-1	-1.89628
AWR95073.1	2014362	2015144	sense	DFR85_11155	-0.321583	10.6175	1.75263	0.197772	0	-1.2497
AWR95087.1	2025875	2026888	sense	DFR85_11250	0.346164	9.99352	0.680499	0.417378	0	1.27118
AWR95091.1	2028492	2029181	sense	DFR85_11275	-0.955624	8.87949	5.31974	0.0298421	0	-1.93942
AWR95093.1	2029665	2031287	sense	DFR85_11285	-0.00462557	9.68683	0.000191258	0.989078	0	-1.00321
AWR96000.1	2032927	2033934	antisense	DFR85_11300	-1.38121	11.7107	48.1633	3.17185e-07	-1	-2.60487
AWR95095.1	2033934	2034776	antisense	DFR85_11305	-0.820687	10.7029	10.2959	0.00369854	-1	-1.76625
AWR95105.1	2041812	2042195	antisense	DFR85_11360	0.112386	9.83926	0.128918	0.722633	0	1.08101
AWR95109.1	2044188	2045444	sense	DFR85_11385	0.0328819	11.7976	0.0254771	0.874493	0	1.02305
AWR95113.1	2046723	2048054	sense	DFR85_11405	1.29156	9.48535	9.66526	0.00471226	1	2.44793
AWR95114.1	2048060	2048461	sense	DFR85_11410	1.96639	10.0914	27.5749	2.07249e-05	1	3.9079
AWR95115.1	2048613	2049032	antisense	DFR85_11415	0.68566	13.7367	16.7752	0.000400255	1	1.60844
AWR96002.1	2049043	2049285	antisense	DFR85_11420	0.852537	11.2392	11.7412	0.00216479	1	1.80567
AWR95116.1	2049371	2050207	antisense	DFR85_11425	1.28643	12.9896	45.7972	4.79453e-07	1	2.43924
AWR95117.1	2050324	2051640	antisense	DFR85_11430	1.89222	13.6199	114.332	1.0359e-10	1	3.71206
AWR95118.1	2051704	2052801	antisense	DFR85_11435	1.65747	12.641	68.348	1.50343e-08	1	3.15463
AWR96003.1	2052848	2053540	antisense	DFR85_11440	1.54308	9.44992	13.212	0.0012874	1	2.91415
AWR95119.1	2053521	2054213	antisense	DFR85_11445	1.70753	11.3175	43.649	7.06502e-07	1	3.266
AWR95120.1	2054210	2055118	antisense	DFR85_11450	1.55371	11.3961	37.3513	2.37798e-06	1	2.93571
AWR95153.1	2094593	2095675	sense	DFR85_11645	0.391449	9.73461	1.16915	0.290108	0	1.31171
AWR95154.1	2095818	2097785	antisense	DFR85_11650	1.05485	10.1909	10.1217	0.00395229	1	2.0775
AWR95156.1	2098729	2098908	antisense	DFR85_11660	1.05994	9.41828	6.51091	0.0173636	0	2.08484
AWR95173.1	2113854	2115722	antisense	DFR85_11765	-1.53133	10.7745	38.417	1.91965e-06	-1	-2.89053
AWR96011.1	2116554	2117879	antisense	DFR85_11775	-0.0688732	10.0691	0.0399175	0.843292	0	-1.0489
AWR95182.1	2123406	2123849	antisense	DFR85_11815	1.94245	9.97564	22.2169	8.20973e-05	1	3.84357
AWR95183.1	2123851	2124945	antisense	DFR85_11820	1.16625	9.89739	12.0776	0.00191808	1	2.24427
AWR95184.1	2124938	2125654	sense	DFR85_11825	0.820986	9.85776	5.25625	0.0307445	0	1.76661
AWR95193.1	2131581	2132654	sense	DFR85_11880	-0.364143	9.8416	1.17374	0.289185	0	-1.28712
AWR96014.1	2134261	2135409	antisense	DFR85_11895	0.14343	10.6663	0.347436	0.560967	0	1.10453
AWR95196.1	2135393	2135926	sense	DFR85_11900	0.63489	9.89082	3.60219	0.0695514	0	1.55282
AWR95197.1	2136338	2136493	antisense	DFR85_11905	0.386405	10.7961	1.88122	0.182631	0	1.30713
AWR95198.1	2136480	2137694	sense	DFR85_11910	0.352325	9.85861	0.764226	0.390501	0	1.27662
AWR96015.1	2137660	2140164	sense	DFR85_11915	-1.35571	11.0917	39.6739	1.49835e-06	-1	-2.55922
AWR96016.1	2146591	2146971	sense	DFR85_11970	0.276248	9.54924	0.674047	0.419565	0	1.21104
AWR95217.1	2157118	2158254	antisense	DFR85_12030	0.000467686	9.26333	1.90178e-06	0.998911	0	1.00032
AWR95226.1	2167739	2168815	antisense	DFR85_12080	-1.22488	10.2082	20.9905	0.000115213	-1	-2.33736
AWR95258.1	2204160	2206802	sense	DFR85_12275	-0.816623	8.83035	3.6385	0.0682512	0	-1.76128
AWR95265.1	2213851	2215362	sense	DFR85_12315	0.541723	9.98628	2.64194	0.116878	0	1.45571
AWR95281.1	2241103	2241948	antisense	DFR85_12435	-0.217873	9.73203	0.491329	0.489942	0	-1.16302
AWR95284.1	2243995	2245221	sense	DFR85_12455	7.72273	9.75409	51.8725	2.82873e-07	1	211.238
AWR95290.1	2249092	2249436	antisense	DFR85_12485	0.265777	9.93249	0.622766	0.437595	0	1.20228
AWR96027.1	2256476	2258002	sense	DFR85_12520	3.56699	10.9463	106.752	2.07204e-10	1	11.8515
AWR95299.1	2260220	2261140	sense	DFR85_12540	-1.20161	11.9668	36.7185	2.70534e-06	-1	-2.29996
AWR95300.1	2261127	2263010	sense	DFR85_12545	-1.24077	13.6385	52.0249	1.66333e-07	-1	-2.36325
AWR95329.2	2297384	2297734	sense	DFR85_12705	-0.436679	9.28823	1.30924	0.263593	0	-1.35349
AWR95330.1	2297835	2298893	antisense	DFR85_12710	-1.05207	9.03799	7.13492	0.0132318	-1	-2.0735
AWR96030.1	2300855	2303524	antisense	DFR85_12720	-0.824575	9.33009	3.66935	0.0671684	0	-1.77101
AWR95331.1	2304025	2305371	antisense	DFR85_12725	-1.17631	12.6649	44.3104	6.26173e-07	-1	-2.25997
AWR95353.1	2332301	2333728	sense	DFR85_12860	0.0930396	9.38121	0.0609187	0.807107	0	1.06662
AWR95371.1	2356685	2357890	antisense	DFR85_12965	-0.214761	9.7291	0.470906	0.499017	0	-1.16051
AWR95378.1	2362724	2363473	sense	DFR85_13000	0.739408	9.6649	3.92797	0.0588189	0	1.66949
AWR95401.1	2395774	2397540	sense	DFR85_13140	0.163083	9.35987	0.200484	0.658266	0	1.11968
AWR95402.1	2397838	2398743	antisense	DFR85_13145	-0.146244	9.45208	0.18533	0.670597	0	-1.10668
AWR95420.1	2426311	2427879	sense	DFR85_13290	-3.03766	8.61244	29.9709	1.17468e-05	-1	-8.21155
AWR95458.1	2475890	2478151	antisense	DFR85_13515	-0.40086	9.44764	1.11512	0.301278	0	-1.32029
AWR95467.1	2488675	2490255	antisense	DFR85_13560	-0.263367	9.2285	0.501993	0.485315	0	-1.20028
AWR95469.1	2492490	2494553	antisense	DFR85_13575	-0.518016	9.92614	2.86837	0.103019	0	-1.43198
AWR95474.1	2498134	2502036	antisense	DFR85_13600	-2.06897	11.9763	89.9813	1.12262e-09	-1	-4.19587
AWR95479.1	2505750	2506745	sense	DFR85_13625	0.39583	9.73736	1.43681	0.242126	0	1.3157
AWR95488.1	2515988	2517175	antisense	DFR85_13680	0.0922663	10.3053	0.10428	0.749493	0	1.06604
AWR95492.1	2519999	2520793	antisense	DFR85_13700	5.05372	11.7294	173.79	1.27987e-12	1	33.214
AWR95493.1	2520795	2521139	sense	DFR85_13705	5.01186	13.3819	394.409	1.30386e-16	1	32.2641
AWR96041.1	2523493	2524839	sense	DFR85_13730	0.627891	9.99462	4.06654	0.054833	0	1.5453
AWR95497.1	2524841	2525344	sense	DFR85_13735	1.50692	9.64082	13.1085	0.00133434	1	2.84202
AWR95498.2	2525415	2525972	sense	DFR85_13740	1.1823	9.83476	8.85239	0.00649321	1	2.26939
AWR95511.1	2548419	2549492	antisense	DFR85_13830	-2.5483	11.1132	134.532	1.93885e-11	-1	-5.84944
AWR95512.1	2549489	2550643	antisense	DFR85_13835	-2.4449	10.8036	85.6134	1.81663e-09	-1	-5.44486
AWR96043.1	2550669	2551160	antisense	DFR85_13840	-1.55427	9.40506	20.069	0.000149598	-1	-2.93684
AWR95513.1	2551574	2553385	antisense	DFR85_13850	-0.581969	9.98608	3.08845	0.0913456	0	-1.49689
AWR95515.1	2554478	2555662	antisense	DFR85_13865	0.119338	10.5246	0.173431	0.680707	0	1.08624
AWR96047.1	2555713	2556276	antisense	DFR85_13870	-0.131499	12.0336	0.420173	0.522882	0	-1.09543
AWR95516.1	2556520	2557725	antisense	DFR85_13880	-0.34622	11.772	2.45289	0.13014	0	-1.27123
AWR96048.1	2557691	2558584	antisense	DFR85_13885	-0.52618	11.6604	7.05311	0.0137058	-1	-1.44011
AWR95517.1	2559318	2562263	antisense	DFR85_13890	-0.65948	9.07425	2.46468	0.129263	0	-1.57951
AWR95528.1	2575761	2578679	antisense	DFR85_13965	-1.2347	10.7143	26.0518	3.01673e-05	-1	-2.35332
AWR95531.1	2579848	2580681	antisense	DFR85_13980	-0.650032	11.1702	8.12304	0.00873214	-1	-1.5692
AWR95532.1	2580683	2581168	antisense	DFR85_13985	-0.495403	10.6611	3.72832	0.0651522	0	-1.40971
AWR95533.1	2581165	2583408	antisense	DFR85_13990	-0.49623	13.244	7.73567	0.0102564	-1	-1.41052
AWR95534.1	2583424	2584092	sense	DFR85_13995	-0.893522	9.48733	7.28447	0.0124112	-1	-1.85771
AWR95544.1	2597019	2598275	antisense	DFR85_14060	0.281169	9.4384	0.499976	0.486185	0	1.21518
AWR95545.1	2598282	2599475	antisense	DFR85_14065	0.106987	10.5966	0.195514	0.662247	0	1.07698
AWR96053.1	2609997	2611049	sense	DFR85_14160	1.51922	10.4218	26.2969	2.83757e-05	1	2.86637
AWR95574.1	2620384	2621715	antisense	DFR85_14220	0.963557	9.15116	5.10813	0.0329704	0	1.95011
AWR96054.1	2621721	2623958	antisense	DFR85_14225	0.568312	9.25588	1.6566	0.210095	0	1.48279
AWR95580.1	2628418	2629191	sense	DFR85_14255	-1.91442	9.46238	28.1425	1.80724e-05	-1	-3.76963
AWR95586.1	2636141	2639605	antisense	DFR85_14300	-2.88541	12.0851	113.716	1.09443e-10	-1	-7.38918
AWR95588.1	2640238	2641920	antisense	DFR85_14310	0.0863985	9.65469	0.0509669	0.823263	0	1.06172
AWR95599.1	2649719	2650951	sense	DFR85_14375	-0.449082	10.22	2.90375	0.101031	0	-1.36517
AWR95604.1	2660426	2662468	antisense	DFR85_14415	1.94141	10.5568	41.4708	1.06049e-06	1	3.8408
AWR95613.1	2668907	2669683	sense	DFR85_14465	-0.698102	9.62412	4.02715	0.0559339	0	-1.62237
AWR96063.1	2691131	2692576	sense	DFR85_14580	0.302445	9.61414	0.657902	0.425115	0	1.23323
AWR95632.1	2694250	2695431	sense	DFR85_14595	-0.0282318	10.7644	0.0124254	0.912153	0	-1.01976
AWR95633.1	2696050	2696997	sense	DFR85_14605	0.32911	9.46123	0.619543	0.438768	0	1.25624
AWR95634.1	2696998	2698962	sense	DFR85_14610	0.159454	11.4387	0.539857	0.46947	0	1.11686
AWR95635.1	2698964	2700172	sense	DFR85_14615	0.0999717	10.4856	0.141734	0.709805	0	1.07175
AWR95636.1	2700419	2702014	antisense	DFR85_14620	0.00317574	9.9805	0.000114874	0.991535	0	1.0022
AWR95637.1	2702080	2703270	antisense	DFR85_14625	0.0279735	10.9494	0.0122613	0.912732	0	1.01958
AWR95643.1	2707092	2707817	antisense	DFR85_14660	0.0204431	10.1762	0.0040776	0.949603	0	1.01427
AWR95644.1	2707814	2708671	antisense	DFR85_14665	-0.28459	10.1345	0.892661	0.353986	0	-1.21806
AWR95645.1	2709052	2710581	sense	DFR85_14670	-0.0992836	9.71712	0.0992146	0.790101	0	-1.07124
AWR95648.1	2712323	2713111	antisense	DFR85_14685	0.236242	9.40181	0.43541	0.515504	0	1.17792
AWR95652.1	2714600	2715712	sense	DFR85_14705	1.19467	10.5394	17.3081	0.000339388	1	2.28892
AWR95653.1	2715719	2716873	sense	DFR85_14710	1.75904	10.5432	35.9214	3.18883e-06	1	3.38473
AWR95654.1	2717461	2719098	antisense	DFR85_14720	0.180673	10.4471	0.424701	0.52067	0	1.13341
AWR95659.1	2725456	2727099	antisense	DFR85_14760	0.597088	9.50427	2.74857	0.110098	0	1.51266
AWR95665.1	2730714	2732312	sense	DFR85_14790	4.78759	11.4958	134.85	1.89166e-11	1	27.619
AWR96066.1	2735004	2735954	sense	DFR85_14805	-0.453548	10.4624	3.3905	0.0777181	0	-1.3694
AWR95668.1	2735996	2737033	sense	DFR85_14810	-0.705816	10.5719	8.60461	0.00717396	-1	-1.63107
AWR95684.1	2756971	2759433	sense	DFR85_14910	-0.653807	11.6666	10.3911	0.00356738	-1	-1.57331
AWR95686.1	2761349	2762650	sense	DFR85_14925	0.221491	9.5082	0.349308	0.559921	0	1.16594
AWR95689.1	2764266	2766260	sense	DFR85_14940	-0.987479	12.5666	25.2227	3.71953e-05	-1	-1.98272
AWR95692.1	2770248	2771024	antisense	DFR85_14970	0.00829701	9.4339	0.000489341	0.982531	0	1.00577
AWR95713.1	2791819	2793180	antisense	DFR85_15085	-0.956264	9.22149	5.59481	0.0262583	0	-1.94028
AWR95714.1	2793241	2794509	antisense	DFR85_15090	-0.503435	9.90097	2.71312	0.112299	0	-1.41758
AWR95715.1	2794876	2796348	antisense	DFR85_15095	-0.728056	13.1809	16.7338	0.000405464	-1	-1.65641
AWR96071.1	2802292	2803362	antisense	DFR85_15145	-1.44232	10.0314	22.1778	8.29769e-05	-1	-2.71757
AWR95724.1	2803763	2804791	antisense	DFR85_15155	-1.63988	10.2623	29.1435	1.42481e-05	-1	-3.11641
AWR95726.1	2805832	2806749	sense	DFR85_15165	-2.53875	8.55544	21.7842	9.24223e-05	-1	-5.81085
AWR95727.1	2806758	2808059	sense	DFR85_15170	-2.80868	10.8679	90.4393	1.06853e-09	-1	-7.00641
AWR95728.1	2808271	2809521	antisense	DFR85_15175	-1.32899	9.51266	11.5723	0.00230158	-1	-2.51226
AWR95729.1	2812895	2814223	sense	DFR85_15200	0.621626	9.77492	2.62293	0.118137	0	1.53861
AWR96074.1	2818792	2821149	sense	DFR85_15225	-0.747656	11.3356	9.76456	0.00453426	-1	-1.67906
AWR96075.1	2821641	2822516	sense	DFR85_15235	-0.710588	10.0224	6.28656	0.0191823	0	-1.63647
AWR95741.1	2830763	2831341	sense	DFR85_15280	-1.10273	9.24187	9.43535	0.00515446	-1	-2.14761
AWR95742.1	2831329	2833134	sense	DFR85_15285	-1.20189	11.5174	38.0137	2.08073e-06	-1	-2.30041
AWR95744.1	2835045	2835941	sense	DFR85_15295	-0.703092	13.1093	15.3568	0.000628283	-1	-1.62799
AWR95746.1	2837809	2839089	antisense	DFR85_15310	-0.130703	9.8164	0.162578	0.690293	0	-1.09483
AWR95758.1	2856625	2857785	antisense	DFR85_15390	-1.542	11.2009	56.9653	7.63387e-08	-1	-2.91198
AWR95759.1	2858171	2859466	antisense	DFR85_15400	-2.41828	10.2647	78.183	4.31484e-09	-1	-5.34534
AWR95760.1	2860501	2861529	sense	DFR85_15410	0.07001	10.3805	0.0687323	0.795384	0	1.04972
AWR96082.1	2861618	2862397	sense	DFR85_15415	2.10338	10.1013	27.7977	1.96364e-05	1	4.29716
AWR95761.1	2862450	2863241	sense	DFR85_15420	1.03072	9.29795	6.33928	0.0187367	0	2.04304
AWR95762.1	2863238	2864707	sense	DFR85_15425	1.97279	11.455	61.5998	3.83699e-08	1	3.92526
AWR95763.1	2864708	2865637	sense	DFR85_15430	2.32364	10.56	44.9032	5.62545e-07	1	5.00594
AWR95768.1	2871280	2872902	antisense	DFR85_15465	-0.36535	9.68482	1.26496	0.271618	0	-1.28819
AWR95769.1	2872899	2874188	sense	DFR85_15470	-1.14975	9.81253	12.3444	0.00174414	-1	-2.21876
AWR95773.1	2879884	2881560	sense	DFR85_15495	0.218649	10.2545	0.550633	0.465117	0	1.16364
AWR95778.1	2884467	2885897	sense	DFR85_15520	1.01996	9.87826	5.96916	0.0221257	0	2.02786
AWR95779.1	2886006	2886473	sense	DFR85_15525	-0.110777	10.9781	0.258273	0.615856	0	-1.07981
AWR95787.1	2891043	2892239	antisense	DFR85_15570	-0.680231	9.47612	3.75331	0.0643184	0	-1.6024
AWR95793.1	2897268	2897612	antisense	DFR85_15610	2.46402	10.4894	51.6888	1.7571e-07	1	5.51752
AWR96087.1	2897664	2898398	antisense	DFR85_15615	1.33935	9.29646	10.2041	0.00383	1	2.53038
AWR95797.1	2899756	2900949	sense	DFR85_15635	-1.29204	11.1958	37.7956	2.17392e-06	-1	-2.44874
AWR95798.1	2900946	2902742	sense	DFR85_15640	-0.799632	11.8116	17.5449	0.000315632	-1	-1.74066
AWR95799.1	2902920	2904785	antisense	DFR85_15645	-1.36128	10.1638	18.8578	0.000212789	-1	-2.56913
AWR95806.1	2914610	2915605	sense	DFR85_15700	0.0780685	10.9166	0.106674	0.746738	0	1.0556
AWR95807.1	2915672	2915944	sense	DFR85_15705	-1.10319	9.56307	11.7859	0.00213013	-1	-2.14829
AWR95808.1	2916088	2916732	sense	DFR85_15710	-0.854625	11.424	17.9871	0.000275968	-1	-1.80829
AWR95810.1	2917279	2918439	antisense	DFR85_15720	-0.16164	9.72466	0.172058	0.681901	0	-1.11856
AWR95811.1	2918395	2919810	sense	DFR85_15725	-0.00805412	9.18878	0.000416881	0.983876	0	-1.0056
AWR95812.1	2919810	2922128	sense	DFR85_15730	-0.365743	9.33135	1.00592	0.325689	0	-1.28855
AWR95813.1	2922199	2922660	sense	DFR85_15735	0.669676	9.74911	3.63597	0.0683409	0	1.59072
AWR95819.1	2928943	2930724	sense	DFR85_15765	0.35945	12.1376	3.32904	0.0802905	0	1.28294
AWR95825.1	2935068	2935271	sense	DFR85_15795	1.23679	9.44188	8.7135	0.00686562	1	2.35674
AWR95825.1	2935068	2935271	sense	DFR85_15810	0.545426	9.72545	2.69327	0.113555	0	1.45945
AWR95829.1	2940767	2941900	sense	DFR85_15820	-1.16042	12.469	39.5306	1.5409e-06	-1	-2.23522
AWR95830.1	2941903	2942328	sense	DFR85_15825	-1.2303	10.4553	25.2184	3.72358e-05	-1	-2.34617
AWR95832.1	2943176	2944450	sense	DFR85_15835	0.0334484	9.40309	0.00831962	0.929309	0	1.02346
AWR95833.1	2944533	2945456	antisense	DFR85_15840	-0.540943	12.8446	10.1002	0.00398496	-1	-1.45492

## Sheet: Sohw_Transcriptomics
Protein ID	Gene Start	Gene End	Strand	Locus Tag	logFC	logCPM	F	Pvalue	Significant	Fold Change
QGR15767.1	2684	3115	sense	D1869_00015	0.174924	12.5403	0.920161	0.344559	0	1.12891
QGR15770.1	6041	6694	sense	D1869_00030	0.962905	7.95248	7.58458	0.00958775	0	1.94923
QGR15771.1	7028	7453	antisense	D1869_00035	-0.0702101	11.6246	0.126454	0.72445	0	-1.04987
QGR15775.1	12463	13419	sense	D1869_00070	-0.043741	8.98143	0.0248964	0.875608	0	-1.03078
QGR15785.1	28470	29462	sense	D1869_00165	-0.0930553	8.01955	0.0584832	0.810439	0	-1.06663
QGR15785.1	28470	29462	sense	D1869_00170	0.256165	8.08379	0.526037	0.473501	0	1.1943
QGR15787.1	33914	34261	antisense	D1869_00190	1.32395	7.67547	10.9061	0.00234779	1	2.50351
QGR15788.1	34245	35147	antisense	D1869_00195	0.980058	8.03086	7.64169	0.00934609	0	1.97254
QGR15797.1	41962	42276	sense	D1869_00260	-0.515824	12.0311	4.82753	0.0352963	0	-1.42981
QGR15799.1	43909	44343	antisense	D1869_00275	-0.345778	8.44929	1.07038	0.308544	0	-1.27084
QGR15800.1	44349	45050	sense	D1869_00280	-0.155093	8.16949	0.184721	0.670202	0	-1.11349
QGR18377.1	45415	46038	antisense	D1869_00290	0.341365	12.666	4.24378	0.0475281	0	1.26695
QGR15802.1	46085	47230	antisense	D1869_00295	-0.2701	7.8669	0.452885	0.505755	0	-1.20589
QGR15808.1	49908	50801	sense	D1869_00325	0.0257634	9.30926	0.00871361	0.926205	0	1.01802
QGR15823.1	62736	63122	sense	D1869_00410	-0.325649	8.75685	0.95476	0.335773	0	-1.25323
QGR15830.1	67587	68372	sense	D1869_00445	0.487607	8.0966	1.66187	0.206509	0	1.40212
QGR15831.1	68374	69423	sense	D1869_00450	0.185089	9.01896	0.38807	0.53769	0	1.13689
QGR18378.1	71743	72330	sense	D1869_00465	-0.121207	9.35263	0.236292	0.630179	0	-1.08764
QGR15834.1	72690	73559	antisense	D1869_00475	-0.217053	7.83405	0.288887	0.594619	0	-1.16236
QGR15838.1	75237	76862	sense	D1869_00505	0.313455	10.7323	2.22138	0.145814	0	1.24268
QGR15839.1	77066	77626	antisense	D1869_00515	0.171532	8.3205	0.277413	0.602001	0	1.12625
QGR15840.1	77628	77798	sense	D1869_00520	-0.562309	10.2019	5.10435	0.0307455	0	-1.47663
QGR15841.1	77869	78375	antisense	D1869_00525	0.330661	8.50014	1.15427	0.290618	0	1.25759
QGR15842.1	78378	79667	antisense	D1869_00530	-0.152032	10.0428	0.508595	0.480869	0	-1.11113
QGR15846.1	81880	84201	antisense	D1869_00555	-0.595622	11.7115	10.9737	0.00228485	-1	-1.51112
QGR15848.1	84435	85496	antisense	D1869_00565	-0.479142	8.80734	2.45593	0.126829	0	-1.39391
QGR15850.1	86193	87431	antisense	D1869_00575	0.766464	7.77194	3.71183	0.0628664	0	1.7011
QGR15852.1	88368	89651	antisense	D1869_00585	-0.00757888	7.91105	0.000393512	0.984295	0	-1.00527
QGR15856.1	91404	93044	antisense	D1869_00605	0.196338	8.01241	0.244598	0.624252	0	1.14579
QGR15859.1	95491	96477	sense	D1869_00620	-0.467908	8.13451	1.47645	0.23314	0	-1.3831
QGR15860.1	96526	98328	sense	D1869_00625	0.437926	9.60265	3.10641	0.0874472	0	1.35466
QGR15862.1	98985	99680	sense	D1869_00635	0.575973	8.05838	2.7531	0.106748	0	1.49068
QGR15863.1	99723	100424	sense	D1869_00640	0.609639	10.5245	9.86894	0.00358622	1	1.52588
QGR18381.1	101899	103668	antisense	D1869_00660	-0.172952	8.13017	0.243891	0.624752	0	-1.12736
QGR15868.1	104560	106383	antisense	D1869_00670	0.436272	8.79032	1.99863	0.167009	0	1.3531
QGR15869.1	106370	107587	sense	D1869_00675	0.447121	10.5128	3.87085	0.0577701	0	1.36332
QGR18382.1	107620	107877	sense	D1869_00680	0.77111	7.83081	2.92451	0.0968358	0	1.70658
QGR15871.1	108248	109843	sense	D1869_00690	-0.0171339	10.2587	0.00679161	0.934828	0	-1.01195
QGR15873.1	110624	111073	antisense	D1869_00700	0.0898588	10.6061	0.2107	0.649294	0	1.06427
QGR15874.1	111083	111505	sense	D1869_00705	-0.102811	11.9995	0.339496	0.564167	0	-1.07386
QGR15876.1	111948	113315	sense	D1869_00715	0.183867	8.98311	0.419286	0.52187	0	1.13592
QGR15880.1	116730	117317	sense	D1869_00735	0.24341	9.03135	0.771294	0.386304	0	1.18379
QGR15893.1	128312	128755	antisense	D1869_00835	0.70142	7.9818	2.72896	0.108235	0	1.6261
QGR15895.1	131482	131790	sense	D1869_00855	-0.21079	8.78865	0.479353	0.493664	0	-1.15732
QGR15896.1	131819	133126	sense	D1869_00860	0.653816	12.8214	14.232	0.000653844	1	1.57332
QGR15897.1	133182	133766	sense	D1869_00865	0.201292	9.6127	0.74275	0.395135	0	1.14973
QGR15898.1	133851	134330	antisense	D1869_00870	0.339573	9.15428	1.70096	0.201381	0	1.26538
QGR15899.1	134335	134778	sense	D1869_00875	0.0902606	9.94449	0.160468	0.691364	0	1.06456
QGR15900.1	134790	135221	sense	D1869_00880	-0.194473	8.4979	0.355712	0.555055	0	-1.14431
QGR15901.1	135222	135542	sense	D1869_00885	0.0622976	8.09689	0.0317059	0.859787	0	1.04413
QGR15902.1	135548	136726	sense	D1869_00890	-0.0116731	8.98589	0.00165033	0.967846	0	-1.00812
QGR15903.1	136732	139374	sense	D1869_00895	-0.00662364	10.8892	0.00122859	0.972255	0	-1.0046
QGR15904.1	139367	142747	sense	D1869_00900	-0.10593	11.3251	0.336324	0.565983	0	-1.07619
QGR15906.1	143064	144395	sense	D1869_00910	-0.271283	8.79178	0.779106	0.383938	0	-1.20688
QGR15907.1	144434	146242	antisense	D1869_00915	-0.412108	9.80807	3.16794	0.0845089	0	-1.33063
QGR15908.1	146214	146657	sense	D1869_00920	0.0446985	8.30662	0.0149028	0.903595	0	1.03147
QGR15910.1	146910	147161	antisense	D1869_00930	-0.517193	8.28624	1.91319	0.176098	0	-1.43117
QGR15912.1	147851	149272	antisense	D1869_00940	-0.194369	8.88488	0.385292	0.539141	0	-1.14422
QGR15915.1	150768	151409	antisense	D1869_00960	-0.170654	9.27433	0.347108	0.559854	0	-1.12557
QGR15916.1	151404	153152	sense	D1869_00965	-0.27148	13.0439	2.70896	0.109485	0	-1.20705
QGR15918.1	154284	155636	sense	D1869_00980	0.702772	8.59952	5.35648	0.0271561	0	1.62763
QGR15921.1	157841	158848	antisense	D1869_00995	-0.126418	8.09444	0.0896648	0.766522	0	-1.09158
QGR15922.1	158859	160259	antisense	D1869_01000	-0.0623918	8.2732	0.0333436	0.856252	0	-1.0442
QGR18385.1	160331	161263	antisense	D1869_01005	0.0974709	10.3793	0.216864	0.644565	0	1.0699
QGR15923.1	161226	162053	sense	D1869_01010	-0.260963	8.96504	0.734589	0.397715	0	-1.19828
QGR15926.1	163866	164831	sense	D1869_01025	0.1574	11.0843	0.690297	0.412164	0	1.11528
QGR15939.1	173304	173480	antisense	D1869_01100	0.422128	7.94831	1.13554	0.294499	0	1.3399
QGR15940.1	173783	174286	sense	D1869_01110	0.372171	8.99993	1.34543	0.254582	0	1.2943
QGR15941.1	174343	174594	antisense	D1869_01115	0.219572	8.89062	0.555703	0.461388	0	1.16439
QGR15950.1	185364	187175	antisense	D1869_01180	-0.511369	9.46564	3.89662	0.0569883	0	-1.4254
QGR15951.1	187208	188362	antisense	D1869_01185	0.0738117	12.4659	0.188151	0.667344	0	1.05249
QGR15952.1	188405	188641	antisense	D1869_01190	0.686452	8.04329	3.96108	0.0550843	0	1.60932
QGR15955.1	189284	190906	antisense	D1869_01205	-0.546892	7.88756	1.5786	0.217975	0	-1.46094
QGR15956.1	190903	192561	sense	D1869_01210	-0.473602	13.1416	8.33857	0.00687294	0	-1.38857
QGR15960.1	194941	195534	antisense	D1869_01230	-0.135075	11.0453	0.454251	0.505119	0	-1.09815
QGR15961.1	195518	195898	sense	D1869_01235	0.161714	8.3279	0.253859	0.618696	0	1.11862
QGR15963.1	196382	197857	antisense	D1869_01245	0.21851	8.88093	0.587362	0.449007	0	1.16353
QGR15964.1	197822	198544	sense	D1869_01250	0.735553	8.29051	5.40104	0.0265708	0	1.66504
QGR15965.1	199036	200214	sense	D1869_01260	-0.0383223	10.4998	0.0368686	0.848935	0	-1.02692
QGR15966.1	200285	200782	antisense	D1869_01265	-0.122641	10.0223	0.297633	0.589119	0	-1.08873
QGR15967.1	200779	201831	antisense	D1869_01270	-0.0272264	8.59997	0.00720701	0.93287	0	-1.01905
QGR15969.1	202354	202890	antisense	D1869_01280	0.0108865	8.0245	0.000833782	0.977142	0	1.00757
QGR15974.1	206815	208062	antisense	D1869_01310	0.234803	9.75314	1.03321	0.316961	0	1.17675
QGR15975.1	209161	211074	sense	D1869_01335	-0.203601	10.5629	1.05119	0.312852	0	-1.15157
QGR15976.1	211154	212206	antisense	D1869_01340	-0.537816	8.30644	2.20458	0.147298	0	-1.45177
QGR15977.1	212196	212897	sense	D1869_01345	0.088438	8.77383	0.0895029	0.766727	0	1.06322
QGR15979.1	213173	214075	antisense	D1869_01355	-0.0799083	8.38247	0.0573711	0.812214	0	-1.05695
QGR15981.1	216721	218379	sense	D1869_01380	0.521869	8.43788	2.33326	0.136372	0	1.43581
QGR15982.1	218528	218710	sense	D1869_01385	0.879342	7.72683	4.44646	0.0428184	0	1.83954
QGR15990.1	223889	226360	antisense	D1869_01425	-0.0398468	8.71482	0.0160442	0.89999	0	-1.028
QGR15994.1	229597	231561	sense	D1869_01445	-0.190819	9.6162	0.691748	0.411678	0	-1.14141
QGR15996.1	233840	234766	antisense	D1869_01465	-0.290883	10.9147	1.97319	0.169655	0	-1.22339
QGR15997.1	234813	235115	sense	D1869_01470	-0.462906	9.97264	3.85733	0.0581849	0	-1.37831
QGR15998.1	235201	235347	antisense	D1869_01475	0.209897	8.119	0.332843	0.56799	0	1.15661
QGR15999.1	235334	236221	sense	D1869_01480	-0.237146	8.33692	0.433816	0.514791	0	-1.17866
QGR16000.1	236263	237978	antisense	D1869_01485	0.341024	8.85015	1.26959	0.268146	0	1.26666
QGR18389.1	237971	238321	antisense	D1869_01490	0.467704	8.46789	2.22837	0.145202	0	1.38291
QGR16002.1	238740	239369	antisense	D1869_01500	0.367937	7.9264	1.02779	0.318213	0	1.29051
QGR16004.1	239952	240344	antisense	D1869_01510	0.0889075	9.59285	0.118827	0.732545	0	1.06356
QGR16005.1	240307	240957	sense	D1869_01515	0.252766	8.36466	0.568537	0.456304	0	1.19149
QGR16007.1	241176	241976	antisense	D1869_01525	-0.845062	8.73839	6.22466	0.0178983	0	-1.79634
QGR16008.1	242003	242365	antisense	D1869_01530	-0.376016	7.93101	0.850158	0.363345	0	-1.29775
QGR16013.1	244695	245672	sense	D1869_01555	0.219798	8.11273	0.351519	0.557384	0	1.16457
QGR16015.1	246039	247004	sense	D1869_01565	0.422435	8.65655	1.67421	0.204872	0	1.34019
QGR16020.1	249180	249509	antisense	D1869_01590	-0.674666	10.5454	7.40545	0.0103905	0	-1.59623
QGR16021.1	249515	250399	sense	D1869_01595	0.244798	9.05737	0.761751	0.389224	0	1.18493
QGR16022.1	250404	254105	sense	D1869_01600	0.0579711	10.2098	0.0773747	0.78266	0	1.041
QGR16023.1	254169	256412	antisense	D1869_01605	-0.552638	10.2794	6.62737	0.0148266	0	-1.46677
QGR16024.1	256409	257650	antisense	D1869_01610	0.183943	9.23345	0.492754	0.48773	0	1.13598
QGR16027.1	258406	258957	sense	D1869_01625	0.684257	7.70897	2.83395	0.101935	0	1.60687
QGR16028.1	259364	260620	sense	D1869_01635	-0.0519144	8.93043	0.0332208	0.856513	0	-1.03664
QGR16029.1	260629	261270	sense	D1869_01640	-0.0910598	8.83183	0.0783395	0.781345	0	-1.06515
QGR16030.1	261336	261698	antisense	D1869_01645	0.0501905	7.94595	0.015142	0.902828	0	1.0354
QGR16031.1	261675	262136	sense	D1869_01650	0.42584	8.21832	1.65525	0.207392	0	1.34335
QGR16032.1	262143	263159	sense	D1869_01655	0.632246	8.15609	3.7109	0.0628974	0	1.54998
QGR16033.1	263152	264120	sense	D1869_01660	-0.26391	8.07285	0.435325	0.514066	0	-1.20073
QGR16034.1	264120	264857	sense	D1869_01665	-0.116192	8.40913	0.11762	0.733852	0	-1.08387
QGR16035.1	264905	266215	antisense	D1869_01670	-0.295006	8.25942	0.702671	0.408049	0	-1.22689
QGR16036.1	266186	266953	sense	D1869_01675	0.148299	8.81088	0.238166	0.62883	0	1.10826
QGR16037.1	267554	268210	antisense	D1869_01680	2.1016	9.09656	52.7792	2.80201e-08	1	4.29184
QGR16043.1	271593	271937	sense	D1869_01710	-1.30692	8.41652	11.9046	0.00158012	-1	-2.47413
QGR16046.1	276425	276715	antisense	D1869_01725	0.742213	8.48957	6.09822	0.0190004	0	1.67274
QGR16050.1	278573	279778	sense	D1869_01750	-0.0193556	9.05942	0.00502845	0.943905	0	-1.01351
QGR16059.1	284914	285498	sense	D1869_01810	0.303162	8.11476	0.699957	0.408946	0	1.23385
QGR16060.1	285500	286891	sense	D1869_01815	0.485757	10.0753	5.3055	0.0278431	0	1.40032
QGR16061.1	286908	287342	sense	D1869_01820	-0.340907	9.43852	1.82594	0.185999	0	-1.26655
QGR16062.1	287343	287819	sense	D1869_01825	-0.290672	8.36282	0.650812	0.425724	0	-1.22321
QGR16063.1	287821	288465	sense	D1869_01830	-0.0033295	8.89632	0.00011718	0.99143	0	-1.00231
QGR16064.1	288465	289055	sense	D1869_01835	-0.463123	8.74842	1.71255	0.199891	0	-1.37852
QGR16065.1	289059	289514	sense	D1869_01840	-0.524852	10.2992	5.24548	0.0286765	0	-1.43879
QGR16066.1	289522	289917	sense	D1869_01845	-0.00575422	8.66286	0.000357954	0.985022	0	-1.004
QGR16067.1	289901	290461	sense	D1869_01850	-0.14532	8.88798	0.242681	0.625609	0	-1.10598
QGR16070.1	291049	291582	sense	D1869_01865	-0.378429	9.95714	3.00799	0.0923919	0	-1.29993
QGR16071.1	291582	292313	sense	D1869_01870	-0.208274	9.64288	0.681678	0.415067	0	-1.1553
QGR16072.1	292315	292728	sense	D1869_01875	-0.784299	8.93244	5.84231	0.021464	0	-1.72226
QGR16077.1	293985	294662	sense	D1869_01900	-0.243424	8.17499	0.444875	0.509516	0	-1.1838
QGR16079.1	295140	295562	sense	D1869_01910	-0.0199064	8.09287	0.00326481	0.955023	0	-1.01389
QGR16080.1	295600	296316	sense	D1869_01915	-0.773316	10.4694	11.8804	0.00159512	-1	-1.70919
QGR16082.1	296572	297372	sense	D1869_01925	-0.094876	8.68111	0.0884667	0.76804	0	-1.06797
QGR16083.1	297378	298409	sense	D1869_01930	-0.554682	10.7218	6.7346	0.0141087	0	-1.46884
QGR16085.1	299203	302346	sense	D1869_01940	-0.0346947	11.6585	0.0367199	0.849236	0	-1.02434
QGR16088.1	304040	305386	antisense	D1869_01955	-0.295515	8.26154	0.722383	0.40162	0	-1.22732
QGR16089.1	305369	306094	sense	D1869_01960	-0.425556	9.96198	3.6356	0.065486	0	-1.34309
QGR16090.1	306101	308314	sense	D1869_01965	0.619433	11.8424	11.8135	0.00163748	1	1.53627
QGR18391.1	309441	310142	sense	D1869_01975	0.538766	7.98494	2.123	0.154757	0	1.45273
QGR16097.1	312333	313064	sense	D1869_02005	-0.169493	7.94871	0.185046	0.669929	0	-1.12466
QGR16098.1	313030	313773	sense	D1869_02010	0.176879	8.59655	0.307498	0.583039	0	1.13044
QGR16099.1	313781	314482	sense	D1869_02015	0.12876	8.29969	0.132493	0.718233	0	1.09335
QGR16100.1	314502	315230	sense	D1869_02020	-0.167166	8.96284	0.20544	0.653396	0	-1.12285
QGR16103.1	316693	317340	sense	D1869_02040	-0.0432	10.2133	0.0415128	0.83983	0	-1.0304
QGR16105.1	318594	319799	sense	D1869_02050	-0.334562	7.98203	0.614058	0.438973	0	-1.26099
QGR16106.1	320006	320587	sense	D1869_02055	0.398968	9.83642	2.69763	0.1102	0	1.31856
QGR16112.1	323528	323839	sense	D1869_02085	0.377938	8.28313	1.26408	0.269168	0	1.29948
QGR16123.1	331523	331744	antisense	D1869_02150	-0.212466	8.96653	0.530002	0.471852	0	-1.15867
QGR16124.1	331741	333801	sense	D1869_02155	-0.137025	9.61992	0.334305	0.567145	0	-1.09963
QGR16126.1	334914	336170	antisense	D1869_02170	-0.0632212	8.46057	0.0378655	0.846932	0	-1.0448
QGR16127.1	336406	336861	antisense	D1869_02180	-0.49575	8.33076	1.772	0.192455	0	-1.41005
QGR16128.1	336836	338158	sense	D1869_02185	-0.123529	9.68924	0.264003	0.610881	0	-1.0894
QGR16129.1	338160	339143	sense	D1869_02190	0.161657	9.33891	0.361704	0.55176	0	1.11857
QGR16131.1	339672	340295	sense	D1869_02200	-0.319565	9.67626	1.72921	0.197772	0	-1.24795
QGR16134.1	342028	343032	antisense	D1869_02215	0.237236	7.83626	0.369971	0.547274	0	1.17873
QGR16137.1	344666	345751	antisense	D1869_02235	0.0138012	10.1084	0.0042003	0.948725	0	1.00961
QGR16138.1	345748	346377	sense	D1869_02240	-0.0388131	8.72044	0.016531	0.898493	0	-1.02727
QGR16141.1	348043	348894	antisense	D1869_02255	-0.269324	7.93921	0.444841	0.509532	0	-1.20524
QGR18395.1	349096	349815	antisense	D1869_02260	0.556627	9.22552	4.9611	0.0330143	0	1.47083
QGR16143.1	350314	351309	sense	D1869_02270	-0.42539	7.81196	1.05921	0.311041	0	-1.34294
QGR16145.1	351925	352464	antisense	D1869_02280	0.295503	7.96907	0.587017	0.449139	0	1.22731
QGR16148.1	353238	354599	antisense	D1869_02295	-0.0835829	11.0473	0.186082	0.669064	0	-1.05965
QGR16149.1	354570	356171	sense	D1869_02300	-0.00725567	8.47184	0.000532631	0.981729	0	-1.00504
QGR16152.1	357299	358999	antisense	D1869_02315	-0.910575	12.1111	22.6568	3.91027e-05	-1	-1.87979
QGR16153.1	359002	359964	antisense	D1869_02320	-0.411705	9.76941	2.1819	0.149328	0	-1.33026
QGR16154.1	359961	360833	antisense	D1869_02325	-0.715658	11.1158	13.6055	0.000824803	-1	-1.64223
QGR16155.1	360833	361183	antisense	D1869_02330	-0.212066	8.66643	0.361431	0.551909	0	-1.15835
QGR16156.1	361270	362631	sense	D1869_02335	-0.216781	11.0227	1.30974	0.260853	0	-1.16214
QGR16157.1	362628	363791	sense	D1869_02340	-0.349426	11.2331	3.00817	0.0923826	0	-1.27405
QGR16158.1	363992	364429	antisense	D1869_02345	0.0927939	13.41	0.341159	0.563219	0	1.06643
QGR16159.1	364426	364707	antisense	D1869_02350	0.511426	10.3385	5.25495	0.0285432	0	1.42546
QGR16160.1	364738	366375	antisense	D1869_02355	0.0745916	8.27605	0.0387362	0.845205	0	1.05306
QGR16162.1	367291	368415	antisense	D1869_02365	-0.0624992	8.45547	0.0384416	0.845788	0	-1.04427
QGR16165.1	370434	370970	antisense	D1869_02385	0.196286	8.22085	0.330038	0.569617	0	1.14575
QGR16168.1	372264	372590	sense	D1869_02400	-0.443378	9.78944	2.7855	0.104788	0	-1.35978
QGR16170.1	373873	375129	sense	D1869_02410	0.393532	8.19469	1.29528	0.26345	0	1.31361
QGR16173.1	375901	376611	antisense	D1869_02425	-0.485082	8.5412	2.01166	0.165672	0	-1.39967
QGR16176.1	378340	380220	antisense	D1869_02440	0.577695	9.18225	4.7378	0.0369264	0	1.49246
QGR16177.1	380262	381989	antisense	D1869_02445	0.156233	10.1401	0.555389	0.461514	0	1.11437
QGR18397.1	383226	383744	sense	D1869_02455	0.527286	8.87179	3.47955	0.0712385	0	1.44122
QGR16183.1	386811	389087	sense	D1869_02480	0.314145	8.74341	1.15527	0.290413	0	1.24327
QGR16185.1	389837	390637	antisense	D1869_02490	0.225556	8.11172	0.37898	0.542464	0	1.16923
QGR16190.1	393980	394207	antisense	D1869_02515	0.171545	8.72884	0.279502	0.600642	0	1.12626
QGR16191.1	394340	394645	sense	D1869_02520	0.148331	10.0102	0.416829	0.523084	0	1.10829
QGR16192.1	394791	394967	antisense	D1869_02525	0.177174	9.86771	0.670713	0.418805	0	1.13067
QGR16193.1	394957	395577	sense	D1869_02530	0.245644	8.87158	0.750836	0.392604	0	1.18562
QGR16194.1	395574	396734	sense	D1869_02535	0.215638	10.408	0.953951	0.335975	0	1.16122
QGR16202.1	399710	401227	sense	D1869_02575	0.240249	7.88656	0.41323	0.524872	0	1.1812
QGR16203.1	401306	402277	antisense	D1869_02580	0.0134131	10.3883	0.00430261	0.948105	0	1.00934
QGR16204.1	402277	403071	antisense	D1869_02585	0.0282287	8.16778	0.00689307	0.934344	0	1.01976
QGR16205.1	403010	404827	sense	D1869_02590	-0.459019	11.7249	5.94639	0.0204224	0	-1.37461
QGR16208.1	408157	409830	sense	D1869_02610	0.0539379	9.96651	0.0530329	0.81932	0	1.03809
QGR16210.1	410389	410901	antisense	D1869_02620	-0.806816	12.2995	14.5872	0.000574093	-1	-1.74935
QGR16211.1	410888	411400	sense	D1869_02625	-0.206777	9.72644	0.789126	0.380933	0	-1.15411
QGR16212.1	411461	413038	antisense	D1869_02630	0.193123	9.3472	0.586624	0.449289	0	1.14324
QGR16215.1	413892	414449	antisense	D1869_02645	0.766812	8.24077	5.28548	0.0281181	0	1.70151
QGR16216.1	414400	414906	sense	D1869_02650	0.535208	9.93454	4.83343	0.0351918	0	1.44915
QGR16217.1	414912	415748	sense	D1869_02655	0.508449	9.70151	4.74724	0.0367511	0	1.42252
QGR18400.1	420562	421842	antisense	D1869_02700	-0.0972807	8.18873	0.067785	0.796242	0	-1.06976
QGR16230.1	426325	427683	antisense	D1869_02730	0.329733	9.55606	1.95646	0.171422	0	1.25678
QGR16233.1	428796	429575	sense	D1869_02745	-0.69339	9.67005	7.89336	0.00835695	0	-1.61708
QGR16234.1	429641	430111	antisense	D1869_02750	0.0286656	9.18063	0.00951416	0.9229	0	1.02007
QGR16238.1	432397	433044	antisense	D1869_02770	0.895137	8.52952	9.15222	0.00484412	1	1.85979
QGR16240.1	433731	434882	antisense	D1869_02780	-0.720371	8.69869	5.00239	0.0323421	0	-1.64761
QGR16241.1	434860	435981	antisense	D1869_02785	0.508807	8.04855	1.71378	0.199734	0	1.42287
QGR16244.1	437981	440095	antisense	D1869_02805	0.00344999	8.76072	0.000127567	0.991058	0	1.00239
QGR16246.1	440218	441789	sense	D1869_02815	0.346108	9.7264	2.17725	0.149748	0	1.27113
QGR16247.1	441831	442334	sense	D1869_02820	0.230546	7.77525	0.338061	0.564987	0	1.17328
QGR16248.1	442334	443875	sense	D1869_02825	0.259432	9.19566	0.88132	0.354809	0	1.19701
QGR16249.1	444027	445649	sense	D1869_02830	0.276167	8.82298	0.920503	0.344471	0	1.21097
QGR18402.1	445655	446359	sense	D1869_02835	0.224991	9.11523	0.669094	0.419362	0	1.16877
QGR16250.1	446634	446918	antisense	D1869_02840	0.0366761	11.6492	0.0417342	0.839409	0	1.02575
QGR16251.1	446948	447313	antisense	D1869_02845	0.589233	8.88971	3.6842	0.063802	0	1.50445
QGR16252.1	447310	448146	antisense	D1869_02850	0.21793	8.34052	0.430764	0.516264	0	1.16306
QGR16253.1	448204	449451	antisense	D1869_02855	0.414688	9.97131	3.6703	0.0642784	0	1.33301
QGR18403.1	450884	452026	sense	D1869_02870	-0.434238	10.0787	3.91583	0.0564133	0	-1.3512
QGR16265.1	458086	459795	antisense	D1869_02920	1.98452	7.98696	29.5964	5.36595e-06	1	3.95732
QGR16267.1	460168	460530	antisense	D1869_02930	-0.205704	11.6857	1.07052	0.308515	0	-1.15325
QGR16268.1	460524	460925	sense	D1869_02935	-0.327486	10.4587	2.2208	0.145865	0	-1.25482
QGR16269.1	461174	461407	antisense	D1869_02940	0.495832	10.9603	6.86389	0.0132929	0	1.41013
QGR16270.1	461414	462568	antisense	D1869_02945	1.16847	14.0804	52.225	3.11959e-08	1	2.24772
QGR16271.1	462570	462953	antisense	D1869_02950	0.986545	10.6192	24.2676	2.40976e-05	1	1.98143
QGR16272.1	462958	464079	antisense	D1869_02955	0.9017	11.7248	26.3692	1.3097e-05	1	1.86827
QGR16273.1	464129	465517	antisense	D1869_02960	-0.359379	10.3365	3.01238	0.0921644	0	-1.28287
QGR16274.1	465565	466434	antisense	D1869_02965	0.337624	8.1435	0.948064	0.337449	0	1.26367
QGR16275.1	466427	466795	sense	D1869_02970	0.526206	8.0404	2.29525	0.139497	0	1.44014
QGR16276.1	466966	467286	antisense	D1869_02975	-0.433013	9.56673	3.09828	0.0878443	0	-1.35005
QGR16278.1	468194	470539	antisense	D1869_02985	-0.104575	9.36685	0.175856	0.677735	0	-1.07518
QGR16280.1	471217	474054	sense	D1869_02995	0.157623	9.60523	0.413293	0.524841	0	1.11545
QGR16281.1	474081	475133	sense	D1869_03000	-0.122465	8.15289	0.101225	0.752412	0	-1.08859
QGR16282.1	475134	476402	sense	D1869_03005	-0.248488	7.93044	0.395588	0.5338	0	-1.18796
QGR16286.1	477494	478450	sense	D1869_03025	-0.679107	7.97961	2.5063	0.123136	0	-1.60115
QGR16288.1	479194	479946	sense	D1869_03035	0.281859	8.73636	0.867724	0.358498	0	1.21576
QGR16291.1	481019	482593	antisense	D1869_03050	0.883764	8.07563	6.53453	0.0154802	0	1.84518
QGR16292.1	482629	483015	sense	D1869_03055	0.388658	8.28288	1.41544	0.242828	0	1.30917
QGR16293.1	483047	483982	sense	D1869_03060	-0.0126796	8.03574	0.00120515	0.980598	0	-1.00883
QGR16296.1	487152	487346	antisense	D1869_03075	0.140792	9.32441	0.318379	0.576481	0	1.10251
QGR18404.1	487349	488857	sense	D1869_03080	1.40547	8.01765	14.8395	0.00052379	1	2.64904
QGR16298.1	489832	491340	sense	D1869_03090	0.897252	8.02684	6.38894	0.0165689	0	1.86251
QGR16304.1	495297	496619	sense	D1869_03120	-0.794645	8.47815	4.98218	0.0326693	0	-1.73465
QGR16307.1	498391	499245	antisense	D1869_03135	0.908345	8.16838	7.15076	0.0116595	0	1.87689
QGR16307.1	498391	499245	antisense	D1869_03145	0.122328	10.7487	0.383728	0.539961	0	1.08849
QGR16309.1	501096	501938	sense	D1869_03150	0.198435	10.4253	0.783485	0.38262	0	1.14745
QGR16312.1	503593	503898	antisense	D1869_03165	-0.706835	11.2399	10.922	0.00233278	-1	-1.63222
QGR16313.1	503945	504523	antisense	D1869_03170	0.238447	9.62028	1.06812	0.309047	0	1.17972
QGR16314.1	504515	505009	sense	D1869_03175	0.51493	10.0806	6.10467	0.0189424	0	1.42892
QGR16316.1	508292	509677	antisense	D1869_03195	-0.337273	8.23766	0.812598	0.374027	0	-1.26337
QGR16318.1	510985	512406	antisense	D1869_03205	0.182704	7.67662	0.186209	0.668958	0	1.13501
QGR16321.1	515022	515999	antisense	D1869_03225	0.0416765	9.61501	0.0318229	0.859531	0	1.02931
QGR16322.1	516229	517461	antisense	D1869_03230	0.742406	8.05566	3.61921	0.0660649	0	1.67296
QGR16327.1	520361	520879	sense	D1869_03255	-0.585565	8.07399	2.25945	0.142518	0	-1.50063
QGR16337.1	531630	532997	antisense	D1869_03310	0.417303	9.06515	2.28606	0.140266	0	1.33543
QGR16344.1	537719	539056	sense	D1869_03350	2.12633	7.97229	28.9302	6.42478e-06	1	4.36606
QGR16345.1	539180	540592	antisense	D1869_03355	0.260691	8.4322	0.690071	0.412239	0	1.19805
QGR16349.1	543535	544104	antisense	D1869_03375	-0.402904	11.8579	3.51118	0.0700282	0	-1.32217
QGR16352.1	545203	546132	antisense	D1869_03390	0.0578075	8.24134	0.0235701	0.878939	0	1.04088
QGR18405.1	548036	548998	sense	D1869_03410	0.1412	7.9973	0.136115	0.714582	0	1.10282
QGR16356.1	549004	550452	sense	D1869_03415	0.325707	8.32313	0.884709	0.353898	0	1.25328
QGR18406.1	550449	551510	sense	D1869_03420	-0.211304	9.69473	0.805652	0.376052	0	-1.15773
QGR18407.1	552977	555295	antisense	D1869_03430	-0.261454	14.4862	2.76232	0.106186	0	-1.19869
QGR16358.1	555349	557031	sense	D1869_03435	0.492684	8.10657	1.67602	0.204634	0	1.40706
QGR16367.1	563329	564132	sense	D1869_03485	0.0223698	7.7733	0.00238118	0.961381	0	1.01563
QGR16370.1	567856	568185	sense	D1869_03505	0.255766	8.67897	0.745503	0.394271	0	1.19397
QGR16379.1	578476	580464	sense	D1869_03560	-0.767644	11.5233	14.6691	0.000557226	-1	-1.70249
QGR16380.1	580559	581116	antisense	D1869_03565	-0.718279	10.6539	10.1171	0.0032366	-1	-1.64522
QGR16382.1	581699	583495	antisense	D1869_03575	-0.503156	11.3084	6.49784	0.015747	0	-1.41731
QGR16383.1	583483	584043	antisense	D1869_03580	-0.500291	9.17273	2.5467	0.120265	0	-1.4145
QGR16384.1	584055	585314	antisense	D1869_03585	-0.581548	10.3899	6.18191	0.0182629	0	-1.49645
QGR16386.1	585801	587849	antisense	D1869_03595	-0.644879	8.74271	4.06096	0.0522719	0	-1.56361
QGR16393.1	593827	594612	sense	D1869_03640	-2.25919	9.45349	54.7358	1.92885e-08	-1	-4.78722
QGR16394.1	594666	594995	antisense	D1869_03645	-0.959203	10.1512	17.1445	0.000232434	-1	-1.94424
QGR16395.1	594975	595346	sense	D1869_03650	-1.60249	12.8532	66.4189	2.44615e-09	-1	-3.03668
QGR16396.1	596002	596370	antisense	D1869_03655	-0.423754	7.73035	0.882842	0.354399	0	-1.34141
QGR16400.1	598037	599629	sense	D1869_03675	-0.524561	8.41068	2.55166	0.119918	0	-1.4385
QGR16401.1	600229	602112	antisense	D1869_03680	-0.294582	8.0247	0.61806	0.4375	0	-1.22653
QGR16407.1	607476	607799	antisense	D1869_03715	-0.582915	7.8264	1.62579	0.211383	0	-1.49787
QGR16408.1	607824	609356	sense	D1869_03720	-0.755947	10.8054	13.7832	0.000771925	-1	-1.68874
QGR16409.1	609353	609556	sense	D1869_03725	-1.2836	9.48729	20.2355	8.34011e-05	-1	-2.43445
QGR16410.1	609887	610114	sense	D1869_03730	-0.0582232	9.26831	0.0453604	0.832681	0	-1.04118
QGR16412.1	612242	613825	antisense	D1869_03740	0.335061	7.94898	0.771139	0.386351	0	1.26143
QGR16413.1	613827	616709	antisense	D1869_03745	-0.358518	9.65317	2.44003	0.128021	0	-1.28211
QGR16414.1	616702	617337	antisense	D1869_03750	0.222588	8.49059	0.375268	0.544436	0	1.16683
QGR16415.1	617334	618320	antisense	D1869_03755	0.227405	8.11098	0.377922	0.543025	0	1.17073
QGR16420.1	620518	621750	antisense	D1869_03780	-0.153591	8.06292	0.178638	0.677487	0	-1.11233
QGR16421.1	621862	622626	antisense	D1869_03785	0.0981075	8.92204	0.11823	0.73319	0	1.07037
QGR18411.1	622603	623358	sense	D1869_03790	-0.0165249	8.38648	0.00271184	0.968754	0	-1.01152
QGR16429.1	629233	630984	sense	D1869_03830	-0.0339582	7.92633	0.0076597	0.930799	0	-1.02382
QGR18412.1	633224	635203	sense	D1869_03850	1.20743	8.94488	15.5404	0.000407204	1	2.30926
QGR16436.1	640130	640798	sense	D1869_03880	-0.735385	8.09241	3.52267	0.0695943	0	-1.66484
QGR16436.1	640130	640798	sense	D1869_03915	-0.201901	8.71047	0.422567	0.520256	0	-1.15021
QGR18413.1	648174	650726	antisense	D1869_03925	-0.843882	9.97602	12.8608	0.00109244	-1	-1.79487
QGR16443.1	650716	651954	antisense	D1869_03930	0.463179	8.56133	2.07988	0.15888	0	1.37858
QGR16444.1	651951	652124	sense	D1869_03935	0.867208	10.337	18.2596	0.000159304	1	1.82413
QGR16445.1	652211	653347	sense	D1869_03940	0.143822	9.84618	0.434709	0.514362	0	1.10483
QGR16446.1	653364	654035	sense	D1869_03945	-0.439337	10.6332	3.53136	0.0692681	0	-1.35598
QGR16447.1	654096	655178	antisense	D1869_03950	0.223941	8.8854	0.621516	0.436233	0	1.16792
QGR16450.1	656953	657711	antisense	D1869_03970	-0.462401	8.94759	2.37851	0.132757	0	-1.37783
QGR16453.1	659009	660637	antisense	D1869_03985	-0.355442	12.2953	4.20129	0.0485864	0	-1.27938
QGR16454.1	660634	661236	sense	D1869_03990	-0.608381	9.05225	3.69208	0.0635336	0	-1.52455
QGR16455.1	661281	662990	sense	D1869_03995	-0.0250767	8.8138	0.00650579	0.936211	0	-1.01753
QGR16456.1	662987	664318	sense	D1869_04000	0.0907451	8.3725	0.0766652	0.783633	0	1.06492
QGR16457.1	664359	665618	antisense	D1869_04005	0.318397	9.35238	1.33027	0.257223	0	1.24694
QGR16460.1	669358	670179	antisense	D1869_04020	0.341393	7.94248	0.835426	0.367482	0	1.26698
QGR16462.1	670638	671015	antisense	D1869_04030	0.602055	7.90434	2.69865	0.110136	0	1.51788
QGR18415.1	671012	671191	sense	D1869_04035	0.626611	8.87368	4.39549	0.0439521	0	1.54393
QGR16463.1	671267	673252	sense	D1869_04040	0.0542041	9.22007	0.0397586	0.843203	0	1.03829
QGR16470.1	678085	678954	antisense	D1869_04075	0.333183	7.90394	0.597815	0.445035	0	1.25979
QGR18416.1	680950	682068	sense	D1869_04095	0.0761118	8.04406	0.039067	0.844555	0	1.05417
QGR16494.1	700724	701107	antisense	D1869_04225	0.550178	9.43763	4.8798	0.0343832	0	1.46427
QGR16502.1	709610	711169	sense	D1869_04285	0.121949	8.11381	0.122678	0.728422	0	1.0882
QGR16504.1	712491	715178	sense	D1869_04295	-0.181927	8.73155	0.363104	0.550996	0	-1.1344
QGR16506.1	715568	718852	sense	D1869_04305	-0.341036	9.66654	2.11462	0.155548	0	-1.26667
QGR16507.1	718845	721631	sense	D1869_04310	-0.201857	9.61867	0.729384	0.399374	0	-1.15018
QGR16512.1	730313	733177	sense	D1869_04340	0.627676	8.3054	3.59936	0.066774	0	1.54507
QGR16534.1	758834	760234	sense	D1869_04475	-0.235228	8.56861	0.531357	0.47129	0	-1.17709
QGR16536.1	761651	762172	antisense	D1869_04485	-0.116166	9.50874	0.239475	0.627893	0	-1.08385
QGR16544.1	771985	773217	sense	D1869_04530	0.837106	9.16263	9.69259	0.00385918	1	1.78646
QGR16546.1	773543	774238	sense	D1869_04540	0.275204	7.92562	0.559077	0.460042	0	1.21016
QGR16551.1	776326	777558	antisense	D1869_04565	-0.795461	8.79296	5.28436	0.0281335	0	-1.73563
QGR16551.1	776326	777558	antisense	D1869_04620	-0.289314	8.91402	0.756774	0.39076	0	-1.22206
QGR16570.1	800742	802100	sense	D1869_04690	0.36148	13.0555	4.27112	0.0468605	0	1.28474
QGR16575.1	807165	809327	antisense	D1869_04720	0.498243	8.26677	2.33651	0.136109	0	1.41249
QGR16578.1	811668	812807	antisense	D1869_04735	0.616155	7.51937	1.81029	0.187844	0	1.53278
QGR16582.1	818304	820682	antisense	D1869_04765	-0.266575	9.39389	1.05198	0.312672	0	-1.20295
QGR16592.1	826749	827120	antisense	D1869_04815	-0.696164	9.37598	7.26347	0.0110783	0	-1.62019
QGR16595.1	828404	828901	sense	D1869_04830	-0.0632266	10.4219	0.0985207	0.755631	0	-1.0448
QGR16601.1	835952	836320	sense	D1869_04885	1.03775	10.4852	25.7488	1.56412e-05	1	2.05302
QGR16609.1	842271	842612	antisense	D1869_04925	0.623444	10.0472	8.48295	0.0064548	0	1.54055
QGR16609.1	842271	842612	antisense	D1869_05010	-0.285478	8.35909	0.733766	0.397977	0	-1.21881
QGR16623.1	861471	862778	antisense	D1869_05040	-1.5729	8.11304	13.1593	0.000975416	-1	-2.97501
QGR16624.1	862775	863179	sense	D1869_05045	-0.651459	8.25073	2.43012	0.12877	0	-1.57076
QGR16628.1	867524	868459	sense	D1869_05065	-0.24755	7.99303	0.399547	0.531773	0	-1.18719
QGR16628.1	867524	868459	sense	D1869_05080	-0.249347	9.37269	0.930316	0.341948	0	-1.18867
QGR16639.1	879204	879959	sense	D1869_05125	0.406055	8.19614	1.2235	0.276847	0	1.32506
QGR16642.1	883132	883389	sense	D1869_05145	-0.67915	9.49024	6.04991	0.0194408	0	-1.6012
QGR16646.1	888644	889966	sense	D1869_05175	-1.18512	8.1537	8.1196	0.00756379	0	-2.27383
QGR16650.1	892990	894504	antisense	D1869_05200	-1.80423	8.15791	15.2283	0.000455277	-1	-3.49244
QGR16653.1	900271	901245	sense	D1869_05220	-0.0295359	8.88632	0.0103731	0.919507	0	-1.02068
QGR16654.1	902460	904019	antisense	D1869_05225	-0.301044	8.37473	0.779431	0.38384	0	-1.23204
QGR16655.1	904076	904990	sense	D1869_05230	-0.598492	8.80109	3.06426	0.0895274	0	-1.51413
QGR16656.1	906544	907866	sense	D1869_05240	-0.274073	7.94434	0.363844	0.550592	0	-1.20922
QGR16657.1	908340	909461	antisense	D1869_05245	-0.72685	8.42386	3.97439	0.0546999	0	-1.65502
QGR16662.1	914598	916187	sense	D1869_05270	-1.04535	11.1475	17.0761	0.000237961	-1	-2.06386
QGR16663.1	916554	919241	antisense	D1869_05275	-0.542549	10.7758	6.52845	0.015524	0	-1.45654
QGR16667.1	925614	926648	antisense	D1869_05320	-0.631639	9.02404	4.77443	0.0362511	0	-1.54932
QGR16677.1	936349	937296	antisense	D1869_05375	0.0906136	9.79783	0.164402	0.687809	0	1.06482
QGR16683.1	940531	941937	sense	D1869_05405	0.903961	8.20682	7.33344	0.0107334	0	1.8712
QGR16684.1	941930	943546	sense	D1869_05410	-0.66102	10.4657	8.23638	0.00718646	0	-1.5812
QGR16685.1	943548	944129	sense	D1869_05415	-0.22687	8.41947	0.405423	0.528789	0	-1.17029
QGR16686.1	944178	945533	antisense	D1869_05420	0.336367	8.73194	1.27499	0.26715	0	1.26257
QGR16692.1	950137	951912	sense	D1869_05450	0.0642041	8.42796	0.0413335	0.840171	0	1.04551
QGR16696.1	955285	957084	sense	D1869_05475	-1.22179	10.58	32.1747	2.72346e-06	-1	-2.33236
QGR16722.1	982759	984993	sense	D1869_05615	0.512188	7.68927	1.5519	0.221816	0	1.42621
QGR16723.1	985338	985844	antisense	D1869_05620	0.531044	8.25034	2.07919	0.158947	0	1.44497
QGR16727.1	989045	990100	antisense	D1869_05640	-0.920556	9.18566	8.8105	0.00560439	-1	-1.89285
QGR16729.1	990640	991770	antisense	D1869_05655	-0.15991	8.37916	0.19248	0.663782	0	-1.11722
QGR16745.1	1009818	1010267	antisense	D1869_05745	-2.93686	9.31292	62.6669	4.6143e-09	-1	-7.65742
QGR16749.1	1013646	1015487	sense	D1869_05765	0.0566171	8.97154	0.0376128	0.847437	0	1.04002
QGR16750.1	1015675	1016613	antisense	D1869_05770	0.490302	10.1988	5.46855	0.0257102	0	1.40474
QGR16808.1	1084678	1085916	sense	D1869_06115	0.251798	8.04697	0.468167	0.498712	0	1.19069
QGR16810.1	1089314	1090735	sense	D1869_06125	-0.856701	8.93242	7.72033	0.00902409	0	-1.81089
QGR16818.1	1100096	1101124	sense	D1869_06170	-0.133792	8.16214	0.14452	0.706317	0	-1.09717
QGR16827.1	1111740	1112495	antisense	D1869_06230	0.675051	8.17532	4.22981	0.0478732	0	1.59665
QGR16828.1	1112492	1112794	sense	D1869_06235	0.192972	9.58175	0.67761	0.416448	0	1.14312
QGR18436.1	1112966	1113706	antisense	D1869_06240	-0.696082	8.06563	3.1672	0.0845435	0	-1.6201
QGR16833.1	1115586	1115870	sense	D1869_06265	0.0415617	7.9383	0.010147	0.920386	0	1.02923
QGR16839.1	1120515	1120715	antisense	D1869_06295	0.175543	9.62753	0.576454	0.453212	0	1.12939
QGR16840.1	1120746	1122059	sense	D1869_06300	0.516265	9.07807	3.21642	0.082272	0	1.43025
QGR16850.1	1135601	1135795	antisense	D1869_06390	-0.284392	8.55026	0.789779	0.380738	0	-1.2179
QGR16851.1	1135782	1136468	sense	D1869_06395	0.165972	8.69944	0.282127	0.598945	0	1.12192
QGR16853.1	1137002	1138624	sense	D1869_06405	-0.28826	9.89397	1.71367	0.199748	0	-1.22117
QGR16856.1	1140356	1141369	antisense	D1869_06420	-0.984161	10.879	19.7802	9.65798e-05	-1	-1.97816
QGR16857.1	1141366	1142214	antisense	D1869_06425	-1.47447	11.3235	43.6389	1.81839e-07	-1	-2.77881
QGR16858.1	1142200	1143240	sense	D1869_06430	-1.08302	9.0076	11.5062	0.0018481	-1	-2.11846
QGR16874.1	1163767	1164288	antisense	D1869_06530	-0.149902	8.17131	0.173886	0.67944	0	-1.10949
QGR16887.1	1175037	1175828	antisense	D1869_06615	-0.229669	8.8003	0.614782	0.438706	0	-1.17257
QGR16889.1	1175992	1178295	sense	D1869_06625	0.652754	10.0768	9.27981	0.00458938	1	1.57217
QGR16890.1	1178772	1180901	sense	D1869_06635	0.749276	8.82078	6.39509	0.0165213	0	1.68095
QGR16893.1	1185194	1185655	antisense	D1869_06660	-0.859769	9.42599	10.1765	0.00315855	-1	-1.81475
QGR18445.1	1186078	1186359	antisense	D1869_06665	0.093069	8.57301	0.081921	0.776539	0	1.06664
QGR18446.1	1187393	1189504	sense	D1869_06680	-0.589503	8.55612	3.28941	0.0790297	0	-1.50473
QGR16896.1	1189507	1191657	sense	D1869_06685	-0.256895	8.53326	0.641376	0.429065	0	-1.1949
QGR16901.1	1195596	1196684	antisense	D1869_06710	0.161341	9.38058	0.441831	0.510958	0	1.11833
QGR16902.1	1196717	1197271	antisense	D1869_06715	-0.251793	8.61806	0.513896	0.47861	0	-1.19069
QGR16903.1	1197263	1198159	sense	D1869_06720	-0.509896	7.95035	1.51863	0.226723	0	-1.42395
QGR16905.1	1198986	1200062	antisense	D1869_06730	0.11359	9.91045	0.260326	0.613366	0	1.08192
QGR16907.1	1200467	1201825	sense	D1869_06740	0.589464	9.04466	4.13667	0.0502464	0	1.50469
QGR16908.1	1201830	1202330	sense	D1869_06745	0.389952	7.96799	1.15754	0.289948	0	1.31035
QGR16909.1	1202408	1203178	antisense	D1869_06750	0.0505115	8.51761	0.0256421	0.873775	0	1.03563
QGR16910.1	1203206	1204636	sense	D1869_06755	2.42882	9.96057	125.356	1.17976e-12	1	5.38453
QGR16912.1	1205829	1208864	antisense	D1869_06770	-0.0818221	8.85062	0.0719491	0.790226	0	-1.05835
QGR16913.1	1209015	1209497	antisense	D1869_06775	0.46951	8.06504	1.70941	0.200293	0	1.38464
QGR16937.1	1242963	1244456	antisense	D1869_06930	-0.448754	9.78398	3.33726	0.0769822	0	-1.36486
QGR16946.1	1252488	1253642	sense	D1869_06990	0.187762	9.09233	0.496883	0.485926	0	1.139
QGR16947.1	1253643	1255082	sense	D1869_06995	-0.363853	11.0264	3.32417	0.0775364	0	-1.28686
QGR16948.1	1255173	1255910	sense	D1869_07000	-0.083384	10.1372	0.151276	0.699872	0	-1.0595
QGR16953.1	1258561	1259601	sense	D1869_07025	-0.375693	8.74087	1.38267	0.248242	0	-1.29746
QGR16954.1	1259640	1260989	antisense	D1869_07030	-0.142688	7.99055	0.15117	0.699972	0	-1.10396
QGR16955.1	1260986	1262503	antisense	D1869_07035	-0.793144	8.64241	5.66311	0.0233957	0	-1.73285
QGR16959.1	1263567	1264817	antisense	D1869_07055	-0.140981	9.28682	0.273751	0.604398	0	-1.10265
QGR18451.1	1264814	1265062	sense	D1869_07060	0.469511	8.31014	2.06094	0.160732	0	1.38464
QGR16960.1	1265237	1265953	antisense	D1869_07065	0.363993	11.0946	3.77274	0.0608571	0	1.28698
QGR16961.1	1265972	1266772	antisense	D1869_07070	0.475588	9.8375	4.56261	0.0403536	0	1.39049
QGR16962.1	1266777	1267886	antisense	D1869_07075	-0.00559729	10.4525	0.000664533	0.979593	0	-1.00389
QGR16963.1	1267932	1269926	sense	D1869_07080	0.87521	8.86932	7.87988	0.00840697	0	1.83427
QGR16966.1	1271340	1272281	sense	D1869_07095	0.249624	8.98299	0.829063	0.36929	0	1.1889
QGR16969.1	1273664	1273882	antisense	D1869_07110	0.735521	7.52208	2.59573	0.116884	0	1.665
QGR16973.1	1275877	1278306	antisense	D1869_07130	0.0902022	9.81066	0.148101	0.70288	0	1.06452
QGR16974.1	1278344	1279543	sense	D1869_07135	-0.775091	9.26373	7.2305	0.011245	0	-1.7113
QGR16975.1	1279553	1280293	sense	D1869_07140	0.132823	7.8375	0.109653	0.742678	0	1.09644
QGR16981.1	1284516	1285784	sense	D1869_07170	0.11294	9.60012	0.247939	0.621904	0	1.08143
QGR16983.1	1286211	1287290	antisense	D1869_07180	0.263575	8.18112	0.632024	0.432418	0	1.20045
QGR16984.1	1287247	1287531	antisense	D1869_07185	0.187265	7.73962	0.206182	0.652813	0	1.1386
QGR16985.1	1287518	1289872	sense	D1869_07190	0.0615846	11.7084	0.117736	0.733727	0	1.04361
QGR16986.1	1289949	1290608	sense	D1869_07195	0.372798	10.3479	3.29596	0.0787459	0	1.29486
QGR16988.1	1292472	1293659	antisense	D1869_07210	-0.201517	9.14138	0.565518	0.457491	0	-1.14991
QGR16989.1	1293656	1294999	antisense	D1869_07215	0.031133	7.82899	0.00600078	0.938732	0	1.02181
QGR16990.1	1294984	1296036	antisense	D1869_07220	-0.233055	8.94464	0.679568	0.415782	0	-1.17532
QGR16993.1	1297880	1298800	sense	D1869_07235	0.15754	8.48957	0.239228	0.62807	0	1.11538
QGR16998.1	1301817	1302617	antisense	D1869_07260	0.0722799	8.79229	0.0601576	0.807799	0	1.05138
QGR16999.1	1302550	1303263	sense	D1869_07265	0.313894	8.0596	0.72976	0.399253	0	1.24306
QGR17000.1	1303375	1305051	antisense	D1869_07270	-0.293172	11.6415	2.12558	0.154514	0	-1.22533
QGR17002.1	1305530	1305835	antisense	D1869_07280	-0.427515	9.62217	2.94219	0.0958745	0	-1.34491
QGR17003.1	1305827	1306153	sense	D1869_07285	-0.1737	8.296	0.257238	0.61547	0	-1.12795
QGR17005.1	1306446	1308317	antisense	D1869_07295	0.181838	8.26894	0.293461	0.591729	0	1.13433
QGR17006.1	1308593	1311088	antisense	D1869_07305	-0.172723	12.241	0.984156	0.32855	0	-1.12718
QGR17007.1	1311136	1311528	antisense	D1869_07310	-0.413305	8.9147	1.83319	0.185151	0	-1.33173
QGR17008.1	1311496	1312551	sense	D1869_07315	0.285733	9.36451	1.03916	0.315594	0	1.21903
QGR17009.1	1312626	1314512	sense	D1869_07320	-0.364523	9.83916	2.4158	0.129862	0	-1.28746
QGR17010.1	1314490	1315836	sense	D1869_07325	0.457608	8.20637	1.86229	0.181794	0	1.37326
QGR17011.1	1315870	1316037	sense	D1869_07330	0.388914	7.96706	1.11463	0.298912	0	1.30941
QGR17012.1	1316101	1317330	antisense	D1869_07335	-0.0089606	9.84166	0.00143593	0.970006	0	-1.00623
QGR17013.1	1317336	1318037	antisense	D1869_07340	-0.734302	8.75083	4.83548	0.0351558	0	-1.66359
QGR17015.1	1318426	1319325	antisense	D1869_07350	0.359478	8.17189	1.17983	0.285432	0	1.28296
QGR17016.1	1319312	1320436	antisense	D1869_07355	0.224183	9.06482	0.610588	0.440257	0	1.16812
QGR17017.1	1320429	1320806	sense	D1869_07360	-0.148408	10.6071	0.56586	0.457357	0	-1.10835
QGR18453.1	1320867	1321745	sense	D1869_07365	0.210667	8.73625	0.518665	0.476592	0	1.15722
QGR17018.1	1321742	1322023	sense	D1869_07370	-0.400843	7.94935	0.985147	0.32831	0	-1.32028
QGR17019.1	1322185	1323120	antisense	D1869_07375	-0.199065	11.1538	0.926982	0.342802	0	-1.14795
QGR17020.1	1323092	1324132	antisense	D1869_07380	0.333854	8.42854	1.15123	0.291243	0	1.26038
QGR17021.1	1324136	1324351	sense	D1869_07385	-0.309995	8.21447	0.685024	0.413936	0	-1.2397
QGR17022.1	1324375	1324953	sense	D1869_07390	0.141442	8.96071	0.234254	0.631653	0	1.10301
QGR17026.1	1327237	1327863	sense	D1869_07410	-0.235953	9.00632	0.687317	0.413164	0	-1.17768
QGR17027.1	1327888	1328964	sense	D1869_07415	0.0709309	10.8187	0.134627	0.716075	0	1.05039
QGR17028.1	1328997	1330415	sense	D1869_07420	0.0390797	8.67398	0.0169581	0.897198	0	1.02746
QGR17032.1	1331404	1333035	antisense	D1869_07440	-0.162895	8.60278	0.262862	0.61165	0	-1.11953
QGR17034.1	1333584	1333859	antisense	D1869_07450	0.178108	8.81558	0.369249	0.547663	0	1.1314
QGR17035.1	1333834	1334163	sense	D1869_07455	-0.0534841	9.8816	0.0551817	0.815763	0	-1.03777
QGR17036.1	1334249	1334548	sense	D1869_07460	-0.0340683	13.0146	0.0425117	0.837942	0	-1.0239
QGR17037.1	1334691	1338161	antisense	D1869_07465	0.211705	9.22276	0.63274	0.43216	0	1.15806
QGR17038.1	1338126	1338398	sense	D1869_07470	-0.413272	7.80397	0.897919	0.350377	0	-1.3317
QGR17039.1	1338489	1341278	sense	D1869_07475	-0.163895	11.2133	0.768522	0.387149	0	-1.12031
QGR17041.1	1341685	1343136	antisense	D1869_07485	-0.475263	10.0631	3.9037	0.0567758	0	-1.39017
QGR17043.1	1344099	1345697	antisense	D1869_07495	0.0380995	8.81933	0.0129659	0.910048	0	1.02676
QGR17044.1	1345694	1346857	antisense	D1869_07500	0.379813	8.20645	1.3142	0.260058	0	1.30117
QGR17045.1	1347187	1347582	antisense	D1869_07505	-0.456118	9.14108	2.12144	0.154904	0	-1.37185
QGR17046.1	1347584	1348921	antisense	D1869_07510	0.300042	8.02171	0.639495	0.429736	0	1.23118
QGR18454.1	1350882	1351058	antisense	D1869_07525	0.135074	8.29231	0.165059	0.68722	0	1.09815
QGR17058.1	1359623	1360009	antisense	D1869_07595	-0.504092	9.33634	3.15612	0.0850645	0	-1.41823
QGR17059.1	1360161	1361207	antisense	D1869_07600	-0.0934569	10.2945	0.159704	0.69206	0	-1.06692
QGR17060.1	1361207	1362298	antisense	D1869_07605	0.848745	9.24381	11.6989	0.00171283	1	1.80093
QGR17062.1	1362698	1363933	antisense	D1869_07615	0.340981	8.9486	1.46319	0.235204	0	1.26662
QGR17063.1	1363960	1365261	antisense	D1869_07620	-0.0680058	10.559	0.114833	0.736901	0	-1.04827
QGR17064.1	1365254	1365661	sense	D1869_07625	0.190683	8.39851	0.335307	0.566568	0	1.1413
QGR17065.1	1365658	1366689	sense	D1869_07630	0.353752	8.08632	0.959439	0.334609	0	1.27788
QGR17066.1	1366676	1367923	sense	D1869_07635	0.13186	9.42038	0.304134	0.585098	0	1.09571
QGR17071.1	1373041	1373394	sense	D1869_07665	-0.254425	9.39551	0.806539	0.375792	0	-1.19286
QGR17072.1	1374160	1376874	sense	D1869_07680	-0.368406	9.68246	2.48348	0.124793	0	-1.29093
QGR17073.1	1376926	1377243	sense	D1869_07685	0.384	10.35	3.52292	0.0695849	0	1.30495
QGR17074.1	1377282	1378286	sense	D1869_07690	-0.0762049	10.1226	0.120363	0.730892	0	-1.05424
QGR17075.1	1378292	1378951	sense	D1869_07695	0.26759	8.96773	0.621119	0.436378	0	1.20379
QGR17076.1	1378957	1379469	sense	D1869_07700	-0.481438	9.07076	2.87941	0.0993378	0	-1.39613
QGR17079.1	1380161	1381297	sense	D1869_07715	-0.356977	9.4772	2.16087	0.15124	0	-1.28074
QGR17080.1	1381294	1381758	sense	D1869_07720	-0.177002	8.3961	0.291872	0.59273	0	-1.13053
QGR17081.1	1381755	1382015	sense	D1869_07725	-0.200212	8.25707	0.356859	0.554421	0	-1.14887
QGR17083.1	1382685	1382951	sense	D1869_07735	0.177248	8.96452	0.355505	0.55517	0	1.13072
QGR17085.1	1383107	1383454	sense	D1869_07745	0.260522	9.4757	1.01239	0.321811	0	1.19791
QGR17086.1	1383465	1383926	sense	D1869_07750	0.00729552	9.45062	0.000808375	0.977493	0	1.00507
QGR17087.1	1383997	1385166	antisense	D1869_07755	0.121364	8.889	0.161159	0.690736	0	1.08776
QGR17088.1	1385153	1386190	sense	D1869_07760	0.635083	10.2317	9.03683	0.00508762	1	1.55303
QGR17092.1	1387968	1388870	antisense	D1869_07780	0.801076	8.71262	7.50781	0.00992322	0	1.7424
QGR17095.1	1389944	1390885	antisense	D1869_07795	-0.046296	8.83053	0.0166581	0.898106	0	-1.03261
QGR18456.1	1390872	1391951	antisense	D1869_07800	-0.645706	8.48543	3.63176	0.0656209	0	-1.56451
QGR17096.1	1392012	1392635	antisense	D1869_07805	0.17105	8.52208	0.313021	0.579692	0	1.12588
QGR17097.1	1392657	1393559	antisense	D1869_07810	0.313214	8.36506	1.02186	0.319592	0	1.24247
QGR17098.1	1393548	1394969	sense	D1869_07815	0.0873353	9.52867	0.124076	0.726943	0	1.06241
QGR17100.1	1395529	1396893	sense	D1869_07825	0.853973	8.63779	6.53724	0.0154606	0	1.80747
QGR17111.1	1408103	1408570	antisense	D1869_07880	0.0697243	8.69255	0.0539758	0.81775	0	1.04952
QGR17117.1	1411906	1414527	antisense	D1869_07910	-0.406034	9.41074	2.60552	0.116222	0	-1.32504
QGR17119.1	1414773	1415675	sense	D1869_07920	0.0439942	8.8937	0.0187385	0.891969	0	1.03096
QGR17121.1	1416453	1416842	antisense	D1869_07930	0.549837	9.12849	4.31111	0.0459028	0	1.46392
QGR17123.1	1418042	1419244	sense	D1869_07945	-0.0893138	9.65378	0.155515	0.695912	0	-1.06386
QGR17126.1	1420834	1422456	sense	D1869_07960	0.112051	8.76176	0.141013	0.709731	0	1.08076
QGR17127.1	1422443	1423852	sense	D1869_07965	-0.336341	9.0753	1.42753	0.240868	0	-1.26255
QGR17128.1	1423853	1424536	sense	D1869_07970	0.476409	8.19132	1.99895	0.166976	0	1.39128
QGR17129.1	1424590	1425483	antisense	D1869_07975	-0.060573	9.58822	0.0656213	0.799447	0	-1.04288
QGR17130.1	1425666	1426808	antisense	D1869_07980	0.332337	11.6589	3.35684	0.0761618	0	1.25905
QGR17131.1	1426805	1426999	antisense	D1869_07985	-0.115939	8.48451	0.125456	0.725493	0	-1.08368
QGR17132.1	1427210	1428397	antisense	D1869_07995	0.884187	7.86169	5.81184	0.0217798	0	1.84572
QGR17134.1	1429067	1430767	antisense	D1869_08005	0.170961	8.59174	0.315477	0.578216	0	1.12581
QGR17135.1	1430828	1431208	antisense	D1869_08010	0.381119	9.8164	3.02411	0.0915607	0	1.30235
QGR17137.1	1432665	1435295	antisense	D1869_08025	-0.446344	9.11874	2.37498	0.133035	0	-1.36258
QGR17139.1	1435726	1436211	sense	D1869_08035	0.643326	8.2586	3.25845	0.0803872	0	1.56193
QGR17140.1	1436230	1436550	sense	D1869_08040	0.393287	8.10672	1.27474	0.267196	0	1.31338
QGR17143.1	1438140	1439855	antisense	D1869_08055	-0.0298503	9.21705	0.0126608	0.911107	0	-1.02091
QGR18458.1	1439844	1441931	sense	D1869_08060	-0.164122	11.3492	0.769165	0.386953	0	-1.12048
QGR17146.1	1442905	1444683	antisense	D1869_08075	-0.00726862	10.0598	0.00107882	0.974	0	-1.00505
QGR17147.1	1444684	1446081	antisense	D1869_08080	-0.0918272	10.2432	0.145966	0.704923	0	-1.06572
QGR17150.1	1446909	1447214	antisense	D1869_08095	-0.791676	10.5649	13.1592	0.000975471	-1	-1.73108
QGR17151.1	1447260	1448711	antisense	D1869_08100	0.371481	8.65558	1.26133	0.26968	0	1.29368
QGR17152.1	1448745	1449032	antisense	D1869_08105	-0.380639	10.3175	2.74779	0.107072	0	-1.30192
QGR17153.1	1449077	1450087	antisense	D1869_08110	-0.0856513	10.086	0.148959	0.702063	0	-1.06117
QGR17154.1	1450084	1450686	antisense	D1869_08115	-0.158814	8.42865	0.2299	0.634829	0	-1.11637
QGR17155.1	1450732	1452264	antisense	D1869_08120	0.104378	10.4954	0.267672	0.608423	0	1.07503
QGR17157.1	1452711	1453709	sense	D1869_08130	-0.183962	8.87607	0.398103	0.532511	0	-1.136
QGR17159.1	1454063	1455781	sense	D1869_08140	0.40659	9.61662	2.8583	0.100534	0	1.32555
QGR17162.1	1457267	1458217	antisense	D1869_08155	0.788284	8.04306	4.488	0.0419183	0	1.72702
QGR18459.1	1460161	1460526	sense	D1869_08175	-0.451481	8.70303	1.96948	0.170045	0	-1.36744
QGR17166.1	1460934	1461902	antisense	D1869_08185	0.571329	7.91902	2.3699	0.133437	0	1.48589
QGR17168.1	1462460	1465321	antisense	D1869_08195	-0.239858	9.9826	1.06088	0.310666	0	-1.18088
QGR17170.1	1466021	1467019	antisense	D1869_08205	-0.134903	8.2668	0.108979	0.743441	0	-1.09802
QGR17179.1	1472315	1472722	antisense	D1869_08250	-0.616124	11.0479	10.0374	0.00334468	-1	-1.53275
QGR17180.1	1472747	1474108	antisense	D1869_08255	0.358628	8.94381	1.36595	0.251064	0	1.28221
QGR18461.1	1474129	1475598	sense	D1869_08260	-0.238266	12.0604	1.87391	0.180475	0	-1.17957
QGR17181.1	1475690	1475932	sense	D1869_08265	-0.204483	8.59248	0.338621	0.564667	0	-1.15227
QGR17182.1	1475986	1476411	antisense	D1869_08270	-0.0811306	9.02281	0.0640864	0.801755	0	-1.05785
QGR17183.1	1476397	1476702	sense	D1869_08275	-0.445402	10.4582	4.77939	0.0361608	0	-1.36169
QGR17195.1	1484338	1485369	sense	D1869_08340	0.259078	7.82135	0.36862	0.548002	0	1.19671
QGR17198.1	1486249	1487607	sense	D1869_08355	0.449591	8.03696	1.54757	0.222448	0	1.36565
QGR17199.1	1488026	1488670	antisense	D1869_08365	-0.302846	7.82237	0.485437	0.490955	0	-1.23358
QGR17210.1	1499344	1499790	antisense	D1869_08425	0.198205	11.0493	1.12911	0.295846	0	1.14727
QGR17215.1	1503734	1506883	antisense	D1869_08450	0.33226	7.95178	0.782505	0.382914	0	1.25898
QGR17220.1	1510134	1510688	sense	D1869_08480	-0.15228	7.87218	0.120989	0.730221	0	-1.11132
QGR17222.1	1511209	1511697	antisense	D1869_08490	0.0241617	8.17032	0.00447469	0.947079	0	1.01689
QGR17224.1	1512563	1513618	antisense	D1869_08505	0.0745017	8.14299	0.0416231	0.83962	0	1.053
QGR17225.1	1513635	1514408	sense	D1869_08510	-0.175593	8.61014	0.317632	0.576927	0	-1.12943
QGR17227.1	1515104	1515979	sense	D1869_08520	-0.382672	9.94313	2.30015	0.139089	0	-1.30375
QGR17231.1	1518049	1519395	antisense	D1869_08540	-0.00616029	8.58655	0.000314545	0.985959	0	-1.00428
QGR17232.1	1520668	1521102	antisense	D1869_08550	0.0546254	9.8337	0.0536242	0.818334	0	1.03859
QGR17233.1	1521115	1521801	sense	D1869_08555	0.113166	8.35401	0.127055	0.723824	0	1.0816
QGR17235.1	1523121	1523642	antisense	D1869_08565	-0.473539	10.4442	5.11684	0.0305559	0	-1.38851
QGR17236.1	1523615	1524142	sense	D1869_08570	0.283196	9.70649	1.45181	0.236993	0	1.21689
QGR17239.1	1526960	1527508	antisense	D1869_08585	1.12181	7.71327	7.18442	0.0114825	0	2.1762
QGR17241.1	1527770	1528930	antisense	D1869_08595	1.5473	8.55608	23.8147	2.75691e-05	1	2.92269
QGR17242.1	1528927	1529820	antisense	D1869_08600	0.907493	8.24402	8.28101	0.00704767	0	1.87578
QGR17246.1	1532412	1534391	sense	D1869_08620	-0.0170122	10.986	0.00764654	0.930858	0	-1.01186
QGR17251.1	1538705	1539274	sense	D1869_08650	0.335702	7.89104	0.715198	0.403946	0	1.26199
QGR17263.1	1548189	1548389	sense	D1869_08710	0.362702	7.82589	0.867877	0.358456	0	1.28583
QGR17263.1	1548189	1548389	sense	D1869_08735	-0.532874	8.35649	2.42387	0.129246	0	-1.44681
QGR17272.1	1559410	1559775	antisense	D1869_08770	-0.78402	8.12253	4.18877	0.0489033	0	-1.72192
QGR17277.1	1564087	1565382	sense	D1869_08795	0.416256	7.95571	1.01397	0.321439	0	1.33446
QGR17282.1	1572184	1573416	antisense	D1869_08830	0.738104	8.55498	5.56837	0.024493	0	1.66798
QGR17283.1	1573748	1575829	antisense	D1869_08840	-0.375089	8.42347	1.04213	0.314913	0	-1.29692
QGR17310.1	1598197	1599429	antisense	D1869_08980	-0.11931	9.03369	0.185316	0.669703	0	-1.08622
QGR17316.1	1604969	1605751	antisense	D1869_09020	-0.840647	8.16823	5.04141	0.0317206	0	-1.79085
QGR17322.1	1612303	1612602	antisense	D1869_09050	-0.118578	9.76078	0.284349	0.597515	0	-1.08566
QGR17323.1	1612618	1613241	sense	D1869_09055	0.49986	8.68096	2.58438	0.117657	0	1.41408
QGR17327.1	1615173	1616009	sense	D1869_09075	0.0766866	8.14223	0.0507454	0.825344	0	1.05459
QGR17330.1	1617718	1619163	antisense	D1869_09090	-0.217202	7.8359	0.294246	0.591236	0	-1.16248
QGR17331.1	1619167	1619433	antisense	D1869_09095	-0.255517	8.39624	0.567776	0.456602	0	-1.19376
QGR17333.1	1620389	1621645	antisense	D1869_09105	0.389349	8.11252	1.06763	0.309157	0	1.3098
QGR17342.1	1628577	1629098	antisense	D1869_09150	0.126482	8.11938	0.117855	0.733598	0	1.09163
QGR17351.1	1638422	1639654	antisense	D1869_09220	0.213846	8.57626	0.437667	0.512943	0	1.15978
QGR18472.1	1641253	1642197	sense	D1869_09235	-0.719713	8.08722	3.56686	0.0679533	0	-1.64685
QGR17353.1	1642245	1643282	sense	D1869_09240	-1.43264	8.42384	13.3415	0.000910653	-1	-2.69941
QGR17365.1	1652146	1653621	sense	D1869_09305	0.535441	8.11926	2.28504	0.140351	0	1.44939
QGR17366.1	1653685	1657095	antisense	D1869_09310	-0.983791	8.26258	5.87929	0.0210874	0	-1.97766
QGR17367.1	1657120	1658586	antisense	D1869_09315	-0.0802714	8.42193	0.0585804	0.810284	0	-1.05722
QGR17368.1	1658605	1658985	sense	D1869_09320	-0.885815	10.5906	15.3275	0.000439379	-1	-1.84781
QGR17374.1	1666745	1668253	antisense	D1869_09350	0.511885	10.6864	6.75964	0.0139465	0	1.42591
QGR17379.1	1671346	1672743	antisense	D1869_09375	0.588255	10.1257	7.66303	0.00925752	0	1.50343
QGR17381.1	1673772	1674752	antisense	D1869_09385	0.812866	8.73596	7.58255	0.00959647	0	1.7567
QGR17382.1	1674873	1676360	antisense	D1869_09390	0.193891	8.94818	0.457236	0.503733	0	1.14384
QGR17384.1	1676778	1677221	antisense	D1869_09400	-0.429119	9.37445	2.59928	0.116643	0	-1.34641
QGR17387.1	1679798	1681183	sense	D1869_09415	1.12514	7.70802	8.57073	0.00621405	0	2.18122
QGR17393.1	1684149	1685807	sense	D1869_09445	0.0971529	9.88659	0.174011	0.679331	0	1.06966
QGR17394.1	1685881	1688409	sense	D1869_09450	-0.0759464	8.37347	0.0504833	0.82364	0	-1.05405
QGR17399.1	1692292	1693269	sense	D1869_09475	-0.225837	8.32228	0.470627	0.497595	0	-1.16946
QGR17402.1	1695456	1695752	antisense	D1869_09490	-0.0793831	8.17971	0.0504097	0.823766	0	-1.05657
QGR17403.1	1695714	1697252	sense	D1869_09495	0.0116422	8.07242	0.000936706	0.975772	0	1.0081
QGR17404.1	1697255	1699180	sense	D1869_09500	-0.36652	8.06337	0.97131	0.33168	0	-1.28924
QGR17406.1	1701288	1702715	antisense	D1869_09510	-0.294862	9.42292	1.1235	0.297029	0	-1.22677
QGR17408.1	1703393	1706926	sense	D1869_09520	0.0543601	8.20595	0.0240152	0.877811	0	1.0384
QGR17411.1	1709645	1710172	antisense	D1869_09535	0.498688	8.29521	2.2389	0.144286	0	1.41293
QGR17415.1	1711756	1712643	antisense	D1869_09555	0.110604	8.97474	0.156543	0.694961	0	1.07968
QGR17419.1	1716510	1717592	antisense	D1869_09575	0.327501	8.96659	1.23924	0.273834	0	1.25484
QGR17423.1	1720818	1722470	antisense	D1869_09600	0.888798	7.98904	6.31003	0.0171936	0	1.85163
QGR17425.1	1722969	1724732	antisense	D1869_09610	0.357374	8.34347	1.24561	0.272628	0	1.28109
QGR17428.1	1726307	1728529	sense	D1869_09630	-0.943076	9.03334	7.65829	0.0092771	0	-1.92262
QGR17439.1	1737532	1737732	antisense	D1869_09715	0.104909	8.60189	0.100483	0.753291	0	1.07543
QGR17446.1	1745065	1746681	sense	D1869_09750	0.116617	8.06664	0.105654	0.747244	0	1.08419
QGR17446.1	1745065	1746681	sense	D1869_09780	-0.105138	10.7965	0.246128	0.623174	0	-1.0756
QGR17453.1	1755218	1756510	sense	D1869_09790	-0.0518853	8.57826	0.0273188	0.869751	0	-1.03662
QGR17455.1	1758161	1758547	antisense	D1869_09805	0.284456	8.0723	0.664476	0.420955	0	1.21795
QGR17458.1	1763744	1766104	sense	D1869_09830	0.0484583	11.1629	0.0672865	0.796976	0	1.03416
QGR17461.1	1768915	1770195	sense	D1869_09845	0.162029	11.2239	0.601466	0.443661	0	1.11886
QGR17465.1	1773724	1774743	antisense	D1869_09865	-0.127816	9.35934	0.242077	0.626038	0	-1.09264
QGR17475.1	1788619	1790508	sense	D1869_09940	-0.472694	9.09959	2.82054	0.102715	0	-1.3877
QGR17477.1	1792757	1793698	sense	D1869_09955	0.203454	8.38723	0.413102	0.524936	0	1.15145
QGR17488.1	1804991	1805875	sense	D1869_10050	-0.18261	8.39823	0.311511	0.580603	0	-1.13494
QGR17489.1	1805872	1806876	sense	D1869_10055	-0.359946	9.68906	1.98957	0.167946	0	-1.28338
QGR17490.1	1806869	1807276	sense	D1869_10060	-0.509852	9.37066	3.71445	0.0627784	0	-1.4239
QGR17491.1	1807336	1807725	sense	D1869_10065	-0.438328	9.09631	2.22744	0.145283	0	-1.35503
QGR17493.1	1808099	1809253	sense	D1869_10075	-0.810781	10.6444	15.8373	0.000366474	-1	-1.75416
QGR17494.1	1809250	1811058	sense	D1869_10080	-0.573031	12.1436	10.0157	0.00337482	-1	-1.48765
QGR17495.1	1811291	1813525	sense	D1869_10085	-0.921473	11.9635	23.0557	3.4636e-05	-1	-1.89405
QGR17497.1	1814000	1814851	sense	D1869_10095	-0.239196	8.65187	0.607941	0.441241	0	-1.18033
QGR17499.1	1815969	1816436	antisense	D1869_10105	-0.604322	12.4759	10.9506	0.00230614	-1	-1.52026
QGR18477.1	1816500	1817258	antisense	D1869_10110	-0.975002	10.3337	20.1755	8.50234e-05	-1	-1.96564
QGR17500.1	1817253	1818158	sense	D1869_10115	-0.445796	11.9458	5.50107	0.0253065	0	-1.36207
QGR17501.1	1818127	1819317	sense	D1869_10120	-0.270231	12.1485	1.6108	0.21345	0	-1.206
QGR17502.1	1819310	1819573	sense	D1869_10125	-0.142847	8.73561	0.167673	0.684891	0	-1.10408
QGR17503.1	1819563	1820117	sense	D1869_10130	-0.696667	11.3695	12.3083	0.00135054	-1	-1.62076
QGR17504.1	1820181	1821356	sense	D1869_10135	-0.477861	10.6511	5.25129	0.0285945	0	-1.39268
QGR17507.1	1822089	1823288	sense	D1869_10150	-0.236456	9.85551	1.04415	0.314452	0	-1.17809
QGR17508.1	1823363	1824088	antisense	D1869_10155	-0.186634	9.00746	0.448434	0.507839	0	-1.13811
QGR17509.1	1824088	1824933	antisense	D1869_10160	-0.713737	8.82929	5.07146	0.0312508	0	-1.64005
QGR17510.1	1824930	1826150	antisense	D1869_10165	-1.05719	10.0889	22.3522	4.29257e-05	-1	-2.08088
QGR17512.1	1826413	1828242	sense	D1869_10175	-1.42526	11.0948	40.0778	4.0164e-07	-1	-2.68562
QGR17514.1	1828664	1829161	sense	D1869_10185	-0.930196	9.84089	14.7121	0.000548574	-1	-1.90553
QGR17515.1	1829173	1830348	sense	D1869_10190	-0.853191	10.7832	13.4904	0.000861099	-1	-1.80649
QGR17516.1	1830348	1831457	sense	D1869_10195	-1.68437	11.3552	64.9484	3.1276e-09	-1	-3.21399
QGR17517.1	1831747	1832871	sense	D1869_10200	-0.225267	8.82982	0.58242	0.450904	0	-1.16899
QGR17518.1	1832945	1834810	antisense	D1869_10205	-0.745421	11.6597	15.0013	0.000494038	-1	-1.67646
QGR17519.1	1834807	1835622	antisense	D1869_10210	-0.438781	8.896	1.91327	0.176089	0	-1.35546
QGR17520.1	1835637	1836773	sense	D1869_10215	-0.09088	10.9556	0.213097	0.647445	0	-1.06502
QGR17521.1	1836773	1837204	sense	D1869_10220	-0.123253	8.76903	0.17264	0.680524	0	-1.08919
QGR17522.1	1837228	1838070	sense	D1869_10225	-0.303251	9.02141	1.15787	0.28988	0	-1.23392
QGR17523.1	1838045	1839340	sense	D1869_10230	-0.166428	9.73269	0.491074	0.488467	0	-1.12228
QGR18478.1	1839422	1840348	antisense	D1869_10235	-0.00284008	12.4034	0.000252753	0.987413	0	-1.00197
QGR18479.1	1848419	1849423	sense	D1869_10295	1.12016	7.92253	9.61139	0.00399229	1	2.17372
QGR17540.1	1853862	1854713	antisense	D1869_10325	0.362329	8.292	1.25698	0.270491	0	1.2855
QGR17541.1	1854721	1856049	sense	D1869_10330	0.46541	8.16094	1.89557	0.178045	0	1.38071
QGR17542.1	1856093	1856674	sense	D1869_10335	-0.192292	7.96103	0.259349	0.61403	0	-1.14258
QGR17548.1	1861068	1865378	sense	D1869_10370	-1.07383	8.06936	7.32793	0.0107601	0	-2.10502
QGR17550.1	1866465	1867532	antisense	D1869_10380	-0.29414	9.11633	0.876486	0.356114	0	-1.22615
QGR17551.1	1867653	1868411	antisense	D1869_10385	2.34981	7.75065	34.1212	1.66291e-06	1	5.09758
QGR17552.1	1868442	1868783	sense	D1869_10390	6.63245	11.6592	597.857	2.08378e-22	1	99.2127
QGR17553.1	1869326	1870141	antisense	D1869_10400	-0.265549	8.06598	0.543025	0.466501	0	-1.20209
QGR17554.1	1870138	1870668	sense	D1869_10405	0.0314634	8.16954	0.00860259	0.933039	0	1.02205
QGR17559.1	1874069	1874743	sense	D1869_10435	-0.140431	9.12633	0.275436	0.603293	0	-1.10223
QGR18484.1	1878617	1879159	antisense	D1869_10455	0.493709	8.8482	2.93046	0.0965111	0	1.40806
QGR17563.1	1881281	1882873	antisense	D1869_10470	0.300957	9.1603	1.1435	0.292841	0	1.23196
QGR17564.1	1882906	1884768	antisense	D1869_10475	0.555407	9.1936	3.94101	0.0556693	0	1.46958
QGR17566.1	1887134	1887835	antisense	D1869_10490	0.558949	9.03034	4.06203	0.0522428	0	1.4732
QGR17569.1	1890547	1891785	antisense	D1869_10505	0.211833	8.46118	0.419312	0.521857	0	1.15816
QGR17571.1	1892761	1893144	sense	D1869_10515	0.103047	11.753	0.341134	0.563233	0	1.07404
QGR18487.1	1896743	1897660	sense	D1869_10540	1.31376	9.72535	35.2397	1.26099e-06	1	2.48589
QGR17576.1	1897663	1898355	sense	D1869_10545	1.15047	8.9448	11.9849	0.00153132	1	2.21987
QGR17577.1	1899072	1900169	sense	D1869_10555	1.821	11.0144	91.3469	6.17591e-11	1	3.53327
QGR18489.1	1900224	1901543	sense	D1869_10560	2.44009	11.8587	165.736	2.89869e-14	1	5.42676
QGR17578.1	1901663	1902502	sense	D1869_10565	2.20072	11.2128	94.547	4.07113e-11	1	4.59709
QGR17579.1	1902561	1902800	sense	D1869_10570	0.913768	9.54816	13.3617	0.000903751	1	1.88396
QGR17580.1	1902811	1903236	sense	D1869_10575	0.60696	12.8675	12.645	0.00118635	1	1.52305
QGR17581.1	1903507	1903887	antisense	D1869_10580	1.87762	8.13965	31.2722	3.4418e-06	1	3.67468
QGR17586.1	1906451	1907803	antisense	D1869_10605	0.0300798	11.8562	0.0244344	0.876758	0	1.02107
QGR17587.1	1907780	1908778	sense	D1869_10610	0.326772	8.19649	0.803759	0.376606	0	1.2542
QGR17591.1	1911541	1912575	sense	D1869_10630	1.97779	7.82914	26.3296	1.32454e-05	1	3.9389
QGR17592.1	1912753	1913079	antisense	D1869_10635	0.638352	10.7015	10.8816	0.00237105	1	1.55655
QGR17593.1	1913065	1913322	sense	D1869_10640	0.0803504	8.98803	0.0734877	0.78805	0	1.05727
QGR17599.1	1915967	1916413	antisense	D1869_10670	1.34097	9.54869	35.3077	1.24015e-06	1	2.53322
QGR17600.1	1916415	1917509	antisense	D1869_10675	0.862816	8.60294	7.43095	0.0102719	0	1.81858
QGR17601.1	1917502	1918221	sense	D1869_10680	-0.399155	9.70294	2.90162	0.0980965	0	-1.31874
QGR17605.1	1919745	1920956	antisense	D1869_10700	-0.186332	7.94971	0.199922	0.657768	0	-1.13787
QGR17607.1	1922309	1923538	sense	D1869_10715	2.02358	7.91218	28.6771	6.88346e-06	1	4.06592
QGR17610.1	1925762	1926760	sense	D1869_10730	0.237144	8.3636	0.489525	0.489148	0	1.17866
QGR17614.1	1933721	1935130	antisense	D1869_10750	-0.61845	10.3884	8.24013	0.0071747	0	-1.53522
QGR18492.1	1944561	1945031	antisense	D1869_10805	-0.201006	7.75591	0.192587	0.663694	0	-1.1495
QGR17626.1	1950105	1950500	sense	D1869_10845	-0.394351	8.02068	1.09599	0.30292	0	-1.31435
QGR17631.1	1953393	1955180	sense	D1869_10870	-0.532284	8.35913	2.46461	0.126184	0	-1.44622
QGR17631.1	1953393	1955180	sense	D1869_10985	-0.243055	8.97464	0.658279	0.423108	0	-1.1835
QGR17650.1	1986518	1989667	antisense	D1869_11025	0.192647	8.0828	0.264042	0.610855	0	1.14286
QGR17650.1	1986518	1989667	antisense	D1869_11040	-0.791762	8.70111	5.26504	0.0284019	0	-1.73119
QGR17658.1	2001360	2003345	antisense	D1869_11095	0.310475	8.44406	0.965786	0.333039	0	1.24012
QGR17662.1	2005521	2006837	antisense	D1869_11115	0.713088	8.70562	6.13008	0.0187159	0	1.63931
QGR17668.1	2010596	2011285	antisense	D1869_11145	0.142985	8.50544	0.195747	0.661124	0	1.10419
QGR17677.1	2017281	2017706	antisense	D1869_11190	-0.411413	7.88233	1.05953	0.310969	0	-1.32999
QGR17685.1	2022830	2024065	antisense	D1869_11235	0.151857	8.88922	0.259759	0.613751	0	1.111
QGR17686.1	2024044	2024430	sense	D1869_11240	0.0439172	10.0928	0.0443988	0.834437	0	1.03091
QGR17687.1	2024680	2024844	antisense	D1869_11245	0.14546	9.84258	0.412635	0.525169	0	1.10608
QGR17688.1	2024878	2025606	antisense	D1869_11250	-0.0187256	8.43169	0.00302542	0.956474	0	-1.01306
QGR17690.1	2025803	2026891	sense	D1869_11260	0.148105	9.64523	0.370815	0.54682	0	1.10811
QGR17691.1	2026952	2028733	sense	D1869_11265	-0.159815	11.8878	0.824555	0.370578	0	-1.11714
QGR17699.1	2035947	2036624	sense	D1869_11315	-0.381698	9.61479	2.37095	0.133354	0	-1.30287
QGR17701.1	2036842	2037255	sense	D1869_11325	0.00760225	8.86115	0.000672238	0.979475	0	1.00528
QGR17702.1	2037252	2037692	sense	D1869_11330	0.36371	7.6415	0.521913	0.475226	0	1.28673
QGR17703.1	2037689	2038045	sense	D1869_11335	-1.29298	8.95212	13.7411	0.00078411	-1	-2.45034
QGR17704.1	2038047	2038841	sense	D1869_11340	0.0611727	9.17962	0.0467552	0.830169	0	1.04331
QGR17706.1	2039230	2039763	sense	D1869_11350	0.432631	8.08969	1.2519	0.271443	0	1.34969
QGR17707.1	2039769	2040287	sense	D1869_11355	-0.394783	9.22812	2.13304	0.153815	0	-1.31475
QGR17711.1	2042419	2043498	antisense	D1869_11375	-0.689174	9.21092	6.4924	0.0157869	0	-1.61236
QGR17712.1	2043503	2044729	antisense	D1869_11380	-0.0624762	10.2673	0.0867266	0.770265	0	-1.04426
QGR17713.1	2044719	2047064	sense	D1869_11385	0.0224463	9.48915	0.008822	0.925749	0	1.01568
QGR18500.1	2050842	2051873	antisense	D1869_11415	-0.32959	8.23014	0.90704	0.347975	0	-1.25666
QGR18498.1	2051857	2053341	sense	D1869_11420	-0.150921	8.42715	0.189456	0.666265	0	-1.11028
QGR17723.1	2059053	2060747	antisense	D1869_11460	1.35924	8.44416	17.7183	0.000191144	1	2.56551
QGR17724.1	2061143	2061499	sense	D1869_11465	-0.259672	9.83556	1.24202	0.273306	0	-1.19721
QGR17725.1	2061558	2062031	sense	D1869_11470	0.105243	9.34453	0.168056	0.684552	0	1.07568
QGR17726.1	2062128	2063303	antisense	D1869_11475	0.472746	9.32196	3.43023	0.0731731	0	1.38775
QGR17727.1	2063336	2064760	antisense	D1869_11480	0.551286	9.95177	6.1968	0.018135	0	1.46539
QGR17728.1	2064793	2064987	sense	D1869_11485	-0.734447	11.1801	8.92215	0.00534273	-1	-1.66376
QGR17730.1	2066188	2067126	antisense	D1869_11505	0.0252278	9.00372	0.00751849	0.931438	0	1.01764
QGR17734.1	2069230	2070765	sense	D1869_11525	0.424314	9.0279	2.49414	0.124016	0	1.34193
QGR17735.1	2070834	2071286	antisense	D1869_11530	-0.246241	7.92942	0.373502	0.545379	0	-1.18611
QGR17736.1	2071281	2072780	sense	D1869_11535	0.0678439	8.34965	0.0317239	0.859748	0	1.04815
QGR17738.1	2073417	2073797	antisense	D1869_11545	-0.162401	14.6648	0.94387	0.338505	0	-1.11915
QGR17739.1	2073867	2075354	antisense	D1869_11550	0.405841	9.94769	3.63997	0.0653326	0	1.32486
QGR17740.1	2075357	2076511	antisense	D1869_11555	-0.470202	8.67252	2.28809	0.140095	0	-1.3853
QGR17741.1	2076492	2079131	antisense	D1869_11560	-0.703005	11.1707	12.3844	0.00131142	-1	-1.62789
QGR17744.1	2080956	2081600	sense	D1869_11575	0.18594	8.22439	0.304837	0.584666	0	1.13756
QGR17746.1	2082105	2082911	antisense	D1869_11585	-0.181563	8.62082	0.331295	0.568887	0	-1.13411
QGR17748.1	2083297	2083722	antisense	D1869_11595	0.475174	8.35514	1.81803	0.186929	0	1.39009
QGR17749.1	2083685	2084605	sense	D1869_11600	0.244576	8.48478	0.56449	0.457897	0	1.18474
QGR17750.1	2084785	2086539	antisense	D1869_11605	-0.0124197	13.1456	0.00530048	0.942411	0	-1.00865
QGR17751.1	2086493	2086831	sense	D1869_11610	-0.0284581	9.34612	0.0120093	0.913415	0	-1.01992
QGR17752.1	2087079	2087573	sense	D1869_11615	0.297139	9.73328	1.77039	0.192653	0	1.22871
QGR17757.1	2091763	2092629	antisense	D1869_11650	0.0229361	9.66261	0.00715603	0.933107	0	1.01603
QGR17759.1	2093669	2094262	antisense	D1869_11660	0.115772	8.63104	0.109741	0.742579	0	1.08355
QGR17765.1	2096736	2097734	sense	D1869_11690	-0.738933	12.0181	13.7868	0.000770883	-1	-1.66894
QGR18504.1	2100384	2102081	antisense	D1869_11715	-0.30047	8.09077	0.59311	0.446816	0	-1.23155
QGR17776.1	2107820	2110822	sense	D1869_11760	0.100987	11.5155	0.313696	0.579286	0	1.07251
QGR18507.1	2112397	2113065	sense	D1869_11780	-0.276121	9.1258	1.00328	0.323963	0	-1.21093
QGR18508.1	2114635	2116113	antisense	D1869_11795	-0.981482	8.48002	7.90183	0.00832568	0	-1.97449
QGR17791.1	2121379	2122542	sense	D1869_11845	0.847053	7.73636	4.63605	0.038876	0	1.79882
QGR17792.1	2122973	2124202	sense	D1869_11850	-0.304639	10.6397	2.32104	0.137368	0	-1.23511
QGR17793.1	2124410	2127658	antisense	D1869_11855	-0.0968875	9.33386	0.14671	0.704209	0	-1.06946
QGR17794.1	2127666	2128010	sense	D1869_11860	0.0511831	8.15638	0.019172	0.890734	0	1.03611
QGR17795.1	2128050	2129420	sense	D1869_11865	-0.211711	9.23712	0.596575	0.445504	0	-1.15806
QGR17796.1	2129987	2130769	sense	D1869_11870	-1.05499	7.95134	4.92038	0.0336924	0	-2.0777
QGR17797.1	2130855	2131925	sense	D1869_11875	0.0555913	9.06105	0.0388006	0.845079	0	1.03928
QGR17798.1	2132005	2133687	sense	D1869_11880	-0.526458	10.6413	6.01822	0.0197357	0	-1.44039
QGR17801.1	2135689	2136426	sense	D1869_11895	-0.261007	8.53627	0.675169	0.41728	0	-1.19831
QGR17803.1	2137044	2137784	sense	D1869_11905	0.889371	7.71446	5.09175	0.030938	0	1.85237
QGR17804.1	2137771	2138550	sense	D1869_11910	1.58669	8.12031	20.612	7.39511e-05	1	3.00359
QGR17810.1	2143040	2144809	antisense	D1869_11940	0.383753	8.79908	1.6819	0.203862	0	1.30473
QGR17811.1	2144825	2145982	sense	D1869_11945	0.0932454	7.97417	0.0616036	0.80555	0	1.06677
QGR17812.1	2145983	2147254	sense	D1869_11950	0.176961	8.59055	0.328807	0.570334	0	1.1305
QGR17813.1	2147306	2147650	antisense	D1869_11955	-0.570542	8.94955	3.33707	0.0769904	0	-1.48508
QGR17820.1	2153321	2153938	antisense	D1869_12005	0.0874417	8.23789	0.0660494	0.798808	0	1.06248
QGR17820.1	2153321	2153938	antisense	D1869_12040	0.92586	7.84035	6.41754	0.0163486	0	1.89982
QGR17825.1	2161405	2163288	sense	D1869_12050	0.27921	10.0742	1.77688	0.19186	0	1.21353
QGR17826.1	2163422	2167747	antisense	D1869_12055	-0.238698	16.2876	1.87092	0.180813	0	-1.17993
QGR17827.1	2167812	2169194	antisense	D1869_12060	-0.0700926	12.8109	0.152106	0.699092	0	-1.04978
QGR17828.1	2170706	2172844	antisense	D1869_12070	0.913917	8.36597	8.75546	0.00573841	1	1.88415
QGR17829.1	2172841	2174811	antisense	D1869_12075	0.398429	8.32295	1.43913	0.239008	0	1.31807
QGR17831.1	2176447	2177679	antisense	D1869_12090	0.276369	8.59989	0.772844	0.385833	0	1.21114
QGR17835.1	2179895	2181463	antisense	D1869_12115	-0.344703	8.29789	1.01651	0.320842	0	-1.26989
QGR17841.1	2185656	2186438	antisense	D1869_12145	0.73124	8.36329	5.53542	0.0248876	0	1.66006
QGR17848.1	2191197	2191970	antisense	D1869_12180	0.367094	8.65032	1.25392	0.271065	0	1.28975
QGR18511.1	2192996	2194174	antisense	D1869_12195	-1.10386	9.27203	13.8514	0.000752612	-1	-2.14929
QGR18512.1	2194177	2195235	antisense	D1869_12200	-0.164391	7.94837	0.167107	0.685394	0	-1.12069
QGR17854.1	2196495	2199911	antisense	D1869_12220	-0.872947	9.6725	12.9275	0.00106506	-1	-1.8314
QGR17855.1	2199915	2201303	antisense	D1869_12225	-0.79171	8.21039	4.30786	0.0459797	0	-1.73113
QGR17856.1	2201300	2202343	antisense	D1869_12230	0.462492	8.11538	1.88182	0.179582	0	1.37792
QGR17856.1	2201300	2202343	antisense	D1869_12255	0.164062	8.13577	0.195567	0.661271	0	1.12044
QGR17864.1	2209074	2209931	sense	D1869_12285	-0.0119084	8.73725	0.00141726	0.970201	0	-1.00829
QGR17868.1	2211713	2212375	antisense	D1869_12305	0.182182	9.03817	0.428803	0.517214	0	1.1346
QGR18513.1	2212326	2213105	antisense	D1869_12310	0.284819	8.06839	0.653316	0.424844	0	1.21826
QGR17869.1	2213217	2214701	antisense	D1869_12315	0.562473	9.73289	5.59602	0.024167	0	1.4768
QGR17870.1	2214709	2214993	antisense	D1869_12320	-0.243218	10.4479	0.932249	0.341454	0	-1.18363
QGR17871.1	2214977	2216245	sense	D1869_12325	-0.411473	13.8904	6.88651	0.0131555	0	-1.33004
QGR18514.1	2218106	2219518	sense	D1869_12340	0.756058	8.44981	5.80141	0.021889	0	1.68887
QGR17881.1	2226637	2227626	antisense	D1869_12380	1.05444	7.87428	7.41949	0.010325	0	2.07691
QGR17882.1	2227653	2229998	sense	D1869_12385	-0.344875	10.1465	2.21824	0.14609	0	-1.27004
QGR17884.1	2231562	2232791	antisense	D1869_12395	0.608424	8.04388	3.02358	0.091588	0	1.52459
QGR17885.1	2232766	2233902	sense	D1869_12400	0.695782	9.82014	9.46965	0.00423663	1	1.61976
QGR17889.1	2236241	2236579	sense	D1869_12425	0.480715	8.64882	2.49762	0.123764	0	1.39544
QGR17893.1	2237682	2238680	sense	D1869_12445	-0.0508339	8.11785	0.0175231	0.895509	0	-1.03586
QGR17894.1	2238677	2239207	sense	D1869_12450	0.392796	8.24449	1.10588	0.300785	0	1.31294
QGR17899.1	2242449	2243270	antisense	D1869_12475	-0.180972	10.6824	0.627887	0.433914	0	-1.13365
QGR17900.1	2243239	2244180	antisense	D1869_12480	0.890573	9.44774	12.43	0.00128857	1	1.85391
QGR17902.1	2245207	2246199	antisense	D1869_12490	0.337846	8.27249	1.04288	0.314743	0	1.26387
QGR17910.1	2252202	2252489	antisense	D1869_12530	0.796789	8.35852	6.60571	0.0149763	0	1.73723
QGR17914.1	2255202	2257025	sense	D1869_12550	0.440371	9.75103	3.9584	0.055162	0	1.35695
QGR17915.1	2257290	2258522	antisense	D1869_12555	0.190408	8.46856	0.353706	0.556167	0	1.14109
QGR17916.1	2259260	2259895	antisense	D1869_12560	-0.027613	12.5064	0.0259468	0.873034	0	-1.01932
QGR17917.1	2259925	2260998	antisense	D1869_12565	0.598153	7.95065	2.7183	0.108899	0	1.51378
QGR17919.1	2261708	2263588	antisense	D1869_12575	0.305969	9.40688	1.49039	0.230994	0	1.23625
QGR17920.1	2263585	2264292	antisense	D1869_12580	0.0787293	9.0791	0.0758655	0.784735	0	1.05609
QGR17921.1	2264276	2264710	sense	D1869_12585	-0.0669878	8.58549	0.0432361	0.836587	0	-1.04753
QGR17926.1	2267562	2267909	sense	D1869_12610	0.328537	7.66258	0.584095	0.45026	0	1.25574
QGR17929.1	2269658	2271037	sense	D1869_12625	-0.902836	8.41934	5.52587	0.0250034	0	-1.86974
QGR17931.1	2272600	2273517	sense	D1869_12640	-0.87219	11.9452	19.7525	9.74496e-05	-1	-1.83044
QGR17932.1	2273504	2275384	sense	D1869_12645	-0.512262	13.1153	9.33751	0.00447892	-1	-1.42628
QGR17936.1	2277762	2278889	sense	D1869_12665	-0.0183357	8.73908	0.00341855	0.953736	0	-1.01279
QGR17937.1	2278943	2279995	antisense	D1869_12670	0.102941	8.21684	0.0689191	0.794585	0	1.07396
QGR17945.1	2285974	2287884	sense	D1869_12715	0.176034	7.86663	0.216958	0.644494	0	1.12977
QGR17946.1	2287906	2290122	sense	D1869_12720	-0.428158	8.78043	1.83853	0.184529	0	-1.34551
QGR17947.1	2290177	2291559	antisense	D1869_12725	0.0954775	8.93378	0.106608	0.746146	0	1.06842
QGR17950.1	2292205	2292687	antisense	D1869_12740	0.155415	8.3307	0.171766	0.681287	0	1.11374
QGR17951.1	2292746	2293489	antisense	D1869_12745	0.383782	8.06911	1.07583	0.307337	0	1.30476
QGR17952.1	2293486	2294412	sense	D1869_12750	0.306927	8.58474	0.815582	0.373162	0	1.23707
QGR17954.1	2294752	2295813	sense	D1869_12760	0.524741	8.08409	2.24492	0.143765	0	1.43868
QGR17956.1	2296834	2297667	sense	D1869_12770	0.49379	8.09676	2.13119	0.153988	0	1.40814
QGR17959.1	2299197	2300072	sense	D1869_12785	0.0868202	8.37007	0.0645743	0.801018	0	1.06203
QGR17960.1	2301928	2303112	sense	D1869_12800	0.59002	8.21777	3.17697	0.0840871	0	1.50527
QGR17963.1	2305279	2305593	antisense	D1869_12815	0.341231	8.04447	0.911582	0.346787	0	1.26684
QGR17966.1	2306710	2308830	sense	D1869_12830	0.329219	9.25811	1.67186	0.205183	0	1.25633
QGR17968.1	2309742	2310761	antisense	D1869_12840	-0.445722	8.17829	1.52221	0.226189	0	-1.362
QGR17972.1	2313735	2314847	antisense	D1869_12860	-0.13689	8.54223	0.187099	0.668217	0	-1.09953
QGR17973.1	2314831	2315808	sense	D1869_12865	0.0956546	10.9826	0.242833	0.625501	0	1.06855
QGR17974.1	2315918	2316319	antisense	D1869_12870	0.646808	7.83883	2.64281	0.113739	0	1.5657
QGR17977.1	2318893	2320020	antisense	D1869_12885	0.261392	7.62893	0.347256	0.55977	0	1.19863
QGR17978.1	2320010	2320786	antisense	D1869_12890	-0.153546	8.12018	0.170605	0.682304	0	-1.1123
QGR17979.1	2320770	2321927	sense	D1869_12895	-0.212292	9.61963	0.757049	0.390675	0	-1.15853
QGR18519.1	2321968	2322864	antisense	D1869_12900	-0.119273	8.69222	0.158317	0.693329	0	-1.08619
QGR17980.1	2322850	2324286	sense	D1869_12905	-0.0402673	9.25135	0.0252421	0.874755	0	-1.0283
QGR17983.1	2324927	2327230	antisense	D1869_12920	-0.182973	8.3018	0.235573	0.630698	0	-1.13522
QGR17984.1	2327242	2328003	sense	D1869_12925	0.0459708	9.04434	0.0280342	0.868073	0	1.03238
QGR17986.1	2328580	2330001	antisense	D1869_12935	0.49359	10.743	6.58817	0.0150988	0	1.40794
QGR17990.1	2333329	2337234	antisense	D1869_12955	-0.626676	10.1244	7.35037	0.0106517	0	-1.544
QGR17991.1	2337231	2338979	antisense	D1869_12960	-0.790481	10.0124	8.89987	0.00539388	-1	-1.72965
QGR17992.1	2338971	2340161	sense	D1869_12965	-0.146734	9.98111	0.428734	0.517247	0	-1.10706
QGR17993.1	2340239	2341132	antisense	D1869_12970	0.12468	9.14753	0.214295	0.646525	0	1.09027
QGR17994.1	2341129	2341695	sense	D1869_12975	-0.0637234	8.06778	0.0268991	0.870746	0	-1.04516
QGR17995.1	2341688	2342878	sense	D1869_12980	-0.204634	8.89764	0.403908	0.529556	0	-1.15239
QGR17996.1	2342882	2343316	sense	D1869_12985	-0.0972495	11.7154	0.295017	0.590752	0	-1.06973
QGR18002.1	2346209	2347066	sense	D1869_13015	0.456267	8.60052	2.32752	0.136839	0	1.37199
QGR18003.1	2347254	2348327	sense	D1869_13020	-0.615729	8.81946	3.36977	0.0756254	0	-1.53233
QGR18004.1	2349101	2350333	antisense	D1869_13030	0.0592141	8.2046	0.0280373	0.868065	0	1.0419
QGR18011.1	2354095	2355171	sense	D1869_13065	-0.0726563	9.85876	0.105389	0.74755	0	-1.05165
QGR18018.1	2360031	2363432	sense	D1869_13100	3.07249	14.8104	280.939	1.70801e-17	1	8.41226
QGR18019.1	2363429	2364082	sense	D1869_13105	3.00143	11.9336	199.466	2.25682e-15	1	8.00794
QGR18020.1	2364377	2365057	antisense	D1869_13110	2.854	11.1801	167.789	2.4516e-14	1	7.23002
QGR18520.1	2366139	2366795	sense	D1869_13115	2.95462	9.95794	154.566	7.44277e-14	1	7.75228
QGR18021.1	2366975	2367121	antisense	D1869_13120	1.84723	7.53	19.1653	0.000118012	1	3.59808
QGR18022.1	2367255	2367794	antisense	D1869_13125	2.05027	9.51851	71.8554	1.01745e-09	1	4.14182
QGR18023.1	2367796	2369370	antisense	D1869_13130	2.57005	10.7357	135.07	4.46138e-13	1	5.93831
QGR18024.1	2369446	2370006	antisense	D1869_13135	0.78965	7.7134	3.9499	0.0554094	0	1.72866
QGR18028.1	2373022	2374611	antisense	D1869_13155	-0.217024	10.513	0.992724	0.326484	0	-1.16233
QGR18029.1	2374674	2376053	antisense	D1869_13160	-0.259439	8.62502	0.68287	0.414664	0	-1.19701
QGR18032.1	2378130	2379014	antisense	D1869_13175	-0.323331	9.81524	2.08301	0.158577	0	-1.25122
QGR18037.1	2383001	2384596	antisense	D1869_13205	-0.526179	8.83345	3.0063	0.0924794	0	-1.44011
QGR18039.1	2386399	2387415	sense	D1869_13215	-1.18084	8.24283	8.447	0.00655628	0	-2.26709
QGR18041.1	2388470	2389492	sense	D1869_13225	-0.200895	9.49009	0.577925	0.452641	0	-1.14941
QGR18043.1	2390529	2391296	sense	D1869_13235	0.170286	9.61845	0.49726	0.485762	0	1.12528
QGR18044.1	2391298	2392050	sense	D1869_13240	-0.404444	9.37	2.25536	0.142868	0	-1.32358
QGR18045.1	2392231	2393394	antisense	D1869_13245	-0.19158	10.1058	0.645138	0.427729	0	-1.14201
QGR18047.1	2393783	2395072	antisense	D1869_13255	-0.700212	9.40444	6.48225	0.0158619	0	-1.62474
QGR18052.1	2398746	2399126	antisense	D1869_13280	0.241006	7.88559	0.397949	0.53259	0	1.18182
QGR18060.1	2405173	2405463	antisense	D1869_13325	-0.388821	12.6138	4.9968	0.0324321	0	-1.30932
QGR18061.1	2405460	2406374	sense	D1869_13330	-0.30534	10.9046	2.03896	0.162914	0	-1.23571
QGR18523.1	2406361	2408229	sense	D1869_13335	-0.329167	10.7338	2.45175	0.127141	0	-1.25629
QGR18524.1	2412687	2413673	antisense	D1869_13365	0.747563	7.92311	4.11158	0.050908	0	1.67895
QGR18067.1	2413681	2414319	sense	D1869_13370	0.142492	8.20045	0.183574	0.676306	0	1.10381
QGR18084.1	2427596	2428591	antisense	D1869_13465	-0.0136696	8.58257	0.0017035	0.967332	0	-1.00952
QGR18085.1	2428575	2429588	sense	D1869_13470	0.0945633	8.13961	0.0643283	0.801389	0	1.06774
QGR18089.1	2432866	2434071	antisense	D1869_13490	0.4729	8.62444	2.59864	0.116686	0	1.3879
QGR18094.1	2438185	2439864	antisense	D1869_13520	3.45522	9.5168	138.658	3.15994e-13	1	10.9679
QGR18099.1	2442987	2445950	sense	D1869_13545	0.609402	8.04285	3.00833	0.0923739	0	1.52563
QGR18527.1	2446311	2447429	antisense	D1869_13550	0.122623	9.23758	0.190372	0.66551	0	1.08871
QGR18100.1	2447814	2449760	sense	D1869_13555	-0.225891	11.4632	1.50627	0.228581	0	-1.1695
QGR18101.1	2449890	2451410	sense	D1869_13560	0.415562	10.2522	4.07916	0.0517768	0	1.33382
QGR18103.1	2452416	2453288	sense	D1869_13570	-0.105126	8.02404	0.0672079	0.797092	0	-1.07559
QGR18106.1	2455775	2457967	antisense	D1869_13585	-0.340916	9.96422	2.10408	0.15655	0	-1.26656
QGR18111.1	2466046	2469915	antisense	D1869_13615	0.207077	11.1198	1.01005	0.322361	0	1.15435
QGR18122.1	2479572	2480351	sense	D1869_13675	-0.112083	8.60959	0.13521	0.715489	0	-1.08079
QGR18129.1	2491456	2493507	sense	D1869_13715	-0.209508	7.83132	0.275012	0.60357	0	-1.15629
QGR18135.1	2497610	2499664	sense	D1869_13750	-1.22045	13.7049	40.5433	3.61301e-07	-1	-2.3302
QGR18147.1	2511346	2512767	antisense	D1869_13810	1.11569	8.55209	11.8643	0.0016052	1	2.16699
QGR18156.1	2526599	2527624	sense	D1869_13880	-1.48503	8.54544	17.4123	0.000212093	-1	-2.79924
QGR18176.1	2548467	2550242	sense	D1869_14000	-0.312877	9.62297	1.67575	0.204669	0	-1.24218
QGR18187.1	2559547	2560452	antisense	D1869_14055	-0.294495	7.95746	0.565617	0.457452	0	-1.22646
QGR18188.1	2560449	2560766	antisense	D1869_14060	-1.56492	7.83484	10.7945	0.00245576	-1	-2.95862
QGR18189.1	2560922	2561200	sense	D1869_14065	-0.595788	8.96309	3.59364	0.0669799	0	-1.5113
QGR18194.1	2567328	2569127	sense	D1869_14105	0.30361	9.99415	1.99412	0.167475	0	1.23423
QGR18208.1	2584586	2587774	sense	D1869_14185	0.857201	9.07067	8.33496	0.00688377	0	1.81152
QGR18216.1	2594661	2595998	sense	D1869_14230	0.746138	9.07959	7.17618	0.0115255	0	1.6773
QGR18244.1	2639986	2640429	antisense	D1869_14390	-0.157426	9.2145	0.357045	0.554319	0	-1.1153
QGR18245.1	2640430	2641380	antisense	D1869_14395	0.541914	9.72317	5.95488	0.0203399	0	1.4559
QGR18246.1	2641382	2642107	antisense	D1869_14400	0.0827559	8.77521	0.0730488	0.788668	0	1.05904
QGR18247.1	2642064	2643569	antisense	D1869_14405	-0.170756	8.93209	0.26865	0.607772	0	-1.12565
QGR18262.1	2671101	2671940	antisense	D1869_14505	-0.0154315	8.13842	0.00166183	0.967734	0	-1.01075
QGR18263.1	2671912	2672706	antisense	D1869_14510	0.494654	8.41268	2.4269	0.129015	0	1.40898
QGR18264.1	2672863	2675529	antisense	D1869_14515	-0.387006	9.58372	2.2932	0.139668	0	-1.30768
QGR18267.1	2677077	2677772	antisense	D1869_14530	-0.470982	8.12897	1.53655	0.224063	0	-1.38605
QGR18274.1	2689055	2689849	antisense	D1869_14575	-0.194847	8.44753	0.366588	0.549101	0	-1.1446
QGR18276.1	2690312	2691685	antisense	D1869_14585	-0.315486	8.22337	0.735644	0.39738	0	-1.24443
QGR18277.1	2692398	2695055	antisense	D1869_14595	0.0126458	9.14316	0.0023523	0.961616	0	1.0088
QGR18535.1	2714278	2716569	sense	D1869_14670	-0.91022	8.42681	6.81845	0.0135736	0	-1.87933
QGR18290.1	2716575	2717339	sense	D1869_14675	-1.16207	8.54246	10.4277	0.00284978	-1	-2.23778
QGR18291.1	2717407	2719095	sense	D1869_14680	-0.823916	7.98934	4.25562	0.0472376	0	-1.7702
QGR18301.1	2730223	2731755	sense	D1869_14730	-0.470201	8.37609	2.02023	0.1648	0	-1.3853
QGR18302.1	2731806	2733203	sense	D1869_14735	-0.33046	8.53104	1.02873	0.317997	0	-1.25741
QGR18303.1	2733504	2734910	antisense	D1869_14740	-0.097698	8.9898	0.118207	0.733216	0	-1.07006
QGR18308.1	2740177	2742135	antisense	D1869_14765	-0.71916	9.8036	9.45868	0.00425619	-1	-1.64622
QGR18313.1	2745377	2746312	antisense	D1869_14790	-1.10092	8.17884	8.03719	0.00784289	0	-2.14491
QGR18314.1	2746352	2747554	antisense	D1869_14795	-0.337432	9.13487	1.51352	0.227489	0	-1.26351
QGR18315.1	2747607	2749217	antisense	D1869_14800	-0.619504	9.5469	6.24237	0.0177495	0	-1.53635
QGR18316.1	2749226	2750413	antisense	D1869_14805	-0.638887	10.0342	7.3379	0.0107118	0	-1.55713
QGR18318.1	2751306	2754227	antisense	D1869_14815	-0.41721	11.2981	4.79419	0.0358925	0	-1.33534
QGR18323.1	2756582	2757661	sense	D1869_14840	-0.416633	8.7246	1.51365	0.227469	0	-1.33481
QGR18325.1	2758641	2758973	antisense	D1869_14850	-1.16724	8.03827	7.83714	0.00856767	0	-2.24581
QGR18326.1	2759244	2759438	antisense	D1869_14855	-0.666528	9.38166	5.94981	0.0203892	0	-1.58725
QGR18327.1	2759490	2761130	antisense	D1869_14860	0.870313	7.82006	5.26974	0.0283364	0	1.82806
QGR18330.1	2763752	2766040	antisense	D1869_14875	-0.135259	8.81728	0.20903	0.650589	0	-1.09829
QGR18331.1	2766037	2767350	antisense	D1869_14880	-0.551235	7.81462	1.52437	0.225868	0	-1.46534
QGR18340.1	2775186	2775779	antisense	D1869_14925	-2.64066	8.09827	26.7987	1.15959e-05	-1	-6.23617
QGR18345.1	2778322	2779851	antisense	D1869_14950	-3.9482	8.10464	31.7022	3.07722e-06	-1	-15.4357
QGR18349.1	2781555	2782799	sense	D1869_14970	-0.582174	10.0491	6.59225	0.0150702	0	-1.4971
QGR18350.1	2782888	2783697	antisense	D1869_14975	-0.194341	7.95457	0.240004	0.627515	0	-1.1442
QGR18354.1	2786638	2787417	antisense	D1869_14995	-0.753641	8.50963	4.79034	0.0359621	0	-1.68604
QGR18363.1	2796492	2796896	sense	D1869_15045	-0.454438	10.361	2.9361	0.0962047	0	-1.37025
QGR18364.1	2796974	2797393	sense	D1869_15050	0.114243	9.59229	0.231169	0.6339	0	1.08241
QGR18365.1	2797439	2797627	sense	D1869_15055	0.453574	8.32062	1.62251	0.211833	0	1.36943
QGR18366.1	2797760	2798743	sense	D1869_15060	-0.026188	11.4132	0.0196026	0.889522	0	-1.01832
QGR18367.1	2798989	2799498	antisense	D1869_15065	-1.50519	12.7167	31.6591	3.11187e-06	-1	-2.83863
QGR18368.1	2799502	2801076	antisense	D1869_15070	-0.278265	11.63	2.13274	0.153843	0	-1.21274
QGR18369.1	2801077	2802774	antisense	D1869_15075	-0.46442	13.5903	6.80166	0.013679	0	-1.37976
QGR18370.1	2802814	2803371	antisense	D1869_15080	-0.366222	8.51644	1.28591	0.26515	0	-1.28897

## Sheet: Stok_Transcriptomics
Protein ID	Gene Start	Gene End	Strand	Locus Tag	logFC	logCPM	F	Pvalue	Significant	Fold Change
BAB64956.1	12718	13446	antisense	STK_00080	-2.27613	9.78896	19.5963	0.000201827	-1	-4.84376
BAB64957.1	13440	14279	antisense	STK_00090	-1.5475	9.71563	10.1246	0.00421933	-1	-2.92311
BAB64960.1	15202	17868	antisense	STK_00120	-1.28037	10.4476	8.93687	0.00663618	-1	-2.42901
BAB64980.2	42558	43505	antisense	STK_00290	-1.27525	11.317	10.7684	0.00332853	-1	-2.42041
BAB64981.1	43502	44284	antisense	STK_00300	-2.26464	9.75949	21.2888	0.000127058	-1	-4.80536
BAK54126.1	45279	46946	antisense	STK_00320	-1.07045	9.75459	3.92383	0.0599188	0	-2.10009
BAB65016.1	79079	80467	sense	STK_00590	-3.96884	11.2222	49.9548	3.73505e-07	-1	-15.6581
BAB65021.1	84663	86069	antisense	STK_00640	0.84483	9.98508	4.12784	0.0541174	0	1.79605
BAB65022.1	86414	87811	sense	STK_00650	-0.794299	11.0446	3.32489	0.0815092	0	-1.73423
BAK54139.1	91339	93297	antisense	STK_00690	0.843527	10.182	3.91567	0.0601652	0	1.79443
BAB65030.1	96111	96683	sense	STK_00730	0.387868	9.75139	0.738464	0.399188	0	1.30846
BAB65036.1	101475	102668	antisense	STK_00790	-0.963692	9.98901	4.60763	0.0428186	0	-1.9503
BAB65038.1	103564	106485	antisense	STK_00810	1.57904	10.8606	14.6851	0.000875287	1	2.98771
BAK54141.1	110902	111234	antisense	STK_00890	0.806806	10.0321	3.21374	0.0864352	0	1.74933
BAK54142.1	111509	111703	antisense	STK_00895	-0.88546	11.4581	3.6128	0.0701811	0	-1.84735
BAK54154.1	135353	136597	sense	STK_01140	0.159046	11.2082	0.178938	0.67629	0	1.11655
BAB65072.1	136686	137495	antisense	STK_01150	0.0300322	9.94519	0.00492368	0.944677	0	1.02103
BAB65077.1	140429	141208	antisense	STK_01210	-0.0447026	9.90508	0.0101645	0.920584	0	-1.03147
BAB65085.1	150728	151531	antisense	STK_01300	0.360583	9.72625	0.654703	0.426883	0	1.28394
BAB65088.1	152674	153093	sense	STK_01330	0.708885	9.64992	3.00958	0.0964096	0	1.63454
BAK54161.1	153460	154443	sense	STK_01340	1.93523	10.9367	20.3073	0.000165771	1	3.82438
BAK54162.1	154680	155198	antisense	STK_01350	0.0417285	10.9736	0.00756914	0.931438	0	1.02935
BAK54163.1	155220	156776	antisense	STK_01360	-0.00321233	10.944	6.16383e-05	0.993805	0	-1.00223
BAK54164.1	156777	158477	antisense	STK_01370	0.1785	11.8008	0.224405	0.640253	0	1.13171
BAB65107.1	174706	175851	sense	STK_01520	-0.330221	9.65285	0.595529	0.448293	0	-1.25721
BAB65120.1	191317	191631	sense	STK_01630	0.764853	12.5195	4.62882	0.0423849	0	1.6992
BAK54170.1	194770	195393	antisense	STK_01680	-0.562002	13.7859	1.88962	0.182739	0	-1.47632
BAB65131.1	199264	200160	sense	STK_01740	0.104574	10.3999	0.0695817	0.79434	0	1.07518
BAK54184.1	217734	218783	sense	STK_01950	1.0392	9.79718	5.49687	0.0282319	0	2.05508
BAK54185.1	221102	221689	sense	STK_01980	0.913466	10.3731	4.82086	0.0386723	0	1.88357
BAK54189.1	224601	226226	sense	STK_02020	1.52935	11.6508	13.1734	0.00143657	1	2.88656
BAK54190.1	226431	226991	antisense	STK_02030	-0.375928	9.89005	0.702898	0.410602	0	-1.29767
BAB65162.1	226993	227163	sense	STK_02035	-0.679237	11.3706	3.13922	0.0899306	0	-1.60129
BAK54191.1	227743	229032	antisense	STK_02050	-0.0553672	11.0967	0.0200228	0.888729	0	-1.03912
BAK54193.1	231245	233566	antisense	STK_02090	-0.244683	10.7825	0.320177	0.577084	0	-1.18483
BAB65183.1	245891	247693	sense	STK_02230	-0.290503	10.4132	0.419472	0.523734	0	-1.22307
BAK54203.1	249088	249789	sense	STK_02280	0.542138	10.8931	1.70366	0.204959	0	1.45613
BAB65193.1	253925	255748	antisense	STK_02340	0.359883	10.4375	0.799781	0.380596	0	1.28332
BAK54204.1	255735	256952	sense	STK_02350	0.222201	11.0589	0.329899	0.571399	0	1.16651
BAK54206.2	257613	259208	sense	STK_02370	0.703423	10.3347	2.89193	0.102762	0	1.62836
BAB65200.1	259989	260438	antisense	STK_02390	0.394641	11.6569	1.26907	0.271775	0	1.31462
BAK54207.1	260448	260870	sense	STK_02400	-0.158461	12.5147	0.203448	0.656255	0	-1.1161
BAB65236.1	284348	285655	sense	STK_02690	0.567436	13.2914	2.42147	0.133592	0	1.48189
BAB65237.1	285711	286295	sense	STK_02700	-0.635021	9.74553	1.11761	0.301618	0	-1.55296
BAB65238.1	286380	286859	antisense	STK_02710	0.0479121	9.4679	0.00997685	0.921318	0	1.03377
BAB65239.1	286864	287307	sense	STK_02720	0.113854	10.1756	0.0718624	0.791079	0	1.08211
BAK54217.1	288078	289256	sense	STK_02750	0.285864	9.42248	0.408243	0.529293	0	1.21914
BAK54218.1	289262	291904	sense	STK_02760	-0.716052	10.75	3.16543	0.088683	0	-1.64268
BAB65244.1	291897	295277	sense	STK_02770	-0.659202	11.6252	3.47229	0.0754668	0	-1.57921
BAB65247.1	296962	298770	antisense	STK_02790	0.218001	10.1287	0.264589	0.611985	0	1.16312
BAK54223.1	300379	301800	antisense	STK_02820	-0.412319	9.54211	0.92672	0.345917	0	-1.33082
BAB65255.1	303296	303937	antisense	STK_02850	1.08697	10.6278	6.35762	0.019221	0	2.12427
BAB65256.1	303932	305680	sense	STK_02860	0.0573731	14.2166	0.0199267	0.888994	0	1.04057
BAB65258.1	306812	308164	sense	STK_02880	0.348571	9.73332	0.560138	0.461932	0	1.2733
BAB65259.1	308207	309208	antisense	STK_02890	-1.04138	9.68596	5.74638	0.02521	0	-2.0582
BAB65263.1	312827	313792	antisense	STK_02930	0.836488	10.6981	3.88241	0.0611813	0	1.7857
BAB65267.1	316394	317368	sense	STK_02970	-0.400736	10.323	0.673236	0.420506	0	-1.32018
BAB65281.1	325832	326008	antisense	STK_03105	-0.390858	9.49457	0.731284	0.401453	0	-1.31117
BAB65282.1	326310	326813	sense	STK_03110	0.230559	10.6582	0.307578	0.584624	0	1.17329
BAB65283.1	326870	327121	antisense	STK_03115	-0.966425	9.51036	4.19314	0.052397	0	-1.95399
BAK54233.1	338016	339170	antisense	STK_03180	1.22433	11.7993	12.4488	0.00183735	1	2.33648
BAK54236.1	341711	343369	sense	STK_03210	1.11312	13.1106	9.85435	0.00466894	1	2.16314
BAB65301.1	345748	346341	antisense	STK_03240	0.724474	12.2438	2.96967	0.0985123	0	1.6523
BAB65302.1	346325	346705	sense	STK_03250	1.14144	10.4033	6.1183	0.0213532	0	2.20601
BAB65304.1	347189	348664	antisense	STK_03270	0.905892	9.84849	4.49637	0.0451794	0	1.8737
BAK54240.1	349843	351021	sense	STK_03300	-0.387288	11.4534	1.02512	0.322039	0	-1.30793
BAK54243.1	359720	360967	antisense	STK_03420	1.13197	9.6551	7.27814	0.0129674	0	2.19157
BAK54244.1	362058	363971	sense	STK_03430	0.332757	10.7423	0.64901	0.428872	0	1.25942
BAB65323.1	365093	365794	sense	STK_03450	1.18805	10.0385	5.89217	0.0236125	0	2.27844
BAB65325.1	366070	366972	antisense	STK_03460	0.949188	9.50324	4.15303	0.0534463	0	1.93079
BAB65327.1	368669	370633	sense	STK_03480	0.122609	10.5068	0.0879432	0.76952	0	1.0887
BAB65329.1	371631	372557	antisense	STK_03490	-0.0953369	10.7286	0.0552356	0.81631	0	-1.06831
BAB65330.1	372604	372906	sense	STK_03500	-0.75588	10.1312	3.15308	0.0892687	0	-1.68866
BAK54246.1	374054	375769	antisense	STK_03530	-0.00421183	10.5552	0.000114094	0.991571	0	-1.00292
BAB65338.1	377806	378135	antisense	STK_03590	0.183039	9.93781	0.196218	0.662007	0	1.13527
BAB65339.1	378098	378736	sense	STK_03600	0.946493	10.1274	5.36533	0.0299866	0	1.92718
BAB65348.1	383830	384795	sense	STK_03680	-0.455025	9.8985	1.05461	0.315328	0	-1.37081
BAB65352.1	386971	387300	antisense	STK_03720	1.47532	10.82	12.1802	0.00201586	1	2.78046
BAB65353.1	387306	388190	sense	STK_03730	0.261922	10.2112	0.397681	0.534622	0	1.19908
BAK54255.1	388195	391896	sense	STK_03740	-0.373368	10.7972	0.922271	0.347054	0	-1.29537
BAK54256.1	391960	394203	antisense	STK_03760	-0.606003	9.41616	1.44397	0.241953	0	-1.52204
BAB65367.1	400942	401910	sense	STK_03860	1.87493	9.16111	16.2591	0.000534937	1	3.66784
BAK54261.1	401910	402647	sense	STK_03870	-0.171498	9.92839	0.160857	0.69214	0	-1.12623
BAB65397.1	423274	424665	sense	STK_04110	-0.656716	11.6379	3.22381	0.0859751	0	-1.57649
BAB65398.1	424682	425116	sense	STK_04120	-0.882052	9.71718	4.08181	0.0553684	0	-1.84299
BAB65402.1	426833	427288	sense	STK_04160	-0.414554	9.4872	0.632236	0.434818	0	-1.33289
BAK54272.1	428823	429356	sense	STK_04200	-1.0431	10.0853	5.50561	0.0281194	0	-2.06065
BAK54273.1	429356	430087	sense	STK_04210	-0.649559	10.3627	2.50224	0.127596	0	-1.56869
BAB65419.1	435152	436183	sense	STK_04290	-0.118381	10.7012	0.0923244	0.764026	0	-1.08552
BAK54280.1	436977	440120	sense	STK_04310	-0.587261	11.9404	2.96626	0.0986943	0	-1.50239
BAB65425.1	443143	443868	sense	STK_04360	-0.428751	10.4198	0.969176	0.335321	0	-1.34607
BAK54282.1	443875	446088	sense	STK_04370	-0.203797	12.3035	0.345268	0.562637	0	-1.15173
BAB65436.1	452276	452983	sense	STK_04460	-0.825698	9.67067	2.83991	0.105726	0	-1.77239
BAB65440.1	454467	455114	sense	STK_04500	-0.430519	10.4259	1.09673	0.30607	0	-1.34772
BAB65443.1	457780	458361	sense	STK_04530	-0.785737	10.5261	2.98332	0.0977871	0	-1.72397
BAK54294.1	469878	471938	sense	STK_04670	-0.459024	9.9232	1.19003	0.286831	0	-1.37461
BAK54296.1	474974	476296	sense	STK_04730	-0.576391	9.73223	1.92044	0.179347	0	-1.49111
BAK54297.1	476298	477281	sense	STK_04750	0.166749	9.64983	0.154941	0.697551	0	1.12253
BAB65470.1	477810	478433	sense	STK_04770	1.26563	10.0117	8.81401	0.00696284	1	2.40433
BAK54298.1	482829	483878	antisense	STK_04830	-0.735045	11.0207	3.73579	0.0659003	0	-1.66445
BAB65481.1	487037	487942	antisense	STK_04880	0.81524	9.97226	2.72217	0.112811	0	1.75959
BAB65483.1	488441	489436	sense	STK_04900	0.0114988	9.6436	0.00075063	0.978383	0	1.008
BAK54305.1	491365	492726	antisense	STK_04940	0.44471	11.4521	1.49251	0.234433	0	1.36104
BAB65488.1	492697	494298	sense	STK_04950	1.0371	9.85337	5.63397	0.0265242	0	2.0521
BAK54307.1	495426	497126	antisense	STK_04970	-0.758443	12.2312	4.15329	0.0534393	0	-1.69166
BAK54308.1	497128	498090	antisense	STK_04980	-0.871615	9.93297	3.85575	0.0620097	0	-1.82971
BAK54309.1	498087	498959	antisense	STK_04990	-1.01945	9.79651	5.30492	0.030833	0	-2.02715
BAB65495.1	499396	500757	sense	STK_05010	0.719191	10.8151	3.10458	0.091611	0	1.64626
BAB65496.1	500754	501905	sense	STK_05020	1.01607	11.6824	7.28249	0.0129439	0	2.0224
BAB65497.1	502118	502555	antisense	STK_05030	-0.471022	13.2836	1.2182	0.281342	0	-1.38609
BAB65498.1	502552	502833	antisense	STK_05035	-1.00828	10.8746	4.31557	0.0493365	0	-2.01152
BAK54311.1	505417	506541	antisense	STK_05060	0.012626	9.60708	0.000812422	0.977511	0	1.00879
BAB65505.1	508560	509096	antisense	STK_05110	-0.170373	9.55994	0.139001	0.712754	0	-1.12535
BAK54314.1	510390	510716	sense	STK_05135	0.303132	9.81721	0.530006	0.474089	0	1.23382
BAK54320.1	516466	518346	antisense	STK_05210	-0.290974	10.4921	0.404295	0.531273	0	-1.22347
BAB65517.1	518388	520115	antisense	STK_05220	-0.963893	10.6685	5.32925	0.030489	0	-1.95057
BAB65524.1	524938	527214	sense	STK_05290	-0.11145	10.3544	0.076975	0.783965	0	-1.08031
BAB65531.1	532107	532334	antisense	STK_05363	0.0250506	10.0643	0.00251434	0.960449	0	1.01752
BAK54323.1	532467	532772	sense	STK_05365	-0.14945	10.0914	0.127116	0.724752	0	-1.10915
BAB65532.1	532918	533094	antisense	STK_05367	-0.739683	10.7589	2.13199	0.158032	0	-1.66981
BAB65533.1	533084	533704	sense	STK_05370	-0.0902885	10.4016	0.0281015	0.868363	0	-1.06458
BAB65534.1	533701	534861	sense	STK_05380	-2.03478	13.2926	27.134	2.94266e-05	-1	-4.09759
BAB65543.1	539430	540404	antisense	STK_05460	-0.0860731	10.6014	0.0481127	0.828352	0	-1.06148
BAB65545.1	541137	542954	sense	STK_05480	-0.834131	11.8918	5.95085	0.0230016	0	-1.78278
BAB65549.1	546284	547972	sense	STK_05520	-0.636027	10.3697	2.43829	0.132317	0	-1.55404
BAB65551.1	548515	549027	antisense	STK_05550	1.00852	11.5888	7.68089	0.0109726	0	2.01184
BAB65552.1	549014	549526	sense	STK_05560	1.68707	9.59966	13.8142	0.00116113	1	3.22001
BAB65556.1	552018	552575	antisense	STK_05600	0.204042	9.73159	0.25028	0.621721	0	1.15192
BAB65557.2	552526	553032	sense	STK_05610	0.431959	10.1212	0.906265	0.35119	0	1.34906
BAB65558.1	553038	553874	sense	STK_05620	0.0095122	10.6741	0.00053271	0.981789	0	1.00662
BAB65571.1	564452	565810	antisense	STK_05750	0.84055	9.63866	4.33887	0.0487773	0	1.79073
BAK54336.1	566923	567699	sense	STK_05790	0.249901	9.66914	0.290659	0.595076	0	1.18913
BAK54339.1	570524	571171	antisense	STK_05840	3.31746	9.76697	47.8386	5.24914e-07	1	9.96906
BAK54341.1	576108	578222	antisense	STK_05900	0.0198437	9.74114	0.00222414	0.9628	0	1.01385
BAK54344.1	580461	582002	sense	STK_05930	-2.54271	9.50231	21.635	0.000115857	-1	-5.82681
BAB65592.1	583783	584505	sense	STK_05950	-0.873896	10.6203	3.80992	0.0634643	0	-1.83261
BAB65594.1	584764	585048	antisense	STK_05955	-0.149166	11.9663	0.141498	0.710309	0	-1.10893
BAK54347.1	586334	587581	antisense	STK_05990	0.159946	10.3248	0.155134	0.697373	0	1.11725
BAB65600.1	589014	590183	sense	STK_06020	0.152891	10.4276	0.143867	0.708012	0	1.1118
BAB65608.1	595285	596043	sense	STK_06100	-0.4606	9.63317	0.944485	0.341426	0	-1.37611
BAK54354.1	597914	598153	sense	STK_06115	-1.25108	9.50908	7.63373	0.0111876	0	-2.3802
BAB65610.1	598297	598659	antisense	STK_06120	1.10906	11.4199	8.52898	0.00779112	0	2.15706
BAB65611.1	598653	599054	sense	STK_06130	1.46242	10.9052	12.5711	0.00176185	1	2.7557
BAK54355.1	599303	599536	antisense	STK_06135	-1.17526	10.1623	4.24385	0.0511042	0	-2.25834
BAB65613.1	599543	600697	antisense	STK_06150	-1.5245	14.0857	13.4711	0.00130062	-1	-2.87687
BAB65614.1	600699	601082	antisense	STK_06160	-2.19984	10.8733	19.4852	0.000208195	-1	-4.59428
BAB65615.1	601087	602208	antisense	STK_06170	-1.09376	11.5413	9.16159	0.00608151	-1	-2.1343
BAB65616.1	602246	603646	antisense	STK_06180	0.569033	11.0195	2.23599	0.148681	0	1.48353
BAB65619.1	605101	605421	antisense	STK_06210	-1.90791	10.2267	7.73274	0.0107414	0	-3.75266
BAB65621.1	606329	608674	antisense	STK_06230	-0.101016	10.3518	0.0431876	0.837236	0	-1.07253
BAK54356.1	609355	612192	sense	STK_06250	-0.434099	10.1291	1.01014	0.325522	0	-1.35107
BAK54359.1	617329	618081	sense	STK_06330	-0.607245	9.5257	1.71969	0.202916	0	-1.52335
BAB65643.1	629965	631089	sense	STK_06440	-0.19516	10.0086	0.198341	0.660305	0	-1.14485
BAB65651.1	636625	637479	antisense	STK_06520	0.478269	9.72652	0.730397	0.401734	0	1.39307
BAB65653.1	638958	639497	antisense	STK_06540	-0.748184	11.3669	4.06329	0.0558808	0	-1.67968
BAB65654.1	639330	640172	sense	STK_06550	-0.472441	10.611	1.33191	0.260538	0	-1.38745
BAB65657.1	641828	642133	antisense	STK_06580	1.78603	11.602	17.6891	0.000348502	1	3.44864
BAB65658.1	642181	642759	antisense	STK_06590	0.772919	10.2586	3.64111	0.0691683	0	1.70872
BAB65659.1	642751	643245	sense	STK_06600	0.155561	10.7361	0.134215	0.717513	0	1.11385
BAB65670.1	653076	654053	antisense	STK_06700	0.96072	10.0358	5.1127	0.03371	0	1.94628
BAB65690.1	670196	671563	antisense	STK_06870	-0.0574199	9.634	0.0185165	0.892968	0	-1.0406
BAB65702.1	680646	681215	antisense	STK_06960	-0.0879789	13.3388	0.0265272	0.872069	0	-1.06288
BAB65705.1	682314	683243	antisense	STK_06980	-0.637291	9.52977	1.91006	0.180481	0	-1.55541
BAK54367.1	687560	688609	sense	STK_07040	0.827036	9.84665	3.32089	0.0816809	0	1.77404
BAB65713.1	690054	692396	antisense	STK_07060	1.00314	13.8005	7.68747	0.0109429	0	2.00436
BAB65714.1	692478	694160	sense	STK_07070	0.358871	9.64159	0.635684	0.433585	0	1.28242
BAB65721.1	697724	699160	antisense	STK_07130	-3.54271	11.7638	40.3902	1.90197e-06	-1	-11.6536
BAB65737.1	713274	715262	sense	STK_07300	0.0727859	10.6691	0.0265449	0.872027	0	1.05175
BAK54373.1	715833	716060	antisense	STK_07315	-0.897311	10.9724	4.28533	0.0500731	0	-1.86259
BAB65740.1	716295	718091	antisense	STK_07320	0.97718	9.75027	5.70037	0.0257389	0	1.96861
BAK54374.1	718651	719910	antisense	STK_07350	1.40865	9.35273	10.2573	0.00401623	1	2.65488
BAB65756.1	728680	729465	sense	STK_07470	-0.395423	11.5024	0.779126	0.386712	0	-1.31533
BAB65763.1	734555	734950	antisense	STK_07540	1.87424	9.24876	15.1391	0.00075761	1	3.66609
BAB65767.1	737162	737482	antisense	STK_07580	-0.180849	10.4113	0.16348	0.689778	0	-1.13355
BAB65768.1	737502	739034	sense	STK_07590	-0.244602	13.0593	0.406847	0.529992	0	-1.18477
BAB65769.1	739031	739234	sense	STK_07594	-1.59531	10.9394	9.52932	0.00528076	-1	-3.02159
BAB65775.1	743830	746712	antisense	STK_07630	-0.253171	9.84606	0.253075	0.619792	0	-1.19182
BAB65782.1	750522	751286	antisense	STK_07700	0.394008	10.0414	0.722204	0.404346	0	1.31404
BAB65795.1	762463	764442	sense	STK_07830	-2.3129	9.94486	20.0324	0.0001788	-1	-4.96882
BAB65823.1	787354	789339	antisense	STK_08100	-1.30974	10.6147	8.73296	0.00718802	-1	-2.47896
BAK54394.1	799968	801605	sense	STK_08200	-0.0235606	11.338	0.00426244	0.94852	0	-1.01647
BAB65840.1	805435	806517	sense	STK_08280	-0.92495	9.4965	2.96854	0.0985722	0	-1.89862
BAK54395.1	806536	807252	antisense	STK_08290	-0.38918	10.3152	0.79429	0.382207	0	-1.30965
BAK54396.1	807269	808405	antisense	STK_08300	0.519518	9.7564	1.43398	0.243541	0	1.43348
BAB65843.1	808492	808665	antisense	STK_08305	0.181015	10.897	0.116321	0.736214	0	1.13368
BAB65844.1	808662	809900	sense	STK_08310	0.985867	10.1936	3.79633	0.0639033	0	1.9805
BAK54397.1	809890	812457	sense	STK_08330	0.0464934	9.91266	0.00909235	0.924875	0	1.03275
BAK54398.1	813417	813914	antisense	STK_08350	1.25888	10.5183	8.44347	0.00806039	0	2.3931
BAB65888.1	853249	854484	sense	STK_08770	-0.278786	10.0042	0.363455	0.552603	0	-1.21317
BAB65904.1	868317	868838	sense	STK_08900	-0.452505	10.6157	1.01001	0.325552	0	-1.36841
BAK54409.1	870254	871654	antisense	STK_08930	-1.22655	9.92053	5.72707	0.0254304	0	-2.34007
BAB65910.1	874505	875032	sense	STK_08960	-0.311081	9.7477	0.373643	0.547132	0	-1.24064
BAB65924.1	888071	889501	antisense	STK_09110	0.737475	11.2172	2.73079	0.112274	0	1.66726
BAK54412.1	894549	895445	antisense	STK_09200	0.284308	9.8094	0.352195	0.558773	0	1.21783
BAB65941.1	903223	905337	antisense	STK_09290	-0.449928	9.48876	1.07714	0.310329	0	-1.36597
BAB65951.1	914294	916597	antisense	STK_09400	-0.252699	11.2575	0.452066	0.50818	0	-1.19143
BAK54426.1	937341	938120	sense	STK_09620	0.823528	9.69554	2.28917	0.144155	0	1.76973
BAK54427.1	938186	939199	sense	STK_09630	1.2259	10.1717	8.31114	0.00849753	0	2.33902
BAK54429.1	940931	942553	antisense	STK_09660	0.327078	10.6493	0.671449	0.421115	0	1.25447
BAB65994.1	951747	953060	antisense	STK_09740	-0.386926	10.2239	0.876743	0.359006	0	-1.3076
BAK54432.1	953092	953292	sense	STK_09745	-0.302095	9.71101	0.355666	0.556857	0	-1.23293
BAB66005.1	961016	961318	antisense	STK_09840	-0.196585	9.40638	0.197482	0.660992	0	-1.14598
BAB66065.1	1024260	1025198	sense	STK_10360	-1.06607	10.6104	5.38679	0.0296922	0	-2.09372
BAB66071.1	1030241	1030720	antisense	STK_10420	-0.493557	10.0979	1.15433	0.293995	0	-1.40791
BAB66072.1	1030606	1031055	sense	STK_10430	-0.946211	11.2191	5.53251	0.0277764	0	-1.92681
BAB66087.1	1043999	1045807	antisense	STK_10580	0.0702697	10.9618	0.0352418	0.852767	0	1.04991
BAB66102.1	1055308	1056903	sense	STK_10720	-0.120184	9.82461	0.0767905	0.784217	0	-1.08687
BAB66103.1	1056900	1057457	sense	STK_10730	0.153314	9.562	0.119343	0.732947	0	1.11212
BAB66104.1	1057508	1058860	antisense	STK_10740	-0.31276	10.8244	0.593409	0.449092	0	-1.24208
BAB66108.1	1061738	1062688	sense	STK_10780	-0.751359	10.7383	3.35954	0.0800402	0	-1.68338
BAK54457.1	1085523	1088222	sense	STK_11020	0.566661	11.6947	2.42867	0.133045	0	1.48109
BAK54458.1	1088578	1090164	antisense	STK_11030	0.616035	11.9196	2.48216	0.129056	0	1.53266
BAB66141.1	1095313	1096434	sense	STK_11080	0.380791	9.49969	0.686035	0.416188	0	1.30206
BAB66148.1	1104652	1105107	antisense	STK_11150	-0.610782	9.58008	1.6342	0.214111	0	-1.52709
BAB66149.1	1105458	1106930	sense	STK_11160	-0.248073	9.82429	0.358174	0.55548	0	-1.18762
BAB66150.1	1108886	1110487	sense	STK_11170	-1.12994	9.69012	6.18018	0.0207777	0	-2.1885
BAK54463.1	1110494	1111888	sense	STK_11180	-0.956357	9.75763	4.6204	0.0425566	0	-1.9404
BAB66153.1	1112043	1113095	antisense	STK_11200	-0.397052	10.9704	0.924831	0.346399	0	-1.31681
BAK54464.1	1113088	1113924	antisense	STK_11210	0.295801	9.9633	0.472504	0.49884	0	1.22757
BAB66162.1	1121037	1121972	antisense	STK_11270	2.46021	10.1592	26.248	3.62881e-05	1	5.50295
BAB66231.1	1192241	1193734	antisense	STK_11900	-1.2257	9.48585	6.91769	0.0150975	0	-2.33868
BAB66240.1	1201798	1202952	sense	STK_11990	0.202081	10.5131	0.246616	0.62427	0	1.15036
BAB66241.1	1202953	1204392	sense	STK_12000	0.041407	12.4599	0.0143183	0.905812	0	1.02912
BAK54480.1	1204483	1205220	sense	STK_12010	-0.374098	10.77	0.894345	0.354316	0	-1.29603
BAK54483.1	1207871	1208911	sense	STK_12060	0.318555	9.61014	0.526562	0.475512	0	1.24708
BAB66253.1	1212877	1214127	antisense	STK_12120	-0.329735	10.4298	0.642626	0.43112	0	-1.25678
BAK54486.1	1214124	1214372	sense	STK_12125	-1.21139	9.90153	6.19523	0.0206404	0	-2.3156
BAB66254.1	1214547	1215263	antisense	STK_12130	-0.256872	11.7109	0.508952	0.482904	0	-1.19489
BAB66255.1	1215282	1216082	antisense	STK_12140	-1.05637	11.2139	6.96483	0.0147981	0	-2.07969
BAB66256.1	1216087	1217196	antisense	STK_12150	-1.20888	11.6632	7.87513	0.0101338	0	-2.31159
BAB66257.1	1217242	1219236	sense	STK_12160	0.187645	9.50877	0.127406	0.724452	0	1.1389
BAK54490.1	1225184	1227613	antisense	STK_12240	-0.302859	10.1868	0.515385	0.480182	0	-1.23359
BAB66267.1	1227651	1228850	sense	STK_12250	0.167955	9.7099	0.159966	0.692947	0	1.12346
BAB66274.1	1233823	1235091	sense	STK_12330	-0.578856	9.70637	1.64986	0.212004	0	-1.49366
BAK54493.1	1236825	1239179	sense	STK_12350	-0.425336	12.3017	1.45962	0.239496	0	-1.34289
BAB66278.1	1239257	1239916	sense	STK_12370	-0.402936	11.9	1.09214	0.30706	0	-1.3222
BAB66281.1	1241780	1242967	antisense	STK_12400	-0.967243	9.58445	4.47532	0.0456426	0	-1.9551
BAB66283.1	1244292	1245344	antisense	STK_12420	-0.262459	9.65842	0.386158	0.540551	0	-1.19952
BAK54497.1	1252683	1254362	antisense	STK_12530	0.817513	11.1845	4.72199	0.0405358	0	1.76236
BAB66296.1	1254841	1255146	antisense	STK_12560	-0.284633	9.67854	0.484173	0.493641	0	-1.2181
BAK54499.1	1257903	1260398	antisense	STK_12590	-0.380707	12.52	0.888581	0.355842	0	-1.30198
BAB66302.1	1260806	1261861	sense	STK_12610	-0.259674	10.166	0.394577	0.536208	0	-1.19721
BAB66303.1	1261936	1263822	sense	STK_12620	0.112773	10.0342	0.06616	0.799342	0	1.0813
BAK54500.1	1265411	1266640	antisense	STK_12650	-0.53833	10.256	1.2954	0.26699	0	-1.45229
BAK54503.1	1268622	1269746	antisense	STK_12690	0.419767	10.3205	0.893893	0.354436	0	1.33771
BAB66312.1	1269739	1270116	sense	STK_12700	-0.0484285	10.9524	0.0148487	0.904092	0	-1.03414
BAB66313.1	1270177	1271064	sense	STK_12710	-1.43326	10.7849	11.0734	0.00298052	-1	-2.70057
BAB66315.1	1271495	1272430	antisense	STK_12730	0.152434	11.3348	0.173302	0.681125	0	1.11144
BAB66321.1	1276547	1276957	sense	STK_12800	0.366125	9.78773	0.803083	0.379631	0	1.28889
BAB66323.1	1277198	1278274	sense	STK_12820	0.45511	12.3026	1.44365	0.242005	0	1.37089
BAB66331.1	1283144	1283473	sense	STK_12890	0.665691	10.1489	2.2746	0.145378	0	1.58633
BAK54509.1	1283559	1283858	sense	STK_12895	0.506743	12.7779	1.5904	0.220147	0	1.42084
BAK54510.1	1284001	1287471	antisense	STK_12900	-1.23156	10.8764	7.75398	0.0106483	0	-2.3482
BAB66335.1	1287799	1290588	sense	STK_12910	0.286985	11.6109	0.62049	0.439059	0	1.22009
BAB66336.1	1290995	1292446	antisense	STK_12920	0.451092	9.46815	1.01542	0.324289	0	1.36707
BAB66340.1	1296497	1296892	antisense	STK_12960	0.000358827	9.65725	6.55496e-07	0.999361	0	1.00025
BAK54535.1	1356782	1357168	antisense	STK_13480	0.524019	10.0413	1.3698	0.254054	0	1.43796
BAK54536.1	1357322	1358368	antisense	STK_13490	2.11819	11.4144	15.9795	0.000582885	1	4.34148
BAB66413.1	1358368	1359459	antisense	STK_13500	0.817362	9.99357	2.53525	0.125237	0	1.76218
BAK54538.1	1359859	1361094	antisense	STK_13520	0.887036	9.51099	3.02751	0.0954822	0	1.84937
BAB66416.1	1361121	1362422	antisense	STK_13540	-0.663377	10.4892	2.61889	0.119487	0	-1.58379
BAB66419.1	1363837	1365084	sense	STK_13570	-1.10466	9.32868	4.39282	0.0475095	0	-2.15049
BAK54541.1	1371315	1374029	sense	STK_13640	-0.209551	9.99028	0.210316	0.650904	0	-1.15633
BAK54542.1	1374081	1374398	sense	STK_13650	-0.248282	10.8975	0.363675	0.552484	0	-1.18779
BAK54543.1	1374437	1375441	sense	STK_13660	-0.474246	10.2889	1.2666	0.27223	0	-1.38919
BAK54544.1	1375447	1376106	sense	STK_13670	-0.222056	9.61168	0.199521	0.659364	0	-1.16639
BAK54545.1	1377316	1378059	sense	STK_13700	1.04739	9.84244	4.79107	0.0392233	0	2.06679
BAK54546.1	1378449	1378904	sense	STK_13710	-0.0139901	10.1498	0.00113741	0.973392	0	-1.00974
BAK54548.1	1380262	1380609	sense	STK_13740	0.424775	9.88708	1.00465	0.326812	0	1.34236
BAB66441.1	1380620	1381081	sense	STK_13750	1.13418	10.2387	5.77753	0.0248588	0	2.19494
BAB66442.1	1381152	1382321	antisense	STK_13760	0.826037	9.88445	3.42724	0.077257	0	1.77281
BAB66443.1	1382308	1383354	sense	STK_13770	1.09667	10.7633	4.87877	0.0376257	0	2.13861
BAK54549.1	1385123	1386025	antisense	STK_13800	0.407955	10.0742	0.834151	0.370727	0	1.3268
BAK54552.1	1390703	1392124	sense	STK_13870	-1.21916	10.0673	7.67449	0.0110014	0	-2.32811
BAB66455.1	1392684	1394048	sense	STK_13880	0.0994147	9.55812	0.0550468	0.816618	0	1.07134
BAB66471.1	1409061	1411682	antisense	STK_14040	-0.197587	10.3814	0.213412	0.648527	0	-1.14678
BAB66472.1	1411928	1412830	sense	STK_14050	1.02957	10.5084	5.45362	0.0287958	0	2.04141
BAB66475.1	1413608	1413997	antisense	STK_14080	-1.32084	10.5538	8.17666	0.00896878	0	-2.49811
BAB66476.1	1413984	1414295	sense	STK_14090	-1.744	9.498	11.5105	0.00254947	-1	-3.34963
BAK54560.1	1415197	1416399	sense	STK_14110	0.794596	9.75559	3.40858	0.0780129	0	1.73459
BAK54561.1	1417989	1419611	sense	STK_14150	-0.334544	9.5691	0.566502	0.45943	0	-1.26098
BAK54562.1	1419598	1421007	sense	STK_14160	-0.735279	9.72243	2.48132	0.129118	0	-1.66472
BAK54563.1	1422830	1423963	antisense	STK_14200	0.361192	11.8448	1.15764	0.293321	0	1.28449
BAB66491.1	1427983	1428363	antisense	STK_14240	0.566074	9.71644	1.8364	0.18878	0	1.48049
BAK54566.1	1429820	1432450	antisense	STK_14260	-0.102614	9.98879	0.0547976	0.817026	0	-1.07372
BAK54568.1	1435295	1437010	antisense	STK_14320	-0.752599	9.78111	3.21729	0.0862729	0	-1.68483
BAK54569.1	1436999	1439104	sense	STK_14330	-0.199066	11.983	0.351302	0.559268	0	-1.14796
BAK54572.1	1440060	1441838	antisense	STK_14360	-0.931255	10.5101	5.05664	0.0346049	0	-1.90693
BAK54573.1	1441839	1443236	antisense	STK_14370	-1.39972	10.532	10.9326	0.00313591	-1	-2.6385
BAK54576.1	1444064	1444369	antisense	STK_14390	-0.640449	11.8465	3.36691	0.0797318	0	-1.55881
BAK54578.1	1445900	1446187	antisense	STK_14405	0.179879	10.1186	0.186118	0.67026	0	1.13279
BAK54579.1	1446292	1447242	antisense	STK_14410	-0.365222	9.63847	0.658254	0.42565	0	-1.28808
BAK54580.1	1447887	1449419	antisense	STK_14430	0.307376	10.7681	0.493703	0.489463	0	1.23745
BAB66514.1	1449866	1450864	sense	STK_14450	-2.09989	11.5249	29.5194	1.70569e-05	-1	-4.28677
BAB66516.1	1451218	1452936	sense	STK_14470	-2.8591	12.4665	54.4937	1.86069e-07	-1	-7.25563
BAK54586.1	1459792	1462476	antisense	STK_14550	-0.941597	10.8584	5.10078	0.0338981	0	-1.92065
BAB66538.1	1469470	1469877	antisense	STK_14680	0.756401	10.4407	2.69761	0.114358	0	1.68927
BAB66540.1	1471284	1472753	sense	STK_14700	0.663721	12.3979	3.70259	0.0670258	0	1.58416
BAB66542.1	1473552	1473857	sense	STK_14720	-0.363188	9.85562	0.694577	0.413344	0	-1.28627
BAB66572.1	1496502	1496948	antisense	STK_15000	0.345348	10.9855	0.854699	0.365004	0	1.27046
BAK54610.1	1512261	1513166	sense	STK_15180	-0.296417	11.1071	0.539862	0.470055	0	-1.22809
BAB66595.2	1517831	1518259	antisense	STK_15240	-1.32012	10.5565	10.1273	0.00421515	-1	-2.49686
BAB66598.1	1520281	1520802	antisense	STK_15270	1.21775	11.4767	9.47227	0.00539699	1	2.32584
BAB66599.1	1520775	1521302	sense	STK_15280	1.364	10.5507	7.99797	0.00964013	0	2.57398
BAB66607.1	1529946	1530179	sense	STK_15355	0.579209	9.3391	1.70789	0.204417	0	1.49403
BAB66610.1	1533067	1533675	sense	STK_15380	5.14156	9.42039	48.3678	4.81629e-07	1	35.2992
BAK54620.1	1558279	1558593	antisense	STK_15620	-1.27202	10.8624	6.99788	0.014592	0	-2.41499
BAB66677.1	1597034	1597837	antisense	STK_15990	0.479446	14.1765	1.40339	0.24848	0	1.39421
BAK54624.1	1597850	1598473	antisense	STK_16000	-0.00787066	11.2373	0.000388924	0.984439	0	-1.00547
BAB66685.1	1603956	1605497	sense	STK_16070	2.6035	10.281	29.6117	1.67095e-05	1	6.07761
BAB66690.1	1608543	1609376	sense	STK_16120	0.102405	9.75292	0.0469072	0.83048	0	1.07356
BAK54628.1	1623646	1623873	sense	STK_16274	-1.02767	10.387	4.86627	0.0378489	0	-2.03873
BAB66733.1	1646394	1647860	antisense	STK_16520	0.0344143	9.93971	0.00670716	0.93545	0	1.02414
BAB66734.1	1647875	1648246	sense	STK_16530	-0.443766	11.2388	1.32396	0.261926	0	-1.36015
BAB66740.1	1656186	1657694	antisense	STK_16590	-1.52222	10.4046	10.3201	0.00392392	-1	-2.87232
BAB66749.1	1666217	1666660	antisense	STK_16680	0.647012	10.3908	2.56919	0.122866	0	1.56592
BAB66758.1	1673587	1675239	sense	STK_16770	-0.276135	10.6835	0.410379	0.528228	0	-1.21095
BAB66774.1	1692007	1695540	sense	STK_16920	0.0179592	9.74718	0.00171816	0.967301	0	1.01253
BAB66782.1	1700705	1701589	antisense	STK_17000	0.0682065	10.148	0.0278809	0.868876	0	1.04841
BAB66794.1	1714166	1715005	antisense	STK_17120	-1.04875	10.7419	6.67987	0.0167146	0	-2.06873
BAB66841.1	1764038	1764991	antisense	STK_17520	-1.82738	10.2751	15.3357	0.000712128	-1	-3.54892
BAB66845.1	1770474	1771997	antisense	STK_17570	0.9246	9.75355	3.50787	0.0740864	0	1.89816
BAB66854.1	1779957	1783070	sense	STK_17640	-0.0866333	11.6225	0.0594695	0.809539	0	-1.06189
BAB66856.1	1784205	1785221	sense	STK_17660	-0.593481	10.3138	2.06746	0.164191	0	-1.50888
BAB66861.1	1789395	1790399	sense	STK_17720	-0.898647	9.84804	3.76084	0.0650653	0	-1.86432
BAB66862.1	1790392	1790799	sense	STK_17730	-1.10022	9.37416	3.23718	0.0853687	0	-2.14388
BAB66866.1	1792769	1794577	sense	STK_17760	1.01218	10.0125	4.06815	0.0557459	0	2.01696
BAB66870.1	1797417	1798157	antisense	STK_17800	-0.896663	9.45065	4.20242	0.0521578	0	-1.86176
BAK54660.1	1798339	1800573	sense	STK_17810	-1.31575	12.0655	14.1353	0.00104532	-1	-2.48932
BAK54662.1	1801048	1801899	sense	STK_17830	-1.89789	10.1121	14.4292	0.000950331	-1	-3.72668
BAK54664.1	1803017	1803484	antisense	STK_17850	1.3273	12.1696	13.0799	0.00148244	1	2.50932
BAK54666.1	1804301	1805206	sense	STK_17870	-0.0709372	10.2312	0.0287396	0.866892	0	-1.0504
BAB66878.1	1805175	1806371	sense	STK_17880	-0.143788	10.5663	0.119517	0.73276	0	-1.1048
BAK54668.1	1806611	1807165	sense	STK_17887	-0.0604721	9.91151	0.0198124	0.889311	0	-1.04281
BAB66880.1	1807229	1808404	sense	STK_17890	1.76161	10.5406	16.5465	0.000490125	1	3.39075
BAK54669.1	1809137	1810336	sense	STK_17910	0.459386	9.85606	1.16521	0.291787	0	1.37496
BAB66888.1	1813461	1815290	sense	STK_17960	0.524369	9.82236	1.61821	0.21629	0	1.4383
BAB66892.1	1817396	1818505	sense	STK_18000	0.991838	9.94572	5.62282	0.0266587	0	1.98872
BAB66895.1	1820756	1822621	antisense	STK_18030	0.0950432	10.5745	0.0453656	0.833245	0	1.0681
BAB66897.1	1823448	1824584	sense	STK_18050	1.87528	10.6043	18.8951	0.000245932	1	3.66872
BAB66901.1	1825856	1827151	sense	STK_18100	0.365202	9.93839	0.605929	0.444408	0	1.28806
BAB66902.2	1827233	1828159	antisense	STK_18110	3.06341	12.9463	40.5795	1.83725e-06	1	8.35944
BAB66922.1	1842533	1843861	sense	STK_18320	0.301228	9.5164	0.410072	0.528381	0	1.23219
BAB66930.1	1848883	1853193	sense	STK_18400	1.55553	10.292	7.29064	0.0128998	0	2.93943
BAB66932.1	1854280	1855347	antisense	STK_18420	2.00113	10.9123	8.69423	0.00729846	1	4.00315
BAB66934.1	1856255	1856596	sense	STK_18440	1.20622	10.5192	6.28364	0.0198537	0	2.30732
BAB66946.1	1865288	1865830	antisense	STK_18550	4.49167	9.62321	64.5444	4.568e-08	1	22.4971
BAB66958.1	1879441	1879824	sense	STK_18670	0.0926987	12.9178	0.0567899	0.813794	0	1.06636
BAB66964.1	1884403	1885500	sense	STK_18730	0.522751	10.7014	1.84949	0.187271	0	1.43669
BAB66965.1	1885555	1886910	sense	STK_18740	0.215972	11.1488	0.338209	0.566627	0	1.16149
BAB66966.1	1886994	1887833	sense	STK_18750	0.36219	11.7856	0.972292	0.334561	0	1.28538
BAB66967.1	1887892	1888131	sense	STK_18755	-2.53788	10.0464	18.0502	0.000313585	-1	-5.80736
BAB66968.1	1888142	1888507	sense	STK_18760	-1.12116	13.2357	6.55663	0.0176275	0	-2.17521
BAB66975.1	1891782	1893134	antisense	STK_18830	1.19569	12.0443	10.0264	0.00437694	1	2.29054
BAK54684.1	1898081	1898410	antisense	STK_18890	0.638061	11.0462	2.71934	0.112988	0	1.55624
BAB66982.1	1898396	1898653	sense	STK_18895	0.849236	9.70087	3.96457	0.0587058	0	1.80155
BAB66989.1	1901298	1901744	antisense	STK_18950	-0.385294	10.341	0.847543	0.366983	0	-1.30613
BAK54687.1	1901746	1902840	antisense	STK_18960	-0.468505	10.1766	1.01269	0.324926	0	-1.38368
BAB66991.1	1902833	1903552	sense	STK_18970	0.445049	10.3074	1.14156	0.296617	0	1.36136
BAB66995.1	1905075	1906286	antisense	STK_19010	-0.221808	10.1559	0.276882	0.603884	0	-1.16619
BAB67013.1	1929431	1929661	sense	STK_19195	-0.162231	9.43309	0.106892	0.746723	0	-1.11902
BAB67014.1	1929929	1930876	antisense	STK_19200	-0.549601	9.67697	1.27458	0.270765	0	-1.46368
BAB67021.1	1937441	1937851	antisense	STK_19280	0.107461	10.1949	0.0711775	0.792052	0	1.07733
BAB67031.1	1943838	1944395	sense	STK_19370	0.410052	10.9139	0.847643	0.366955	0	1.32873
BAK54698.1	1984601	1985383	antisense	STK_19730	0.0761803	9.61213	0.0333842	0.856654	0	1.05422
BAB67092.1	2011496	2011900	antisense	STK_19980	-0.486864	10.1867	1.13321	0.298346	0	-1.40139
BAB67118.1	2036189	2038174	antisense	STK_20190	-0.77951	9.31847	2.66037	0.116752	0	-1.71655
BAK54712.1	2040350	2041666	antisense	STK_20230	1.13207	10.0506	5.49476	0.0282591	0	2.19172
BAB67145.1	2057654	2058889	antisense	STK_20490	0.976127	9.86055	5.22603	0.0319791	0	1.96718
BAB67146.1	2058868	2059254	sense	STK_20500	0.105101	10.3253	0.0543544	0.817754	0	1.07557
BAK54723.1	2061779	2063560	sense	STK_20530	-0.041351	10.5014	0.0104958	0.919305	0	-1.02908
BAB67161.1	2070769	2071446	sense	STK_20630	0.110075	10.0875	0.0630193	0.804057	0	1.07928
BAK54726.1	2077226	2078320	antisense	STK_20740	0.167272	10.1229	0.154249	0.698191	0	1.12293
BAB67174.1	2078325	2079551	antisense	STK_20750	-0.130663	11.0016	0.100692	0.753918	0	-1.0948
BAK54727.1	2079541	2081886	sense	STK_20760	-0.428162	9.57526	0.861567	0.36312	0	-1.34552
BAK54730.1	2086679	2088172	sense	STK_20830	0.6337	9.4966	2.03126	0.167774	0	1.55154
BAB67194.1	2098776	2100479	antisense	STK_20910	0.444962	11.4913	1.2748	0.270725	0	1.36128
BAB67195.1	2100875	2101261	sense	STK_20920	0.72005	9.72078	2.97873	0.0980299	0	1.64724
BAB67198.1	2103068	2104492	antisense	STK_20950	-0.740214	9.95535	1.61279	0.217036	0	-1.67042
BAB67199.1	2104525	2104719	sense	STK_20955	0.533643	9.91855	0.922052	0.34711	0	1.44758
BAK54733.1	2106046	2106984	antisense	STK_20970	-0.381941	10.0086	0.683211	0.417135	0	-1.30309
BAB67205.1	2109090	2110625	sense	STK_21010	1.05541	10.5895	5.2082	0.0322447	0	2.07831
BAB67209.1	2113275	2113655	antisense	STK_21050	0.249548	14.8411	0.362476	0.553134	0	1.18883
BAB67210.1	2113725	2115212	antisense	STK_21060	0.0220136	9.62058	0.00282151	0.958105	0	1.01538
BAK54735.1	2116349	2118988	antisense	STK_21080	0.138917	10.6105	0.122896	0.729165	0	1.10108
BAB67220.1	2123542	2124462	sense	STK_21150	0.603878	9.62861	2.0492	0.165987	0	1.5198
BAB67221.1	2124642	2126396	antisense	STK_21170	-0.258318	13.5857	0.442485	0.512666	0	-1.19608
BAB67222.1	2126350	2126688	sense	STK_21180	-0.159153	10.6226	0.105784	0.747991	0	-1.11663
BAB67223.1	2126936	2127430	sense	STK_21190	0.626163	9.84289	2.39419	0.135693	0	1.54345
BAB67230.1	2131622	2132488	antisense	STK_21260	0.680933	10.6759	2.50337	0.127515	0	1.60318
BAK54742.1	2136595	2137593	sense	STK_21330	0.233308	11.4789	0.345147	0.562705	0	1.17553
BAK54743.1	2140243	2141940	antisense	STK_21390	-1.24344	9.42411	7.04858	0.0142822	0	-2.36763
BAB67254.1	2147678	2150680	sense	STK_21490	-1.04325	11.1971	7.88713	0.0100844	0	-2.06087
BAK54746.1	2152255	2152923	sense	STK_21550	0.832483	9.50685	3.93626	0.0595457	0	1.78075
BAB67271.1	2162834	2164063	sense	STK_21660	0.746446	11.436	4.08456	0.0552928	0	1.67765
BAB67272.1	2164271	2167519	antisense	STK_21670	0.194021	9.56881	0.196565	0.661728	0	1.14395
BAB67274.1	2167911	2169281	sense	STK_21690	0.419117	10.3066	0.806307	0.378692	0	1.33711
BAB67275.1	2169861	2170592	sense	STK_21700	0.433651	9.62453	0.929114	0.345307	0	1.35065
BAB67276.1	2170729	2171808	sense	STK_21710	-3.38242	9.91917	30.3395	1.42266e-05	-1	-10.4282
BAK54751.1	2185561	2187330	antisense	STK_21860	-0.132768	10.2994	0.107917	0.745556	0	-1.0964
BAK54753.1	2188501	2189769	sense	STK_21880	-0.602287	9.68765	1.86918	0.18503	0	-1.51812
BAB67301.1	2195612	2197504	sense	STK_21940	0.499265	10.3032	1.28618	0.268654	0	1.41349
BAB67302.1	2197638	2201966	antisense	STK_21950	-0.64721	16.3349	1.95868	0.175247	0	-1.56614
BAB67303.1	2202031	2203434	antisense	STK_21970	-0.277097	12.8538	0.564999	0.460019	0	-1.21175
BAB67309.1	2211962	2213530	antisense	STK_22030	0.142889	10.5982	0.0873456	0.770281	0	1.10411
BAK54760.1	2224919	2226133	antisense	STK_22180	-0.62718	9.97526	2.1539	0.156004	0	-1.54454
BAB67329.1	2228454	2231870	antisense	STK_22220	0.432127	10.576	1.08222	0.309216	0	1.34922
BAK54764.1	2233259	2234302	antisense	STK_22240	0.283815	9.70856	0.424814	0.521126	0	1.21741
BAB67344.1	2243245	2244102	sense	STK_22350	0.617981	9.35819	2.18776	0.152932	0	1.53473
BAB67349.1	2247388	2248872	antisense	STK_22400	-0.149296	11.0087	0.105937	0.747816	0	-1.10903
BAB67350.1	2248880	2249164	antisense	STK_22405	1.56868	10.3459	12.7519	0.00165644	1	2.96632
BAB67351.1	2249148	2250416	sense	STK_22410	1.05127	13.0816	6.94252	0.014939	0	2.07235
BAB67362.1	2260796	2261794	antisense	STK_22520	-0.233409	9.82575	0.24811	0.623227	0	-1.17561
BAB67363.1	2261821	2264166	sense	STK_22530	0.299839	10.0291	0.489538	0.491282	0	1.23101
BAB67366.1	2266933	2268072	sense	STK_22560	0.154376	9.72187	0.115172	0.737468	0	1.11294
BAB67377.1	2277160	2277981	antisense	STK_22680	-0.391409	10.9244	0.776414	0.387526	0	-1.31167
BAB67378.1	2277950	2278891	antisense	STK_22690	-0.303492	10.2615	0.485409	0.493095	0	-1.23413
BAB67389.1	2287204	2288850	antisense	STK_22800	-0.0221383	10.7776	0.00301144	0.95672	0	-1.01546
BAB67392.1	2289914	2291764	sense	STK_22820	0.700136	11.8887	2.83876	0.105793	0	1.62466
BAB67393.1	2292230	2292865	antisense	STK_22830	1.04753	12.9023	7.83578	0.0102979	0	2.06698
BAB67396.1	2294672	2296558	antisense	STK_22860	0.208185	10.4088	0.236171	0.63167	0	1.15523
BAB67397.1	2296555	2297262	antisense	STK_22870	-0.315554	9.54047	0.545104	0.467932	0	-1.24449
BAB67409.1	2305569	2306486	sense	STK_22980	0.834257	11.5607	5.40016	0.0295103	0	1.78294
BAB67411.1	2306473	2308356	sense	STK_23000	1.51574	12.6187	17.3872	0.000380965	1	2.85946
BAB67413.1	2309460	2309936	antisense	STK_23020	0.606301	10.0445	2.05329	0.165583	0	1.52235
BAB67415.1	2310735	2311862	sense	STK_23040	0.613032	9.48097	1.80228	0.192783	0	1.52947
BAB67433.1	2326459	2327385	sense	STK_23220	-0.426703	10.4882	0.84463	0.367793	0	-1.34416
BAB67448.1	2339684	2341804	sense	STK_23390	-0.509871	10.1201	1.5094	0.231887	0	-1.42392
BAK54789.1	2346456	2347568	antisense	STK_23450	1.87259	9.63588	18.4204	0.000281722	1	3.6619
BAB67455.1	2347552	2348529	sense	STK_23460	0.749783	11.5301	4.3576	0.0483328	0	1.68154
BAB67462.1	2353491	2354651	sense	STK_23530	-0.331466	10.4846	0.631776	0.434982	0	-1.25829
BAB67464.1	2355571	2357007	sense	STK_23550	-0.452618	9.86661	1.17678	0.289463	0	-1.36852
BAB67468.1	2359963	2360724	sense	STK_23580	0.383088	9.97269	0.638382	0.432624	0	1.30413
BAB67470.1	2361301	2362722	antisense	STK_23600	0.518097	10.1537	1.14491	0.295926	0	1.43207
BAB67473.1	2364471	2365955	antisense	STK_23630	2.35185	9.18189	21.6365	0.000115811	1	5.10477
BAB67474.1	2366050	2369955	antisense	STK_23640	-1.19916	9.88539	6.88443	0.0153129	0	-2.29607
BAB67476.1	2371692	2372882	sense	STK_23660	0.968121	10.6996	5.41363	0.0293284	0	1.95629
BAK54792.1	2375603	2376037	sense	STK_23700	0.691301	10.5699	2.17022	0.154515	0	1.61474
BAB67500.1	2390308	2393709	sense	STK_23910	2.00055	12.1451	24.0642	6.19167e-05	1	4.00153
BAB67501.1	2393706	2394359	sense	STK_23920	1.51929	9.88196	10.0636	0.0043166	1	2.8665
BAK54796.1	2394654	2395331	antisense	STK_23930	2.8006	10.3868	38.6757	2.6155e-06	1	6.96733
BAK54797.1	2396410	2397063	sense	STK_23940	1.09655	9.76799	6.61216	0.0172094	0	2.13842
BAB67510.1	2403291	2404880	antisense	STK_24010	0.716095	11.5488	3.57843	0.0714336	0	1.64273
BAB67511.1	2404942	2406321	antisense	STK_24020	-0.978035	9.92745	4.37748	0.0478662	0	-1.96978
BAB67523.1	2417904	2418740	sense	STK_24130	-0.0159698	10.5952	0.00118569	0.972834	0	-1.01113
BAB67524.1	2418744	2419766	sense	STK_24140	-0.0923323	12.783	0.0617701	0.805967	0	-1.06609
BAK54799.1	2420803	2421570	sense	STK_24160	-1.05078	9.4378	4.63156	0.0423291	0	-2.07166
BAB67527.1	2421572	2422324	sense	STK_24170	-0.388395	10.2341	0.891075	0.355181	0	-1.30894
BAB67528.1	2422505	2423668	antisense	STK_24180	-1.04226	10.945	6.28353	0.0198547	0	-2.05945
BAB67530.1	2424057	2425346	antisense	STK_24200	-2.38942	9.95728	18.5171	0.000273994	-1	-5.23947
BAK54801.1	2436590	2436880	antisense	STK_24315	1.36118	10.7313	9.44697	0.00544943	1	2.56894
BAB67586.1	2477177	2479123	sense	STK_24760	-0.549785	11.9964	2.34357	0.139696	0	-1.46387
BAB67587.1	2479254	2480774	sense	STK_24770	0.753288	10.4451	3.52671	0.0733671	0	1.68563
BAB67591.1	2483490	2484995	sense	STK_24810	2.23019	9.19361	23.0966	7.9131e-05	1	4.69196
BAB67592.1	2485140	2487332	antisense	STK_24840	-0.412495	10.6945	0.934435	0.343956	0	-1.33099
BAB67596.1	2489803	2490447	sense	STK_24880	0.611221	9.84846	2.20739	0.151184	0	1.52755
BAB67598.1	2492063	2494120	sense	STK_24900	-1.274	9.77145	8.45664	0.00801827	0	-2.41831
BAK54810.1	2494686	2495504	sense	STK_24910	-0.281547	10.6778	0.481445	0.494848	0	-1.2155
BAB67601.1	2496232	2500098	antisense	STK_24920	1.50047	11.5306	16.4655	0.000502317	1	2.82934
BAK54814.2	2517052	2517831	sense	STK_25110	1.13862	11.0644	8.42394	0.00812333	0	2.20171
BAB67651.1	2547271	2549352	sense	STK_25390	0.372713	13.5006	0.907109	0.350971	0	1.29479
BAK54824.1	2576405	2577286	sense	STK_25640	-3.50688	12.1467	69.2127	2.51433e-08	-1	-11.3678
BAB67677.1	2578071	2579957	sense	STK_25660	-4.8687	11.9245	99.2436	9.94972e-10	-1	-29.2162
BAK54826.1	2579954	2580673	sense	STK_25670	-3.32032	10.8624	31.3374	1.14529e-05	-1	-9.98886
BAK54827.1	2580776	2582014	antisense	STK_25680	-3.40876	11.5802	51.8755	2.76654e-07	-1	-10.6204
BAB67686.1	2588631	2590265	antisense	STK_25750	-1.66471	10.2559	12.6853	0.00169444	-1	-3.17051
BAB67687.1	2590270	2591559	sense	STK_25760	-2.69762	11.9524	40.3436	1.91829e-06	-1	-6.48729
BAB67688.1	2591755	2592798	sense	STK_25770	-2.03093	11.0345	17.1692	0.000406457	-1	-4.08668
BAB67722.1	2624151	2624432	sense	STK_26075	0.268547	10.0107	0.397218	0.534858	0	1.20459
BAB67726.1	2628945	2630744	sense	STK_26110	0.515433	9.83703	1.64351	0.212856	0	1.42942
BAB67731.1	2635105	2638293	sense	STK_26150	0.275441	10.1179	0.383192	0.542097	0	1.21036
BAB67734.1	2640422	2641759	sense	STK_26180	0.74636	10.6101	2.99493	0.0971753	0	1.67756
BAB67759.1	2679324	2680274	antisense	STK_26370	-1.26568	9.93247	6.82542	0.0157034	0	-2.40441

## Sheet: Saci_Transcriptomics
Protein ID	Gene Start	Gene End	Strand	Locus Tag	logFC	logCPM	F	Pvalue	Significant	Fold Change
AAY79431.1	101	1261	antisense	Saci_0001	0.657647	8.88745	2.83984	0.116932	0	1.57751
AAY79433.1	1665	2504	antisense	Saci_0003	-1.13882	11.0267	11.7272	0.00481757	0	-2.20201
AAY79434.1	2553	3110	sense	Saci_0004	-0.601817	9.62268	2.43174	0.144045	0	-1.51763
AAY79437.1	4138	4392	sense	Saci_0007	-0.0496596	8.2102	0.0127325	0.911965	0	-1.03502
AAY79440.1	6117	7637	sense	Saci_0010	-0.603083	8.30753	2.45646	0.142193	0	-1.51896
AAY79453.1	14685	15683	antisense	Saci_0023	1.88195	10.0116	31.6382	9.87131e-05	1	3.68572
AAY79454.1	15604	16728	sense	Saci_0024	0.280793	9.17031	0.540345	0.475962	0	1.21486
AAY79459.1	20102	21088	antisense	Saci_0029	-0.297132	11.6195	0.662621	0.430989	0	-1.2287
AAY79460.1	21085	21975	antisense	Saci_0030	-0.56508	8.41465	1.95976	0.186055	0	-1.47947
AAY79464.1	22932	23591	antisense	Saci_0034	-0.15131	8.37287	0.120148	0.734685	0	-1.11058
AAY79465.1	23574	24155	sense	Saci_0035	-0.249216	9.56997	0.624381	0.444271	0	-1.18856
AAY79468.1	25618	26484	sense	Saci_0038	-0.813123	8.59671	4.37693	0.0576235	0	-1.75701
AAY79475.1	30140	30481	antisense	Saci_0045	-0.238528	8.90481	0.524941	0.482188	0	-1.17979
AAY79476.1	30432	32177	sense	Saci_0046	0.0907791	12.8404	0.068816	0.797375	0	1.06495
AAY79478.1	33275	33697	sense	Saci_0048	0.174525	9.01611	0.140553	0.714065	0	1.12859
AAY79480.1	34784	35782	sense	Saci_0050	-0.409418	8.50389	1.73446	0.21166	0	-1.32815
AAY79481.1	35772	38432	sense	Saci_0051	0.199841	10.8041	0.529114	0.480487	0	1.14857
AAY79482.1	38429	39577	sense	Saci_0052	0.0718091	9.85204	0.0575747	0.814291	0	1.05103
AAY79483.1	39583	41070	sense	Saci_0053	0.269619	10.315	0.929549	0.353405	0	1.20549
AAY79484.1	41173	41589	sense	Saci_0054	-0.0294291	11.6906	0.00626724	0.938164	0	-1.02061
AAY79485.1	41687	42094	sense	Saci_0055	0.523955	8.63181	2.62898	0.130062	0	1.43789
AAY79486.1	42224	43735	antisense	Saci_0057	-0.144594	9.15537	0.195787	0.665762	0	-1.10542
AAY79487.1	43732	44193	sense	Saci_0058	-0.364063	8.63397	1.31248	0.273573	0	-1.28705
AAY79488.1	44222	45793	antisense	Saci_0059	-0.0760436	9.22274	0.037804	0.848986	0	-1.05412
AAY79492.1	48401	48601	antisense	Saci_0064	-0.342876	9.73143	0.577946	0.461328	0	-1.26828
AAY79494.1	49384	50886	antisense	Saci_0067	-0.0730826	9.79297	0.0525017	0.822501	0	-1.05196
AAY79498.1	53147	54160	antisense	Saci_0071	0.135913	8.24885	0.0543531	0.819458	0	1.09879
AAY79501.1	55685	58033	antisense	Saci_0074	-0.378293	8.94858	1.40895	0.257471	0	-1.2998
AAY79502.1	58023	59261	sense	Saci_0075	-0.250657	11.0411	0.856018	0.372509	0	-1.18975
AAY79503.1	59271	60356	sense	Saci_0076	-0.0373014	9.35194	0.0144244	0.906327	0	-1.02619
AAY79504.1	60401	60751	sense	Saci_0077	-1.32394	8.98655	5.96387	0.0304518	0	-2.50349
AAY79507.1	62537	63049	antisense	Saci_0080	-0.0202933	9.67641	0.00340232	0.954416	0	-1.01417
AAY79508.1	63067	63597	antisense	Saci_0081	0.0504219	8.94859	0.0250147	0.876877	0	1.03557
AAY79509.1	63581	63979	antisense	Saci_0082	-0.0215123	9.17734	0.00379107	0.951885	0	-1.01502
AAY79510.1	63991	64785	antisense	Saci_0083	-0.26538	8.79451	0.548192	0.472843	0	-1.20195
AAY79511.1	64809	65141	antisense	Saci_0084	-0.678977	8.50853	3.67252	0.0786494	0	-1.601
AAY79512.1	65138	65584	antisense	Saci_0085	-0.0189484	8.50756	0.00293036	0.957692	0	-1.01322
AAY79513.1	65581	65997	antisense	Saci_0086	-0.0492056	8.47111	0.0174428	0.897047	0	-1.0347
AAY79515.1	66214	66891	antisense	Saci_0088	-0.282696	9.93623	0.868287	0.369216	0	-1.21647
AAY79522.1	72935	74701	antisense	Saci_0097	-0.165875	8.89003	0.1297	0.724803	0	-1.12185
AAY79525.1	76005	76736	sense	Saci_0100	0.249202	8.25482	0.458891	0.517785	0	1.18855
AAY79526.1	76782	76943	sense	Saci_0101	0.175905	9.24115	0.171714	0.68567	0	1.12967
AAY79527.1	77181	77561	antisense	Saci_0102	-0.0174517	8.72477	0.00146268	0.970101	0	-1.01217
AAY79546.1	91411	92727	sense	Saci_0122	-0.115953	9.61613	0.108302	0.747577	0	-1.08369
AAY79548.1	93482	94768	antisense	Saci_0124	-0.0133243	9.66567	0.00157445	0.96898	0	-1.00928
AAY79550.1	97409	99625	antisense	Saci_0127	0.135866	8.16504	0.0623545	0.806901	0	1.09875
AAY79551.1	99663	100643	antisense	Saci_0128	-0.868761	7.97306	3.45005	0.0871477	0	-1.82609
AAY79553.1	101617	101877	antisense	Saci_0130	-0.24638	8.88226	0.532615	0.479069	0	-1.18623
AAY79554.1	101944	103017	sense	Saci_0131	-0.16355	11.0312	0.193804	0.667344	0	-1.12004
AAY79556.1	103892	104302	antisense	Saci_0133	-0.195627	8.67902	0.230802	0.639294	0	-1.14522
AAY79560.1	107432	108718	antisense	Saci_0137	0.937618	8.6051	4.4741	0.0552863	0	1.91536
AAY79561.1	108774	109628	antisense	Saci_0138	-0.0283927	8.83138	0.00408423	0.950062	0	-1.01988
AAY79563.1	110503	111342	antisense	Saci_0140	-1.0298	8.35099	7.41133	0.0180635	0	-2.04174
AAY79565.1	113660	114820	antisense	Saci_0144	-0.51611	8.61751	1.75411	0.20925	0	-1.43009
AAY79566.1	114813	115748	sense	Saci_0145	-0.18917	8.90604	0.224107	0.644153	0	-1.14011
AAY79568.1	116128	117945	sense	Saci_0147	-0.0632001	8.18106	0.0197418	0.890517	0	-1.04478
AAY79569.1	117938	119026	sense	Saci_0148	0.0380331	8.79768	0.0124501	0.912942	0	1.02671
AAY79570.1	119093	120415	sense	Saci_0149	1.27122	9.4846	9.84442	0.00826677	0	2.41366
AAY79573.1	122124	123533	antisense	Saci_0152	-0.52075	9.25625	2.84037	0.116901	0	-1.4347
AAY79575.1	124009	125265	antisense	Saci_0154	-0.908939	9.97735	7.92341	0.0151843	0	-1.87766
AAY79576.1	125386	126657	antisense	Saci_0155	-0.948733	12.4235	7.17616	0.0195987	0	-1.93018
AAY79577.1	126658	126939	sense	Saci_0156	-0.450736	9.4559	1.51101	0.241798	0	-1.36674
AAY79578.1	126944	128431	sense	Saci_0157	-1.04501	9.86707	10.473	0.00686472	0	-2.06337
AAY79579.1	128542	129330	sense	Saci_0158	-0.202033	8.6975	0.327354	0.577446	0	-1.15032
AAY79583.1	130936	131793	antisense	Saci_0162	0.521857	9.31809	2.63551	0.129629	0	1.4358
AAY79585.1	132333	135062	sense	Saci_0165	0.0396722	8.38657	0.0124773	0.921862	0	1.02788
AAY79586.1	135347	136912	antisense	Saci_0166	0.0802763	9.5631	0.0617709	0.807787	0	1.05722
AAY79587.1	136962	137603	sense	Saci_0167	1.23844	7.97259	5.32636	0.0389816	0	2.35943
AAY79588.1	137735	138160	sense	Saci_0168	-0.748195	8.62733	3.48021	0.0859323	0	-1.67969
AAY79589.1	138313	138495	antisense	Saci_0169	-0.227103	8.49905	0.350273	0.564593	0	-1.17048
AAY79590.1	138856	139158	sense	Saci_0171	-0.613891	8.51886	2.96706	0.1098	0	-1.53038
AAY79593.1	139725	140267	sense	Saci_0174	-1.18432	8.56961	8.10755	0.0142835	0	-2.27256
AAY79594.1	140298	141302	sense	Saci_0175	0.145032	8.74177	0.184891	0.674581	0	1.10576
AAY79595.1	141299	141829	sense	Saci_0176	-0.351834	9.86671	1.1926	0.295566	0	-1.27618
AAY79598.1	144039	144911	sense	Saci_0179	-0.307808	8.52057	0.36711	0.555511	0	-1.23783
AAY79599.1	144979	145794	antisense	Saci_0180	0.260429	11.3507	0.861153	0.371126	0	1.19783
AAY79600.1	145766	146704	antisense	Saci_0181	0.663902	9.47074	2.93538	0.111524	0	1.58436
AAY79602.1	147730	148722	antisense	Saci_0183	0.161391	8.47148	0.165534	0.691046	0	1.11836
AAY79612.1	156693	157496	antisense	Saci_0193	-0.0533572	8.99746	0.0164366	0.900042	0	-1.03768
AAY79614.1	157840	158475	antisense	Saci_0195	-0.115742	9.94039	0.0515949	0.824012	0	-1.08353
AAY79615.1	158508	159587	antisense	Saci_0196	-0.951196	9.55895	6.90023	0.0216005	0	-1.93348
AAY79617.1	160314	162212	antisense	Saci_0198	0.0207255	8.96004	0.00381027	0.951764	0	1.01447
AAY79618.1	162209	162913	antisense	Saci_0199	0.0645035	8.25676	0.023583	0.880421	0	1.04572
AAY79625.1	167263	168639	sense	Saci_0206	0.124832	9.64034	0.125373	0.729226	0	1.09038
AAY79626.1	168792	169754	antisense	Saci_0207	1.14302	8.68448	10.6258	0.00656722	0	2.20844
AAY79627.1	169751	170665	sense	Saci_0208	1.4444	10.0757	16.4026	0.00150916	0	2.72149
AAY79628.1	170652	172520	sense	Saci_0209	1.09286	11.0064	14.0367	0.00264012	0	2.13297
AAY79629.1	172652	173464	sense	Saci_0210	-0.26839	8.89877	0.58857	0.45733	0	-1.20446
AAY79631.1	174209	175342	sense	Saci_0212	-0.632562	9.47973	4.00368	0.0677805	0	-1.55032
AAY79632.1	175393	176433	antisense	Saci_0213	-0.875695	8.40396	3.92861	0.0700765	0	-1.83489
AAY79633.1	176428	177624	sense	Saci_0214	-0.833485	11.0278	2.67779	0.126867	0	-1.78198
AAY79636.1	178908	179534	sense	Saci_0217	-0.401331	8.75786	1.56462	0.234075	0	-1.32073
AAY79644.1	186300	187166	antisense	Saci_0225	-0.764659	8.13983	3.73611	0.0764072	0	-1.69897
AAY79645.1	187177	188112	antisense	Saci_0226	-1.13689	8.26724	10.875	0.00611375	0	-2.19906
AAY79646.1	188141	189664	antisense	Saci_0227	0.360079	8.81599	0.720192	0.412163	0	1.2835
AAY79650.1	192591	193658	antisense	Saci_0231	-0.848534	9.01406	4.48024	0.0551426	0	-1.80067
AAY79652.1	194289	195149	antisense	Saci_0233	-0.0436022	8.44067	0.0163006	0.900454	0	-1.03068
AAY79653.1	196255	196752	sense	Saci_0236	-0.0761311	9.16747	0.046783	0.832276	0	-1.05419
AAY79655.1	197851	198606	sense	Saci_0238	-0.251603	9.04385	0.187226	0.672665	0	-1.19053
AAY79658.1	201088	201432	sense	Saci_0241	-2.13655	7.66844	13.4036	0.00309488	0	-4.39709
AAY79660.1	202705	203691	sense	Saci_0243	-0.108132	10.3813	0.127707	0.72683	0	-1.07783
AAY79662.1	204898	206193	sense	Saci_0245	0.475342	8.19184	0.980939	0.340898	0	1.39025
AAY79663.1	206397	207317	antisense	Saci_0246	0.150414	11.6577	0.283669	0.603719	0	1.10989
AAY79664.1	207319	208218	antisense	Saci_0247	0.621204	8.55042	2.19212	0.163671	0	1.53816
AAY79666.1	208779	209942	antisense	Saci_0249	0.167799	9.23055	0.314036	0.585196	0	1.12334
AAY79669.1	211084	211569	sense	Saci_0252	-0.898553	8.34859	5.57767	0.0353172	0	-1.8642
AAY79670.1	211569	212813	sense	Saci_0253	-0.570838	9.8206	2.30661	0.153899	0	-1.48539
AAY79671.1	212877	213713	sense	Saci_0254	0.0562179	8.46527	0.0182406	0.894734	0	1.03974
AAY79673.1	214096	214386	sense	Saci_0256	-0.245529	9.54623	0.475631	0.503109	0	-1.18553
AAY79674.1	214660	215376	antisense	Saci_0257	-0.411747	9.67483	1.47087	0.247805	0	-1.3303
AAY79676.1	217169	218701	antisense	Saci_0260	-0.0157958	8.23247	0.00195788	0.965411	0	-1.01101
AAY79678.1	219246	220781	antisense	Saci_0262	0.280871	8.4074	0.648795	0.454027	0	1.21493
AAY79679.1	220907	223024	sense	Saci_0263	0.198925	9.30301	0.411731	0.532773	0	1.14784
AAY79682.1	224341	225003	sense	Saci_0266	-0.247101	8.39577	0.296901	0.595495	0	-1.18682
AAY79689.1	230105	231313	sense	Saci_0273	0.536604	8.50184	2.50917	0.138342	0	1.45055
AAY79691.1	231969	233144	sense	Saci_0275	0.736948	8.62146	2.6423	0.129181	0	1.66665
AAY79692.1	233252	233515	antisense	Saci_0276	1.06486	11.9417	6.52837	0.0246935	0	2.09197
AAY79693.1	233532	234461	antisense	Saci_0277	0.634843	13.2449	3.84911	0.072611	0	1.55277
AAY79694.1	234430	235188	sense	Saci_0278	0.725204	12.0653	6.29985	0.0268542	0	1.65313
AAY79696.1	235769	237157	sense	Saci_0280	-0.624783	8.62498	1.98095	0.183858	0	-1.54198
AAY79698.1	239465	240322	antisense	Saci_0282	0.912152	8.33354	3.06744	0.104547	0	1.88185
AAY79706.1	245249	245980	antisense	Saci_0290	-0.366816	9.2259	1.0767	0.319246	0	-1.2895
AAY79707.1	245977	246822	antisense	Saci_0291	0.11512	8.81481	0.077613	0.78515	0	1.08307
AAY79708.1	246819	248042	antisense	Saci_0292	0.685325	8.81932	3.19931	0.0981076	0	1.60806
AAY79713.1	253148	253456	antisense	Saci_0297	-0.264024	8.47535	0.602165	0.475665	0	-1.20082
AAY79714.1	253488	254336	sense	Saci_0298	-0.733231	8.41506	3.78531	0.0747256	0	-1.66236
AAY79715.1	254513	255835	antisense	Saci_0299	0.788962	9.63701	6.44944	0.0254157	0	1.72783
AAY79722.1	260644	262641	sense	Saci_0306	0.655411	12.3662	4.93569	0.0456194	0	1.57506
AAY79728.1	265913	266725	antisense	Saci_0312	0.315455	8.32759	0.787864	0.391637	0	1.2444
AAY79731.1	267785	269614	antisense	Saci_0315	0.981414	11.2096	9.78988	0.00840353	0	1.9744
AAY79732.1	269618	270802	antisense	Saci_0316	1.28837	10.3655	19.2547	0.000818436	1	2.44252
AAY79736.1	272254	275184	sense	Saci_0320	0.289414	10.2366	0.911157	0.358045	0	1.22214
AAY79740.1	277460	278311	sense	Saci_0324	1.71394	9.40807	6.151	0.0283822	0	3.28056
AAY79741.1	278371	279282	sense	Saci_0325	0.630724	10.343	3.08435	0.103693	0	1.54834
AAY79742.1	279279	279971	sense	Saci_0326	0.809901	10.192	6.55512	0.0244543	0	1.75309
AAY79743.1	279958	280641	sense	Saci_0327	1.16018	8.81101	8.38443	0.0130445	0	2.23485
AAY79744.1	280685	281779	sense	Saci_0328	1.34219	11.388	16.9667	0.00133045	0	2.53536
AAY79745.1	281837	283153	sense	Saci_0329	0.582125	12.4717	4.35895	0.0580689	0	1.49705
AAY79746.1	283670	283903	antisense	Saci_0330	2.0938	8.94472	13.4351	0.00307016	0	4.2687
AAY79747.1	283916	285073	antisense	Saci_0331	0.847775	12.2049	4.94376	0.0454694	0	1.79972
AAY79748.1	285075	285455	antisense	Saci_0332	0.492008	9.58887	0.838186	0.377375	0	1.4064
AAY79749.1	285461	286381	antisense	Saci_0333	0.544564	11.1269	2.38563	0.147582	0	1.45858
AAY79750.1	286554	287396	sense	Saci_0334	0.66158	11.9767	4.93932	0.0455518	0	1.58181
AAY79751.1	287471	287713	sense	Saci_0335	0.511399	9.82694	1.42436	0.255019	0	1.42543
AAY79752.1	287725	288156	sense	Saci_0336	0.977975	10.5941	5.50652	0.0363114	0	1.9697
AAY79753.1	288292	288693	antisense	Saci_0337	-0.040036	9.67127	0.016605	0.899534	0	-1.02814
AAY79754.1	288700	290034	antisense	Saci_0338	-0.618506	8.60176	2.97753	0.109237	0	-1.53528
AAY79759.1	292093	293148	sense	Saci_0343	0.631278	8.67503	2.32831	0.152131	0	1.54894
AAY79760.1	293145	294122	sense	Saci_0344	0.588947	8.64355	1.88089	0.194538	0	1.50415
AAY79761.1	294047	295081	sense	Saci_0345	0.527635	9.13693	1.3154	0.273065	0	1.44156
AAY79765.1	296337	296777	antisense	Saci_0349	-0.237737	7.94795	0.208686	0.655698	0	-1.17914
AAY79766.1	296924	297373	antisense	Saci_0350	0.368885	9.03092	0.561562	0.467609	0	1.29135
AAY79767.1	297373	298470	antisense	Saci_0351	0.409656	10.5701	1.57147	0.233112	0	1.32837
AAY79771.1	300074	300883	sense	Saci_0355	-1.73622	8.37105	17.3468	0.00122393	0	-3.33162
AAY79773.1	301187	301546	antisense	Saci_0357	-0.871281	10.5694	7.12297	0.019967	0	-1.82929
AAY79776.1	303121	304209	antisense	Saci_0360	-0.495673	10.3974	1.11573	0.310982	0	-1.40998
AAY79777.1	304321	305724	sense	Saci_0361	-0.172285	8.47279	0.207443	0.656651	0	-1.12684
AAY79778.1	305965	306162	sense	Saci_0362	0.456157	9.27169	1.3307	0.270428	0	1.37188
AAY79779.1	306262	308013	sense	Saci_0363	-0.823033	8.27836	4.52972	0.0539996	0	-1.76912
AAY79780.1	308088	309284	sense	Saci_0364	0.849217	9.57246	2.47164	0.141071	0	1.80152
AAY79783.1	311021	311776	sense	Saci_0367	-0.0943919	9.08709	0.0628436	0.806162	0	-1.06762
AAY79784.1	311901	313418	sense	Saci_0368	1.03454	8.6397	7.43028	0.0179461	0	2.04847
AAY79785.1	313415	315337	sense	Saci_0369	0.358079	9.13358	1.34912	0.2673	0	1.28172
AAY79788.1	317678	320026	antisense	Saci_0372	0.0694378	10.1385	0.0591402	0.811836	0	1.04931
AAY79789.1	320018	322846	sense	Saci_0373	-0.326686	10.2081	0.867343	0.369468	0	-1.25413
AAY79794.1	326072	327019	sense	Saci_0378	0.473359	8.82365	1.737	0.211346	0	1.38834
AAY79795.1	327075	327767	antisense	Saci_0379	-0.715376	8.49153	3.16641	0.0996676	0	-1.64191
AAY79797.1	328420	329226	sense	Saci_0381	0.22765	8.20842	0.263808	0.616544	0	1.17093
AAY79799.1	329797	331356	antisense	Saci_0383	0.724708	9.25129	2.47729	0.140655	0	1.65257
AAY79800.1	331631	331996	antisense	Saci_0384	0.412408	9.20014	1.53261	0.238646	0	1.33091
AAY79801.1	331983	332846	sense	Saci_0385	-0.419423	9.7527	1.45343	0.250478	0	-1.33739
AAY79802.1	333031	333417	sense	Saci_0386	-0.422297	10.1747	0.705747	0.416762	0	-1.34006
AAY79803.1	333604	333846	antisense	Saci_0387	-0.193043	8.63216	0.185976	0.673688	0	-1.14317
AAY79808.1	337037	337783	antisense	Saci_0392	0.136776	8.00859	0.0787593	0.783613	0	1.09945
AAY79809.1	337776	338063	sense	Saci_0393	0.181181	9.09647	0.328412	0.576839	0	1.13381
AAY79810.1	338070	338867	sense	Saci_0394	0.182101	8.1923	0.164606	0.691864	0	1.13453
AAY79821.1	347699	348319	sense	Saci_0406	0.0821048	10.2284	0.0750903	0.788576	0	1.05856
AAY79825.1	350533	351552	antisense	Saci_0410	1.03353	8.5729	6.98493	0.0209614	0	2.04702
AAY79829.1	354525	355646	antisense	Saci_0414	0.0801721	9.71457	0.0682097	0.798248	0	1.05714
AAY79830.1	355615	356577	sense	Saci_0415	-0.118666	10.0586	0.181869	0.677081	0	-1.08573
AAY79835.1	360871	361644	antisense	Saci_0422	-0.480807	8.21778	1.86875	0.195887	0	-1.39552
AAY79836.1	361697	362878	sense	Saci_0423	-0.392347	10.3165	1.30784	0.274382	0	-1.31253
AAY79837.1	362924	363823	antisense	Saci_0424	-0.1789	8.93669	0.308474	0.588497	0	-1.13202
AAY79838.1	363809	365248	sense	Saci_0425	0.415483	9.7995	1.76042	0.208485	0	1.33374
AAY79841.1	365890	368208	antisense	Saci_0428	-0.314445	9.26498	0.930419	0.353188	0	-1.24353
AAY79842.1	368235	369014	sense	Saci_0430	0.185564	8.65712	0.282462	0.604482	0	1.13726
AAY79844.1	369796	371196	antisense	Saci_0432	1.28317	11.6119	6.69986	0.0232063	0	2.43374
AAY79852.1	376931	377545	antisense	Saci_0440	0.172163	8.53555	0.217897	0.648741	0	1.12675
AAY79856.1	378880	379767	antisense	Saci_0444	-0.12593	10.3228	0.167735	0.689119	0	-1.09121
AAY79858.1	380078	380428	antisense	Saci_0446	-0.525285	9.50415	1.83135	0.200122	0	-1.43922
AAY79861.1	381830	382318	antisense	Saci_0449	-0.947921	8.67233	7.94778	0.0150614	0	-1.92909
AAY79862.1	382309	383454	sense	Saci_0450	0.683436	9.21568	4.77699	0.0486961	0	1.60596
AAY79863.1	383513	384157	sense	Saci_0451	0.381618	13.1273	1.3506	0.267052	0	1.3028
AAY79867.1	387109	387423	antisense	Saci_0456	-0.433227	12.8725	1.15185	0.303602	0	-1.35025
AAY79868.1	387787	389016	sense	Saci_0458	-0.00702764	9.4165	0.000519715	0.982175	0	-1.00488
AAY79878.1	395689	397623	antisense	Saci_0472	0.431806	9.74078	2.05185	0.176744	0	1.34892
AAY79879.1	397638	399005	antisense	Saci_0473	0.354424	8.78223	1.10145	0.313971	0	1.27848
AAY79880.1	399028	399954	sense	Saci_0474	0.53948	8.60122	2.86411	0.115528	0	1.45345
AAY79890.1	404866	405324	antisense	Saci_0484	-0.683418	8.86965	2.99371	0.108374	0	-1.60594
AAY79891.1	405327	405494	sense	Saci_0485	-0.523607	8.51121	1.71471	0.214117	0	-1.43754
AAY79901.1	412079	412927	antisense	Saci_0495	-1.05984	8.22941	7.79689	0.0158421	0	-2.0847
AAY79910.1	417900	418895	antisense	Saci_0504	-0.926006	9.1322	8.41885	0.0128995	0	-1.90001
AAY79916.1	421091	421513	antisense	Saci_0510	-0.188213	8.41824	0.191777	0.668972	0	-1.13935
AAY79918.1	422019	422438	antisense	Saci_0512	-0.208443	8.88581	0.339758	0.570416	0	-1.15544
AAY79936.1	440555	440959	sense	Saci_0538	-1.61777	8.56438	24.1134	0.000326571	-1	-3.06901
AAY79937.1	441021	442124	sense	Saci_0539	-0.000926454	8.43279	6.78207e-06	0.997964	0	-1.00064
AAY79938.1	442601	443578	sense	Saci_0542	-0.20917	8.54088	0.242224	0.631202	0	-1.15602
AAY79939.1	443595	444197	sense	Saci_0543	0.168589	8.21977	0.198753	0.663413	0	1.12396
AAY79945.1	447582	449033	antisense	Saci_0549	0.712937	8.67959	3.40037	0.0891955	0	1.63914
AAY79946.1	449020	449487	antisense	Saci_0550	0.124322	7.82662	0.0510378	0.824948	0	1.09
AAY79947.1	449509	450867	sense	Saci_0552	0.665743	9.65153	4.5638	0.053229	0	1.58638
AAY79953.1	455333	456616	sense	Saci_0558	-0.335066	9.45988	1.17044	0.2999	0	-1.26143
AAY79955.1	457402	458550	sense	Saci_0560	-0.0916697	8.14459	0.0384586	0.847702	0	-1.0656
AAY79958.1	460089	460187	antisense	Saci_0566	-0.895207	9.40026	2.95659	0.110366	0	-1.85988
AAY79965.1	462661	463245	sense	Saci_0573	-0.128737	8.97695	0.145096	0.709712	0	-1.09334
AAY79966.1	463249	464640	sense	Saci_0574	-0.416628	10.8614	1.95894	0.186141	0	-1.3348
AAY79967.1	464657	465091	sense	Saci_0575	0.670267	9.63171	2.80058	0.119248	0	1.59137
AAY79968.1	465093	465563	sense	Saci_0576	0.152125	8.93526	0.165347	0.691211	0	1.1112
AAY79969.1	465560	466204	sense	Saci_0577	0.543079	10.1835	2.70597	0.125066	0	1.45708
AAY79970.1	466206	466799	sense	Saci_0578	0.180348	10.8049	0.410307	0.533471	0	1.13316
AAY79971.1	466803	467255	sense	Saci_0579	0.530588	9.06858	1.28705	0.278046	0	1.44452
AAY79972.1	467261	467656	sense	Saci_0580	-0.109909	8.42398	0.0756724	0.78778	0	-1.07916
AAY79973.1	467640	468200	sense	Saci_0581	0.789049	8.69716	5.91285	0.0310467	0	1.72793
AAY79974.1	468215	468616	sense	Saci_0582	0.126072	9.44954	0.150009	0.705091	0	1.09132
AAY79976.1	468792	469328	sense	Saci_0584	0.753632	9.47558	4.77842	0.0486672	0	1.68603
AAY79977.1	469325	470059	sense	Saci_0585	0.271053	9.52741	0.661727	0.431292	0	1.20669
AAY79978.1	470061	470465	sense	Saci_0586	0.633017	8.98635	2.19825	0.163129	0	1.5508
AAY79980.1	470885	471229	sense	Saci_0588	0.34954	8.55456	1.01257	0.33352	0	1.27415
AAY79983.1	471656	472351	sense	Saci_0591	0.302254	10.4082	0.929133	0.353509	0	1.23307
AAY79984.1	472355	472825	sense	Saci_0592	0.165379	9.03893	0.194957	0.666423	0	1.12146
AAY79985.1	472829	473251	sense	Saci_0593	0.238634	8.79799	0.459842	0.510153	0	1.17988
AAY79986.1	473298	474014	sense	Saci_0594	0.562693	9.93616	3.50263	0.0850423	0	1.47702
AAY79988.1	474271	475071	sense	Saci_0596	0.732644	9.39469	4.39293	0.0572306	0	1.66168
AAY79989.1	475075	476103	sense	Saci_0597	0.348719	11.6312	0.97393	0.342566	0	1.27343
AAY79991.1	476895	480047	sense	Saci_0599	-0.551047	11.1932	3.12728	0.101563	0	-1.46515
AAY79992.1	480116	481129	sense	Saci_0600	-0.412476	8.47765	0.841849	0.376368	0	-1.33097
AAY79994.1	481827	482549	sense	Saci_0602	0.742774	8.72802	2.85091	0.116289	0	1.67339
AAY79995.1	482557	484731	sense	Saci_0603	0.10416	11.9393	0.090565	0.768446	0	1.07487
AAY80001.1	487042	487872	sense	Saci_0609	-0.563161	9.11102	2.57389	0.133791	0	-1.4775
AAY80002.1	487876	488607	sense	Saci_0610	-0.0793073	8.47125	0.0618052	0.807735	0	-1.05651
AAY80004.1	489324	490025	sense	Saci_0612	-0.774457	9.64256	5.24821	0.0402121	0	-1.71055
AAY80005.1	490043	490771	sense	Saci_0613	-0.514317	10.9336	3.38065	0.0900245	0	-1.42832
AAY80009.1	492245	492898	sense	Saci_0617	0.408223	11.1323	1.12334	0.309408	0	1.32705
AAY80010.1	492962	494164	antisense	Saci_0618	-0.482638	8.4011	2.0669	0.175278	0	-1.3973
AAY80011.1	494154	495371	sense	Saci_0619	-0.59685	8.74985	1.96587	0.185418	0	-1.51241
AAY80012.1	495383	495976	sense	Saci_0620	-0.971471	9.23377	5.9241	0.0309143	0	-1.96084
AAY80018.1	498931	499242	sense	Saci_0626	0.682796	10.7608	4.10504	0.0648225	0	1.60525
AAY80019.1	500217	501218	sense	Saci_0630	-0.180652	8.77596	0.249057	0.626475	0	-1.1334
AAY80027.1	507676	509571	sense	Saci_0639	0.661223	10.092	5.73446	0.0332382	0	1.58142
AAY80028.1	509637	510707	antisense	Saci_0640	0.298359	9.06422	0.816416	0.383446	0	1.22974
AAY80029.1	510704	511423	sense	Saci_0641	-0.0995849	9.98125	0.119683	0.735177	0	-1.07147
AAY80030.1	511503	511688	antisense	Saci_0642	-0.262103	8.83417	0.234855	0.636394	0	-1.19923
AAY80031.1	511688	512596	antisense	Saci_0643	0.0195547	10.0062	0.00274213	0.959072	0	1.01365
AAY80032.1	513073	514320	antisense	Saci_0646	0.0442072	9.89249	0.0254076	0.875922	0	1.03112
AAY80039.1	519319	519810	sense	Saci_0655	-0.296724	8.78879	0.461937	0.509208	0	-1.22835
AAY80040.1	519882	521072	antisense	Saci_0656	0.514251	11.0218	2.36799	0.148963	0	1.42825
AAY80042.1	521575	522297	antisense	Saci_0658	-0.480855	8.62143	1.81708	0.201769	0	-1.39557
AAY80043.1	522241	523737	sense	Saci_0659	-0.192648	8.91112	0.29101	0.599126	0	-1.14286
AAY80045.1	524244	524618	antisense	Saci_0661	-0.815177	9.34338	6.4345	0.0255552	0	-1.75951
AAY80046.1	524615	525202	sense	Saci_0662	-0.223576	10.1207	0.438038	0.52018	0	-1.16762
AAY80047.1	525232	526518	sense	Saci_0663	0.107461	9.36749	0.116718	0.738342	0	1.07733
AAY80050.1	527522	529183	antisense	Saci_0666	0.855493	14.17	7.42437	0.0179826	0	1.80938
AAY80051.1	529180	530820	sense	Saci_0667	0.471265	8.14723	1.27587	0.280043	0	1.38632
AAY80054.1	531486	531734	sense	Saci_0670	-0.504674	8.30674	1.60191	0.228894	0	-1.4188
AAY80055.1	531780	532937	sense	Saci_0671	-0.329854	11.1357	1.41047	0.257228	0	-1.25689
AAY80056.1	532970	534784	sense	Saci_0672	-0.208257	9.45861	0.362151	0.558156	0	-1.15529
AAY80057.1	534834	534938	sense	Saci_0673	0.267045	10.9277	0.366378	0.5559	0	1.20334
AAY80064.1	542684	542992	sense	Saci_0684	0.576469	7.98203	0.954976	0.347135	0	1.49119
AAY80065.1	543018	544325	sense	Saci_0685	0.231728	12.4358	0.501493	0.491941	0	1.17424
AAY80066.1	544383	544970	sense	Saci_0686	0.46205	10.5878	2.82573	0.117758	0	1.3775
AAY80067.1	545052	545543	antisense	Saci_0687	-0.102586	8.99663	0.104031	0.752418	0	-1.0737
AAY80068.1	545617	546060	sense	Saci_0688	-0.458686	10.3276	2.34789	0.150558	0	-1.37429
AAY80069.1	546074	546466	sense	Saci_0689	-0.286841	9.44171	0.939266	0.350989	0	-1.21997
AAY80070.1	546506	546820	sense	Saci_0690	-0.952008	8.55115	4.48535	0.0550231	0	-1.93456
AAY80071.1	546828	548009	sense	Saci_0691	-0.261382	10.4469	0.897171	0.361633	0	-1.19863
AAY80072.1	548014	550656	sense	Saci_0692	0.0504178	11.5628	0.035011	0.854599	0	1.03556
AAY80073.1	550649	554029	sense	Saci_0693	-0.064931	11.7408	0.0459557	0.833741	0	-1.04603
AAY80075.1	554494	556302	antisense	Saci_0695	0.139227	10.6533	0.282993	0.604146	0	1.10131
AAY80076.1	556271	556708	sense	Saci_0696	-0.390729	10.1997	1.3834	0.261608	0	-1.31106
AAY80078.1	556957	557211	antisense	Saci_0698	0.411047	10.5304	1.12846	0.308352	0	1.32965
AAY80080.1	557908	559326	antisense	Saci_0700	-0.47369	9.44859	2.62844	0.130098	0	-1.38866
AAY80083.1	560743	562497	sense	Saci_0703	1.53643	13.517	26.2036	0.000228665	1	2.90076
AAY80085.1	563647	565005	sense	Saci_0706	0.159716	9.33843	0.226197	0.642626	0	1.11707
AAY80086.1	565047	566048	antisense	Saci_0707	0.0973039	8.41631	0.0653313	0.80245	0	1.06977
AAY80087.1	566045	567094	antisense	Saci_0708	-0.455699	8.654	1.88379	0.194217	0	-1.37145
AAY80088.1	567223	568236	antisense	Saci_0709	1.08189	9.65293	12.5349	0.00387658	0	2.11681
AAY80089.1	568239	569642	antisense	Saci_0710	1.87433	9.04176	20.1744	0.000680307	1	3.66631
AAY80090.1	569680	570645	antisense	Saci_0711	-0.841198	8.69433	3.59391	0.081532	0	-1.79154
AAY80092.1	571467	572681	sense	Saci_0713	-0.44103	9.06401	2.02594	0.179301	0	-1.35757
AAY80094.1	573265	574230	sense	Saci_0715	0.231565	10.3529	0.67086	0.428212	0	1.17411
AAY80100.1	577659	578195	sense	Saci_0721	-0.512614	8.22271	2.03615	0.178288	0	-1.42663
AAY80105.1	584714	585013	antisense	Saci_0727	0.226725	8.96508	0.336772	0.572093	0	1.17018
AAY80107.1	585748	585927	antisense	Saci_0729	-0.695021	9.02807	4.60818	0.0522453	0	-1.61891
AAY80108.1	586235	586732	sense	Saci_0730	-0.539409	8.79097	2.58137	0.133277	0	-1.45338
AAY80109.1	586789	587040	antisense	Saci_0731	0.0704744	11.2201	0.038435	0.847748	0	1.05006
AAY80110.1	587163	588344	antisense	Saci_0732	-0.315601	8.56054	0.823346	0.381497	0	-1.24453
AAY80123.1	597138	597806	antisense	Saci_0747	-0.249095	9.68415	0.460074	0.510048	0	-1.18846
AAY80126.1	600153	601205	antisense	Saci_0750	0.128088	9.57733	0.162861	0.693408	0	1.09284
AAY80127.1	601207	601992	antisense	Saci_0751	0.400299	9.35548	1.49638	0.243966	0	1.31978
AAY80134.1	606457	606843	antisense	Saci_0758	-0.258332	9.17656	0.347202	0.566281	0	-1.1961
AAY80136.1	607507	608433	sense	Saci_0761	-0.52417	8.52943	2.61756	0.130825	0	-1.43811
AAY80137.1	608869	610491	sense	Saci_0763	-0.0619002	10.6272	0.0401997	0.844341	0	-1.04384
AAY80138.1	610693	611253	antisense	Saci_0765	-0.4134	8.88395	1.77137	0.207165	0	-1.33182
AAY80141.1	612003	613289	antisense	Saci_0768	-0.648683	10.8078	5.02534	0.0439841	0	-1.56774
AAY80142.1	613286	614407	sense	Saci_0769	-0.222701	8.37168	0.346622	0.566601	0	-1.16692
AAY80146.1	615396	617717	antisense	Saci_0773	0.203822	11.6054	0.494341	0.494985	0	1.15175
AAY80152.1	621917	623179	antisense	Saci_0779	-0.0930373	8.69278	0.0794299	0.782719	0	-1.06661
AAY80155.1	624965	626617	antisense	Saci_0782	-1.10674	9.1654	9.71044	0.00860752	0	-2.15359
AAY80156.1	626583	627266	antisense	Saci_0783	-0.10918	9.09238	0.111292	0.744251	0	-1.07862
AAY80157.1	629075	630055	sense	Saci_0787	-0.247696	8.02045	0.335624	0.572739	0	-1.18731
AAY80158.1	630109	631905	sense	Saci_0788	0.21613	8.18125	0.323622	0.608129	0	1.16161
AAY80159.1	632052	632570	antisense	Saci_0789	0.0748793	8.72193	0.0395132	0.845657	0	1.05327
AAY80160.1	632560	633267	sense	Saci_0790	0.743356	8.97322	4.63073	0.0517537	0	1.67407
AAY80161.1	633321	634028	sense	Saci_0791	0.936044	10.6983	11.6869	0.00487114	0	1.91327
AAY80165.1	635480	637264	antisense	Saci_0795	-0.000509569	8.56283	1.25855e-06	0.999123	0	-1.00035
AAY80167.1	638161	639978	antisense	Saci_0797	0.284755	9.54609	0.923485	0.354925	0	1.2182
AAY80168.1	639970	641181	sense	Saci_0798	-0.305046	11.5051	1.13264	0.307497	0	-1.23546
AAY80169.1	641214	641477	sense	Saci_0799	-0.0955679	9.35324	0.0621207	0.807255	0	-1.06849
AAY80171.1	641879	643468	sense	Saci_0801	0.156397	10.1617	0.18002	0.678624	0	1.1145
AAY80172.1	643539	644225	antisense	Saci_0802	0.289284	8.53223	0.557532	0.469176	0	1.22203
AAY80173.1	644254	644706	antisense	Saci_0803	-0.0579177	10.0049	0.0437665	0.837686	0	-1.04096
AAY80174.1	644764	645141	sense	Saci_0804	-0.481825	9.80946	1.34364	0.268225	0	-1.39651
AAY80176.1	645632	646996	sense	Saci_0806	-0.155056	10.3035	0.296887	0.595503	0	-1.11346
AAY80179.1	join(649445	50152,650220..650471)	sense	Saci_0811	-0.0803757	9.70866	0.0617356	0.80784	0	-1.05729
AAY80180.1	650473	650763	sense	Saci_0813	-0.241023	10.2361	0.256145	0.621657	0	-1.18183
AAY80181.1	650808	653543	sense	Saci_0814	-0.749071	8.72368	4.72452	0.0497674	0	-1.68071
AAY80183.1	655287	655604	antisense	Saci_0816	0.364194	8.57067	0.772969	0.396016	0	1.28716
AAY80184.1	655601	656353	antisense	Saci_0817	-0.454663	9.61962	1.84338	0.198747	0	-1.37046
AAY80185.1	656317	657420	sense	Saci_0818	-0.269931	8.2971	0.501069	0.492121	0	-1.20575
AAY80191.1	660301	661065	antisense	Saci_0824	-0.345739	9.91057	1.49311	0.244453	0	-1.2708
AAY80193.1	661036	662340	sense	Saci_0825	-0.268094	8.69798	0.598363	0.453697	0	-1.20422
AAY80192.1	662339	663121	antisense	Saci_0826	-0.202084	8.53052	0.282926	0.604188	0	-1.15036
AAY80194.1	663121	664095	antisense	Saci_0827	-0.376198	9.3479	1.1264	0.308776	0	-1.29792
AAY80195.1	664088	665107	antisense	Saci_0828	-0.0946118	9.56731	0.100323	0.756711	0	-1.06778
AAY80196.1	665113	665574	antisense	Saci_0829	0.226138	10.3244	0.411415	0.532928	0	1.1697
AAY80197.1	665548	665919	sense	Saci_0830	0.25086	8.9403	0.384612	0.546373	0	1.18992
AAY80198.1	665983	666624	antisense	Saci_0831	-0.0895273	9.22752	0.085032	0.775411	0	-1.06402
AAY80199.1	666633	667883	antisense	Saci_0832	-0.492228	9.70228	2.55628	0.13501	0	-1.40662
AAY80201.1	668286	668837	antisense	Saci_0834	-0.891805	8.37551	4.0899	0.0652545	0	-1.8555
AAY80204.1	669605	670846	sense	Saci_0837	0.700269	9.23704	3.9366	0.0698277	0	1.62481
AAY80205.1	670843	673086	sense	Saci_0838	0.324931	9.99211	1.03156	0.329198	0	1.2526
AAY80206.1	673741	676887	antisense	Saci_0839	-0.546454	9.70438	3.52327	0.0842328	0	-1.46049
AAY80207.1	676892	677785	antisense	Saci_0840	-0.691928	10.4629	6.3957	0.0259218	0	-1.61544
AAY80208.1	677802	678131	sense	Saci_0841	0.0352094	10.6479	0.0113416	0.916891	0	1.02471
AAY80210.1	678974	679126	antisense	Saci_0843	-0.19252	8.39762	0.140577	0.714041	0	-1.14276
AAY80213.1	680315	681274	antisense	Saci_0846	-0.61554	8.92991	2.46085	0.141867	0	-1.53213
AAY80215.1	681646	682626	antisense	Saci_0848	-0.044653	8.68482	0.0163652	0.900258	0	-1.03144
AAY80220.1	684959	685315	sense	Saci_0853	-0.356091	8.46917	0.686314	0.423079	0	-1.27995
AAY80221.1	685342	686139	sense	Saci_0854	0.182134	9.77648	0.250044	0.625799	0	1.13456
AAY80223.1	686362	687024	antisense	Saci_0856	-0.743378	9.02253	3.77825	0.0749642	0	-1.67409
AAY80224.1	686987	687385	sense	Saci_0857	-0.454312	10.0762	2.66722	0.12755	0	-1.37013
AAY80226.1	687983	688615	sense	Saci_0859	-0.51186	8.49548	2.08343	0.173687	0	-1.42589
AAY80228.1	689035	689403	sense	Saci_0861	0.195462	8.54618	0.262922	0.61713	0	1.14509
AAY80229.1	689396	691120	sense	Saci_0862	-0.340629	9.80987	1.22868	0.288698	0	-1.26631
AAY80230.1	691161	692051	antisense	Saci_0863	-0.914542	9.50396	5.38126	0.0381439	0	-1.88497
AAY80232.1	692263	692562	antisense	Saci_0865	-0.226547	9.57315	0.431651	0.523186	0	-1.17003
AAY80233.1	692672	693607	sense	Saci_0866	0.215214	10.1976	0.561007	0.467824	0	1.16088
AAY80238.1	698592	700817	sense	Saci_0872	3.41532	11.4204	96.4737	3.30211e-07	1	10.6687
AAY80246.1	706323	707582	sense	Saci_0881	-0.395649	8.31019	0.859738	0.371506	0	-1.31553
AAY80247.1	708225	708533	antisense	Saci_0882	0.0724655	10.8427	0.0606009	0.809576	0	1.05151
AAY80249.1	710350	711231	sense	Saci_0884	-0.125479	8.86395	0.13902	0.715552	0	-1.09087
AAY80250.1	711318	712505	antisense	Saci_0885	0.811274	9.44136	3.44003	0.0875562	0	1.75476
AAY80254.1	716583	716852	sense	Saci_0891	-0.49025	8.21513	0.889646	0.363586	0	-1.40469
AAY80262.1	720852	721073	antisense	Saci_0899	0.292588	8.47469	0.485162	0.498941	0	1.22484
AAY80263.1	721095	723161	sense	Saci_0900	-0.112587	9.76437	0.13483	0.719665	0	-1.08117
AAY80266.1	724282	725529	antisense	Saci_0903	-0.258549	8.54881	0.514713	0.4864	0	-1.19627
AAY80269.1	726195	727508	sense	Saci_0906	0.0435248	8.7995	0.0149887	0.904521	0	1.03063
AAY80270.1	727509	728486	sense	Saci_0907	0.185217	8.922	0.304341	0.590976	0	1.13699
AAY80271.1	728490	728942	sense	Saci_0908	0.230621	8.23851	0.322996	0.579958	0	1.17334
AAY80272.1	728973	729584	sense	Saci_0909	-0.0374428	9.3674	0.0116047	0.915937	0	-1.02629
AAY80273.1	729607	730794	sense	Saci_0910	-0.915996	8.98094	5.95859	0.0305127	0	-1.88687
AAY80274.1	731144	732148	antisense	Saci_0911	0.514163	9.90514	1.31606	0.272951	0	1.42817
AAY80279.1	734352	735194	antisense	Saci_0916	-0.435629	10.2296	2.60508	0.131664	0	-1.3525
AAY80280.1	735191	735697	antisense	Saci_0917	-0.479707	9.43609	1.50021	0.243396	0	-1.39446
AAY80281.1	735648	736211	sense	Saci_0918	-0.0290559	9.46589	0.00625423	0.938228	0	-1.02034
AAY80282.1	736240	736674	antisense	Saci_0919	-0.0456457	8.99233	0.0120166	0.914464	0	-1.03215
AAY80283.1	736681	738261	sense	Saci_0920	0.186989	9.77489	0.347489	0.566123	0	1.13839
AAY80285.1	738801	739322	sense	Saci_0922	0.800945	10.0559	3.07341	0.104245	0	1.74224
AAY80291.1	744958	746766	antisense	Saci_0929	-0.397805	10.4508	1.60913	0.22791	0	-1.3175
AAY80292.1	746708	747511	sense	Saci_0930	0.0132943	9.46578	0.00151259	0.969596	0	1.00926
AAY80293.1	747508	748479	sense	Saci_0931	-0.07221	10.4769	0.0682559	0.798182	0	-1.05133
AAY80294.1	748556	750064	antisense	Saci_0932	0.419947	8.37917	1.03713	0.327948	0	1.33788
AAY80302.1	753048	754208	antisense	Saci_0940	-0.589985	11.4094	3.32407	0.0924564	0	-1.50523
AAY80303.1	754205	754825	antisense	Saci_0941	0.615318	9.85918	3.66278	0.0789995	0	1.5319
AAY80304.1	754815	754991	sense	Saci_0942	0.604644	10.8824	3.02623	0.106665	0	1.5206
AAY80305.1	755140	755454	antisense	Saci_0943	-0.381459	9.93936	0.813786	0.384189	0	-1.30266
AAY80306.1	755607	755834	sense	Saci_0944	-0.709766	9.25997	5.07451	0.0431168	0	-1.63554
AAY80311.1	759193	759951	sense	Saci_0949	0.285969	8.82937	0.714906	0.413836	0	1.21923
AAY80317.1	763773	764294	antisense	Saci_0955	-0.701976	9.9624	3.65144	0.07941	0	-1.62673
AAY80324.1	768747	770012	antisense	Saci_0962	-0.464375	8.57643	1.39018	0.260502	0	-1.37972
AAY80325.1	770046	771224	antisense	Saci_0963	-0.118556	8.68059	0.111942	0.743534	0	-1.08565
AAY80326.1	771269	771595	antisense	Saci_0964	-0.0511127	8.46073	0.0149059	0.904784	0	-1.03606
AAY80328.1	772370	772906	antisense	Saci_0966	0.148413	8.66674	0.215765	0.650335	0	1.10835
AAY80329.1	772889	773434	sense	Saci_0967	-0.0669848	9.5069	0.0382695	0.848072	0	-1.04753
AAY80331.1	774587	775123	antisense	Saci_0969	-0.0132579	8.89103	0.000931489	0.976138	0	-1.00923
AAY80332.1	775102	775416	antisense	Saci_0970	-0.239157	8.80932	0.415674	0.530849	0	-1.1803
AAY80333.1	775411	776532	sense	Saci_0971	0.0285738	9.55785	0.00899745	0.925946	0	1.02
AAY80335.1	777470	779095	sense	Saci_0973	-0.124529	8.55624	0.0942345	0.763955	0	-1.09015
AAY80336.1	779131	779418	sense	Saci_0974	-0.503667	9.94236	2.49043	0.139696	0	-1.41781
AAY80337.1	779415	779855	sense	Saci_0975	-0.498626	11.9602	3.21518	0.0973658	0	-1.41287
AAY80338.1	779988	781148	antisense	Saci_0976	0.139098	11.6228	0.19443	0.666844	0	1.10122
AAY80339.1	781145	782500	antisense	Saci_0977	0.792086	10.5958	5.47388	0.0367787	0	1.73158
AAY80340.1	782626	782994	sense	Saci_0979	0.190918	9.38394	0.185267	0.674271	0	1.14149
AAY80341.1	782994	783866	sense	Saci_0980	-0.207474	10.9666	0.541713	0.475415	0	-1.15466
AAY80342.1	783870	784823	sense	Saci_0981	0.529753	10.3915	3.27117	0.0948025	0	1.44368
AAY80343.1	784825	786525	sense	Saci_0982	0.625329	11.6145	4.88558	0.0465651	0	1.54256
AAY80346.1	787658	789244	antisense	Saci_0985	0.211532	10.1565	0.397423	0.539867	0	1.15792
AAY80347.1	789236	790594	sense	Saci_0986	-0.297505	12.0915	1.08294	0.317905	0	-1.22902
AAY80349.1	791134	791364	antisense	Saci_0988	0.331152	8.45939	0.85673	0.372317	0	1.25802
AAY80350.1	791354	791893	sense	Saci_0989	0.378154	9.56974	1.69787	0.216242	0	1.29968
AAY80352.1	792507	793505	antisense	Saci_0991	-0.0210814	8.54841	0.00288893	0.957992	0	-1.01472
AAY80354.1	794005	794637	sense	Saci_0994	0.372722	10.0006	1.526	0.239604	0	1.29479
AAY80355.1	794926	795777	sense	Saci_0995	-0.0419683	9.16575	0.0173239	0.897396	0	-1.02952
AAY80357.1	796555	797367	sense	Saci_0997	0.117706	8.39031	0.0846607	0.775887	0	1.08501
AAY80358.1	797448	798068	antisense	Saci_0998	0.370785	9.7767	1.10523	0.313176	0	1.29306
AAY80359.1	798077	799087	sense	Saci_0999	-0.201781	10.5015	0.545742	0.473813	0	-1.15012
AAY80366.1	808358	810472	antisense	Saci_1009	0.516699	10.3441	3.05643	0.105108	0	1.43068
AAY80369.1	811574	811897	sense	Saci_1012	0.117813	9.10906	0.132865	0.721619	0	1.08509
AAY80371.1	812885	814024	antisense	Saci_1014	-0.288018	8.0414	0.354976	0.562026	0	-1.22096
AAY80372.1	814014	815066	sense	Saci_1015	-0.324635	9.03411	1.10492	0.31324	0	-1.25235
AAY80374.1	816200	817498	antisense	Saci_1017	-0.365791	8.41993	0.964739	0.34477	0	-1.28859
AAY80375.1	817491	818750	antisense	Saci_1018	0.119725	8.99407	0.0836694	0.777164	0	1.08653
AAY80377.1	819407	821452	antisense	Saci_1020	0.679575	9.48999	3.92506	0.0701874	0	1.60167
AAY80378.1	821803	822612	antisense	Saci_1021	-0.466368	9.04433	1.60224	0.22885	0	-1.38163
AAY80381.1	824166	825059	antisense	Saci_1024	0.345821	8.65538	1.03258	0.32897	0	1.27087
AAY80382.1	825120	825740	antisense	Saci_1025	-0.0821398	8.50355	0.0339447	0.856803	0	-1.05859
AAY80384.1	826480	827391	antisense	Saci_1027	-0.224664	9.29561	0.454811	0.512435	0	-1.16851
AAY80385.1	827654	828943	antisense	Saci_1028	0.83682	8.0631	2.8958	0.113727	0	1.78611
AAY80390.1	831053	832252	sense	Saci_1033	0.250375	9.20745	0.598183	0.453763	0	1.18952
AAY80391.1	832374	833633	sense	Saci_1034	0.326556	9.41636	1.05478	0.324025	0	1.25402
AAY80392.1	833630	834988	sense	Saci_1035	0.300518	9.42588	0.656735	0.432992	0	1.23159
AAY80394.1	835874	836929	sense	Saci_1037	0.781839	8.69519	2.69332	0.12587	0	1.71932
AAY80395.1	836997	839600	sense	Saci_1038	0.994058	13.3336	6.12356	0.028675	0	1.99178
AAY80397.1	840707	841018	antisense	Saci_1040	-0.334446	8.18537	0.428169	0.524839	0	-1.26089
AAY80398.1	841049	842950	sense	Saci_1041	-0.366036	9.35602	1.45057	0.25092	0	-1.28881
AAY80401.1	844047	845417	sense	Saci_1044	-0.487303	8.21179	1.89836	0.192617	0	-1.40182
AAY80402.1	845538	846869	antisense	Saci_1045	0.944357	7.92369	2.04551	0.177365	0	1.92433
AAY80404.1	848080	848499	sense	Saci_1047	0.0405553	9.19104	0.0135945	0.909048	0	1.02851
AAY80417.1	863589	864452	sense	Saci_1060	-0.96295	8.70081	7.93308	0.0151354	0	-1.94929
AAY80420.1	867412	867948	antisense	Saci_1063	-0.523062	7.99737	1.37139	0.263583	0	-1.437
AAY80426.1	871834	872922	antisense	Saci_1069	-0.0559577	9.0733	0.0224537	0.883296	0	-1.03955
AAY80427.1	872954	873391	antisense	Saci_1070	-0.483116	8.33048	1.34105	0.268666	0	-1.39776
AAY80428.1	873384	874187	sense	Saci_1071	-0.459902	9.07948	1.13009	0.30802	0	-1.37545
AAY80434.1	878193	878696	sense	Saci_1077	-0.140874	8.33904	0.119596	0.735269	0	-1.10257
AAY80435.1	879062	880252	antisense	Saci_1078	0.195677	11.2797	0.5275	0.481144	0	1.14526
AAY80436.1	880693	881787	antisense	Saci_1079	0.473885	10.385	2.33428	0.151649	0	1.38884
AAY80439.1	884540	886057	sense	Saci_1084	-0.359861	8.31904	0.897215	0.361622	0	-1.2833
AAY80444.1	890296	891318	sense	Saci_1090	0.644749	8.22567	2.24858	0.158757	0	1.56347
AAY80446.1	891970	892830	sense	Saci_1092	0.374517	8.30483	0.719265	0.412455	0	1.29641
AAY80452.1	899296	901110	antisense	Saci_1100	-0.54562	9.2948	1.48081	0.246299	0	-1.45965
AAY80455.1	903047	904438	antisense	Saci_1103	0.253631	9.33534	0.428558	0.524653	0	1.1922
AAY80456.1	904456	905214	sense	Saci_1104	0.155294	9.48066	0.158835	0.697008	0	1.11365
AAY80460.1	908850	909971	antisense	Saci_1108	0.091634	9.60871	0.0799443	0.782037	0	1.06558
AAY80461.1	910065	912056	sense	Saci_1109	0.602507	9.87513	3.46347	0.0866045	0	1.51835
AAY80464.1	915037	915963	antisense	Saci_1112	1.50503	8.30993	12.8045	0.00361155	0	2.8383
AAY80466.1	916907	918094	antisense	Saci_1114	1.10444	8.87394	5.31916	0.039093	0	2.15016
AAY80467.1	918125	919132	sense	Saci_1115	1.12933	8.02676	4.36108	0.0580159	0	2.18758
AAY80474.1	925285	926898	sense	Saci_1122	0.269529	8.72315	0.559098	0.468566	0	1.20541
AAY80475.1	926934	928136	sense	Saci_1123	0.43542	8.80883	1.52534	0.239701	0	1.3523
AAY80477.1	929275	929751	sense	Saci_1125	-0.0331353	10.8482	0.0104258	0.920304	0	-1.02323
AAY80479.1	932292	934181	antisense	Saci_1127	0.0795105	11.2203	0.0513428	0.824435	0	1.05666
AAY80482.1	937878	938138	antisense	Saci_1130	-0.37887	8.39937	1.01843	0.332177	0	-1.30032
AAY80486.1	942578	944566	antisense	Saci_1134	-0.440033	9.27051	1.17971	0.298076	0	-1.35664
AAY80489.1	946478	948154	antisense	Saci_1137	-0.0460727	9.07838	0.0164251	0.900077	0	-1.03245
AAY80492.1	950399	951964	sense	Saci_1140	-0.198253	10.2666	0.339692	0.570453	0	-1.14731
AAY80496.1	956887	960714	antisense	Saci_1147	0.557324	10.6728	2.38854	0.147355	0	1.47154
AAY80497.1	960722	962470	antisense	Saci_1148	-0.310696	9.14721	0.708631	0.415837	0	-1.24031
AAY80502.1	966891	967697	antisense	Saci_1155	0.157619	8.69262	0.201651	0.661138	0	1.11544
AAY80503.1	967901	969586	sense	Saci_1156	1.57983	9.71298	24.9558	0.00028217	1	2.98936
AAY80504.1	969591	970697	sense	Saci_1157	0.976742	8.80472	8.06059	0.0145071	0	1.96802
AAY80507.1	972700	974583	sense	Saci_1160	0.338804	8.72729	1.06326	0.322164	0	1.26471
AAY80509.1	975799	978453	sense	Saci_1162	2.75529	9.89452	28.8953	0.000148687	1	6.75189
AAY80512.1	980292	981734	sense	Saci_1165	0.687067	10.6553	2.36148	0.149477	0	1.61001
AAY80513.1	981962	983038	antisense	Saci_1166	0.288131	9.21468	0.774831	0.395465	0	1.22106
AAY80516.1	984596	985579	sense	Saci_1169	2.59252	9.79968	11.3283	0.00537959	0	6.03151
AAY80520.1	989361	990902	sense	Saci_1173	3.25282	8.35179	45.5334	1.73649e-05	1	9.53224
AAY80524.1	992542	993294	sense	Saci_1177	1.47544	8.57771	13.5502	0.00298195	0	2.78068
AAY80525.1	993370	994284	sense	Saci_1178	3.02635	15.5944	59.1554	4.58971e-06	1	8.14745
AAY80527.1	994943	995752	antisense	Saci_1180	1.84051	8.91889	20.8678	0.000593946	1	3.58136
AAY80530.1	999934	1002837	antisense	Saci_1183	0.982291	9.70006	10.1287	0.00759483	0	1.9756
AAY80534.1	1006396	1007331	sense	Saci_1187	-0.720703	8.40422	3.54391	0.0834325	0	-1.64799
AAY80535.1	1007433	1008794	antisense	Saci_1188	0.429017	9.10063	1.98545	0.183395	0	1.34632
AAY80536.1	1008791	1009651	sense	Saci_1189	-0.136923	8.76722	0.125835	0.728749	0	-1.09956
AAY80538.1	1010188	1011282	antisense	Saci_1191	-0.264097	8.88358	0.595812	0.454639	0	-1.20088
AAY80539.1	1011279	1011623	antisense	Saci_1192	-0.337511	8.46158	0.759864	0.399933	0	-1.26357
AAY80540.1	1011620	1013611	sense	Saci_1193	-0.0719028	10.1244	0.0547727	0.818776	0	-1.0511
AAY80541.1	1013795	1013971	antisense	Saci_1194	-0.566647	9.01567	2.72347	0.123964	0	-1.48108
AAY80542.1	1013973	1014350	sense	Saci_1195	-0.750403	9.18395	4.43589	0.0561916	0	-1.68226
AAY80543.1	1014391	1015209	sense	Saci_1196	0.51996	8.39091	1.7052	0.215313	0	1.43392
AAY80545.1	1017238	1019091	sense	Saci_1198	-0.795744	8.80756	5.34711	0.0386625	0	-1.73597
AAY80546.1	1019088	1020341	sense	Saci_1199	0.134269	9.58727	0.187564	0.672389	0	1.09754
AAY80548.1	1021713	1023413	antisense	Saci_1201	0.277517	8.28734	0.481897	0.500362	0	1.21211
AAY80549.1	1023450	1024052	antisense	Saci_1202	-0.331588	8.36594	0.907016	0.359101	0	-1.2584
AAY80550.1	1024057	1025676	sense	Saci_1203	0.140895	12.0368	0.231231	0.638984	0	1.10259
AAY80555.1	1027923	1029005	sense	Saci_1209	-0.173054	8.93631	0.206195	0.657611	0	-1.12744
AAY80556.1	1029065	1029685	antisense	Saci_1210	-0.113424	8.62962	0.111118	0.744444	0	-1.08179
AAY80557.1	1029690	1030832	antisense	Saci_1211	0.256842	9.96742	0.724376	0.410845	0	1.19486
AAY80559.1	1031062	1032318	sense	Saci_1213	-0.677143	8.17508	2.4625	0.141745	0	-1.59897
AAY80560.1	1032302	1034848	sense	Saci_1214	-0.000880778	10.5803	8.93455e-06	0.997663	0	-1.00061
AAY80562.1	1036327	1036800	antisense	Saci_1216	-1.43069	8.40301	14.199	0.00253638	0	-2.69575
AAY80563.1	1036824	1037123	sense	Saci_1217	-1.89083	8.05121	16.557	0.0014576	0	-3.70848
AAY80564.1	1037393	1037770	antisense	Saci_1218	-0.534945	8.99322	2.18174	0.164596	0	-1.44889
AAY80565.1	1037782	1038165	sense	Saci_1219	-0.602192	9.94667	2.50006	0.138999	0	-1.51802
AAY80569.1	1041456	1041827	antisense	Saci_1223	-0.131103	11.7156	0.152394	0.702881	0	-1.09513
AAY80570.1	1041824	1042063	sense	Saci_1224	-0.634056	11.9642	1.89652	0.192818	0	-1.55192
AAY80574.1	1044560	1045915	sense	Saci_1228	-0.277569	10.3936	0.908935	0.358611	0	-1.21215
AAY80575.1	1045922	1046425	sense	Saci_1229	-0.100646	9.31129	0.103983	0.752473	0	-1.07225
AAY80583.1	1053504	1053824	antisense	Saci_1237	0.504948	10.51	2.76865	0.121173	0	1.41907
AAY80584.1	1053870	1054493	sense	Saci_1238	0.817614	8.1663	3.3555	0.0910956	0	1.76249
AAY80586.1	1055391	1056674	sense	Saci_1240	0.251129	8.81429	0.36197	0.558253	0	1.19014
AAY80594.1	1062400	1062597	antisense	Saci_1248	-0.454144	8.32976	1.18047	0.297928	0	-1.36997
AAY80595.1	1062587	1063921	sense	Saci_1249	-0.146348	9.31002	0.23632	0.635354	0	-1.10676
AAY80596.1	1063958	1065688	antisense	Saci_1250	0.009125	8.35804	0.0005244	0.982095	0	1.00635
AAY80601.1	1068374	1068949	antisense	Saci_1255	0.216296	8.45257	0.131416	0.723072	0	1.16175
AAY80604.1	1071421	1072116	sense	Saci_1259	-0.0813751	10.0161	0.0748983	0.788839	0	-1.05803
AAY80606.1	1072839	1074497	sense	Saci_1261	-0.199364	10.4801	0.473499	0.50405	0	-1.14819
AAY80609.1	1076212	1077225	antisense	Saci_1265	0.427946	10.9127	1.98299	0.183648	0	1.34532
AAY80610.1	1077291	1078061	antisense	Saci_1266	0.676598	9.69949	5.28512	0.0396252	0	1.59837
AAY80611.1	1078027	1079067	sense	Saci_1267	0.401594	8.88727	0.88315	0.365285	0	1.32097
AAY80614.1	1081580	1082224	sense	Saci_1271	-1.0808	10.2014	11.4655	0.00517799	0	-2.1152
AAY80615.1	1082226	1083056	sense	Saci_1272	-0.920474	11.8607	7.51027	0.0174603	0	-1.89274
AAY80616.1	1083596	1085860	antisense	Saci_1274	0.249404	11.3165	0.659566	0.432027	0	1.18872
AAY80617.1	1086016	1086807	sense	Saci_1275	-0.372696	9.53687	1.35417	0.266452	0	-1.29477
AAY80619.1	1087006	1087293	sense	Saci_1277	0.0118993	8.9451	0.000772967	0.978262	0	1.00828
AAY80631.1	1095657	1096265	antisense	Saci_1289	0.0525248	9.93037	0.0282143	0.869314	0	1.03708
AAY80632.1	1096249	1096458	sense	Saci_1290	0.370658	10.1382	1.27515	0.280172	0	1.29294
AAY80633.1	1096722	1098872	sense	Saci_1292	-0.510395	8.93701	0.955188	0.347083	0	-1.42444
AAY80641.1	1109624	1110925	sense	Saci_1302	1.0778	9.1134	7.9449	0.0150758	0	2.11081
AAY80642.1	1111101	1112507	sense	Saci_1304	-3.56752	9.91729	23.9654	0.000335183	-1	-11.8558
AAY80645.1	1113548	1113727	sense	Saci_1307	0.571051	8.29668	1.74464	0.210407	0	1.48561
AAY80648.1	1115675	1117009	sense	Saci_1310	-0.0418379	9.8394	0.0203528	0.888848	0	-1.02942
AAY80649.1	1117011	1117406	sense	Saci_1311	-0.24265	10.953	0.47619	0.502863	0	-1.18316
AAY80650.1	1117749	1118909	sense	Saci_1314	0.373778	9.34927	1.39019	0.260499	0	1.29574
AAY80651.1	1118906	1120504	sense	Saci_1315	-0.368115	9.56528	0.867534	0.369417	0	-1.29067
AAY80653.1	1121472	1122920	sense	Saci_1317	0.489945	10.004	2.05407	0.176526	0	1.40439
AAY80655.1	1123338	1126142	antisense	Saci_1320	0.484326	10.2104	2.18814	0.164025	0	1.39893
AAY80656.1	1126245	1126517	antisense	Saci_1321	-0.210251	8.47637	0.286509	0.601933	0	-1.15689
AAY80657.1	1130260	1130553	antisense	Saci_1322	0.184481	12.2262	0.109033	0.746759	0	1.13641
AAY80658.1	1130638	1130964	antisense	Saci_1323	-0.519554	8.97825	2.60238	0.131846	0	-1.43351
AAY80659.1	1130939	1131214	sense	Saci_1324	-0.529151	8.40119	1.78962	0.204988	0	-1.44308
AAY80661.1	1131771	1133174	sense	Saci_1326	0.538991	8.34576	1.78165	0.205935	0	1.45296
AAY80665.1	1134394	1135824	antisense	Saci_1330	-0.460979	9.32354	2.42793	0.144333	0	-1.37648
AAY80666.1	1135870	1136946	antisense	Saci_1331	0.122987	10.2414	0.177315	0.680897	0	1.08899
AAY80671.1	1139988	1140488	antisense	Saci_1336	-0.403897	8.6118	1.41045	0.25723	0	-1.32308
AAY80673.1	1140735	1141796	sense	Saci_1338	-0.0974218	8.77757	0.0916085	0.767159	0	-1.06986
AAY80674.1	1141768	1142709	sense	Saci_1339	-0.146224	11.3655	0.255322	0.622213	0	-1.10667
AAY80675.1	1142977	1143249	antisense	Saci_1340	-0.569164	8.65658	1.9157	0.190734	0	-1.48366
AAY80676.1	1143246	1144121	antisense	Saci_1341	-0.759118	9.36537	4.02698	0.0670864	0	-1.69246
AAY80677.1	1144143	1144559	antisense	Saci_1342	0.0148977	12.1592	0.00186791	0.966215	0	1.01038
AAY80678.1	1144536	1145684	sense	Saci_1343	-0.327239	10.1829	1.16557	0.300864	0	-1.25461
AAY80679.1	1145671	1146588	sense	Saci_1344	0.442776	8.53031	1.33412	0.269844	0	1.35922
AAY80681.1	1147005	1147700	sense	Saci_1346	-0.624958	8.71215	2.41526	0.145297	0	-1.54217
AAY80682.1	1147701	1148939	sense	Saci_1347	-0.00439562	11.324	0.000205589	0.988788	0	-1.00305
AAY80684.1	1149196	1150536	antisense	Saci_1349	-0.412579	8.99093	1.22726	0.288965	0	-1.33106
AAY80685.1	1150490	1152418	antisense	Saci_1350	-0.244038	9.91888	0.567167	0.465444	0	-1.1843
AAY80686.1	1152471	1153529	antisense	Saci_1351	-0.326864	9.11294	1.13973	0.306052	0	-1.25428
AAY80687.1	1153491	1153889	sense	Saci_1352	-0.297938	9.55248	0.849405	0.374303	0	-1.22939
AAY80688.1	1153948	1156461	sense	Saci_1353	1.36459	12.5087	20.0973	0.000690773	1	2.57504
AAY80690.1	1157411	1158658	antisense	Saci_1355	-0.178812	9.63529	0.372829	0.552493	0	-1.13195
AAY80691.1	1158645	1159676	antisense	Saci_1356	0.427281	10.2764	1.60115	0.228999	0	1.3447
AAY80692.1	1159673	1160080	antisense	Saci_1357	-0.333042	9.1424	0.965908	0.344489	0	-1.25967
AAY80693.1	1160073	1161374	sense	Saci_1358	-0.220161	10.3521	0.688573	0.422336	0	-1.16486
AAY80694.1	1161400	1162635	sense	Saci_1359	-0.423043	8.90373	1.91478	0.190833	0	-1.34075
AAY80696.1	1163038	1164132	sense	Saci_1361	-0.645971	8.82134	2.88749	0.114196	0	-1.56479
AAY80697.1	1164132	1165178	sense	Saci_1362	-0.653781	10.1744	3.9709	0.0687716	0	-1.57329
AAY80698.1	1165329	1165721	sense	Saci_1363	0.0639555	11.6676	0.0255713	0.875527	0	1.04533
AAY80700.1	1167095	1167616	antisense	Saci_1366	0.253324	8.56684	0.642966	0.437734	0	1.19195
AAY80702.1	1168374	1169306	antisense	Saci_1368	0.326953	9.52011	0.957002	0.346642	0	1.25436
AAY80703.1	1169308	1170423	antisense	Saci_1369	-0.0661724	8.66912	0.0258232	0.874921	0	-1.04694
AAY80705.1	1170732	1172738	antisense	Saci_1371	0.231294	8.99967	0.533348	0.478772	0	1.17389
AAY80706.1	1172794	1173918	sense	Saci_1372	0.31155	10.7269	0.949502	0.348471	0	1.24104
AAY80707.1	1173921	1174706	sense	Saci_1373	0.0854202	10.0131	0.078447	0.78403	0	1.061
AAY80708.1	1174724	1175440	sense	Saci_1374	-0.0695567	10.2834	0.062663	0.806434	0	-1.04939
AAY80710.1	1175851	1177101	sense	Saci_1377	-0.300761	9.67251	0.760822	0.399644	0	-1.23179
AAY80712.1	1177444	1177761	antisense	Saci_1379	-0.226751	8.62658	0.429358	0.524273	0	-1.1702
AAY80714.1	1178153	1179670	sense	Saci_1381	-0.11973	9.42173	0.156542	0.699083	0	-1.08653
AAY80715.1	1179672	1181015	sense	Saci_1382	-0.274962	8.4666	0.54429	0.474389	0	-1.20996
AAY80716.1	1181056	1182111	antisense	Saci_1383	-0.519777	8.60433	2.27045	0.156904	0	-1.43373
AAY80720.1	1183734	1184735	antisense	Saci_1387	-0.291423	8.89299	0.676899	0.426194	0	-1.22385
AAY80721.1	1184762	1185508	antisense	Saci_1388	-0.117578	9.56463	0.138589	0.715972	0	-1.08491
AAY80722.1	1185579	1187018	antisense	Saci_1389	1.48542	11.9553	15.21	0.00198769	0	2.8
AAY80723.1	1187019	1188188	antisense	Saci_1390	0.210414	9.19848	0.404413	0.536379	0	1.15702
AAY80725.1	1188647	1189630	antisense	Saci_1393	-0.614322	9.16729	2.70047	0.125415	0	-1.53084
AAY80726.1	1190366	1192222	sense	Saci_1396	-0.312547	8.85217	0.388611	0.544326	0	-1.2419
AAY80728.1	1192559	1192849	antisense	Saci_1398	-0.293148	9.2683	0.561993	0.467442	0	-1.22531
AAY80729.1	1192841	1193155	sense	Saci_1399	0.0576025	9.55156	0.026185	0.874056	0	1.04073
AAY80730.1	1193291	1193635	antisense	Saci_1400	0.241148	8.13822	0.392719	0.542238	0	1.18193
AAY80731.1	1193673	1195349	sense	Saci_1401	0.313555	13.8708	0.761352	0.399485	0	1.24277
AAY80733.1	1196140	1196961	sense	Saci_1403	-0.522349	8.75979	2.15154	0.167323	0	-1.43629
AAY80734.1	1197002	1197334	sense	Saci_1404	-0.140541	8.21252	0.118491	0.736444	0	-1.10232
AAY80741.1	1202820	1203872	sense	Saci_1411	0.694758	10.3579	3.78269	0.0748141	0	1.61861
AAY80742.1	1203857	1205200	sense	Saci_1412	1.10279	9.76937	5.76272	0.032879	0	2.14769
AAY80743.1	1205197	1206375	sense	Saci_1413	0.871267	10.4196	5.35249	0.0385801	0	1.82927
AAY80744.1	1206477	1207928	antisense	Saci_1414	-0.598083	8.39434	2.56665	0.134291	0	-1.5137
AAY80746.1	1208272	1208931	antisense	Saci_1416	0.108026	12.6165	0.116995	0.738043	0	1.07775
AAY80747.1	1208995	1211373	antisense	Saci_1417	-0.543818	11.2423	4.00511	0.0677375	0	-1.45783
AAY80749.1	1211613	1212689	sense	Saci_1419	0.228998	9.59111	0.497883	0.493474	0	1.17202
AAY80751.1	1213114	1214388	antisense	Saci_1421	-0.0299262	9.7205	0.0112534	0.917214	0	-1.02096
AAY80758.1	1219373	1220575	antisense	Saci_1428	-0.194048	9.43931	0.376614	0.550512	0	-1.14397
AAY80759.1	1220593	1223088	sense	Saci_1430	0.17693	10.2972	0.379654	0.548932	0	1.13048
AAY80773.1	1238806	1239951	antisense	Saci_1449	-0.454076	8.53144	1.36117	0.26528	0	-1.3699
AAY80776.1	1241676	1244399	sense	Saci_1455	-0.023719	10.0761	0.00572555	0.940891	0	-1.01658
AAY80777.1	1244440	1244757	sense	Saci_1456	0.527721	10.4248	3.02943	0.106499	0	1.44165
AAY80778.1	1244799	1245806	sense	Saci_1457	0.0707607	10.6846	0.0499647	0.826765	0	1.05027
AAY80779.1	1245803	1246339	sense	Saci_1458	0.361251	9.37519	1.01631	0.332662	0	1.28454
AAY80780.1	1246465	1246977	sense	Saci_1459	0.127993	10.2048	0.189172	0.67108	0	1.09277
AAY80783.1	1247670	1248296	sense	Saci_1462	0.114464	8.59607	0.0563297	0.81627	0	1.08257
AAY80784.1	1248776	1249216	sense	Saci_1463	-0.380059	10.3265	1.34006	0.268832	0	-1.30139
AAY80786.1	1249484	1250155	sense	Saci_1465	-0.405272	8.85713	0.965882	0.344495	0	-1.32434
AAY80787.1	1250152	1250541	sense	Saci_1466	0.0718384	9.81734	0.0396589	0.845377	0	1.05106
AAY80789.1	1250698	1250988	sense	Saci_1468	-0.260094	9.42032	0.554724	0.470274	0	-1.19756
AAY80790.1	1251058	1251522	sense	Saci_1469	-0.0719149	10.603	0.0399226	0.844871	0	-1.05111
AAY80791.1	1251589	1252761	antisense	Saci_1470	0.433237	9.41693	1.56171	0.234486	0	1.35026
AAY80792.1	1252751	1253803	sense	Saci_1471	-0.474074	10.0808	2.69771	0.12559	0	-1.38903
AAY80793.1	1253865	1254854	sense	Saci_1472	-0.747944	8.58501	4.66226	0.0510754	0	-1.6794
AAY80796.1	1255572	1256459	antisense	Saci_1475	0.671828	9.83738	5.29161	0.0395231	0	1.59309
AAY80800.1	1257537	1258478	antisense	Saci_1479	-0.855943	8.43584	5.74317	0.0331269	0	-1.80994
AAY80801.1	1258456	1259553	antisense	Saci_1480	-0.809289	8.80525	6.22262	0.0276345	0	-1.75235
AAY80802.1	1259620	1260249	antisense	Saci_1481	0.758663	9.77192	6.67689	0.0233992	0	1.69192
AAY80803.1	1260273	1261175	antisense	Saci_1482	0.0313782	8.26677	0.0054326	0.94242	0	1.02199
AAY80804.1	1261179	1262600	sense	Saci_1483	1.05534	9.55559	6.83338	0.0221213	0	2.07821
AAY80810.1	1266365	1267336	antisense	Saci_1489	-0.443905	9.65658	2.07258	0.17473	0	-1.36028
AAY80811.1	1267333	1268196	sense	Saci_1490	-0.272652	8.56737	0.675252	0.426743	0	-1.20803
AAY80814.1	1270248	1272275	antisense	Saci_1493	-0.0592647	8.80788	0.0355117	0.853576	0	-1.04193
AAY80815.1	1272319	1273728	antisense	Saci_1494	0.756304	8.63371	3.1248	0.101685	0	1.68916
AAY80817.1	1275200	1275631	antisense	Saci_1496	0.64742	10.5107	3.47676	0.0860702	0	1.56636
AAY80821.1	1278857	1281487	antisense	Saci_1500	0.0872163	9.77306	0.0798329	0.782184	0	1.06232
AAY80823.1	1281727	1282629	sense	Saci_1502	-0.185265	8.53275	0.329502	0.576216	0	-1.13703
AAY80824.1	1282669	1283355	sense	Saci_1503	0.149734	8.36449	0.163917	0.692472	0	1.10936
AAY80825.1	1283410	1283802	antisense	Saci_1504	0.136664	10.2983	0.19536	0.666102	0	1.09936
AAY80826.1	1283789	1284115	sense	Saci_1505	0.583088	9.99677	1.77769	0.206408	0	1.49805
AAY80827.1	1284170	1285051	antisense	Saci_1506	0.0491417	9.337	0.0184509	0.894132	0	1.03465
AAY80828.1	1285035	1286234	sense	Saci_1507	0.213482	10.9987	0.576549	0.461858	0	1.15948
AAY80830.1	1287829	1289457	sense	Saci_1510	-0.449764	9.53687	0.869739	0.368829	0	-1.36582
AAY80831.1	1289460	1290857	sense	Saci_1511	-0.199622	9.66976	0.16804	0.688853	0	-1.1484
AAY80834.1	1292540	1293676	antisense	Saci_1514	0.046608	11.8386	0.024686	0.877681	0	1.03283
AAY80838.1	1295956	1297659	antisense	Saci_1519	0.170986	9.59006	0.282849	0.604237	0	1.12583
AAY80839.1	1297720	1298100	antisense	Saci_1520	0.189728	10.9025	0.271728	0.611357	0	1.14055
AAY80840.1	1298708	1300150	antisense	Saci_1521	-0.962051	8.77147	7.84932	0.0155655	0	-1.94808
AAY80851.1	1311882	1314512	antisense	Saci_1537	0.00470346	9.6753	0.000170208	0.989798	0	1.00327
AAY80852.1	1314559	1315002	sense	Saci_1538	-0.443202	9.41678	1.80338	0.203366	0	-1.35962
AAY80853.1	1314999	1315493	sense	Saci_1539	-0.143122	8.99812	0.159652	0.696273	0	-1.10429
AAY80857.1	1317411	1319126	antisense	Saci_1544	-0.131774	9.94208	0.198497	0.663615	0	-1.09564
AAY80858.1	1319118	1321205	sense	Saci_1545	-0.177451	11.5921	0.296228	0.595908	0	-1.13088
AAY80860.1	1321601	1322179	antisense	Saci_1547	-0.373904	9.06108	0.506938	0.489646	0	-1.29585
AAY80861.1	1322182	1323960	antisense	Saci_1548	-0.0445802	11.3691	0.0249613	0.877007	0	-1.03138
AAY80862.1	1324005	1325363	antisense	Saci_1549	0.35903	10.793	1.21649	0.290995	0	1.28256
AAY80865.1	1326169	1326474	antisense	Saci_1552	-0.284463	11.264	1.02461	0.330771	0	-1.21796
AAY80866.1	1326536	1327987	antisense	Saci_1553	0.292523	10.1723	0.821139	0.382116	0	1.22478
AAY80867.1	1328024	1328311	antisense	Saci_1554	-0.137637	9.48234	0.155578	0.699959	0	-1.1001
AAY80868.1	1328343	1329353	antisense	Saci_1555	-0.254594	10.0607	0.567911	0.465158	0	-1.193
AAY80869.1	1329355	1329957	antisense	Saci_1556	-0.0709783	9.49048	0.0514359	0.824279	0	-1.05043
AAY80870.1	1330004	1331536	antisense	Saci_1557	0.228516	9.54536	0.530342	0.479989	0	1.17163
AAY80872.1	1331979	1332977	sense	Saci_1559	-0.487434	9.51017	1.60436	0.22856	0	-1.40195
AAY80874.1	1333331	1335049	sense	Saci_1561	-1.08343	9.85494	9.68798	0.00866623	0	-2.11907
AAY80877.1	1336547	1337497	antisense	Saci_1564	-0.805087	8.21535	2.74906	0.122373	0	-1.74725
AAY80880.1	1338528	1339409	sense	Saci_1567	0.501855	8.2009	0.696051	0.419895	0	1.41603
AAY80881.1	1339460	1339828	sense	Saci_1568	1.14906	9.52146	6.28007	0.0270516	0	2.21769
AAY80883.1	1340336	1341298	antisense	Saci_1570	-0.729619	8.76427	4.00859	0.0676334	0	-1.6582
AAY80884.1	1341274	1341807	sense	Saci_1571	-0.359975	8.48118	0.739	0.406293	0	-1.2834
AAY80885.1	1342039	1344720	antisense	Saci_1572	-0.137581	10.5033	0.248428	0.626907	0	-1.10006
AAY80887.1	1345342	1346424	antisense	Saci_1574	-0.0522206	9.8746	0.0325446	0.859752	0	-1.03686
AAY80896.1	1351726	1352130	antisense	Saci_1583	0.1426	9.3333	0.175059	0.682809	0	1.10389
AAY80897.1	1352156	1353532	antisense	Saci_1584	-0.269902	9.76794	0.905289	0.359544	0	-1.20573
AAY80898.1	1353522	1354991	sense	Saci_1585	-0.073674	11.5726	0.0684105	0.797959	0	-1.05239
AAY80899.1	1355088	1355330	sense	Saci_1586	1.08754	9.1988	6.83513	0.0221074	0	2.12512
AAY80900.1	1355464	1355763	sense	Saci_1587	0.512057	8.49573	0.835301	0.378171	0	1.42608
AAY80909.1	1360664	1361563	sense	Saci_1596	-0.186019	8.651	0.182158	0.676841	0	-1.13762
AAY80913.1	1363489	1364499	sense	Saci_1600	-0.153878	8.36547	0.220374	0.646901	0	-1.11256
AAY80916.1	1365681	1366313	antisense	Saci_1603	-0.164692	8.35331	0.191674	0.669055	0	-1.12093
AAY80920.1	1368285	1368992	antisense	Saci_1607	-0.170095	8.7529	0.138103	0.716446	0	-1.12513
AAY80922.1	1369918	1372050	antisense	Saci_1610	0.612127	8.65731	2.52481	0.137225	0	1.52851
AAY80927.1	1377054	1377500	antisense	Saci_1615	0.0941055	10.2981	0.0801015	0.781829	0	1.0674
AAY80929.1	1377839	1379014	antisense	Saci_1617	-0.237457	8.85025	0.42444	0.526619	0	-1.17891
AAY80930.1	1379015	1380358	antisense	Saci_1618	0.537949	8.7061	1.51811	0.240757	0	1.45191
AAY80932.1	1381447	1384605	antisense	Saci_1620	0.256252	10.332	0.557242	0.469289	0	1.19437
AAY80933.1	1384602	1385450	antisense	Saci_1621	-0.264519	8.85342	0.631121	0.441882	0	-1.20124
AAY80940.1	1389018	1389506	antisense	Saci_1629	0.19597	8.26311	0.216602	0.649708	0	1.14549
AAY80943.1	1390290	1391345	antisense	Saci_1632	-0.341225	8.25198	0.963217	0.352216	0	-1.26683
AAY80944.1	1391348	1392121	sense	Saci_1633	-0.664383	8.66142	4.44745	0.055916	0	-1.58489
AAY80946.1	1392830	1393687	antisense	Saci_1635	1.23025	9.53998	12.8247	0.00359256	0	2.34608
AAY80951.1	1398202	1398630	antisense	Saci_1640	-0.551712	10.2001	3.97193	0.0687402	0	-1.46582
AAY80952.1	1398616	1399308	sense	Saci_1641	-0.61605	9.29222	3.45863	0.0868	0	-1.53267
AAY80954.1	1400559	1401074	antisense	Saci_1644	0.101266	9.33311	0.109447	0.746297	0	1.07271
AAY80955.1	1401092	1402240	antisense	Saci_1645	-0.36762	8.58588	0.980095	0.341099	0	-1.29022
AAY80956.1	1402260	1403324	sense	Saci_1646	-0.316294	8.64038	0.88927	0.363684	0	-1.24513
AAY80958.1	1405056	1406381	sense	Saci_1648	0.073263	8.58885	0.0495065	0.827547	0	1.05209
AAY80965.1	1409903	1410424	antisense	Saci_1655	0.0196757	8.54228	0.0034385	0.954174	0	1.01373
AAY80966.1	1410429	1411865	sense	Saci_1656	0.496547	8.31444	1.61981	0.226462	0	1.41083
AAY80968.1	1413342	1414172	antisense	Saci_1658	-0.181109	9.74677	0.308282	0.588612	0	-1.13376
AAY80971.1	1415113	1416585	sense	Saci_1661	-0.131393	9.14665	0.143263	0.711458	0	-1.09535
AAY80972.1	1416680	1420138	antisense	Saci_1662	-0.593409	8.23867	1.31719	0.272756	0	-1.50881
AAY80974.1	1420769	1422247	antisense	Saci_1664	-0.19217	9.94922	0.330042	0.575907	0	-1.14248
AAY80975.1	1422278	1422658	sense	Saci_1665	-0.457359	11.8419	2.28209	0.155929	0	-1.37303
AAY80978.1	1424856	1426610	sense	Saci_1668	-1.2746	10.1873	6.90936	0.0215306	0	-2.41932
AAY80981.1	1429175	1430254	antisense	Saci_1671	0.142071	8.54454	0.140702	0.713921	0	1.10349
AAY80988.1	1435511	1436146	antisense	Saci_1678	-0.392664	9.34383	1.3796	0.262231	0	-1.31282
AAY80989.1	1436333	1438090	antisense	Saci_1679	0.1792	9.24573	0.17284	0.684703	0	1.13226
AAY80990.1	1438539	1439069	antisense	Saci_1680	-0.52244	10.4955	3.10476	0.102673	0	-1.43638
AAY80991.1	1439075	1440871	antisense	Saci_1681	-0.432669	11.6714	1.60737	0.228149	0	-1.34973
AAY80993.1	1441593	1442975	antisense	Saci_1683	-0.689487	9.91432	4.10418	0.0648471	0	-1.61271
AAY80998.1	1448374	1449369	sense	Saci_1690	0.662204	9.76799	4.44027	0.0560869	0	1.5825
AAY81002.1	1452064	1453305	antisense	Saci_1694	0.35359	9.6287	1.51576	0.241101	0	1.27774
AAY81005.1	1456391	1457242	sense	Saci_1699	0.0166848	8.33564	0.00186659	0.966227	0	1.01163
AAY81007.1	1459196	1460647	sense	Saci_1701	0.873967	10.1175	2.93899	0.111326	0	1.8327
AAY81008.1	1460943	1461908	sense	Saci_1702	-0.282978	8.4625	0.682368	0.42438	0	-1.2167
AAY81009.1	1462212	1463306	antisense	Saci_1703	0.00828361	8.27586	0.000365069	0.98506	0	1.00576
AAY81017.1	1469148	1470911	sense	Saci_1711	-0.419124	8.1821	0.930923	0.353062	0	-1.33711
AAY81020.1	1473212	1474204	sense	Saci_1714	-0.906728	8.90042	1.74894	0.209881	0	-1.87479
AAY81021.1	1474337	1476022	sense	Saci_1715	-0.20726	9.75978	0.46876	0.506153	0	-1.15449
AAY81024.1	1477513	1478295	antisense	Saci_1718	0.352164	9.53087	1.38117	0.261973	0	1.27647
AAY81032.1	1484925	1485914	sense	Saci_1726	-0.810319	8.57831	5.17743	0.0413667	0	-1.7536
AAY81033.1	1486105	1486923	sense	Saci_1727	-0.350415	8.1104	0.915499	0.356941	0	-1.27493
AAY81034.1	1487018	1488148	antisense	Saci_1728	-0.756587	9.26738	3.3647	0.0907024	0	-1.68949
AAY81037.1	1489298	1490629	sense	Saci_1731	1.94419	9.04488	26.4958	0.0002179	1	3.84822
AAY81043.1	1495048	1496616	sense	Saci_1737	-0.33526	8.4878	0.440815	0.518883	0	-1.2616
AAY81044.1	1496792	1498198	sense	Saci_1738	-0.393785	9.19752	0.781907	0.393379	0	-1.31384
AAY81045.1	1498316	1499134	sense	Saci_1739	-0.298621	8.75237	0.773486	0.395863	0	-1.22997
AAY81048.1	1500431	1502524	antisense	Saci_1742	0.0597057	10.4564	0.0278472	0.870159	0	1.04225
AAY81049.1	1502802	1504274	sense	Saci_1743	0.361722	8.3406	0.792877	0.390179	0	1.28496
AAY81055.1	1508754	1509674	sense	Saci_1749	-0.0823159	10.9806	0.0779552	0.78469	0	-1.05872
AAY81063.1	1515030	1516331	antisense	Saci_1757	-0.547897	8.31484	2.15906	0.166638	0	-1.46195
AAY81066.1	1518164	1520461	sense	Saci_1760	0.627999	12.414	2.58675	0.132909	0	1.54542
AAY81067.1	1520778	1521965	sense	Saci_1761	0.445829	8.42581	1.01492	0.332979	0	1.3621
AAY81068.1	1522360	1523418	antisense	Saci_1762	0.0252881	9.47155	0.00554737	0.941816	0	1.01768
AAY81069.1	1523415	1524842	antisense	Saci_1763	0.141931	9.25071	0.21023	0.654519	0	1.10338
AAY81070.1	1524845	1525831	antisense	Saci_1764	0.192755	9.15575	0.38989	0.543674	0	1.14294
AAY81071.1	1525828	1526769	antisense	Saci_1765	0.607282	8.95366	1.98566	0.183374	0	1.52339
AAY81073.1	1527497	1528420	antisense	Saci_1767	-0.255399	8.78545	0.471082	0.505121	0	-1.19367
AAY81084.1	1541809	1543482	antisense	Saci_1778	0.831615	8.43314	5.19746	0.0410361	0	1.77968
AAY81090.1	1549248	1550798	antisense	Saci_1784	-0.659999	10.3449	4.48625	0.0550022	0	-1.58008
AAY81094.1	1553564	1555882	antisense	Saci_1788	0.668872	8.30174	2.24098	0.159408	0	1.58983
AAY81097.1	1557834	1558100	sense	Saci_1791	0.292122	8.3406	0.478713	0.501755	0	1.22444
AAY81098.1	1558520	1559434	antisense	Saci_1792	-0.59597	8.90651	1.9272	0.189499	0	-1.51149
AAY81107.1	1567823	1568215	sense	Saci_1801	-1.17287	9.90659	6.52586	0.0247161	0	-2.25459
AAY81109.1	1570415	1571125	antisense	Saci_1803	-0.856135	10.3269	6.10537	0.028871	0	-1.81018
AAY81114.1	1575279	1576562	sense	Saci_1808	-0.13876	9.07578	0.186649	0.673137	0	-1.10096
AAY81128.1	1589697	1590029	antisense	Saci_1822	1.42334	8.23426	4.20292	0.0621126	0	2.68205
AAY81129.1	1590068	1590493	sense	Saci_1823	1.82381	9.2124	7.85475	0.0155372	0	3.54014
AAY81130.1	1590621	1591208	antisense	Saci_1824	-0.236422	8.07062	0.270372	0.612238	0	-1.17807
AAY81131.1	1591473	1591985	antisense	Saci_1825	-0.498938	8.68805	1.66126	0.220958	0	-1.41317
AAY81140.1	1598965	1599327	sense	Saci_1834	0.933957	8.02605	1.59878	0.229323	0	1.91051
AAY81141.1	1599696	1600976	antisense	Saci_1835	0.436957	8.48716	0.593536	0.455482	0	1.35375
AAY81142.1	1600977	1602209	antisense	Saci_1836	0.577538	9.57149	3.30473	0.0933058	0	1.4923
AAY81148.1	1610285	1611094	antisense	Saci_1842	0.143335	8.67849	0.169404	0.687666	0	1.10446
AAY81154.1	1617462	1618676	sense	Saci_1848	1.33236	8.77608	12.2612	0.00416906	0	2.51814
AAY81161.1	1628143	1629138	antisense	Saci_1855	-1.44059	8.06279	12.0317	0.00443445	0	-2.71432
AAY81162.1	1629734	1630903	antisense	Saci_1856	-0.193845	8.48087	0.252348	0.624228	0	-1.14381
AAY81163.1	1631234	1632679	sense	Saci_1857	-0.0284807	8.21152	0.00609404	0.963505	0	-1.01994
AAY81172.1	1642858	1643517	sense	Saci_1866	-1.56289	8.88848	14.9773	0.00210057	0	-2.95445
AAY81173.1	1644024	1644833	sense	Saci_1867	-0.55339	8.25816	1.8779	0.194869	0	-1.46753
AAY81179.1	1662558	1663613	sense	Saci_1874	0.280063	9.05546	0.363665	0.557346	0	1.21425
AAY81180.1	1663610	1666198	sense	Saci_1875	0.755408	9.43647	3.79471	0.0744094	0	1.68811
AAY81196.1	1687155	1688339	antisense	Saci_1893	0.359435	8.9557	0.98771	0.339299	0	1.28292
AAY81202.1	1690424	1693081	sense	Saci_1899	-0.527056	8.40581	2.2975	0.15465	0	-1.44099
AAY81207.1	1700297	1701406	sense	Saci_1904	-0.105049	9.03903	0.109949	0.745739	0	-1.07553
AAY81222.1	1722488	1724938	antisense	Saci_1919	0.590256	8.85846	2.97904	0.109156	0	1.50551
AAY81223.1	1725044	1727395	sense	Saci_1920	-0.199133	9.41541	0.378339	0.549614	0	-1.14801
AAY81225.1	1731075	1732388	antisense	Saci_1922	-0.430202	8.62431	1.61325	0.227349	0	-1.34742
AAY81238.1	1746190	1747839	sense	Saci_1935	0.0978192	8.5437	0.0845357	0.776048	0	1.07015
AAY81239.1	1747993	1748289	antisense	Saci_1936	0.858658	8.84364	6.50829	0.0248749	0	1.81335
AAY81240.1	1748267	1748662	antisense	Saci_1937	0.739309	8.31558	2.07296	0.174693	0	1.66938
AAY81246.1	1755149	1756606	sense	Saci_1943	0.986809	9.21689	10.523	0.0067656	0	1.9818
AAY81247.1	1756984	1757544	sense	Saci_1944	-0.459079	11.9127	1.02226	0.331305	0	-1.37466
AAY81251.1	1760591	1761829	sense	Saci_1948	1.16206	9.28108	13.0986	0.00334631	0	2.23777
AAY81252.1	1762556	1763086	antisense	Saci_1949	0.323399	8.19913	0.664548	0.430337	0	1.25127
AAY81254.1	1764611	1764859	antisense	Saci_1951	-1.44174	12.5853	12.5075	0.00390478	0	-2.71647
AAY81260.1	1767340	1769043	sense	Saci_1957	0.917013	8.71332	5.31723	0.039123	0	1.8882
AAY81268.1	1774515	1775249	antisense	Saci_1965	0.0951134	8.76787	0.064134	0.804227	0	1.06815
AAY81269.1	1775246	1776781	antisense	Saci_1966	-0.263184	8.86722	0.501098	0.492109	0	-1.20012
AAY81270.1	1776768	1777886	antisense	Saci_1967	-0.160787	8.76282	0.256833	0.621194	0	-1.1179
AAY81312.1	1830318	1831478	sense	Saci_2016	-0.532208	8.09782	1.13205	0.307617	0	-1.44614
AAY81313.1	1831633	1832109	antisense	Saci_2017	-0.452645	8.37084	0.927671	0.353874	0	-1.36855
AAY81314.1	1832110	1833345	antisense	Saci_2018	-0.634113	8.52227	3.86813	0.0719947	0	-1.55198
AAY81318.1	1835913	1836542	antisense	Saci_2022	-0.021208	8.45328	0.00272416	0.959206	0	-1.01481
AAY81319.1	1836532	1837788	antisense	Saci_2023	-0.61374	8.90375	3.07014	0.10441	0	-1.53022
AAY81322.1	1840310	1841509	antisense	Saci_2026	0.248372	9.46589	0.554214	0.470473	0	1.18787
AAY81323.1	1841968	1842891	antisense	Saci_2027	1.29809	8.73862	6.63144	0.0237866	0	2.45903
AAY81328.1	1846165	1847460	sense	Saci_2032	-0.988706	9.39092	8.37367	0.0130902	0	-1.9844
AAY81329.1	1847704	1849197	antisense	Saci_2033	-0.327844	10.7985	1.23446	0.287619	0	-1.25514
AAY81331.1	1850246	1851289	antisense	Saci_2035	-1.25842	10.1906	8.80547	0.011394	0	-2.39234
AAY81332.1	1851278	1852822	sense	Saci_2036	0.272362	10.0581	0.388701	0.54428	0	1.20778
AAY81333.1	1852813	1853889	sense	Saci_2037	0.287891	10.1662	0.358774	0.559971	0	1.22085
AAY81335.1	1854280	1855647	sense	Saci_2039	-0.366125	11.5468	1.01132	0.333807	0	-1.28889
AAY81337.1	1856455	1858497	antisense	Saci_2041	-0.591981	13.1393	4.07805	0.0655949	0	-1.50732
AAY81338.1	1858503	1860227	antisense	Saci_2042	-0.228439	11.8997	0.618034	0.446541	0	-1.17157
AAY81371.1	1894943	1896622	sense	Saci_2077	0.402916	8.4326	0.803443	0.387135	0	1.32218
AAY81376.1	1900243	1901136	antisense	Saci_2082	-0.89373	8.79405	6.78667	0.0224939	0	-1.85797
AAY81381.1	1903968	1905656	sense	Saci_2087	2.37865	9.63714	34.2095	6.88208e-05	1	5.20049
AAY81382.1	1905649	1907175	sense	Saci_2088	2.23759	9.59025	19.6149	0.000760768	1	4.71609
AAY81383.1	1907202	1907708	sense	Saci_2089	1.76752	9.46167	10.6562	0.00650977	0	3.40468
AAY81384.1	1908235	1909221	antisense	Saci_2090	1.4956	8.75149	5.64054	0.0344655	0	2.81982
AAY81393.1	1917809	1918819	sense	Saci_2099	0.737399	8.41935	4.91081	0.046086	0	1.66717
AAY81404.1	1931025	1932332	sense	Saci_2110	0.126819	8.37815	0.123036	0.731651	0	1.09188
AAY81410.1	1937314	1938006	sense	Saci_2116	-0.406941	7.8968	0.516248	0.485764	0	-1.32587
AAY81411.1	1938412	1940589	antisense	Saci_2117	-0.0477071	9.55612	0.0168012	0.898946	0	-1.03362
AAY81412.1	1940813	1941961	antisense	Saci_2118	0.228857	9.3366	0.549934	0.472155	0	1.17191
AAY81416.1	1946938	1949523	antisense	Saci_2123	-0.0556242	8.2834	0.0159799	0.901433	0	-1.03931
AAY81425.1	1958738	1959961	sense	Saci_2132	0.170079	8.08881	0.161858	0.6943	0	1.12512
AAY81427.1	1961598	1962515	antisense	Saci_2134	0.54248	8.43876	1.90982	0.191369	0	1.45647
AAY81428.1	1962756	1963553	sense	Saci_2135	-0.734238	8.54842	2.84696	0.116518	0	-1.66352
AAY81441.1	1979031	1980698	antisense	Saci_2148	0.653248	8.09808	2.58456	0.133058	0	1.5727
AAY81445.1	1984989	1985945	antisense	Saci_2152	0.0309362	9.9106	0.0115627	0.916089	0	1.02167
AAY81447.1	1986520	1987803	sense	Saci_2154	-0.513978	9.35718	2.90847	0.113016	0	-1.42798
AAY81452.1	1995757	1997691	sense	Saci_2162	-0.661937	8.14627	3.25621	0.0954793	0	-1.58221
AAY81453.1	1997900	1998604	antisense	Saci_2163	-1.06744	7.98083	7.06463	0.0203803	0	-2.09571
AAY81458.1	2001440	2002825	sense	Saci_2168	0.106104	8.44878	0.0718152	0.793117	0	1.07632
AAY81459.1	2003057	2003500	antisense	Saci_2169	-0.266066	9.06404	0.441834	0.518408	0	-1.20252
AAY81461.1	2005620	2006402	antisense	Saci_2171	-0.178249	9.0103	0.312958	0.585833	0	-1.13151
AAY81464.1	2011496	2012239	antisense	Saci_2176	-0.508881	9.37451	1.66493	0.220478	0	-1.42295
AAY81465.1	2012236	2013000	antisense	Saci_2177	-0.761035	9.36769	3.7037	0.07754	0	-1.69471
AAY81472.1	2021719	2022729	antisense	Saci_2186	0.402678	8.96652	1.38368	0.261562	0	1.32196
AAY81474.1	2024540	2025484	antisense	Saci_2188	-1.00423	8.78834	3.83378	0.0731124	0	-2.00587
AAY81476.1	2027845	2030319	antisense	Saci_2190	0.395294	10.1352	1.84035	0.199092	0	1.31521
AAY81477.1	2030804	2032117	antisense	Saci_2191	-0.0742741	9.27142	0.0458048	0.83401	0	-1.05283
AAY81480.1	2033304	2034104	antisense	Saci_2194	-0.0295155	8.35246	0.00417906	0.949487	0	-1.02067
AAY81484.1	2036450	2037328	sense	Saci_2198	0.288931	8.92469	0.319662	0.581896	0	1.22173
AAY81491.1	2042988	2043923	antisense	Saci_2205	-0.674451	8.59847	3.75168	0.0758702	0	-1.59599
AAY81494.1	2046825	2048798	sense	Saci_2208	-0.846248	8.27269	4.81037	0.0480289	0	-1.79782
AAY81504.1	2061332	2063251	antisense	Saci_2218	0.812621	8.64557	3.13521	0.101175	0	1.7564
AAY81510.1	2066295	2067353	antisense	Saci_2224	0.0752052	8.15448	0.0281559	0.869448	0	1.05351
AAY81513.1	2070137	2070604	antisense	Saci_2227	-0.176969	8.21552	0.179964	0.678671	0	-1.13051
AAY81515.1	2071135	2072970	sense	Saci_2229	0.324089	9.35863	0.661188	0.431475	0	1.25187
AAY81517.1	2073571	2074068	sense	Saci_2231	0.14026	8.22658	0.123998	0.73065	0	1.1021
AAY81518.1	2074080	2075258	sense	Saci_2232	0.381596	9.39292	1.06181	0.322481	0	1.30278
AAY81519.1	2075255	2076403	sense	Saci_2233	-0.295725	9.68363	0.800017	0.388118	0	-1.2275
AAY81521.1	2077650	2079509	antisense	Saci_2235	-2.17835	8.05049	12.0218	0.00444628	0	-4.52636
AAY81523.1	2080620	2081117	sense	Saci_2237	-0.595845	9.86924	3.74117	0.0762322	0	-1.51136
AAY81527.1	2083521	2084297	antisense	Saci_2241	0.713481	8.48798	2.861	0.115707	0	1.63976
AAY81530.1	2085821	2086660	antisense	Saci_2244	-0.531394	8.36553	2.23824	0.159643	0	-1.44532
AAY81535.1	2091894	2092904	antisense	Saci_2249	0.560789	8.38024	2.07295	0.174694	0	1.47508
AAY81536.1	2092967	2093530	antisense	Saci_2250	0.868241	8.22043	3.68495	0.0782047	0	1.82544
AAY81538.1	2093777	2094970	antisense	Saci_2252	1.17665	9.59196	14.0897	0.00260569	0	2.26052
AAY81539.1	2094939	2095829	antisense	Saci_2253	1.27066	8.61934	7.86053	0.0155071	0	2.41272
AAY81546.1	2101038	2102558	sense	Saci_2260	-1.63243	9.04015	7.69118	0.0164174	0	-3.10035
AAY81547.1	2102564	2103316	sense	Saci_2261	-1.93178	8.52244	14.4276	0.00239828	0	-3.81526
AAY81548.1	2103446	2104060	antisense	Saci_2262	-1.46283	8.70301	11.187	0.0055968	0	-2.75648
AAY81549.1	2104738	2107104	antisense	Saci_2263	-1.35092	11.7791	9.82296	0.00832029	0	-2.55075
AAY81554.1	2109155	2110549	antisense	Saci_2268	-0.438663	10.2916	2.14103	0.168286	0	-1.35535
AAY81555.1	2110753	2111598	antisense	Saci_2269	0.21229	10.5005	0.479878	0.501244	0	1.15853
AAY81556.1	2111601	2112092	antisense	Saci_2270	0.458551	10.4543	2.56833	0.134174	0	1.37416
AAY81557.1	2112089	2114335	antisense	Saci_2271	0.704029	12.182	4.34675	0.0583736	0	1.62905
AAY81558.1	2114624	2115058	antisense	Saci_2272	0.350842	10.2547	0.625489	0.443877	0	1.2753
AAY81559.1	2115058	2116251	antisense	Saci_2273	0.218091	8.64704	0.163499	0.692842	0	1.16319
AAY81560.1	2116346	2116822	antisense	Saci_2274	0.742217	8.1449	3.5332	0.0838465	0	1.67274
AAY81562.1	2117694	2118719	antisense	Saci_2276	0.666023	8.61203	2.66521	0.127681	0	1.58669
AAY81563.1	2118781	2122626	sense	Saci_2277	-0.338584	9.70309	0.392396	0.542402	0	-1.26451
AAY81564.1	2122816	2123343	sense	Saci_2278	0.305926	9.69187	0.845036	0.375494	0	1.23621
AAY81567.1	2125123	2126745	antisense	Saci_2281	-0.086421	8.84374	0.0672308	0.799666	0	-1.06173
AAY81568.1	2126779	2128113	sense	Saci_2282	0.131343	10.9774	0.192409	0.668463	0	1.09531
AAY81571.1	2129497	2130240	sense	Saci_2285	0.215756	9.48751	0.482108	0.50027	0	1.16131
AAY81572.1	2130237	2131007	sense	Saci_2286	0.0637062	9.62942	0.0430182	0.839058	0	1.04515
AAY81573.1	2131047	2132318	sense	Saci_2287	0.222238	8.89926	0.274261	0.609719	0	1.16654
AAY81574.1	2132357	2133517	antisense	Saci_2288	0.680082	8.98626	4.8059	0.0481176	0	1.60223
AAY81576.1	2133964	2135250	sense	Saci_2290	-0.0779574	8.46359	0.0275962	0.870739	0	-1.05552
AAY81578.1	2135644	2136672	sense	Saci_2292	-0.0782712	8.71895	0.0168541	0.898788	0	-1.05575
AAY81579.1	2136785	2137627	sense	Saci_2293	0.330268	9.2705	0.282089	0.604718	0	1.25725
AAY81580.1	2137633	2139105	sense	Saci_2294	0.642138	10.3258	1.28917	0.277669	0	1.56064
AAY81581.1	2139102	2140043	sense	Saci_2295	0.598321	9.48804	0.924621	0.354639	0	1.51395
AAY81582.1	2140132	2140764	sense	Saci_2296	-0.575938	8.8857	3.08737	0.103541	0	-1.49065
AAY81583.1	2140872	2141753	sense	Saci_2297	0.324314	8.47276	0.771852	0.396348	0	1.25207
AAY81586.1	2144203	2145855	antisense	Saci_2300	1.0806	9.52341	11.6746	0.00488753	0	2.11491
AAY81587.1	2146205	2149228	antisense	Saci_2301	0.0629833	10.6846	0.0596471	0.811048	0	1.04462
AAY81592.1	2153105	2154970	antisense	Saci_2306	0.476394	10.9636	2.96093	0.110131	0	1.39126
AAY81593.1	2154960	2155871	antisense	Saci_2307	0.847777	10.9253	7.37596	0.0182851	0	1.79973
AAY81594.1	2155868	2156203	sense	Saci_2308	0.709686	10.7092	5.41355	0.0376613	0	1.63545
AAY81596.1	2156687	2157397	antisense	Saci_2310	-0.0851026	8.39347	0.0413346	0.842191	0	-1.06076
AAY81597.1	2157365	2157715	sense	Saci_2311	0.123698	8.44308	0.093334	0.765048	0	1.08952
AAY81600.1	2159467	2159967	antisense	Saci_2314	-2.24007	8.60195	28.8834	0.000148961	-1	-4.72419
AAY81601.1	2160215	2161798	sense	Saci_2316	-0.104873	10.8441	0.1175	0.737502	0	-1.0754
AAY81602.1	2161884	2163566	sense	Saci_2317	-0.975845	11.3858	12.6047	0.00380581	0	-1.96679
AAY81603.1	2163735	2165570	sense	Saci_2318	-0.0208572	10.5895	0.00571268	0.940957	0	-1.01456
AAY81604.1	2165825	2166295	antisense	Saci_2319	-0.0691799	13.5994	0.038844	0.846951	0	-1.04912
AAY81605.1	2166873	2169011	antisense	Saci_2320	-1.02763	9.57615	4.67779	0.0507453	0	-2.03867
AAY81606.1	2169008	2170987	antisense	Saci_2321	-0.62596	8.18365	1.30417	0.275023	0	-1.54324
AAY81610.1	2173252	2174823	antisense	Saci_2325	-0.778027	9.54721	3.84783	0.0726526	0	-1.71478
AAY81616.1	2178593	2179369	antisense	Saci_2332	-1.17308	8.33781	11.637	0.00493839	0	-2.25493
AAY81619.1	2182633	2183670	sense	Saci_2337	0.273798	8.57148	0.682604	0.430388	0	1.20899
AAY81621.1	2185062	2188487	sense	Saci_2339	0.933171	9.51815	8.32599	0.0132952	0	1.90947
AAY81626.1	2190807	2192009	sense	Saci_2344	0.895444	8.78598	5.80833	0.0323091	0	1.86018
AAY81629.1	2193124	2193906	sense	Saci_2347	0.468306	9.60553	2.24815	0.158794	0	1.38348
AAY81632.1	2196151	2196840	sense	Saci_2350	-0.62192	8.12285	2.21921	0.16129	0	-1.53892
AAY81635.1	2198399	2199826	sense	Saci_2354	0.374184	12.2226	0.437417	0.520471	0	1.29611
AAY81636.1	2199897	2204171	sense	Saci_2355	0.239451	16.6488	0.206379	0.657469	0	1.18054
AAY81637.1	2204892	2206832	antisense	Saci_2356	0.526212	9.38166	2.2231	0.160951	0	1.44014
AAY81641.1	2209567	2210835	antisense	Saci_2362	0.573325	9.00005	2.10788	0.171368	0	1.48795
AAY81642.1	2210832	2211995	antisense	Saci_2363	-0.270061	8.20382	0.535912	0.477739	0	-1.20586
AAY81643.1	2211982	2213754	sense	Saci_2364	-0.329264	9.82317	0.966815	0.344271	0	-1.25637
AAY81645.1	2214749	2215819	antisense	Saci_2366	0.340706	8.52561	0.838344	0.377331	0	1.26638
AAY81646.1	2215838	2216185	sense	Saci_2367	0.259925	8.62396	0.611282	0.448976	0	1.19742
AAY81652.1	2221039	2224263	sense	Saci_2374	0.314331	8.44121	0.640391	0.438631	0	1.24344
AAY81653.1	2224393	2225628	antisense	Saci_2375	-0.27714	11.1891	0.965087	0.344686	0	-1.21179
