# Supplementary material for: Phenotype-driven assessment of the ancestral trajectory of sulfur biooxidation in the thermoacidophilic archaea Sulfolobaceae
Source: mBio. 2024 Jul 2;15(8):e01033-24. doi: 10.1128/mbio.01033-24 (PMC11323534; doi:10.1128/mbio.01033-24)
Supplement: Data Set S3 — Transcriptomic data. [file mbio.01033-24-s0003.xlsx]

## Sheet: Abri_Annotations
	BlastKOALA		MicrobeAnnotator										eggNOG-Mapper						ECPred		SignalP		TransportDB				NCBI
			koFAM Database		swissprot Database					RefSeq Database
Protein ACID	K number	K description	K number	K Description	EC Number	Pfam Domain	P Number	GO Number	Description	K number	K description	Description	K number	EC Number	GO Number	COG Number	COG Category	COG Description	EC Number	Confidence Score	Type	Position	Family ID	Subfamily	Function/Substrate	TC Number	Gene	Start	End	Strand	Product
AWR93231.1												hypothetical protein	-	-	-	arCOG09704@1|root,arCOG09704@2157|Archaea	-	-	non Enzyme	0.88	NO_SP						DFR85_00005	119	619	sense	hypothetical protein
AWR93232.2												hypothetical protein	-	-	-	arCOG04031@1|root,arCOG04031@2157|Archaea	-	-	non Enzyme	0.87	NO_SP						DFR85_00010	668	1063	sense	hypothetical protein
AWR93233.2												hypothetical protein	-	-	-	arCOG04030@1|root,arCOG04030@2157|Archaea	-	-	1.6.5.11	0.71	NO_SP						DFR85_00015	1151	1573	sense	hypothetical protein
AWR93234.1												hypothetical protein							1.6.5.-	0.93	NO_SP						DFR85_00020	1631	1819	sense	hypothetical protein
AWR93235.1												rieske 2fe-2s domain-containing protein	-	-	-	COG0723@1|root,arCOG01720@2157|Archaea,2XQYD@28889|Crenarchaeota	P	PFAM Rieske 2Fe-2S domain	3.1.-.-	0.93	NO_SP						DFR85_00025	2003	2983	sense	Rieske 2Fe-2S domain-containing protein
AWR93236.1	K24009	soxB; cytochrome aa3-type oxidase subunit I [EC:7.1.1.4]	K24009	cytochrome aa3-type oxidase subunit I [EC:7.1.1.4]									ko:K02274,ko:K02827,ko:K16933	1.10.3.12,1.9.3.1	GO:0003674,GO:0003824,GO:0005575,GO:0005623,GO:0005886,GO:0006091,GO:0006119,GO:0006139,GO:0006163,GO:0006725,GO:0006753,GO:0006793,GO:0006796,GO:0006807,GO:0008150,GO:0008152,GO:0009117,GO:0009123,GO:0009126,GO:0009141,GO:0009144,GO:0009150,GO:0009161,GO:0009167,GO:0009199,GO:0009205,GO:0009259,GO:0009987,GO:0015980,GO:0016020,GO:0016310,GO:0016491,GO:0016679,GO:0016682,GO:0017144,GO:0019637,GO:…	COG0843@1|root,arCOG01238@2157|Archaea	C	COG0843 Heme copper-type cytochrome quinol oxidases, subunit 1	non Enzyme	0.62	NO_SP						DFR85_00035	3793	5487	antisense	cytochrome B6
AWR93237.1	K24008	soxC; cytochrome aa3-type oxidase subunit III	K24008	cytochrome aa3-type oxidase subunit III									-	-	GO:0005575,GO:0005623,GO:0005886,GO:0016020,GO:0044464,GO:0071944	COG1290@1|root,arCOG01721@2157|Archaea,2XQAS@28889|Crenarchaeota	C	Cytochrome b	1.12.-.-	0.67	NO_SP						DFR85_00040	5489	7180	antisense	cytochrome bc complex cytochrome b subunit
AWR93238.1												duf1404 domain-containing protein	-	-	-	arCOG06032@1|root,arCOG06032@2157|Archaea	S	Protein of unknown function (DUF1404)	2.-.-.-	0.59	NO_SP						DFR85_00045	7250	7807	antisense	DUF1404 domain-containing protein
AWR93239.1	K03885	ndh; NADH:quinone reductase (non-electrogenic) [EC:1.6.5.9]	K21570	putidaredoxin---NAD+ reductase [EC:1.18.1.5]									ko:K03885	1.6.99.3	-	COG1252@1|root,arCOG01067@2157|Archaea	C	COG1252 NADH dehydrogenase, FAD-containing subunit	2.-.-.-	1	NO_SP						DFR85_00050	7940	8971	sense	hypothetical protein
AWR93240.1	K00156	poxB; pyruvate dehydrogenase (quinone) [EC:1.2.5.1]	K00158	pyruvate oxidase [EC:1.2.3.3]									ko:K00156,ko:K00158	1.2.3.3,1.2.5.1	-	COG0028@1|root,arCOG01999@2157|Archaea,2XSNY@28889|Crenarchaeota	E	Thiamine pyrophosphate enzyme, central domain	1.12.-.-	0.67	NO_SP						DFR85_00055	8976	10625	sense	pyruvate oxidase
AWR93241.1												rubrerythrin family protein	-	-	-	COG1592@1|root,arCOG01097@2157|Archaea,2XQ7E@28889|Crenarchaeota	C	PFAM Rubrerythrin	3.-.-.-	0.76	NO_SP						DFR85_00060	10840	11274	antisense	rubrerythrin
AWR93242.1	K00113	glpC; glycerol-3-phosphate dehydrogenase subunit C	K18928	L-lactate dehydrogenase complex protein LldE									ko:K00113	1.1.5.3	-	COG0247@1|root,arCOG00343@2157|Archaea	C	Cysteine-rich domain	2.-.-.-	0.65	NO_SP						DFR85_00065	11275	12456	antisense	glycerol-3-phosphate dehydrogenase
AWR93243.1												duf3501 family protein	-	-	-	arCOG06034@1|root,arCOG06034@2157|Archaea,2XSJJ@28889|Crenarchaeota	S	Protein of unknown function (DUF3501)	3.1.21.-	0.7	NO_SP						DFR85_00070	12446	13000	antisense	DUF3501 family protein
AWR93244.1												hpp family protein	-	-	-	arCOG12781@1|root,arCOG12781@2157|Archaea	S	HPP family	non Enzyme	0.81	NO_SP						DFR85_00075	13017	13469	sense	HPP family protein
AWR93245.1												duf3311 domain-containing protein	-	-	-	arCOG03694@1|root,arCOG03694@2157|Archaea	-	-	1.6.5.3	0.99	NO_SP						DFR85_00080	13719	13919	antisense	DUF3311 domain-containing protein
AWR93246.1			K03609	septum site-determining protein MinD									-	-	-	COG1192@1|root,arCOG07293@2157|Archaea	D	PFAM CobQ CobB MinD ParA nucleotide binding domain	2.7.1.-	0.83	NO_SP						DFR85_00090	15551	16186	antisense	P-loop NTPase
AWR93247.1												transcriptional regulator	-	-	-	COG1846@1|root,arCOG00732@2157|Archaea,2XSCA@28889|Crenarchaeota	K	Winged helix DNA-binding domain	non Enzyme	0.8	NO_SP						DFR85_00095	16167	16472	sense	ArsR family transcriptional regulator
AWR93248.1												hypothetical protein							2.1.1.-	0.61	NO_SP						DFR85_00100	16465	17076	sense	hypothetical protein
AWR93249.1			K16786	energy-coupling factor transport system ATP-binding protein [EC:7.-.-.-]									-	-	-	COG1121@1|root,arCOG05372@2157|Archaea,2XS1K@28889|Crenarchaeota	E	ATPases associated with a variety of cellular activities	3.6.3.-	1	NO_SP		ABC	binding	sulfate	3.A.1	DFR85_00105	17077	17844	sense	ATP-binding cassette domain-containing protein
AWR93250.1												hypothetical protein	-	-	-	arCOG05371@1|root,arCOG05371@2157|Archaea,2XSEI@28889|Crenarchaeota	-	-	2.-.-.-	0.57	NO_SP		ABC	membrane	unknown substrate	3.A.1	DFR85_00110	17841	18665	sense	hypothetical protein
AWR93251.1	K03893	arsB; arsenical pump membrane protein	K03893	arsenical pump membrane protein									ko:K03893	-	-	COG1055@1|root,arCOG00238@2157|Archaea	P	Citrate transporter	2.4.-.-	0.74	NO_SP		ArsB		arsenite (ArsB)	2.A.45	DFR85_00120	19911	21185	sense	arsenical efflux pump membrane protein ArsB
AWR93252.1	K06921	K06921; uncharacterized protein										atp-binding protein	ko:K06921	-	-	COG1672@1|root,arCOG03169@2157|Archaea,2XRY7@28889|Crenarchaeota	S	ATPase domain predominantly from Archaea	non Enzyme	0.63	NO_SP						DFR85_00125	21192	21584	sense	hypothetical protein
AWR93253.1												hypothetical protein	-	-	-	arCOG11043@1|root,arCOG11043@2157|Archaea	-	-	1.6.-.-	1	NO_SP						DFR85_00130	22000	22386	antisense	hypothetical protein
AWR93254.1												glycosyltransferase family 2 protein	-	-	-	COG1215@1|root,arCOG01389@2157|Archaea,2XS3M@28889|Crenarchaeota	M	PFAM Glycosyl transferase family 2	1.-.-.-	0.62	NO_SP						DFR85_00135	22436	23407	sense	glycosyltransferase
AWR93255.1			K03762	MFS transporter, MHS family, proline/betaine transporter									-	-	-	arCOG02685@1|root,arCOG02685@2157|Archaea,2XRVQ@28889|Crenarchaeota	G	Sugar (and other) transporter	2.5.1.-	0.72	NO_SP		MFS		multidrug efflux	2.A.1	DFR85_00140	23993	24838	antisense	MFS transporter
AWR93257.1	K07486	K07486; transposase								K07486	transposase	is110 family transposase	ko:K07486	-	-	COG3547@1|root,arCOG03585@2157|Archaea	L	COG3547 Transposase and inactivated derivatives	non Enzyme	0.63	NO_SP						DFR85_00150	25109	26260	antisense	IS110 family transposase
AWR93259.1												hypothetical protein	-	-	-	arCOG11994@1|root,arCOG11994@2157|Archaea	-	-	non Enzyme	0.95	NO_SP						DFR85_00160	26480	26692	sense	hypothetical protein
AWR93260.1	K02100	araE; MFS transporter, SP family, arabinose:H+ symporter										mfs transporter	-	-	-	arCOG02685@1|root,arCOG02685@2157|Archaea,2XRVQ@28889|Crenarchaeota	G	Sugar (and other) transporter	1.9.-.-	0.85	NO_SP		MFS		multidrug efflux	2.A.1	DFR85_00170	28343	28930	antisense	MFS transporter
AWR93261.1												hypothetical protein	-	-	-	arCOG12791@1|root,arCOG12791@2157|Archaea	-	-	non Enzyme	0.73	NO_SP						DFR85_00175	28933	29343	sense	hypothetical protein
AWR93262.1												hypothetical protein							3.1.-.-	0.99	NO_SP						DFR85_00180	29379	29669	sense	hypothetical protein
AWR93263.1												hypothetical protein	-	-	-	arCOG09707@1|root,arCOG09707@2157|Archaea	-	-	non Enzyme	0.78	NO_SP						DFR85_00185	29666	30004	sense	hypothetical protein
AWR93264.2												hypothetical protein	-	-	-	arCOG12790@1|root,arCOG12790@2157|Archaea	-	-	1.6.5.3	0.84	NO_SP						DFR85_15860	30001	30396	sense	hypothetical protein
AWR93265.1												hypothetical protein							1.6.5.-	1	NO_SP						DFR85_00195	30564	30758	antisense	hypothetical protein
AWR93266.1	K08356	aoxB; arsenite oxidase large subunit [EC:1.20.2.1 1.20.9.1]	K08356	arsenite oxidase large subunit [EC:1.20.2.1 1.20.9.1]									ko:K08356	1.20.2.1,1.20.9.1	-	COG0243@1|root,arCOG01491@2157|Archaea,arCOG01492@2157|Archaea,2XQ0C@28889|Crenarchaeota	C	Molybdopterin oxidoreductase Fe4S4	3.2.1.4	0.82	NO_SP						DFR85_00205	34547	37879	sense	molybdopterin dinucleotide-binding protein
AWR93267.1												duf1404 domain-containing protein	-	-	-	arCOG06032@1|root,arCOG06032@2157|Archaea	S	Protein of unknown function (DUF1404)	1.6.5.-	0.96	NO_SP						DFR85_00210	38032	38595	sense	DUF1404 domain-containing protein
AWR93268.1	K24009	soxB; cytochrome aa3-type oxidase subunit I [EC:7.1.1.4]	K24009	cytochrome aa3-type oxidase subunit I [EC:7.1.1.4]									ko:K02274,ko:K02827,ko:K16933	1.10.3.12,1.9.3.1	-	COG0843@1|root,arCOG01238@2157|Archaea	C	COG0843 Heme copper-type cytochrome quinol oxidases, subunit 1	1.13.-.-	1	NO_SP						DFR85_00215	38685	40268	sense	cytochrome B6
AWR93269.1						NA	IPR033138 IPR008972 IPR010532	GO:0005507	blue copper protein			sulfocyanin	-	-	-	arCOG03700@1|root,arCOG03700@2157|Archaea	C	Blue copper protein	non Enzyme	0.93	NO_SP						DFR85_00225	41280	41930	antisense	sulfocyanin
AWR93270.1						NA	IPR033138 IPR008972 IPR010532	GO:0005507	blue copper protein			sulfocyanin	-	-	-	arCOG03700@1|root,arCOG03700@2157|Archaea	C	Blue copper protein	non Enzyme	0.87	NO_SP						DFR85_00235	44086	44757	sense	sulfocyanin
AWR93271.1												hypothetical protein	-	-	-	arCOG03856@1|root,arCOG03856@2157|Archaea	-	-	non Enzyme	0.62	NO_SP						DFR85_00250	47404	48174	antisense	hypothetical protein
AWR93272.1	K24009	soxB; cytochrome aa3-type oxidase subunit I [EC:7.1.1.4]	K24009	cytochrome aa3-type oxidase subunit I [EC:7.1.1.4]									ko:K02274,ko:K02827,ko:K16933	1.10.3.12,1.9.3.1	-	COG0843@1|root,arCOG01238@2157|Archaea	C	COG0843 Heme copper-type cytochrome quinol oxidases, subunit 1	1.13.-.-	0.99	NO_SP						DFR85_00255	48322	49812	antisense	cytochrome B6
AWR93273.1	K08355	aoxA; arsenite oxidase small subunit [EC:1.20.2.1 1.20.9.1]								K08355	arsenite oxidase small subunit [EC:1.20.2.1 1.20.9.1]	arsenate reductase (azurin) small subunit	ko:K08355	1.20.2.1,1.20.9.1	-	COG0723@1|root,arCOG01720@2157|Archaea,2XRZB@28889|Crenarchaeota	C	Rieske [2Fe-2S] domain	non Enzyme	0.9	NO_SP						DFR85_00260	50190	50831	antisense	arsenate reductase (azurin) small subunit
AWR93274.1												hypothetical protein	-	-	-	arCOG03857@1|root,arCOG03857@2157|Archaea	-	-	2.5.1.-	0.9	NO_SP						DFR85_00265	50986	51756	antisense	hypothetical protein
AWR93275.1	K08177	oxlT; MFS transporter, OFA family, oxalate/formate antiporter				PF07690	IPR011701 IPR020846 IPR036259 IPR004741	GO:0022857	uncharacterized 38 kda protein in 23s rna operon	K08177	MFS transporter, OFA family, oxalate/formate antiporter	mfs transporter	-	-	-	COG0477@1|root,arCOG00147@2157|Archaea,2XPNS@28889|Crenarchaeota	G	Major Facilitator Superfamily	no Prediction		NO_SP		MFS		oxalate:formate antiporter	2.A.1	DFR85_00270	51758	52876	sense	MFS transporter
AWR93276.1												hypothetical protein							3.-.-.-	0.82	NO_SP						DFR85_00275	53322	54104	antisense	hypothetical protein
AWR93277.1												hypothetical protein	-	-	-	arCOG05321@1|root,arCOG05321@2157|Archaea,2XS6Y@28889|Crenarchaeota	-	-	non Enzyme	0.92	NO_SP						DFR85_00280	54184	54555	antisense	hypothetical protein
AWR93278.1	K07090	K07090; uncharacterized protein	K24570	Flavivirus structral polyprotein									ko:K07090	-	-	COG0730@1|root,arCOG02050@2157|Archaea,2XQUU@28889|Crenarchaeota	S	Sulfite exporter TauE/SafE	non Enzyme	0.82	NO_SP						DFR85_00285	54568	55323	sense	TSUP family transporter
AWR93279.1	K00772	mtaP, MTAP; 5'-methylthioadenosine phosphorylase [EC:2.4.2.28]	K03784	purine-nucleoside phosphorylase [EC:2.4.2.1]									ko:K00772	2.4.2.28	-	COG2820@1|root,arCOG01324@2157|Archaea,2XQDC@28889|Crenarchaeota	F	PFAM purine or other phosphorylase, family 1	3.4.-.-	0.72	NO_SP						DFR85_00290	55347	56042	sense	purine-nucleoside phosphorylase
AWR93280.1	K01990	ABC-2.A; ABC-2 type transport system ATP-binding protein	K17215	inositol transport system ATP-binding protein									ko:K01990	-	-	COG1131@1|root,arCOG00194@2157|Archaea,2XPS7@28889|Crenarchaeota	V	PFAM ABC transporter	3.6.3.-	0.98	NO_SP		ABC	binding	daunorubicin	3.A.1	DFR85_00300	56977	57891	sense	ATP-binding cassette domain-containing protein
AWR93281.1												transferase	-	-	-	arCOG10298@1|root,arCOG10298@2157|Archaea	-	-	non Enzyme	0.75	NO_SP						DFR85_00305	57934	58335	sense	transferase
AWR93282.1			K08221	MFS transporter, ACDE family, multidrug resistance protein									-	-	-	arCOG00144@1|root,arCOG00144@2157|Archaea,2XPQE@28889|Crenarchaeota	G	PFAM Major Facilitator Superfamily	no Prediction		NO_SP		MFS		multidrug efflux (EmrB/QacA subfamily)	2.A.1	DFR85_00310	58461	60143	antisense	MFS transporter
AWR93283.1			K22296	MarR family transcriptional regulator, lower aerobic nicotinate degradation pathway regulator									-	-	-	COG1846@1|root,arCOG03182@2157|Archaea	K	Regulatory protein MarR	3.1.21.-	0.99	NO_SP						DFR85_00315	60061	60474	antisense	MarR family transcriptional regulator
AWR93284.1												tigr00266 family protein	-	-	-	COG2013@1|root,arCOG01907@2157|Archaea,2XQF2@28889|Crenarchaeota	S	Mitochondrial biogenesis AIM24	5.-.-.-	0.69	NO_SP						DFR85_00320	60463	61155	sense	TIGR00266 family protein
AWR93285.1												hypothetical protein							non Enzyme	0.94	NO_SP						DFR85_00325	61305	63083	sense	hypothetical protein
AWR93286.1												hypothetical protein	-	-	-	arCOG03854@1|root,arCOG03854@2157|Archaea	-	-	no Prediction		NO_SP						DFR85_00330	63088	63612	sense	hypothetical protein
AWR93287.1	K13993	HSP20; HSP20 family protein										hsp20/alpha crystallin family protein	ko:K13993	-	-	COG0071@1|root,arCOG01832@2157|Archaea	O	Belongs to the small heat shock protein (HSP20) family	3.1.-.-	0.94	NO_SP						DFR85_00340	65042	65422	antisense	Hsp20 family protein
AWR93288.1												duf929 domain-containing protein	-	-	-	arCOG03843@1|root,arCOG03844@2157|Archaea	S	Domain of unknown function (DUF929)	2.-.-.-	0.77	NO_SP						DFR85_00350	66925	67731	sense	DUF929 domain-containing protein
AWR93289.1	K16936	doxA; thiosulfate dehydrogenase (quinone) small subunit [EC:1.8.5.2]			1.8.5.2	PF07680	IPR011636	GO:0048038 GO:0043831	thiosulfate:quinone oxidoreductase	K16936	thiosulfate dehydrogenase [quinone] small subunit [EC:1.8.5.2]	quinol oxidase	ko:K16936	1.8.5.2	-	arCOG05342@1|root,arCOG05342@2157|Archaea	S	TQO small subunit DoxA	non Enzyme	0.91	NO_SP						DFR85_00355	67701	68201	sense	quinol oxidase
AWR93290.1	K16937	doxD; thiosulfate dehydrogenase (quinone) large subunit [EC:1.8.5.2]			1.8.5.2	PF04173	IPR007301	GO:0048038 GO:0043831	thiosulfate:quinone oxidoreductase	K16937	thiosulfate dehydrogenase [quinone] large subunit [EC:1.8.5.2]	doxx family membrane protein	ko:K16937	1.8.5.2	-	arCOG02862@1|root,arCOG02862@2157|Archaea	S	TQO small subunit DoxD	1.-.-.-	0.66	NO_SP						DFR85_00360	68207	68755	sense	DoxX family membrane protein
AWR93291.1			K08196	MFS transporter, AAHS family, cis,cis-muconate transporter									-	-	-	COG0477@1|root,arCOG02691@2157|Archaea	EGP	Major facilitator superfamily	non Enzyme	0.77	NO_SP		MFS		multidrug efflux	2.A.1	DFR85_00365	69143	70342	sense	MFS transporter
AWR93292.1												hypothetical protein							non Enzyme	0.86	NO_SP						DFR85_00380	72476	72667	sense	hypothetical protein
AWR93293.2	K06870	K06870; uncharacterized protein										hypothetical protein	ko:K06870	-	-	COG1750@1|root,arCOG01937@2157|Archaea	S	Belongs to the peptidase S16 family	3.2.1.4	0.93	NO_SP						DFR85_00390	72947	73939	antisense	hypothetical protein
AWR93294.1												hypothetical protein	-	-	-	arCOG08315@1|root,arCOG08315@2157|Archaea	-	-	3.1.-.-	0.91	NO_SP						DFR85_00395	73996	74277	antisense	hypothetical protein
AWR93295.1												hypothetical protein	-	-	-	arCOG09692@1|root,arCOG09692@2157|Archaea	-	-	5.-.-.-	0.71	NO_SP						DFR85_00400	74282	74596	sense	hypothetical protein
AWR93296.2												hypothetical protein	-	-	-	arCOG08312@1|root,arCOG08312@2157|Archaea	-	-	non Enzyme	0.95	NO_SP						DFR85_00405	75092	75328	antisense	hypothetical protein
AWR93297.1					1.-.-.-	PF00174	IPR000572 IPR036374	GO:0046872 GO:0016491	uncharacterized oxidoreductase yuih			sulfite oxidase-like oxidoreductase	-	-	-	COG2041@1|root,arCOG00264@2157|Archaea,2XQJC@28889|Crenarchaeota	S	PFAM oxidoreductase, molybdopterin binding	3.1.4.-	0.88	NO_SP						DFR85_00415	76836	77432	sense	molybdopterin-dependent oxidoreductase
AWR93298.1			K06902	MFS transporter, UMF1 family									-	-	-	arCOG03660@1|root,arCOG03660@2157|Archaea,2XRM5@28889|Crenarchaeota	G	PFAM Major Facilitator Superfamily	non Enzyme	0.87	NO_SP		MFS		multidrug efflux	2.A.1	DFR85_00420	77518	78666	sense	MFS transporter
AWR93299.1	K01990	ABC-2.A; ABC-2 type transport system ATP-binding protein	K06147	ATP-binding cassette, subfamily B, bacterial									ko:K01990	-	-	COG1131@1|root,arCOG00194@2157|Archaea,2XPNB@28889|Crenarchaeota	V	PFAM ABC transporter	3.6.3.-	0.91	NO_SP		ABC	binding	daunorubicin	3.A.1	DFR85_00430	79535	80449	sense	ATP-binding cassette domain-containing protein
AWR93300.1												hypothetical protein	-	-	-	arCOG11298@1|root,arCOG11298@2157|Archaea	-	-	3.1.26.5	0.96	NO_SP						DFR85_00435	80866	81420	antisense	hypothetical protein
AWR93301.1												hypothetical protein							2.1.-.-	0.71	NO_SP						DFR85_00440	81688	82596	antisense	hypothetical protein
AWR93302.1												hypothetical protein	-	-	-	COG0477@1|root,arCOG05344@2157|Archaea	EGP	Major facilitator Superfamily	no Prediction		NO_SP		MFS		multidrug efflux	2.A.1	DFR85_00445	82652	83257	antisense	hypothetical protein
AWR93303.1												hypothetical protein	ko:K02509,ko:K02554	4.2.1.80	-	arCOG06004@1|root,arCOG06004@2157|Archaea	-	-	3.2.-.-	0.78	NO_SP						DFR85_00460	85166	85843	sense	hypothetical protein
AWR93304.1			K06889	uncharacterized protein								s9 family peptidase	-	-	-	COG1506@1|root,arCOG01646@2157|Archaea,2XQMK@28889|Crenarchaeota	E	Peptidase S9 prolyl oligopeptidase active site domain protein	6.-.-.-	0.94	NO_SP						DFR85_00465	86000	87622	sense	alpha/beta fold hydrolase
AWR93305.1												hypothetical protein							3.-.-.-	0.95	NO_SP						DFR85_00470	87895	88155	sense	hypothetical protein
AWR93307.2												hypothetical protein							non Enzyme	0.86	NO_SP						DFR85_00480	88430	88645	sense	hypothetical protein
AWR93308.1			K08221	MFS transporter, ACDE family, multidrug resistance protein									-	-	-	COG0477@1|root,arCOG00132@2157|Archaea	EGP	Major facilitator superfamily	no Prediction		NO_SP		MFS		multidrug efflux	2.A.1	DFR85_00485	89086	90177	sense	MFS transporter
AWR93309.1												hypothetical protein							non Enzyme	0.88	NO_SP						DFR85_00495	91117	91386	sense	hypothetical protein
AWR93310.1	K06994	K06994; putative drug exporter of the RND superfamily								K06994	putative drug exporter of the RND superfamily	mmpl family transporter	ko:K06994	-	-	COG2409@1|root,arCOG02175@2157|Archaea,2XQ90@28889|Crenarchaeota	L	MMPL family	non Enzyme	0.86	NO_SP		RND	HAE2	multidrug/solvent efflux (MmpL homolog/HAE2 subfamily)	2.A.6	DFR85_00500	91813	95313	antisense	MMPL family transporter
AWR93311.1	K17713	bamB; outer membrane protein assembly factor BamB										pqq-binding-like beta-propeller repeat protein	-	-	-	COG1520@1|root,arCOG02556@2157|Archaea,2XRN2@28889|Crenarchaeota	S	PQQ enzyme repeat	3.2.1.-	0.8	NO_SP						DFR85_00505	95421	96740	antisense	PQQ-binding-like beta-propeller repeat protein
AWR93312.1			K03496	chromosome partitioning protein									-	-	-	COG1192@1|root,arCOG07293@2157|Archaea	D	PFAM CobQ CobB MinD ParA nucleotide binding domain	2.7.1.-	1	NO_SP						DFR85_00510	96705	97478	sense	AAA family ATPase
AWR93313.1												hypothetical protein	-	-	-	arCOG05362@1|root,arCOG05362@2157|Archaea,2XS0U@28889|Crenarchaeota	-	-	3.-.-.-	0.5	NO_SP						DFR85_00515	97515	97907	sense	hypothetical protein
AWR93314.1												hypothetical protein	-	-	-	arCOG10215@1|root,arCOG10215@2157|Archaea,2XSHN@28889|Crenarchaeota	-	-	non Enzyme	0.76	NO_SP						DFR85_00520	99783	100400	sense	hypothetical protein
AWR93315.2												hypothetical protein	-	-	-	arCOG10174@1|root,arCOG10174@2157|Archaea,2XSFY@28889|Crenarchaeota	-	-	2.-.-.-	0.68	NO_SP						DFR85_00525	100512	101288	antisense	hypothetical protein
AWR93316.2												hypothetical protein	-	-	-	arCOG10175@1|root,arCOG10175@2157|Archaea,2XSBR@28889|Crenarchaeota	-	-	non Enzyme	0.64	NO_SP						DFR85_00530	101325	102167	antisense	hypothetical protein
AWR93317.1			K03496	chromosome partitioning protein															2.7.1.-	1	NO_SP						DFR85_00535	102186	102785	antisense	AAA family ATPase
AWR93318.1	K01299	E3.4.17.19; carboxypeptidase Taq [EC:3.4.17.19]			3.4.17.19	PF02074	IPR001333	GO:0050897 GO:0004181	carboxypeptidase pfu			carboxypeptidase m32	ko:K01299	3.4.17.19	-	COG2317@1|root,arCOG04247@2157|Archaea,2XPJS@28889|Crenarchaeota	O	Broad specificity carboxypetidase that releases amino acids sequentially from the C-terminus, including neutral, aromatic, polar and basic residues	6.-.-.-	1	NO_SP						DFR85_00540	102777	104234	sense	carboxypeptidase M32
AWR93319.1	K07166	K07166; ACT domain-containing protein				NA	IPR045865 IPR002912 IPR022986	NA	upf0237 protein pae3582	K07166	ACT domain-containing protein	act domain-containing protein	ko:K07166	-	-	COG3830@1|root,arCOG04941@2157|Archaea,2XR7I@28889|Crenarchaeota	T	Belongs to the UPF0237 family	2.7.1.-	0.92	NO_SP						DFR85_00550	105247	105519	antisense	ACT domain-containing protein
AWR93320.1	K09157	K09157; uncharacterized protein	K09157	uncharacterized protein		PF05167	IPR007841	NA	upf0210 protein stk_02450	K09157	uncharacterized protein	duf711 family protein	ko:K09157	-	-	COG2848@1|root,arCOG04321@2157|Archaea,2XPR7@28889|Crenarchaeota	S	Uncharacterised ACR (DUF711)	2.7.1.-	0.77	NO_SP						DFR85_00555	105520	106860	antisense	DUF711 family protein
AWR93321.1												hypothetical protein							1.6.5.3	0.94	NO_SP						DFR85_00560	106857	108572	sense	hypothetical protein
AWR93322.1	K01799	nicE, maiA; maleate isomerase [EC:5.2.1.1]								K01799	maleate isomerase [EC:5.2.1.1]	maleate cis-trans isomerase	ko:K01799	5.2.1.1	-	COG3473@1|root,arCOG02004@2157|Archaea,2XQHJ@28889|Crenarchaeota	Q	maleate cis-trans isomerase	2.-.-.-	0.61	NO_SP						DFR85_00570	109600	110235	sense	maleate cis-trans isomerase
AWR93323.1												hypothetical protein	-	-	-	arCOG03853@1|root,arCOG03853@2157|Archaea	-	-	non Enzyme	0.77	NO_SP						DFR85_00575	110349	110876	sense	hypothetical protein
AWR93324.1	K01576	mdlC; benzoylformate decarboxylase [EC:4.1.1.7]	K01576	benzoylformate decarboxylase [EC:4.1.1.7]									ko:K01576	4.1.1.7	-	COG0028@1|root,arCOG03656@2157|Archaea	EH	COG0028 Thiamine pyrophosphate-requiring enzymes acetolactate synthase, pyruvate dehydrogenase (cytochrome), glyoxylate carboligase, phosphonopyruvate decarboxylase	1.3.1.-	0.99	NO_SP						DFR85_00585	111327	112790	antisense	thiamine pyrophosphate-binding protein
AWR93325.1												hypothetical protein	-	-	-	arCOG05954@1|root,arCOG05954@2157|Archaea	-	-	3.5.-.-	0.88	NO_SP						DFR85_00590	112862	113401	antisense	hypothetical protein
AWR93326.1	K06961	KRR1; ribosomal RNA assembly protein	K06961	ribosomal RNA assembly protein									ko:K06961	-	-	COG1094@1|root,arCOG04150@2157|Archaea,2XQ3R@28889|Crenarchaeota	J	KH domain protein	3.1.-.-	0.96	NO_SP						DFR85_00595	113372	113911	sense	RNA-processing protein
AWR93327.1	K07178	RIOK1; RIO kinase 1 [EC:2.7.11.1]	K07179	RIO kinase 2 [EC:2.7.11.1]									ko:K07178	2.7.11.1	-	COG1718@1|root,arCOG01180@2157|Archaea,2XPTK@28889|Crenarchaeota	T	Serine threonine protein kinase	5.4.99.-	0.94	NO_SP						DFR85_00600	113911	114669	sense	serine protein kinase RIO
AWR93328.1	K03236	EIF1A; translation initiation factor 1A	K03236	translation initiation factor 1A									ko:K03236	-	-	COG0361@1|root,arCOG01179@2157|Archaea,2XR3M@28889|Crenarchaeota	J	Seems to be required for maximal rate of protein biosynthesis. Enhances ribosome dissociation into subunits and stabilizes the binding of the initiator Met-tRNA(I) to 40 S ribosomal subunits	3.1.-.-	0.73	NO_SP						DFR85_00605	114671	114994	sense	translation initiation factor IF-1A
AWR93329.1	K15865	CDKAL1; threonylcarbamoyladenosine tRNA methylthiotransferase CDKAL1 [EC:2.8.4.5]	K15865	threonylcarbamoyladenosine tRNA methylthiotransferase CDKAL1 [EC:2.8.4.5]									ko:K15865	2.8.4.5	-	COG0621@1|root,arCOG01358@2157|Archaea,2XPXK@28889|Crenarchaeota	J	TIGRFAM RNA modification enzyme, MiaB family	2.8.4.-	0.99	NO_SP						DFR85_00615	116270	117526	sense	tRN
AWR93330.1	K03238	EIF2S2; translation initiation factor 2 subunit 2	K03238	translation initiation factor 2 subunit 2									ko:K03238	-	-	COG1601@1|root,arCOG01640@2157|Archaea,2XQRP@28889|Crenarchaeota	J	eIF-2 functions in the early steps of protein synthesis by forming a ternary complex with GTP and initiator tRNA	non Enzyme	0.92	NO_SP						DFR85_00620	117575	117991	antisense	translation initiation factor IF-2 subunit beta
AWR93331.1	K07562	NMD3; 60S ribosomal export protein NMD3								K07562	nonsense-mediated mRNA decay protein 3	60s ribosomal export protein nmd3	ko:K07562	-	-	COG1499@1|root,arCOG04149@2157|Archaea,2XR5H@28889|Crenarchaeota	J	NMD3 family	2.3.-.-	0.73	NO_SP						DFR85_00630	118299	119006	antisense	NMD protein affecting ribosome stability an
AWR93332.1	K03470	rnhB; ribonuclease HII [EC:3.1.26.4]	K03470	ribonuclease HII [EC:3.1.26.4]									ko:K03470	3.1.26.4	GO:0003674,GO:0003824,GO:0004518,GO:0004519,GO:0004521,GO:0004523,GO:0004540,GO:0005575,GO:0005622,GO:0005623,GO:0006139,GO:0006259,GO:0006260,GO:0006261,GO:0006271,GO:0006273,GO:0006281,GO:0006298,GO:0006401,GO:0006725,GO:0006807,GO:0006950,GO:0006974,GO:0008150,GO:0008152,GO:0009056,GO:0009057,GO:0009058,GO:0009059,GO:0009987,GO:0016070,GO:0016787,GO:0016788,GO:0016891,GO:0016893,GO:0019439,GO:…	COG0164@1|root,arCOG04121@2157|Archaea,2XQWK@28889|Crenarchaeota	L	Endonuclease that specifically degrades the RNA of RNA- DNA hybrids	3.1.26.4	1	NO_SP						DFR85_00635	119003	119632	antisense	ribonuclease HII
AWR93333.1										K06944	uncharacterized protein	tgs domain-containing protein	ko:K06944	-	-	COG1163@1|root,arCOG00358@2157|Archaea,2XPR5@28889|Crenarchaeota	S	TGS domain	non Enzyme	0.94	NO_SP						DFR85_00640	119632	120699	antisense	TGS domain-containing protein
AWR93334.1	K07332	flaI; archaeal flagellar protein FlaI	K07332	archaeal flagellar protein FlaI									ko:K07332	-	-	COG4962@1|root,arCOG01817@2157|Archaea,2XQ1I@28889|Crenarchaeota	N	PFAM type II secretion system protein E	2.-.-.-	0.44	NO_SP						DFR85_00650	123010	124731	antisense	type II secretion system protein E
AWR93335.2												glycosyltransferase	-	-	-	COG1215@1|root,arCOG01391@2157|Archaea,2XPSK@28889|Crenarchaeota	M	PFAM Glycosyl transferase family 2	2.4.1.-	0.95	NO_SP						DFR85_00655	124752	125993	sense	glycosyltransferase
AWR93336.1	K01507	ppa; inorganic pyrophosphatase [EC:3.6.1.1]			3.6.1.1	PF00719	IPR008162 IPR036649	GO:0004427 GO:0000287	pyrophosphate phospho-hydrolase	K01507	inorganic pyrophosphatase [EC:3.6.1.1]	inorganic diphosphatase	ko:K01507	3.6.1.1	-	COG0221@1|root,arCOG01711@2157|Archaea,2XQB5@28889|Crenarchaeota	C	Catalyzes the hydrolysis of inorganic pyrophosphate (PPi) forming two phosphate ions	3.6.1.1	1	NO_SP						DFR85_00660	125990	126508	sense	inorganic diphosphatase
AWR93337.1	K21219	thiDN; hydroxymethylpyrimidine kinase / phosphomethylpyrimidine kinase / thiamine-phosphate diphosphorylase [EC:2.7.1.49 2.7.4.7 2.5.1.3]	K21219	hydroxymethylpyrimidine kinase / phosphomethylpyrimidine kinase / thiamine-phosphate diphosphorylase [EC:2.7.1.49 2.7.4.7 2.5.1.3]									ko:K00941,ko:K21219	2.5.1.3,2.7.1.49,2.7.4.7	-	COG0351@1|root,arCOG00020@2157|Archaea,2XPQB@28889|Crenarchaeota	H	PFAM Phosphomethylpyrimidine kinase	2.-.-.-	0.97	NO_SP						DFR85_00670	127086	128417	sense	bifunctional hydroxymethylpyrimidin
AWR93338.1	K21142	moaX; MoaE-MoaD fusion protein [EC:2.8.1.12]	K03635	molybdopterin synthase catalytic subunit [EC:2.8.1.12]									ko:K03635,ko:K21142	2.8.1.12	-	COG0314@1|root,COG1977@1|root,arCOG00534@2157|Archaea,arCOG00536@2157|Archaea,2XQRK@28889|Crenarchaeota	H	PFAM molybdopterin biosynthesis MoaE	non Enzyme	0.82	NO_SP						DFR85_00675	128395	129105	sense	MoaD family protein
AWR93339.2												hypothetical protein	-	-	-	arCOG05953@1|root,arCOG05953@2157|Archaea	-	-	non Enzyme	0.68	NO_SP						DFR85_00680	129139	129555	antisense	hypothetical protein
AWR93340.2												4fe-4s dicluster domain-containing protein	-	-	-	COG0247@1|root,arCOG07320@2157|Archaea	C	Heterodisulfide reductase	6.-.-.-	0.82	NO_SP						DFR85_00685	129547	131754	sense	FAD-binding protein
AWR93343.1	K09722	K09722, pps; 4-phosphopantoate---beta-alanine ligase [EC:6.3.2.36]	K09722	4-phosphopantoate---beta-alanine ligase [EC:6.3.2.36]									ko:K09722	6.3.2.36	-	COG1701@1|root,arCOG04262@2157|Archaea,2XPPD@28889|Crenarchaeota	S	Pantothenate synthetase	2.7.-.-	0.95	NO_SP						DFR85_00705	132557	133348	antisense	phosphopantothenate/pantothenate synthetase
AWR93344.1	K00606	panB; 3-methyl-2-oxobutanoate hydroxymethyltransferase [EC:2.1.2.11]	K00606	3-methyl-2-oxobutanoate hydroxymethyltransferase [EC:2.1.2.11]									ko:K00606	2.1.2.11	-	COG0413@1|root,arCOG00584@2157|Archaea,2XPQ2@28889|Crenarchaeota	H	Catalyzes the reversible reaction in which hydroxymethyl group from 5,10-methylenetetrahydrofolate is transferred onto alpha-ketoisovalerate to form ketopantoate	2.1.2.11	1	NO_SP						DFR85_00710	133327	134115	sense	3-methyl-2-oxobutanoat
AWR93345.1												hypothetical protein	-	-	-	arCOG04261@1|root,arCOG04261@2157|Archaea,2XQQU@28889|Crenarchaeota	-	-	2.7.-.-	0.76	NO_SP						DFR85_00715	134003	134680	sense	hypothetical protein
AWR93346.1	K01990	ABC-2.A; ABC-2 type transport system ATP-binding protein	K17215	inositol transport system ATP-binding protein									ko:K01990	-	-	COG1131@1|root,arCOG00194@2157|Archaea,2XQ7A@28889|Crenarchaeota	V	PFAM ABC transporter	3.6.3.-	0.99	NO_SP		ABC	binding	daunorubicin	3.A.1	DFR85_00720	134734	135471	antisense	ATP-binding cassette domain-containing protein
AWR93347.1					2.3.3.14	PF01037 PF00682	IPR002034 IPR013785 IPR011008 IPR011872 IPR000891 IPR019887	GO:0004410 GO:0046872	homocitrate synthase			lrp/asnc ligand binding domain-containing protein	-	-	-	COG1522@1|root,arCOG01117@2157|Archaea	K	COG1522 Transcriptional regulators	non Enzyme	0.93	NO_SP						DFR85_00730	136675	136905	antisense	Lrp/AsnC family transcriptional regulator
AWR93348.1												hypothetical protein	-	-	-	arCOG04165@1|root,arCOG04165@2157|Archaea,2XRGD@28889|Crenarchaeota	-	-	3.-.-.-	0.66	NO_SP						DFR85_00735	137054	137353	sense	hypothetical protein
AWR93349.1						NA	IPR013321 IPR010985	NA	uncharacterized protein orf60			ribbon-helix-helix protein, copg family	-	-	-	arCOG03845@1|root,arCOG03845@2157|Archaea,2XRJB@28889|Crenarchaeota	K	Ribbon-helix-helix protein, copG family	non Enzyme	0.64	NO_SP						DFR85_00740	137498	137674	antisense	ribbon-helix-helix protein, CopG family
AWR93350.1												mbl fold metallo-hydrolase	-	-	-	COG2220@1|root,arCOG00497@2157|Archaea,2XQ2U@28889|Crenarchaeota	S	Zn-dependent hydrolase of the beta-lactamase	2.-.-.-	0.99	NO_SP						DFR85_00745	137664	138278	sense	hydrolase
AWR93351.1	K07142	mptE; 2-amino-4-hydroxy-6-hydroxymethyldihydropteridine diphosphokinase [EC:2.7.6.3]			2.7.6.3	PF01973	IPR027510 IPR002826 IPR036759	GO:0003848 GO:0005524 GO:0016301 GO:0000287 GO:0004788	7,8-dihydro-6-hydroxymethylpterin pyrophosphokinase			duf115 domain-containing protein	ko:K07142	2.7.6.3	-	COG1634@1|root,arCOG04303@2157|Archaea,2XQF0@28889|Crenarchaeota	H	Catalyzes the transfer of diphosphate from ATP to 6- hydroxymethyl-7,8-dihydropterin (6-HMD), leading to 6- hydroxymethyl-7,8-dihydropterin diphosphate (6-HMDP)	2.7.7.-	0.77	NO_SP						DFR85_00755	139469	140062	sense	DUF115 domain-containing protein
AWR93352.2												hypothetical protein							1.21.-.-	0.8	NO_SP						DFR85_00760	140086	140340	sense	hypothetical protein
AWR93353.1												hypothetical protein	-	-	-	arCOG05950@1|root,arCOG05950@2157|Archaea	-	-	2.-.-.-	0.99	NO_SP						DFR85_00765	140502	140996	antisense	hypothetical protein
AWR93354.1										K01737	6-pyruvoyltetrahydropterin/6-carboxytetrahydropterin synthase [EC:4.2.3.12 4.1.2.50]	6-pyruvoyl tetrahydropterin synthase family protein	ko:K01737	4.1.2.50,4.2.3.12	-	COG0720@1|root,arCOG02172@2157|Archaea,2XQXD@28889|Crenarchaeota	H	PFAM 6-pyruvoyl tetrahydropterin synthase	non Enzyme	0.8	NO_SP						DFR85_00770	140986	141402	antisense	6-pyruvoyl tetrahydrobiopterin synthase
AWR93355.2												hypothetical protein	-	-	-	arCOG05949@1|root,arCOG05949@2157|Archaea	-	-	3.-.-.-	0.73	NO_SP						DFR85_00775	141499	141894	sense	hypothetical protein
AWR93356.1												dihydropteroate synthase-like protein	-	-	-	COG0294@1|root,arCOG01978@2157|Archaea,2XQ10@28889|Crenarchaeota	H	TIGRFAM dihydropteroate synthase-related protein	6.-.-.-	0.93	NO_SP						DFR85_00780	141887	143371	sense	dihydropteroate synthase-like protein
AWR93357.1	K00384	trxB, TRR; thioredoxin reductase (NADPH) [EC:1.8.1.9]	K17870	NADH oxidase (H2O2-forming) [EC:1.6.3.3]									ko:K00384	1.8.1.9	-	COG0492@1|root,arCOG01296@2157|Archaea,2XPQC@28889|Crenarchaeota	O	PFAM FAD-dependent pyridine nucleotide-disulphide oxidoreductase	3.-.-.-	0.77	NO_SP						DFR85_00785	143591	144559	antisense	thioredoxin reductase
AWR93358.1	K01092	E3.1.3.25, IMPA, suhB; myo-inositol-1(or 4)-monophosphatase [EC:3.1.3.25]	K03841	fructose-1,6-bisphosphatase I [EC:3.1.3.11]									ko:K01092	3.1.3.25	-	COG0483@1|root,arCOG01349@2157|Archaea,2XQXJ@28889|Crenarchaeota	G	PFAM Inositol monophosphatase	2.-.-.-	0.99	NO_SP						DFR85_00790	144562	145335	antisense	D-fructose 1,6-bisphosphatase
AWR93359.1			K20611	1-hydroxy-2-isopentenylcarotenoid 3,4-desaturase [EC:1.3.99.37]									-	-	-	COG1233@1|root,arCOG01521@2157|Archaea,2XRK8@28889|Crenarchaeota	Q	Flavin containing amine oxidoreductase	1.1.1.-	0.76	NO_SP						DFR85_00800	147212	148765	sense	FAD-dependent oxidoreductase
AWR93360.1												alkaline phosphatase family protein	-	-	-	COG1524@1|root,arCOG01378@2157|Archaea,2XQRC@28889|Crenarchaeota	S	PFAM type I phosphodiesterase nucleotide pyrophosphatase	3.1.21.-	0.98	NO_SP						DFR85_00805	148913	149995	antisense	nucleotide pyrophosphatase
AWR93361.1	K07101	K07101; uncharacterized protein	K07101	uncharacterized protein						K07101	uncharacterized protein	phosphoribosyltransferase	ko:K07101	-	-	COG2236@1|root,arCOG00040@2157|Archaea,2XQPX@28889|Crenarchaeota	H	PFAM phosphoribosyltransferase	2.4.2.-	1	NO_SP						DFR85_00810	149988	150518	antisense	phosphoribosyltransferase
AWR93362.1	K01848	E5.4.99.2A, mcmA1; methylmalonyl-CoA mutase, N-terminal domain [EC:5.4.99.2]	K01848	methylmalonyl-CoA mutase, N-terminal domain [EC:5.4.99.2]									ko:K01848	5.4.99.2	-	COG1884@1|root,arCOG04232@2157|Archaea,2XPX0@28889|Crenarchaeota	I	Methylmalonyl-CoA mutase	no Prediction		NO_SP						DFR85_00815	150508	152169	sense	methylmalonyl-CoA mutase
AWR93363.1	K05606	MCEE, epi; methylmalonyl-CoA/ethylmalonyl-CoA epimerase [EC:5.1.99.1]	K05606	methylmalonyl-CoA/ethylmalonyl-CoA epimerase [EC:5.1.99.1]									ko:K05606	5.1.99.1	-	COG0346@1|root,arCOG02706@2157|Archaea	E	COG0346 Lactoylglutathione lyase and related lyases	3.1.-.-	0.91	NO_SP						DFR85_00820	152257	152676	antisense	methylmalonyl-CoA epimerase
AWR93364.1	K13993	HSP20; HSP20 family protein	K22079	limulus clotting factor C [EC:3.4.21.84]									ko:K13993	-	-	COG0071@1|root,arCOG01833@2157|Archaea,2XQD6@28889|Crenarchaeota	O	Belongs to the small heat shock protein (HSP20) family	non Enzyme	0.92	NO_SP						DFR85_00825	152729	153244	antisense	Hsp20 family protein
AWR93365.1	K06874	K06874; zinc finger protein	K06874	zinc finger protein									ko:K06874	-	-	COG1779@1|root,arCOG04265@2157|Archaea,2XQRH@28889|Crenarchaeota	S	ZPR1-like zinc finger protein	4.-.-.-	0.55	NO_SP						DFR85_00830	153213	153725	sense	ZPR1 zinc finger domain-containing protein
AWR93366.1	K03231	EEF1A; elongation factor 1-alpha	K03595	GTPase									ko:K03231	-	-	COG3276@1|root,arCOG01562@2157|Archaea,2XPZI@28889|Crenarchaeota	J	Elongation factor Tu domain 2	non Enzyme	0.61	NO_SP						DFR85_00835	153787	155352	antisense	elongation factor 1-alpha
AWR93367.1												srpbcc domain-containing protein	-	-	-	arCOG01928@1|root,arCOG01928@2157|Archaea	S	Carbon monoxide dehydrogenase subunit G (CoxG)	non Enzyme	0.87	NO_SP						DFR85_00840	155326	155745	sense	carbon monoxide dehydrogenase
AWR93368.1	K09386	K09386; uncharacterized protein										carbon monoxide dehydrogenase subunit g	ko:K09386	-	-	COG3427@1|root,arCOG01927@2157|Archaea,2XRD9@28889|Crenarchaeota	C	PFAM carbon monoxide dehydrogenase subunit G	non Enzyme	0.72	NO_SP						DFR85_00845	155742	156164	sense	carbon monoxide dehydrogenase
AWR93369.1	K07141	mocA; molybdenum cofactor cytidylyltransferase [EC:2.7.7.76]								K07141	molybdenum cofactor cytidylyltransferase [EC:2.7.7.76]	nucleotidyltransferase family protein	ko:K07141	2.7.7.76	-	COG2068@1|root,arCOG01873@2157|Archaea,2XQP2@28889|Crenarchaeota	S	MobA-like NTP transferase domain	2.7.7.-	0.98	NO_SP						DFR85_00850	156200	156766	antisense	NTP transferase domain-containing protein
AWR93370.1	K03518	coxS; aerobic carbon-monoxide dehydrogenase small subunit [EC:1.2.5.3]	K03518	aerobic carbon-monoxide dehydrogenase small subunit [EC:1.2.5.3]									ko:K03518,ko:K18022	1.2.5.3,1.2.99.8	-	COG2080@1|root,arCOG01925@2157|Archaea,2XQC1@28889|Crenarchaeota	C	2Fe-2S -binding domain	4.-.-.-	0.82	NO_SP						DFR85_00855	156708	157220	sense	2Fe-2S iron-sulfur cluster bindin
AWR93371.1	K03519	coxM, cutM; aerobic carbon-monoxide dehydrogenase medium subunit [EC:1.2.5.3]	K19818	nicotine dehydrogenase subunit A [EC:1.5.99.4]									ko:K03519	1.2.5.3	-	COG1319@1|root,arCOG01926@2157|Archaea,2XQAN@28889|Crenarchaeota	C	CO dehydrogenase flavoprotein C-terminal domain	2.-.-.-	0.8	NO_SP						DFR85_00860	157226	158059	sense	xanthine dehydrogenase family protein subunit M
AWR93372.1					7.2.2.9	PF19335 PF04945	IPR023299 IPR018303 IPR023298 IPR008250 IPR009078 IPR036412 IPR023214 IPR045800 IPR027256 IPR001757 IPR044492 IPR012348 IPR011017 IPR007029	GO:0005524 GO:0016887 GO:0046872 GO:0016491 GO:0043682	copper-transporting p-type atpase			yhs domain-containing protein	ko:K00441	1.12.98.1	-	COG3350@1|root,arCOG04507@2157|Archaea	P	PFAM YHS domain	non Enzyme	0.85	NO_SP						DFR85_00865	158072	158221	sense	YHS domain-containing protein
AWR93373.1	K02303	cobA; uroporphyrin-III C-methyltransferase [EC:2.1.1.107]	K13542	uroporphyrinogen III methyltransferase / synthase [EC:2.1.1.107 4.2.1.75]									ko:K02303	2.1.1.107	-	COG0007@1|root,arCOG00644@2157|Archaea,2XQ85@28889|Crenarchaeota	H	PFAM Uroporphyrin-III C tetrapyrrole (Corrin Porphyrin) methyltransferase	2.1.1.-	0.96	NO_SP						DFR85_00870	158238	158963	sense	uroporphyrinogen-III C-methyltransferase
AWR93374.1												hypothetical protein	-	-	-	arCOG07321@1|root,arCOG07321@2157|Archaea	-	-	3.4.-.-	0.9	NO_SP						DFR85_00875	159002	159589	sense	hypothetical protein
AWR93375.1												hypothetical protein	-	-	-	arCOG08319@1|root,arCOG08319@2157|Archaea	-	-	non Enzyme	0.66	NO_SP						DFR85_00880	159595	159834	sense	hypothetical protein
AWR93376.1												sis domain-containing protein	-	-	-	arCOG00059@1|root,arCOG00059@2157|Archaea,2XSDG@28889|Crenarchaeota	-	-	2.7.-.-	0.91	NO_SP						DFR85_00885	159827	160666	sense	SIS domain-containing protein
AWR93377.1												amidohydrolase	ko:K12960	3.5.4.28,3.5.4.31	-	COG0402@1|root,arCOG00695@2157|Archaea	F	Catalyzes the deamination of 5-methylthioadenosine and S-adenosyl-L-homocysteine into 5-methylthioinosine and S-inosyl-L- homocysteine, respectively. Is also able to deaminate adenosine	2.5.1.-	0.97	NO_SP						DFR85_00890	160737	161870	antisense	amidohydrolase
AWR93378.1	K15429	TRM5, TRMT5; tRNA (guanine37-N1)-methyltransferase [EC:2.1.1.228]	K07055	tRNA wybutosine-synthesizing protein 2 [EC:2.5.1.114]									ko:K15429	2.1.1.228	-	COG2520@1|root,arCOG00033@2157|Archaea,2XPMY@28889|Crenarchaeota	J	Methyltransferase	2.1.1.-	0.74	NO_SP						DFR85_00895	161839	162600	antisense	class I SAM-dependent methyltransferase famil
AWR93379.1												hypothetical protein							3.1.26.5	0.98	NO_SP						DFR85_00900	162635	162862	antisense	hypothetical protein
AWR93380.1	K01915	glnA, GLUL; glutamine synthetase [EC:6.3.1.2]	K09470	gamma-glutamylputrescine synthase [EC:6.3.1.11]									ko:K01915	6.3.1.2	-	COG0174@1|root,arCOG01909@2157|Archaea,2XPM9@28889|Crenarchaeota	E	PFAM Glutamine synthetase, catalytic	no Prediction		NO_SP						DFR85_00905	162962	164245	antisense	glutamine synthetase
AWR93381.1			K05351	D-xylulose reductase [EC:1.1.1.9]									-	-	-	COG1064@1|root,arCOG01457@2157|Archaea,2XSQP@28889|Crenarchaeota	C	Zinc-binding dehydrogenase	1.4.-.-	0.89	NO_SP						DFR85_00910	164245	165243	antisense	alcohol dehydrogenase catalyti
AWR93382.1												hypothetical protein	-	-	-	arCOG05929@1|root,arCOG05929@2157|Archaea	-	-	2.7.7.-	0.96	NO_SP						DFR85_00920	166248	166673	antisense	hypothetical protein
AWR93383.1	K04479	dbh; DNA polymerase IV (archaeal DinB-like DNA polymerase) [EC:2.7.7.7]			2.7.7.7	PF00817 PF11798	IPR043502 IPR036775 IPR022880 IPR024728 IPR043128 IPR001126	GO:0003684 GO:0003887 GO:0000287	dna polymerase iv			dna polymerase iv	ko:K04479	2.7.7.7	-	COG0389@1|root,arCOG04582@2157|Archaea	L	Poorly processive, error-prone DNA polymerase involved in untargeted mutagenesis. Copies undamaged DNA at stalled replication forks, which arise in vivo from mismatched or misaligned primer ends. These misaligned primers can be extended by PolIV. Exhibits no 3'-5' exonuclease (proofreading) activity. May be involved in translesional synthesis	3.-.-.-	0.9	NO_SP						DFR85_00925	166656	167705	sense	DNA polymerase IV
AWR93384.1	K00852	rbsK, RBKS; ribokinase [EC:2.7.1.15]	K21056	alpha-D-ribose-1-phosphate 5-kinase (ADP) [EC:2.7.1.212]									ko:K00852	2.7.1.15	-	COG0524@1|root,arCOG00014@2157|Archaea,2XQ77@28889|Crenarchaeota	G	PFAM PfkB domain protein	5.-.-.-	0.81	NO_SP						DFR85_00930	167702	168547	sense	carbohydrate kinase family protein
AWR93385.1	K07472	TIP49; TBP-interacting protein	K07472	TBP-interacting protein									ko:K07472	-	-	COG1224@1|root,arCOG04081@2157|Archaea,2XPMF@28889|Crenarchaeota	K	AAA ATPase, central domain protein	3.6.4.12	1	NO_SP						DFR85_00935	168683	170026	antisense	AAA family ATPase
AWR93386.1			K03574	8-oxo-dGTP diphosphatase [EC:3.6.1.55]									-	-	-	COG0494@1|root,arCOG01072@2157|Archaea,2XSBU@28889|Crenarchaeota	L	pfam nudix	3.6.1.-	0.99	NO_SP						DFR85_00940	170091	170528	sense	NUDIX domain-containing protein
AWR93387.1	K00278	nadB; L-aspartate oxidase [EC:1.4.3.16]	K00278	L-aspartate oxidase [EC:1.4.3.16]									ko:K00278	1.4.3.16	-	COG0029@1|root,arCOG00572@2157|Archaea,2XRW5@28889|Crenarchaeota	H	Catalyzes the oxidation of L-aspartate to iminoaspartate	1.4.3.-	1	NO_SP						DFR85_00945	170535	171965	sense	L-aspartate oxidase
AWR93388.1												substrate-binding domain-containing protein	-	-	-	arCOG09701@1|root,arCOG09701@2157|Archaea,2XQ3B@28889|Crenarchaeota	S	Bacterial extracellular solute-binding protein	2.1.1.-	0.97	NO_SP						DFR85_00950	172082	172813	antisense	ABC transporter substrate-binding protein
AWR93389.1			K03639	GTP 3',8-cyclase [EC:4.1.99.22]									-	-	-	COG0535@1|root,arCOG00938@2157|Archaea	P	PFAM Radical SAM domain protein	non Enzyme	0.65	NO_SP						DFR85_00960	173533	174546	sense	PTO1314 family radical SAM protein
AWR93390.1												hypothetical protein	-	-	-	arCOG05910@1|root,arCOG05910@2157|Archaea	-	-	non Enzyme	0.73	NO_SP						DFR85_00965	174607	175200	sense	hypothetical protein
AWR93391.1			K16052	MscS family membrane protein									-	-	-	COG0668@1|root,arCOG01573@2157|Archaea	M	PFAM Mechanosensitive ion channel	2.-.-.-	0.98	NO_SP		MscS		small-conductance mechanosensitive ion channel	1.A.23	DFR85_00970	175354	176229	antisense	mechanosensitive ion channel
AWR93392.1												cog1361 s-layer family protein	-	-	-	COG1361@1|root,arCOG02089@2157|Archaea,2XR0S@28889|Crenarchaeota	M	extracellular matrix structural constituent	non Enzyme	0.74	SP	CS pos: 22-23. Pr: 0.9619					DFR85_00975	176304	178199	antisense	hypothetical protein
AWR93393.1												helix-turn-helix domain-containing protein	-	-	-	COG2512@1|root,arCOG00374@2157|Archaea	T	membrane-associated protein domain	non Enzyme	0.7	SP	CS pos: 18-19. Pr: 0.9276					DFR85_00980	178379	179134	antisense	helix-turn-helix domain-containing protein
AWR93394.1												hypothetical protein							non Enzyme	0.64	SP	CS pos: 20-21. Pr: 0.9817					DFR85_00985	179124	179549	antisense	hypothetical protein
AWR93395.1												hypothetical protein	-	-	-	arCOG03721@1|root,arCOG03721@2157|Archaea	S	PFAM Archaeal PaREP1 PaREP8 family	3.-.-.-	0.68	NO_SP						DFR85_00990	179555	179977	sense	hypothetical protein
AWR93396.1												apc family permease	-	-	-	COG0531@1|root,arCOG03649@2157|Archaea,2XRRD@28889|Crenarchaeota	E	amino acid	1.6.5.11	0.71	NO_SP						DFR85_00995	180061	181359	sense	APC family permease
AWR93397.1												hypothetical protein							non Enzyme	0.82	NO_SP						DFR85_01000	181384	181623	sense	hypothetical protein
AWR93398.1												aaa-associated domain-containing protein	-	-	-	COG4754@1|root,arCOG05379@2157|Archaea,2XR4W@28889|Crenarchaeota	P	PFAM ABC nitrate sulfonate bicarbonate family transporter, ATPase subunit	4.-.-.-	0.98	NO_SP						DFR85_01010	182108	182572	antisense	ABC transporter ATP-binding protein
AWR93399.1	K22736	VIT; vacuolar iron transporter family protein	K22736	vacuolar iron transporter family protein									-	-	-	COG1814@1|root,arCOG01096@2157|Archaea	S	membrane	2.-.-.-	0.84	NO_SP		VIT		vacuolar iron uptake transporter homolog	2.A.89	DFR85_01015	182775	183515	antisense	hypothetical protein
AWR93400.1	K07022	K07022; uncharacterized protein	K07022	uncharacterized protein		NA	IPR036866 IPR014426	NA	upf0282 protein yg5714_2245	K07022	uncharacterized protein	mbl fold metallo-hydrolase	ko:K07022	-	-	COG2248@1|root,arCOG00969@2157|Archaea,2XQEH@28889|Crenarchaeota	S	Belongs to the UPF0282 family	2.-.-.-	0.64	NO_SP						DFR85_01020	183499	184422	sense	hypothetical protein
AWR93401.1			K03496	chromosome partitioning protein									-	-	-	COG1192@1|root,arCOG07293@2157|Archaea,2XQQT@28889|Crenarchaeota	D	AAA domain	3.6.4.-	0.93	NO_SP						DFR85_01025	184618	186024	antisense	AAA family ATPase
AWR93402.1	K00694	bcsA; cellulose synthase (UDP-forming) [EC:2.4.1.12]	K00694	cellulose synthase (UDP-forming) [EC:2.4.1.12]									ko:K00694	2.4.1.12	-	COG1215@1|root,arCOG01391@2157|Archaea,2XQ2X@28889|Crenarchaeota	M	Glycosyl transferase family 21	2.4.99.18	0.71	NO_SP						DFR85_01030	186021	187526	antisense	glycosyltransferase
AWR93403.1			K03654	ATP-dependent DNA helicase RecQ [EC:5.6.2.4]									-	-	-	COG1061@1|root,arCOG00874@2157|Archaea,2XQ1C@28889|Crenarchaeota	K	Type III restriction enzyme, res subunit	3.6.4.-	1	NO_SP						DFR85_01035	187547	188878	antisense	DEAD/DEAH box helicase
AWR93404.1	K09744	K09744; uncharacterized protein	K09744	uncharacterized protein						K09744	uncharacterized protein	duf790 family protein	ko:K09744	-	-	COG3372@1|root,arCOG04356@2157|Archaea,2XQDM@28889|Crenarchaeota	L	Protein of unknown function (DUF790)	2.-.-.-	0.55	NO_SP						DFR85_01040	188865	190310	antisense	DUF790 family protein
AWR93405.1			K06116	glycerol-1-phosphatase [EC:3.1.3.21]									-	-	-	COG0637@1|root,arCOG02293@2157|Archaea,2XQXQ@28889|Crenarchaeota	S	subfamily IA, variant 1	non Enzyme	0.72	NO_SP						DFR85_01045	190307	190927	antisense	HAD-IA family hydrolase
AWR93406.1	K16640	ssh7; DNA-binding protein 7 [EC:3.1.27.-]				PF02294	IPR016197 IPR003212	GO:0003677 GO:0004521	aho7b	K16640	DNA-binding protein 7 [EC:3.1.27.-]	dna-binding protein	ko:K16640	-	-	arCOG05888@1|root,arCOG05888@2157|Archaea	J	Can constrain negative DNA supercoils. May be involved in maintaining the integrity of the genome at high temperature	3.-.-.-	0.45	NO_SP						DFR85_01050	191673	191858	antisense	DNA-binding protein
AWR93407.1	K03116	tatA; sec-independent protein translocase protein TatA	K03116	sec-independent protein translocase protein TatA									ko:K03116	-	-	COG1826@1|root,arCOG02694@2157|Archaea,2XSHK@28889|Crenarchaeota	U	mttA/Hcf106 family	non Enzyme	0.98	NO_SP		Tat		protein export	2.A.64	DFR85_01055	191987	192313	antisense	twin-arginine translocase TatA/TatE famil
AWR93408.1	K03118	tatC; sec-independent protein translocase protein TatC	K03118	sec-independent protein translocase protein TatC									ko:K03118	-	-	COG0805@1|root,arCOG01919@2157|Archaea,2XR1D@28889|Crenarchaeota	U	Part of the twin-arginine translocation (Tat) system that transports large folded proteins containing a characteristic twin-arginine motif in their signal peptide across membranes	non Enzyme	0.83	NO_SP		Tat		protein export	2.A.64	DFR85_01065	192695	193555	antisense	twin-arginine translocase subunit TatC
AWR93409.1												atpase	-	-	-	arCOG03714@1|root,arCOG03714@2157|Archaea,2XQWJ@28889|Crenarchaeota	F	ATP cone domain	non Enzyme	0.62	NO_SP						DFR85_01070	193558	193836	antisense	ATPase
AWR93410.1	K00873	PK, pyk; pyruvate kinase [EC:2.7.1.40]	K00873	pyruvate kinase [EC:2.7.1.40]									ko:K00873	2.7.1.40	GO:0003674,GO:0003824,GO:0004743,GO:0005575,GO:0005622,GO:0005623,GO:0005737,GO:0005975,GO:0006082,GO:0006090,GO:0006091,GO:0006096,GO:0006139,GO:0006163,GO:0006164,GO:0006165,GO:0006725,GO:0006732,GO:0006733,GO:0006753,GO:0006754,GO:0006757,GO:0006793,GO:0006796,GO:0006807,GO:0008150,GO:0008152,GO:0009056,GO:0009058,GO:0009108,GO:0009117,GO:0009123,GO:0009124,GO:0009126,GO:0009127,GO:0009132,GO:…	COG0469@1|root,arCOG04120@2157|Archaea,2XPVT@28889|Crenarchaeota	G	Belongs to the pyruvate kinase family	2.7.1.40	1	NO_SP						DFR85_01085	195131	196465	sense	pyruvate kinase
AWR93411.1			K17851	D-proline dehydrogenase [EC:1.5.99.13]									ko:K17851	1.5.99.13	GO:0000166,GO:0003674,GO:0003824,GO:0005488,GO:0005575,GO:0005623,GO:0005886,GO:0008150,GO:0008152,GO:0016020,GO:0016491,GO:0016645,GO:0019897,GO:0019898,GO:0036094,GO:0043167,GO:0043168,GO:0044425,GO:0044459,GO:0044464,GO:0048037,GO:0050660,GO:0050662,GO:0055114,GO:0071944,GO:0097159,GO:1901265,GO:1901363	COG0665@1|root,arCOG00758@2157|Archaea,2XRQI@28889|Crenarchaeota	C	PFAM FAD dependent oxidoreductase	2.7.-.-	0.81	NO_SP						DFR85_01095	197031	198113	sense	FAD-dependent oxidoreductase
AWR93412.1												hypothetical protein	-	-	-	arCOG03852@1|root,arCOG03852@2157|Archaea	-	-	3.1.4.-	0.91	NO_SP						DFR85_01100	198110	198763	sense	hypothetical protein
AWR93413.1	K03154	thiS; sulfur carrier protein										moad/this family protein	ko:K03154,ko:K21947	2.8.1.15	GO:0003674,GO:0006464,GO:0006807,GO:0008150,GO:0008152,GO:0009987,GO:0019538,GO:0031386,GO:0032446,GO:0036211,GO:0043170,GO:0043412,GO:0044237,GO:0044238,GO:0044260,GO:0044267,GO:0070647,GO:0071704,GO:1901564	COG2104@1|root,arCOG00535@2157|Archaea	H	Sulfur transfer protein involved in thiamine biosynthesis	non Enzyme	0.61	NO_SP						DFR85_01105	198766	198972	sense	MoaD/ThiS family protein
AWR93414.1												hypothetical protein							3.1.21.4	0.94	NO_SP						DFR85_01110	198996	199823	sense	hypothetical protein
AWR93415.1	K00703	glgA; starch synthase [EC:2.4.1.21]	K03843	alpha-1,3/alpha-1,6-mannosyltransferase [EC:2.4.1.132 2.4.1.257]									ko:K00703	2.4.1.21	-	COG0297@1|root,arCOG01420@2157|Archaea,2XPWR@28889|Crenarchaeota	M	Starch synthase catalytic domain	1.-.-.-	0.96	NO_SP						DFR85_01115	199827	201524	sense	glycosyltransferase
AWR93416.1	K07405	E3.2.1.1A; alpha-amylase [EC:3.2.1.1]	K07405	alpha-amylase [EC:3.2.1.1]									ko:K07405	3.2.1.1	-	COG1449@1|root,arCOG03278@2157|Archaea,2XQ1R@28889|Crenarchaeota	G	Belongs to the glycosyl hydrolase 57 family	6.1.1.-	0.93	NO_SP						DFR85_01120	201511	202857	sense	alpha-amylase
AWR93417.1			K15669	D-glycero-alpha-D-manno-heptose 1-phosphate guanylyltransferase [EC:2.7.7.71]									-	-	-	COG1208@1|root,arCOG00666@2157|Archaea,2XQ37@28889|Crenarchaeota	M	PFAM transferase hexapeptide repeat containing protein	2.-.-.-	0.99	NO_SP						DFR85_01125	202892	204136	antisense	NDP-sugar synthase
AWR93418.1			K22934	alpha,alpha-trehalase [EC:3.2.1.28]									-	-	-	COG3387@1|root,arCOG03285@2157|Archaea,2XRPP@28889|Crenarchaeota	G	Glucoamylase	6.-.-.-	1	NO_SP						DFR85_01130	204311	206170	antisense	glycoside hydrolase family 15 protein
AWR93419.1			K05989	alpha-L-rhamnosidase [EC:3.2.1.40]									-	-	-	COG3408@1|root,arCOG03287@2157|Archaea	G	Glycogen debranching enzyme	6.1.1.-	0.72	NO_SP						DFR85_01135	206167	208002	antisense	glycogen debranching protein
AWR93420.1	K18861	K18861; 4-hydroxybutyrate---CoA ligase (AMP-forming) [EC:6.2.1.40]	K18861	4-hydroxybutyrate---CoA ligase (AMP-forming) [EC:6.2.1.40]									ko:K18861	6.2.1.40	-	COG1541@1|root,arCOG02623@2157|Archaea,2XQ6Q@28889|Crenarchaeota	H	AMP-binding enzyme C-terminal domain	6.2.-.-	0.82	NO_SP						DFR85_01145	209438	210862	sense	phenylacetate--CoA ligase family protein
AWR93421.1	K15016	K15016; enoyl-CoA hydratase / 3-hydroxyacyl-CoA dehydrogenase [EC:4.2.1.17 1.1.1.35]	K15016	enoyl-CoA hydratase / 3-hydroxyacyl-CoA dehydrogenase [EC:4.2.1.17 1.1.1.35]									ko:K00074,ko:K15016,ko:K15019	1.1.1.157,1.1.1.35,4.2.1.116,4.2.1.17	GO:0003674,GO:0003824,GO:0016829,GO:0016835,GO:0016836,GO:0043956	COG1250@1|root,arCOG00249@2157|Archaea,2XPQ7@28889|Crenarchaeota	I	3-hydroxyacyl-CoA dehydrogenase	1.1.1.-	0.99	NO_SP						DFR85_01150	210894	212060	sense	3-hydroxyacyl-CoA dehydrogenase
AWR93422.1	K14465	K14465; succinate semialdehyde reductase (NADPH) [EC:1.1.1.-]	K23493	geissoschizine synthase [EC:1.3.1.36]									ko:K14465	-	-	COG1062@1|root,arCOG01456@2157|Archaea,2XRMG@28889|Crenarchaeota	C	alcohol dehydrogenase	1.1.1.1	0.96	NO_SP						DFR85_01155	212137	213225	antisense	alcohol dehydrogenase catalyti
AWR93423.1			K06041	arabinose-5-phosphate isomerase [EC:5.3.1.13]									-	-	-	COG0517@1|root,arCOG00631@2157|Archaea,2XS6F@28889|Crenarchaeota	S	Domain in cystathionine beta-synthase and other proteins.	3.1.-.-	0.7	NO_SP						DFR85_01160	213226	213615	sense	CBS domain-containing protein
AWR93424.1	K06218	relE, stbE; mRNA interferase RelE/StbE										type ii toxin-antitoxin system rele/pare family toxin	-	-	-	COG2026@1|root,arCOG01665@2157|Archaea	DJ	PFAM plasmid stabilization system	3.-.-.-	0.86	NO_SP						DFR85_01170	219250	219525	sense	type II toxin-antitoxin system RelE/ParE famil
AWR93425.1												hypothetical protein							non Enzyme	0.76	NO_SP						DFR85_01180	219874	220164	sense	hypothetical protein
AWR93426.1												hypothetical protein	-	-	-	arCOG05948@1|root,arCOG05948@2157|Archaea	-	-	3.1.26.5	0.92	NO_SP						DFR85_01195	220691	221173	sense	hypothetical protein
AWR93427.1												hypothetical protein	-	-	-	arCOG05947@1|root,arCOG05947@2157|Archaea	-	-	2.-.-.-	0.92	NO_SP						DFR85_01200	221170	221787	sense	hypothetical protein
AWR93428.1	K15020	K15020; acryloyl-coenzyme A reductase [EC:1.3.1.84]	K22323	3-hydroxy-1,2-didehydro-2,3-dihydrotabersonine reductase [EC:1.1.99.41]									ko:K15020	1.3.1.84	GO:0003674,GO:0003824,GO:0008150,GO:0008152,GO:0016491,GO:0016627,GO:0016628,GO:0043958,GO:0055114	COG1064@1|root,arCOG01455@2157|Archaea,2XRRP@28889|Crenarchaeota	C	alcohol dehydrogenase	1.-.-.-	0.96	NO_SP						DFR85_01205	221820	222821	sense	alcohol dehydrogenase catalyti
AWR93429.1												pqqd family protein	-	-	-	arCOG04234@1|root,arCOG04234@2157|Archaea,2XQD0@28889|Crenarchaeota	-	-	3.6.1.-	0.99	NO_SP						DFR85_01210	223010	223441	antisense	hypothetical protein
AWR93430.1	K02433	gatA, QRSL1; aspartyl-tRNA(Asn)/glutamyl-tRNA(Gln) amidotransferase subunit A [EC:6.3.5.6 6.3.5.7]	K18541	mandelamide amidase [EC:3.5.1.86]									ko:K02433	6.3.5.6,6.3.5.7	-	COG0154@1|root,arCOG01717@2157|Archaea,2XPYP@28889|Crenarchaeota	J	Allows the formation of correctly charged Gln-tRNA(Gln) through the transamidation of misacylated Glu-tRNA(Gln) in organisms which lack glutaminyl-tRNA synthetase. The reaction takes place in the presence of glutamine and ATP through an activated gamma-phospho-Glu-tRNA(Gln)	2.7.1.-	0.65	NO_SP						DFR85_01215	223465	224646	antisense	amidase
AWR93431.1	K03564	BCP, PRXQ, DOT5; thioredoxin-dependent peroxiredoxin [EC:1.11.1.24]	K03564	thioredoxin-dependent peroxiredoxin [EC:1.11.1.24]									ko:K03564	1.11.1.15	-	COG1225@1|root,arCOG00310@2157|Archaea,2XQNS@28889|Crenarchaeota	O	PFAM alkyl hydroperoxide reductase Thiol specific antioxidant Mal allergen	2.-.-.-	0.96	NO_SP						DFR85_01225	226221	226667	antisense	redoxin domain-containing protein
AWR93432.1	K23997	nnr; ADP-dependent NAD(P)H-hydrate dehydratase / NAD(P)H-hydrate epimerase [EC:4.2.1.136 5.1.99.6]	K17759	NAD(P)H-hydrate epimerase [EC:5.1.99.6]									ko:K17758,ko:K17759	4.2.1.136,5.1.99.6	-	COG0063@1|root,arCOG00018@2157|Archaea,2XPXN@28889|Crenarchaeota	G	Bifunctional enzyme that catalyzes the epimerization of the S- and R-forms of NAD(P)HX and the dehydration of the S-form of NAD(P)HX at the expense of ADP, which is converted to AMP. This allows the repair of both epimers of NAD(P)HX, a damaged form of NAD(P)H that is a result of enzymatic or heat-dependent hydration	1.4.-.-	0.81	NO_SP						DFR85_01230	226660	228165	sense	NAD(P)H-hydrate dehydratase
AWR93433.1												is5 family transposase	-	-	-	arCOG02754@1|root,arCOG02754@2157|Archaea	S	PFAM Transposase DDE domain	non Enzyme	0.76	NO_SP						DFR85_01240	229131	230033	antisense	IS5 family transposase
AWR93434.1	K06915	herA; DNA double-strand break repair helicase HerA and related ATPase			3.6.4.12	PF05872 PF01935 PF09378	IPR008571 IPR018538 IPR033186 IPR002789 IPR027417	GO:0005524 GO:0016887 GO:0003678	dna double-strand break repair helicase hera	K06915	uncharacterized protein	dna double-strand break repair helicase hera	ko:K06915	-	-	COG0433@1|root,arCOG00280@2157|Archaea,2XPTZ@28889|Crenarchaeota	L	Involved in DNA double-strand break (DSB) repair. Acts probably with NurA to stimulate resection of the 5' strand and produce the long 3' single-strand that is required for RadA loading (By similarity). Exhibits DNA-dependent ATPase activity and DNA helicase activity	3.6.4.-	0.98	NO_SP						DFR85_01245	230186	231670	antisense	DUF853 family protein
AWR93435.1	K03547	sbcD, mre11; DNA repair protein SbcD/Mre11	K07095	uncharacterized protein	3.1.-.-	PF00149	IPR004843 IPR029052 IPR032885 IPR041796	GO:0008408 GO:0045027 GO:0004519 GO:0030145 GO:0000403	dna double-strand break repair protein mre11	K03547	DNA repair protein SbcD/Mre11	exonuclease sbccd subunit d	ko:K03547	-	-	COG0420@1|root,arCOG00397@2157|Archaea,2XQWG@28889|Crenarchaeota	L	Part of the Rad50 Mre11 complex, which is involved in the early steps of DNA double-strand break (DSB) repair. The complex may facilitate opening of the processed DNA ends to aid in the recruitment of HerA and NurA. Mre11 binds to DSB ends and has both double-stranded 3'-5' exonuclease activity and single- stranded endonuclease activity	2.7.-.-	0.73	NO_SP						DFR85_01250	231678	232820	antisense	exonuclease SbcCD subunit D
AWR93436.1	K03546	sbcC, rad50; DNA repair protein SbcC/Rad50	K06020	energy-dependent translational throttle protein EttA															3.6.4.12	0.66	NO_SP						DFR85_01255	232810	235407	antisense	AAA family ATPase
AWR93437.1	K25510	nurA; DNA double-strand break repair nuclease NurA [EC:3.1.-.-]			3.1.-.-	PF09376	IPR018977	GO:0004519 GO:0004527 GO:0046872	stonura			dna double-strand break repair nuclease nura	-	-	-	COG1630@1|root,arCOG00367@2157|Archaea	S	PFAM NurA domain	2.-.-.-	0.96	NO_SP						DFR85_01260	235400	236392	antisense	hypothetical protein
AWR93438.1	K16264	czcD, zitB; cobalt-zinc-cadmium efflux system protein										cation diffusion facilitator family transporter	ko:K16264	-	-	COG1230@1|root,arCOG01477@2157|Archaea	P	cation diffusion facilitator family transporter	non Enzyme	0.64	NO_SP		CDF		cation efflux	2.A.4	DFR85_01265	236380	237177	sense	cation diffusion facilitator family transporter
AWR93439.1			K21896	3-hydroxy-16-methoxy-2,3-dihydrotabersonine N-methyltransferase [EC:2.1.1.99]									-	-	-	COG0500@1|root,arCOG01773@2157|Archaea,2XQP4@28889|Crenarchaeota	Q	PFAM Methyltransferase type 11	3.5.-.-	0.95	NO_SP						DFR85_01270	237187	237792	sense	methyltransferase domain-containing protein
AWR93440.1												hypothetical protein	-	-	-	arCOG05887@1|root,arCOG05887@2157|Archaea	-	-	2.7.-.-	0.63	NO_SP						DFR85_01275	237779	238258	sense	hypothetical protein
AWR93441.1			K06041	arabinose-5-phosphate isomerase [EC:5.3.1.13]									-	-	-	COG0517@1|root,arCOG00600@2157|Archaea,2XQMG@28889|Crenarchaeota	S	Domain in cystathionine beta-synthase and other proteins.	non Enzyme	0.79	NO_SP						DFR85_01280	238561	239367	antisense	CBS domain-containing protein
AWR93442.1						PF01910	IPR029756 IPR002767	NA	upf0045 protein mj1052			mth1187 family thiamine-binding protein	-	-	-	COG0011@1|root,arCOG04373@2157|Archaea,2XRC7@28889|Crenarchaeota	S	Thiamine-binding protein	non Enzyme	0.61	NO_SP						DFR85_01285	239364	239660	sense	MTH1187 family thiamine-binding protein
AWR93443.1	K09825	perR; Fur family transcriptional regulator, peroxide stress response regulator	K03711	Fur family transcriptional regulator, ferric uptake regulator									ko:K03711,ko:K09825	-	-	COG0735@1|root,arCOG01868@2157|Archaea,2XR3Z@28889|Crenarchaeota	K	Ferric uptake regulator	2.-.-.-	0.47	NO_SP						DFR85_01290	239749	240153	antisense	transcriptional repressor
AWR93444.1			K10213	ribosylpyrimidine nucleosidase [EC:3.2.2.8]									ko:K01239	3.2.2.1	-	COG1957@1|root,arCOG04558@2157|Archaea	F	COG1957 Inosine-uridine nucleoside N-ribohydrolase	2.-.-.-	0.87	NO_SP						DFR85_01295	240134	241048	sense	nucleoside hydrolase
AWR93445.1			K03529	chromosome segregation protein									-	-	-	arCOG00373@1|root,arCOG00373@2157|Archaea	-	-	6.-.-.-	0.49	NO_SP						DFR85_01300	241353	243101	antisense	hypothetical protein
AWR93446.1												hypothetical protein	-	-	-	arCOG05886@1|root,arCOG05886@2157|Archaea	-	-	3.-.-.-	0.96	NO_SP						DFR85_01305	243067	243393	sense	hypothetical protein
AWR93447.1			K06041	arabinose-5-phosphate isomerase [EC:5.3.1.13]									-	-	-	COG0517@1|root,arCOG00606@2157|Archaea,2XR8I@28889|Crenarchaeota	S	PFAM CBS domain	3.-.-.-	0.67	NO_SP						DFR85_01310	243427	243921	sense	CBS domain-containing protein
AWR93448.1	K07096	K07096; uncharacterized protein	K07095	uncharacterized protein						K07096	uncharacterized protein	metallophosphoesterase	ko:K07096	-	-	COG2129@1|root,arCOG01145@2157|Archaea,2XQCA@28889|Crenarchaeota	S	PFAM metallophosphoesterase	5.-.-.-	0.57	NO_SP						DFR85_01315	243953	244933	sense	hypothetical protein
AWR93449.1	K15634	gpmB; 2,3-bisphosphoglycerate-dependent phosphoglycerate mutase [EC:5.4.2.11]	K15634	2,3-bisphosphoglycerate-dependent phosphoglycerate mutase [EC:5.4.2.11]									ko:K15634	5.4.2.12	-	COG0406@1|root,arCOG01991@2157|Archaea,2XRHU@28889|Crenarchaeota	G	Phosphoglycerate mutase	non Enzyme	0.8	NO_SP						DFR85_01320	245007	245642	antisense	histidine phosphatase family protein
AWR93450.1	K09716	dtdA, GEK1; D-aminoacyl-tRNA deacylase [EC:3.1.1.96]	K09716	D-aminoacyl-tRNA deacylase [EC:3.1.1.96]									ko:K09716	3.1.1.96	-	COG1650@1|root,arCOG01616@2157|Archaea,2XPQP@28889|Crenarchaeota	J	D-aminoacyl-tRNA deacylase with broad substrate specificity. By recycling D-aminoacyl-tRNA to D-amino acids and free tRNA molecules, this enzyme counteracts the toxicity associated with the formation of D-aminoacyl-tRNA entities in vivo	2.7.1.-	0.87	NO_SP						DFR85_01325	245601	246308	sense	D-aminoacyl-tRNA deacylase
AWR93451.1												fad-binding oxidoreductase	-	-	-	COG0665@1|root,arCOG00759@2157|Archaea	E	FAD dependent oxidoreductase	2.7.-.-	0.86	NO_SP						DFR85_01330	246326	247210	sense	FAD-dependent oxidoreductase
AWR93452.1	K03671	trxA; thioredoxin 1	K05838	putative thioredoxin									ko:K03671	-	-	COG0526@1|root,arCOG01972@2157|Archaea,2XQQ2@28889|Crenarchaeota	O	TIGRFAM thioredoxin	non Enzyme	0.8	NO_SP						DFR85_01335	247270	247698	antisense	thioredoxin
AWR93453.1	K17218	sqr; sulfide:quinone oxidoreductase [EC:1.8.5.4]	K03885	NADH:quinone reductase (non-electrogenic) [EC:1.6.5.9]									ko:K17218	1.8.5.4	-	COG0446@1|root,arCOG01064@2157|Archaea	S	PFAM FAD-dependent pyridine nucleotide-disulphide oxidoreductase	1.8.-.-	0.84	NO_SP						DFR85_01345	248319	249479	sense	pyridine nucleotide-disulfide oxidoreductase
AWR93454.1	K01529	yjjX; inosine/xanthosine triphosphatase [EC:3.6.1.73]			3.6.1.73	PF01931	IPR029001 IPR002786 IPR026533	GO:0103023 GO:0046872 GO:0017111 GO:0000166	nucleoside-triphosphate phosphatase	K01529	inosine/xanthosine triphosphatase [EC:3.6.1.-]	inosine/xanthosine triphosphatase	-	-	GO:0003674,GO:0003824,GO:0016462,GO:0016787,GO:0016817,GO:0016818,GO:0017111	COG1986@1|root,arCOG01221@2157|Archaea	F	Phosphatase that hydrolyzes non-canonical purine nucleotides such as XTP and ITP to their respective diphosphate derivatives. Probably excludes non-canonical purines from DNA precursor pool, thus preventing their incorporation into DNA and avoiding chromosomal lesions	2.1.1.-	0.99	NO_SP						DFR85_01350	249502	250011	sense	DUF84 family protein
AWR93455.1												abc transporter substrate-binding protein	ko:K11785	-	-	COG2107@1|root,arCOG00654@2157|Archaea,2XQE7@28889|Crenarchaeota	H	Catalyzes the conversion of cyclic dehypoxanthine futalosine (cyclic DHFL) into 1,4-dihydroxy-6-naphthoate, a step in the biosynthesis of menaquinone (MK, vitamin K2)	4.-.-.-	0.81	NO_SP						DFR85_01355	250040	250906	antisense	ABC transporter substrate-binding protein
AWR93456.1												hypothetical protein	-	-	-	arCOG09699@1|root,arCOG09699@2157|Archaea	-	-	2.-.-.-	0.56	NO_SP						DFR85_01360	250903	251622	sense	hypothetical protein
AWR93457.1												cation transporter	-	-	-	COG0053@1|root,arCOG01478@2157|Archaea,2XQY1@28889|Crenarchaeota	P	cation efflux	2.4.-.-	0.99	NO_SP		CDF		cation efflux	2.A.4	DFR85_01365	251564	252481	sense	cation transporter
AWR93458.1												hypothetical protein	-	-	-	arCOG03765@1|root,arCOG03765@2157|Archaea,2XSI3@28889|Crenarchaeota	-	-	4.-.-.-	0.72	NO_SP						DFR85_01370	253000	253581	antisense	hypothetical protein
AWR93459.1	K14568	EMG1, NEP1; rRNA small subunit pseudouridine methyltransferase Nep1 [EC:2.1.1.260]			2.1.1.-	PF03587	IPR029028 IPR005304 IPR023503 IPR029026	GO:0070037 GO:0019843	16s rrna (pseudouridine-n1-)-methyltransferase nep1	K14568	rRNA small subunit pseudouridine methyltransferase Nep1 [EC:2.1.1.260]	16s rrna methyltransferase	ko:K14568	2.1.1.260	GO:0000154,GO:0000462,GO:0001510,GO:0003674,GO:0003676,GO:0003723,GO:0003824,GO:0005488,GO:0006139,GO:0006364,GO:0006396,GO:0006725,GO:0006807,GO:0008150,GO:0008152,GO:0008168,GO:0008173,GO:0008649,GO:0008757,GO:0009451,GO:0009987,GO:0010467,GO:0016070,GO:0016072,GO:0016740,GO:0016741,GO:0019843,GO:0022613,GO:0030490,GO:0031167,GO:0032259,GO:0034470,GO:0034641,GO:0034660,GO:0042254,GO:0042274,GO:…	COG1756@1|root,arCOG04122@2157|Archaea,2XQJ6@28889|Crenarchaeota	J	Methyltransferase involved in ribosomal biogenesis. Specifically catalyzes the N1-methylation of the pseudouridine corresponding to position 914 in M.jannaschii 16S rRNA	2.1.1.-	0.99	NO_SP						DFR85_01375	253567	254226	sense	16S rRNA methyltransferase
AWR93460.1	K03540	RPR2, RPP21; ribonuclease P protein subunit RPR2 [EC:3.1.26.5]	K03540	ribonuclease P protein subunit RPR2 [EC:3.1.26.5]									ko:K03540	3.1.26.5	-	COG2023@1|root,arCOG04345@2157|Archaea,2XQSQ@28889|Crenarchaeota	J	Part of ribonuclease P, a protein complex that generates mature tRNA molecules by cleaving their 5'-ends	3.1.26.5	1	NO_SP						DFR85_01380	254279	254620	antisense	RNAse P, Rpr2/Rpp21 subunit
AWR93461.1	K07574	yhbY; RNA-binding protein										yhby family rna-binding protein	ko:K07574	-	-	COG1534@1|root,arCOG01346@2157|Archaea,2XRFX@28889|Crenarchaeota	J	CRS1_YhbY	3.1.26.5	1	NO_SP						DFR85_01385	254547	254798	antisense	RNA-binding protein
AWR93462.1	K09738	K09738; uncharacterized protein				PF04027	IPR007171 IPR023131	NA	uncharacterized protein mj0206	K09738	uncharacterized protein	duf371 domain-containing protein	ko:K09738	-	-	COG2090@1|root,arCOG04171@2157|Archaea,2XQTF@28889|Crenarchaeota	S	Domain of unknown function (DUF371)	5.-.-.-	0.83	NO_SP						DFR85_01390	254785	255276	antisense	DUF371 domain-containing protein
AWR93463.1	K15429	TRM5, TRMT5; tRNA (guanine37-N1)-methyltransferase [EC:2.1.1.228]	K07055	tRNA wybutosine-synthesizing protein 2 [EC:2.5.1.114]									ko:K07055,ko:K15429	2.1.1.228,2.5.1.114	-	COG2520@1|root,arCOG00033@2157|Archaea,2XQHZ@28889|Crenarchaeota	J	PFAM Met-10 like-protein	3.1.21.4	0.98	NO_SP						DFR85_01395	255178	256083	sense	methyltransferase
AWR93464.1	K08221	yitG, ymfD, yfmO; MFS transporter, ACDE family, multidrug resistance protein	K08221	MFS transporter, ACDE family, multidrug resistance protein									-	-	-	COG0477@1|root,arCOG00130@2157|Archaea,2XQP8@28889|Crenarchaeota	G	PFAM Major Facilitator Superfamily	non Enzyme	0.75	NO_SP		MFS		glycerol-3-phosphate	2.A.1	DFR85_01410	257570	258637	sense	MFS transporter
AWR93465.1	K00858	ppnK, NADK; NAD+ kinase [EC:2.7.1.23]			2.7.1.23	PF01513	IPR017438 IPR017437 IPR016064 IPR002504	GO:0005524 GO:0046872 GO:0003951	atp-dependent nad kinase	K00858	NAD+ kinase [EC:2.7.1.23]	nad(+)/nadh kinase	ko:K00858	2.7.1.23	-	COG0061@1|root,arCOG01348@2157|Archaea,2XQS3@28889|Crenarchaeota	H	Involved in the regulation of the intracellular balance of NAD and NADP, and is a key enzyme in the biosynthesis of NADP. Catalyzes specifically the phosphorylation on 2'-hydroxyl of the adenosine moiety of NAD to yield NADP	4.-.-.-	0.65	NO_SP						DFR85_01415	258696	259445	antisense	NAD(+) kinase
AWR93466.1	K07060	nob1; endoribonuclease Nob1 [EC:3.1.-.-]	K25302	Mammarenavirus RING finger protein Z									ko:K07060	-	-	COG1439@1|root,arCOG00721@2157|Archaea,2XQPH@28889|Crenarchaeota	V	nucleic acid-binding protein, consists of a PIN domain and a Zn-ribbon module	2.-.-.-	0.79	NO_SP						DFR85_01420	259426	259914	antisense	DNA-binding protein
AWR93467.1												hypothetical protein	-	-	-	arCOG09698@1|root,arCOG09698@2157|Archaea	-	-	3.1.21.4	1	NO_SP						DFR85_01425	259980	260864	antisense	hypothetical protein
AWR93468.1	K11717	sufS; cysteine desulfurase / selenocysteine lyase [EC:2.8.1.7 4.4.1.16]	K11717	cysteine desulfurase / selenocysteine lyase [EC:2.8.1.7 4.4.1.16]									-	-	-	COG0520@1|root,arCOG00065@2157|Archaea,2XQVQ@28889|Crenarchaeota	E	Aminotransferase class-V	4.-.-.-	0.8	NO_SP						DFR85_01430	260894	262018	antisense	aminotransferase class V-fold PLP-dependen
AWR93469.1	K03517	nadA; quinolinate synthase [EC:2.5.1.72]	K03517	quinolinate synthase [EC:2.5.1.72]									ko:K03517	2.5.1.72	GO:0003674,GO:0003824,GO:0005488,GO:0006082,GO:0006139,GO:0006520,GO:0006531,GO:0006725,GO:0006732,GO:0006733,GO:0006753,GO:0006793,GO:0006796,GO:0006807,GO:0008150,GO:0008152,GO:0008987,GO:0009058,GO:0009066,GO:0009108,GO:0009117,GO:0009165,GO:0009435,GO:0009987,GO:0016053,GO:0017144,GO:0018130,GO:0019355,GO:0019359,GO:0019362,GO:0019363,GO:0019438,GO:0019637,GO:0019674,GO:0019752,GO:0019805,GO:…	COG0379@1|root,arCOG04459@2157|Archaea,2XQ6X@28889|Crenarchaeota	H	Catalyzes the condensation of iminoaspartate with dihydroxyacetone phosphate to form quinolinate	2.5.1.72	1	NO_SP						DFR85_01435	261975	262913	sense	quinolinate synthase NadA
AWR93470.1												hypothetical protein	-	-	-	arCOG05884@1|root,arCOG05884@2157|Archaea	-	-	2.7.-.-	0.85	NO_SP						DFR85_01440	262932	263300	sense	hypothetical protein
AWR93471.1						NA	IPR003200 IPR002805 IPR036087	GO:0008939	upf0284 protein stk_21430			tigr00303 family protein	-	-	-	COG2038@1|root,arCOG04272@2157|Archaea,2XQ64@28889|Crenarchaeota	H	Belongs to the UPF0284 family	3.-.-.-	0.95	NO_SP						DFR85_01445	263378	264403	antisense	TIGR00303 family protein
AWR93472.1	K00067	rfbD, rmlD; dTDP-4-dehydrorhamnose reductase [EC:1.1.1.133]										sugar nucleotide-binding protein	ko:K00067	1.1.1.133	-	COG1091@1|root,arCOG01367@2157|Archaea	M	dTDP-4-dehydrorhamnose reductase	3.-.-.-	0.83	NO_SP						DFR85_01450	264405	265181	antisense	sugar nucleotide-binding protein
AWR93473.1	K07743	K07743; transcriptional regulator										transcriptional regulator	ko:K07743	-	-	COG3357@1|root,arCOG04479@2157|Archaea,2XR5D@28889|Crenarchaeota	K	transcriptional regulator containing an HTH domain fused to a Zn-ribbon	non Enzyme	0.77	NO_SP						DFR85_01455	265126	265437	antisense	transcriptional regulator
AWR93474.1	K07025	K07025; putative hydrolase of the HAD superfamily	K07025	putative hydrolase of the HAD superfamily									ko:K01560,ko:K07025	3.8.1.2	-	COG1011@1|root,arCOG02291@2157|Archaea	S	hydrolase (HAD superfamily)	2.5.-.-	0.71	NO_SP						DFR85_01460	265448	266119	antisense	HAD-IA family hydrolase
AWR93475.1			K07024	sucrose-6-phosphatase [EC:3.1.3.24]									-	-	-	COG0561@1|root,arCOG01213@2157|Archaea,2XRDC@28889|Crenarchaeota	S	Haloacid dehalogenase domain protein hydrolase, type 3	2.-.-.-	1	NO_SP						DFR85_01465	266105	266794	sense	phosphoglycolate phosphatase
AWR93476.1	K01151	nfo; deoxyribonuclease IV [EC:3.1.21.2]								K01151	deoxyribonuclease IV [EC:3.1.21.2]	tim barrel protein	ko:K01151	3.1.21.2	-	COG0648@1|root,arCOG01894@2157|Archaea,2XPUX@28889|Crenarchaeota	G	PFAM Xylose isomerase domain protein TIM barrel	4.-.-.-	0.53	NO_SP						DFR85_01470	266781	267608	sense	TIM barrel protein
AWR93477.1	K02503	HINT1, hinT, hit; histidine triad (HIT) family protein	K21048	HCMV membrane glycoprotein UL142									ko:K02503	-	-	COG0537@1|root,arCOG00419@2157|Archaea,2XQZ7@28889|Crenarchaeota	F	PFAM histidine triad (HIT) protein	3.-.-.-	0.53	NO_SP						DFR85_01480	270623	271054	sense	HIT domain-containing protein
AWR93478.1												cysteine hydrolase	-	-	-	COG1335@1|root,arCOG01943@2157|Archaea,2XRXK@28889|Crenarchaeota	Q	PFAM Isochorismatase	3.4.-.-	0.69	NO_SP						DFR85_01485	271207	271812	antisense	isochorismatase family protein
AWR93479.1												hypothetical protein							non Enzyme	0.71	NO_SP						DFR85_01490	271796	272008	sense	hypothetical protein
AWR93480.1												hypothetical protein	-	-	-	arCOG03119@1|root,arCOG03119@2157|Archaea,2XRB6@28889|Crenarchaeota	S	PFAM SNARE associated Golgi protein	1.12.-.-	0.89	NO_SP						DFR85_01495	272066	272662	antisense	hypothetical protein
AWR93481.1	K01515	nudF; ADP-ribose pyrophosphatase [EC:3.6.1.13 3.6.1.-]	K03574	8-oxo-dGTP diphosphatase [EC:3.6.1.55]									ko:K01515	3.6.1.13	-	COG0494@1|root,arCOG01073@2157|Archaea,2XQIR@28889|Crenarchaeota	L	PFAM NUDIX hydrolase	3.6.1.-	1	NO_SP						DFR85_01500	272664	273176	antisense	NUDIX domain-containing protein
AWR93482.1												chlorite dismutase family protein	-	-	-	COG3253@1|root,arCOG03031@2157|Archaea,2XS88@28889|Crenarchaeota	S	Chlorite dismutase	2.5.1.-	0.63	NO_SP						DFR85_01505	273165	273830	sense	chlorite dismutase
AWR93483.1												hypothetical protein	-	-	-	arCOG08320@1|root,arCOG08320@2157|Archaea	-	-	non Enzyme	0.67	NO_SP						DFR85_01510	273820	275058	sense	hypothetical protein
AWR93484.1	K21929	udg; uracil-DNA glycosylase [EC:3.2.2.27]	K21807	HPV protein E6									ko:K21929	3.2.2.27	-	COG1573@1|root,arCOG00905@2157|Archaea,2XRWR@28889|Crenarchaeota	L	Uracil DNA glycosylase superfamily	3.2.2.-	1	NO_SP						DFR85_01515	275248	275913	antisense	uracil-DNA glycosylase
AWR93485.1												hypothetical protein	-	-	-	COG5650@1|root,arCOG03702@2157|Archaea	S	pathogenesis	2.4.99.-	0.81	NO_SP						DFR85_01520	275939	277546	antisense	hypothetical protein
AWR93486.1	K01916	nadE; NAD+ synthase [EC:6.3.1.5]			6.3.1.5	PF02540	IPR022310 IPR003694 IPR022926 IPR014729	GO:0005524 GO:0004359 GO:0046872 GO:0003952 GO:0008795	nh(3)-dependent nad(+) synthetase			nad+ synthase	ko:K01916	6.3.1.5	GO:0005575,GO:0005622,GO:0005623,GO:0005737,GO:0006139,GO:0006725,GO:0006732,GO:0006733,GO:0006753,GO:0006793,GO:0006796,GO:0006807,GO:0008150,GO:0008152,GO:0009058,GO:0009108,GO:0009117,GO:0009165,GO:0009435,GO:0009987,GO:0018130,GO:0019359,GO:0019362,GO:0019363,GO:0019438,GO:0019637,GO:0019674,GO:0034641,GO:0034654,GO:0044237,GO:0044238,GO:0044249,GO:0044271,GO:0044281,GO:0044424,GO:0044464,GO:…	COG0171@1|root,arCOG00069@2157|Archaea,2XQ3J@28889|Crenarchaeota	H	Catalyzes the ATP-dependent amidation of deamido-NAD to form NAD. Uses ammonia as a nitrogen source	6.3.1.5	1	NO_SP						DFR85_01525	277521	278363	antisense	NAD+ synthase
AWR93487.1			K12251	N-carbamoylputrescine amidase [EC:3.5.1.53]									-	-	-	COG0388@1|root,arCOG00062@2157|Archaea,2XPK5@28889|Crenarchaeota	S	PFAM Nitrilase cyanide hydratase and apolipoprotein N-acyltransferase	2.5.-.-	0.86	NO_SP						DFR85_01530	278354	279163	antisense	amidohydrolase
AWR93489.1												winged helix-turn-helix domain-containing protein	-	-	-	COG0640@1|root,arCOG00731@2157|Archaea	K	regulatory protein, arsR	3.1.-.-	0.99	NO_SP						DFR85_01540	279593	279841	antisense	ArsR family transcriptional regulator
AWR93490.1												hypothetical protein	-	-	-	arCOG08538@1|root,arCOG08538@2157|Archaea	-	-	1.6.-.-	0.77	SP	CS pos: 17-18. Pr: 0.9518					DFR85_01545	279900	280448	antisense	hypothetical protein
AWR93491.1	K10947	padR; PadR family transcriptional regulator, regulatory protein PadR								K10947	PadR family transcriptional regulator, regulatory protein PadR	padr family transcriptional regulator	ko:K10947	-	-	COG1695@1|root,arCOG00001@2157|Archaea	K	Transcriptional regulator	2.-.-.-	0.55	NO_SP						DFR85_01550	280571	280900	antisense	PadR family transcriptional regulator
AWR93492.1	K01687	ilvD; dihydroxy-acid dehydratase [EC:4.2.1.9]	K01687	dihydroxy-acid dehydratase [EC:4.2.1.9]									ko:K01687	4.2.1.9	GO:0003674,GO:0003824,GO:0004160,GO:0016829,GO:0016835,GO:0016836	COG0129@1|root,arCOG04045@2157|Archaea,2XPQI@28889|Crenarchaeota	E	Belongs to the IlvD Edd family	4.2.1.9	1	NO_SP						DFR85_01560	281306	282985	antisense	dihydroxy-acid dehydratase
AWR93493.1	K15017	K15017; malonyl-CoA/succinyl-CoA reductase (NADPH) [EC:1.2.1.75 1.2.1.76]	K15017	malonyl-CoA/succinyl-CoA reductase (NADPH) [EC:1.2.1.75 1.2.1.76]									ko:K00133,ko:K15017	1.2.1.11,1.2.1.75,1.2.1.76	-	COG0136@1|root,arCOG00494@2157|Archaea,2XPKH@28889|Crenarchaeota	E	aspartate-semialdehyde dehydrogenase	1.2.1.-	0.89	NO_SP						DFR85_01565	283141	284208	antisense	aspartate-semialdehyde dehydrogenase
AWR93494.1												hypothetical protein	-	-	-	arCOG06040@1|root,arCOG06040@2157|Archaea	-	-	1.7.-.-	0.76	NO_SP						DFR85_01570	284300	285094	antisense	hypothetical protein
AWR93495.1			K08677	kumamolisin									-	-	-	COG4934@1|root,arCOG03665@2157|Archaea,2XRM6@28889|Crenarchaeota	O	Pro-kumamolisin, activation domain	3.2.1.-	0.99	SP	CS pos: 21-22. Pr: 0.7610					DFR85_01580	285688	288924	sense	peptidase S53
AWR93496.1	K00031	IDH1, IDH2, icd; isocitrate dehydrogenase [EC:1.1.1.42]	K05824	homoisocitrate dehydrogenase [EC:1.1.1.87]									ko:K00031	1.1.1.42	-	COG0538@1|root,arCOG01164@2157|Archaea,2XPUT@28889|Crenarchaeota	C	TIGRFAM isocitrate dehydrogenase, NADP-dependent	1.1.1.42	1	NO_SP						DFR85_01585	289090	290319	antisense	NADP-dependent isocitrate dehydrogenase
AWR93497.1	K10725	cdc6A; archaeal cell division control protein 6	K18944	sliding clamp loader									ko:K10725	-	-	COG1474@1|root,arCOG00467@2157|Archaea,2XPXH@28889|Crenarchaeota	L	Involved in regulation of DNA replication	2.-.-.-	0.94	NO_SP						DFR85_01590	290807	291964	antisense	AAA family ATPase
AWR93498.1												hypothetical protein	-	-	-	arCOG07173@1|root,arCOG07173@2157|Archaea	-	-	3.1.26.5	0.92	NO_SP						DFR85_01595	292000	292320	antisense	hypothetical protein
AWR93499.1	K01724	PCBD, phhB; 4a-hydroxytetrahydrobiopterin dehydratase [EC:4.2.1.96]			4.2.1.96	PF01329	IPR036428 IPR001533	GO:0008124	pterin carbinolamine dehydratase	K01724	4a-hydroxytetrahydrobiopterin dehydratase [EC:4.2.1.96]	4a-hydroxytetrahydrobiopterin dehydratase	ko:K01724	4.2.1.96	-	COG2154@1|root,arCOG02939@2157|Archaea,2XSDM@28889|Crenarchaeota	H	pterin-4-alpha-carbinolamine dehydratase	4.2.1.96	1	NO_SP						DFR85_01600	292317	292610	sense	4a-hydroxytetrahydrobiopterin dehydratase
AWR93500.1			K13564	gamma-L-glutamyl-butirosin B gamma-L-glutamyl cyclotransferase [EC:4.3.2.6]									-	-	-	COG2105@1|root,arCOG03271@2157|Archaea,2XSKS@28889|Crenarchaeota	S	AIG2-like family	3.2.1.17	0.66	NO_SP						DFR85_01605	292722	293531	sense	gamma-glutamylcyclotransferase
AWR93501.1												hypothetical protein	-	-	-	arCOG05511@1|root,arCOG05511@2157|Archaea	-	-	non Enzyme	0.86	NO_SP						DFR85_01610	293532	293810	sense	hypothetical protein
AWR93502.1												nfed family protein	-	-	-	COG1585@1|root,arCOG01912@2157|Archaea,2XSSX@28889|Crenarchaeota	O	NfeD-like C-terminal, partner-binding	3.-.-.-	0.81	NO_SP						DFR85_01615	293794	294162	sense	NfeD family protein
AWR93503.1												thermopsin	-	-	-	arCOG03670@1|root,arCOG03674@2157|Archaea	S	Thermopsin	3.4.-.-	0.82	SP	CS pos: 31-32. Pr: 0.5745					DFR85_01620	294186	295484	antisense	peptidase A5
AWR93504.1			K07192	flotillin									-	-	-	COG0330@1|root,arCOG01915@2157|Archaea,2XPQN@28889|Crenarchaeota	O	PFAM band 7 protein	2.-.-.-	0.5	NO_SP						DFR85_01625	295509	296300	antisense	slipin family protein
AWR93505.1	K03394	cobI-cbiL; precorrin-2/cobalt-factor-2 C20-methyltransferase [EC:2.1.1.130 2.1.1.151]								K03394	precorrin-2/cobalt-factor-2 C20-methyltransferase [EC:2.1.1.130 2.1.1.151]	precorrin-2 c(20)-methyltransferase	ko:K03394	2.1.1.130,2.1.1.151	-	COG2243@1|root,arCOG00648@2157|Archaea	H	PFAM Uroporphyrin-III C tetrapyrrole (Corrin Porphyrin) methyltransferase	2.1.1.-	0.99	NO_SP						DFR85_01635	297042	297569	antisense	cobalt-precorrin-2 C(20)-methyltransferase
AWR93506.1												rhodanese-like domain-containing protein	-	-	-	COG0607@1|root,arCOG02021@2157|Archaea	P	COG0607 Rhodanese-related sulfurtransferase	3.1.3.-	0.79	NO_SP						DFR85_01640	297695	298099	sense	rhodanese-like domain-containing protein
AWR93507.1	K03520	coxL, cutL; aerobic carbon-monoxide dehydrogenase large subunit [EC:1.2.5.3]	K03520	aerobic carbon-monoxide dehydrogenase large subunit [EC:1.2.5.3]									ko:K03520,ko:K18020	1.2.5.3,1.2.99.8	-	COG1529@1|root,arCOG01167@2157|Archaea,2XPS6@28889|Crenarchaeota	C	aldehyde oxidase and xanthine dehydrogenase, a b hammerhead	1.3.-.-	0.72	NO_SP						DFR85_01645	298211	300412	sense	molybdopterin-dependent oxidoreductase
AWR93508.1												duf2203 family protein	-	-	-	COG4911@1|root,arCOG05495@2157|Archaea,2XSGC@28889|Crenarchaeota	S	Uncharacterized conserved protein (DUF2203)	3.1.21.4	0.88	NO_SP						DFR85_01650	300930	301295	sense	DUF2203 family protein
AWR93509.1												4fe-4s ferredoxin	-	-	-	COG0348@1|root,arCOG03696@2157|Archaea	C	PFAM 4Fe-4S ferredoxin, iron-sulfur binding domain protein	non Enzyme	0.8	NO_SP						DFR85_01665	302026	303960	sense	4Fe-4S ferredoxin
AWR93510.1			K25259	Mastadenovirus E4 protein															2.7.7.7	1	NO_SP						DFR85_01670	304089	305441	antisense	hypothetical protein
AWR93511.1												hypothetical protein	-	-	-	arCOG07323@1|root,arCOG07323@2157|Archaea	-	-	2.-.-.-	0.46	NO_SP						DFR85_01675	305425	306279	sense	hypothetical protein
AWR93512.1	K13722	trf2_3; tricorn protease interacting factor F2/3 [EC:3.4.11.-]	K08776	puromycin-sensitive aminopeptidase [EC:3.4.11.14]									ko:K13722	-	-	COG0308@1|root,arCOG02969@2157|Archaea,2XRK6@28889|Crenarchaeota	E	peptide catabolic process	1.8.-.-	0.78	NO_SP						DFR85_01680	306338	308677	antisense	leucyl aminopeptidase
AWR93513.1												hypothetical protein							3.-.-.-	0.43	NO_SP						DFR85_01685	308664	309362	sense	hypothetical protein
AWR93514.1	K01869	LARS, leuS; leucyl-tRNA synthetase [EC:6.1.1.4]			6.1.1.4	PF08264 PF00133	IPR002300 IPR020791 IPR004493 IPR013155 IPR014729 IPR009080 IPR009008	GO:0002161 GO:0005524 GO:0004823	leucyl-trna synthetase 1	K01869	leucyl-tRNA synthetase [EC:6.1.1.4]	leucine--trna ligase	ko:K01869	6.1.1.4	GO:0003674,GO:0003824,GO:0004812,GO:0004823,GO:0004832,GO:0006082,GO:0006139,GO:0006399,GO:0006412,GO:0006418,GO:0006429,GO:0006438,GO:0006518,GO:0006520,GO:0006725,GO:0006807,GO:0008150,GO:0008152,GO:0009058,GO:0009059,GO:0009987,GO:0010467,GO:0016070,GO:0016874,GO:0016875,GO:0019538,GO:0019752,GO:0034641,GO:0034645,GO:0034660,GO:0043038,GO:0043039,GO:0043043,GO:0043170,GO:0043436,GO:0043603,GO:…	COG0495@1|root,arCOG00809@2157|Archaea,2XPP2@28889|Crenarchaeota	J	Belongs to the class-I aminoacyl-tRNA synthetase family	6.1.1.4	1	NO_SP						DFR85_01690	309377	312172	sense	leucine--tRNA ligase
AWR93515.1			K04069	pyruvate formate lyase activating enzyme [EC:1.97.1.4]									-	-	-	COG0535@1|root,arCOG00938@2157|Archaea,2XPK2@28889|Crenarchaeota	S	PFAM Radical SAM domain protein	3.1.-.-	0.64	NO_SP						DFR85_01695	312214	313266	sense	TIGR04084 family radical SAM/SPAS
AWR93516.1												hypothetical protein							non Enzyme	0.86	NO_SP						DFR85_01700	313378	313800	antisense	hypothetical protein
AWR93517.1												hypothetical protein	-	-	-	arCOG05913@1|root,arCOG05913@2157|Archaea	-	-	2.7.7.-	0.67	NO_SP						DFR85_01705	313787	314371	sense	hypothetical protein
AWR93518.1	K07496	K07496; putative transposase								K07496	putative transposase	rna-guided endonuclease tnpb family protein	ko:K07496	-	-	COG0675@1|root,arCOG00679@2157|Archaea,2XRYA@28889|Crenarchaeota	L	TIGRFAM transposase, IS605 OrfB family	5.4.99.-	0.74	NO_SP						DFR85_01710	314496	315785	sense	IS200/IS605 family element transposase accessor
AWR93519.1	K07450	K07450; putative resolvase				PF12728 PF00239	IPR009061 IPR041657 IPR041718 IPR006119 IPR036162 IPR010093	GO:0003677 GO:0000150	uncharacterized protein mj0014	K07450	putative resolvase	is607 family transposase	ko:K07450	-	-	COG2452@1|root,arCOG03164@2157|Archaea,2XQ5A@28889|Crenarchaeota	L	TIGRFAM DNA binding domain, excisionase family	3.1.3.48	0.92	NO_SP						DFR85_01715	315763	316338	sense	IS607 family transposase
AWR93520.1												hypothetical protein							3.1.21.4	1	NO_SP						DFR85_01720	316486	317127	sense	hypothetical protein
AWR93521.1	K06888	K06888; uncharacterized protein	K06888	uncharacterized protein						K06888	uncharacterized protein	thioredoxin domain-containing protein	ko:K06888	-	-	COG1331@1|root,arCOG02007@2157|Archaea,2XQ47@28889|Crenarchaeota	O	Protein of unknown function, DUF255	6.-.-.-	0.84	NO_SP						DFR85_01735	318489	320432	sense	DUF255 domain-containing protein
AWR93522.2												hypothetical protein	-	-	-	arCOG07715@1|root,arCOG07715@2157|Archaea	-	-	non Enzyme	0.73	LIPO	CS pos: 15-16. Pr: 0.7204					DFR85_01740	320476	321102	sense	hypothetical protein
AWR93523.1						NA	IPR036511	GO:0016763	uncharacterized protein 306			hypothetical protein	-	-	-	arCOG00996@1|root,arCOG00996@2157|Archaea,2XQIT@28889|Crenarchaeota	-	-	2.1.-.-	0.83	NO_SP						DFR85_01745	321297	322178	antisense	hypothetical protein
AWR93524.1												duf5591 domain-containing protein	-	-	-	COG1549@1|root,arCOG00995@2157|Archaea,2XREP@28889|Crenarchaeota	J	archaeosine synthase activity	non Enzyme	0.89	NO_SP						DFR85_01750	322159	322689	antisense	hypothetical protein
AWR93525.1										K06915	uncharacterized protein	atp-binding protein	ko:K06915	-	-	COG0433@1|root,arCOG00280@2157|Archaea,2XRPW@28889|Crenarchaeota	L	AAA-like domain	3.-.-.-	0.78	NO_SP						DFR85_01755	322895	324502	antisense	DUF87 domain-containing protein
AWR93526.2												p-loop ntpase fold protein	-	-	-	arCOG07313@1|root,arCOG07313@2157|Archaea	-	-	3.6.4.-	0.98	NO_SP						DFR85_01760	324510	327563	antisense	hypothetical protein
AWR93527.2												hypothetical protein							non Enzyme	0.89	NO_SP						DFR85_01765	327571	328221	antisense	hypothetical protein
AWR93528.1												dna double-strand break repair nuclease nura	-	-	-	arCOG07312@1|root,arCOG07312@2157|Archaea	S	NurA	2.4.-.-	1	NO_SP						DFR85_01770	328218	329282	antisense	nuclease
AWR93529.1	K03500	rsmB, sun; 16S rRNA (cytosine967-C5)-methyltransferase [EC:2.1.1.176]	K21971	methyltransferase NSUN6 [EC:2.1.1.-]									ko:K03500	2.1.1.176	-	COG0144@1|root,arCOG00975@2157|Archaea,2XQBA@28889|Crenarchaeota	J	PFAM Fmu (Sun) domain protein	2.1.1.-	0.99	NO_SP						DFR85_01775	329339	330478	antisense	RsmB/NOP family class I SAM-dependent RN
AWR93530.1	K13057	treT; trehalose synthase [EC:2.4.1.245]	K16148	alpha-maltose-1-phosphate synthase [EC:2.4.1.342]									ko:K13057	2.4.1.245	-	COG0438@1|root,arCOG01407@2157|Archaea,2XPY8@28889|Crenarchaeota	M	glycosyl transferase group 1	2.-.-.-	0.44	NO_SP						DFR85_01780	330411	331646	sense	glycosyltransferase
AWR93531.1												duf5752 family protein	ko:K07405	3.2.1.1	-	arCOG05127@1|root,arCOG05127@2157|Archaea	G	Belongs to the glycosyl hydrolase 57 family	2.1.-.-	0.95	NO_SP						DFR85_01785	331643	332299	sense	hypothetical protein
AWR93532.1												hypothetical protein	-	-	-	arCOG03769@1|root,arCOG03769@2157|Archaea	M	glucosylceramidase activity	1.6.5.-	1	NO_SP						DFR85_01790	332361	332726	sense	hypothetical protein
AWR93533.1												hypothetical protein	-	-	-	arCOG02738@1|root,arCOG02738@2157|Archaea,2XS9K@28889|Crenarchaeota	-	-	4.1.-.-	0.81	NO_SP						DFR85_01795	332757	333113	sense	hypothetical protein
AWR93534.1	K07401	K07401; selenoprotein W-related protein	K07401	selenoprotein W-related protein									ko:K07401	-	-	arCOG06207@1|root,arCOG06207@2157|Archaea	S	Rdx family	3.1.11.6	0.89	NO_SP						DFR85_01800	333220	333441	antisense	SelT/SelW/SelH family protein
AWR93535.1	K16933	doxB; heme bearing subunit I of the terminal oxidase	K16933	heme bearing subunit I of the terminal oxidase									ko:K02274,ko:K16933	1.9.3.1	-	COG0843@1|root,arCOG01238@2157|Archaea,2XRQR@28889|Crenarchaeota	C	PFAM cytochrome c oxidase, subunit I	2.4.1.-	0.96	NO_SP						DFR85_01805	333445	335058	sense	oxidase
AWR93536.1			K02574	ferredoxin-type protein NapH									-	-	-	COG0348@1|root,arCOG03696@2157|Archaea,2XRUA@28889|Crenarchaeota	C	4Fe-4S dicluster domain	non Enzyme	0.73	NO_SP						DFR85_01810	335170	337116	sense	4Fe-4S dicluster domain-containing protein
AWR93537.1			K05607	methylglutaconyl-CoA hydratase [EC:4.2.1.18]									-	-	-	COG1024@1|root,arCOG00242@2157|Archaea	I	PFAM Enoyl-CoA hydratase isomerase	2.7.-.-	0.91	NO_SP						DFR85_01815	337266	338024	antisense	enoyl-CoA hydratase/isomerase family protein
AWR93538.1												hypothetical protein	-	-	-	arCOG11952@1|root,arCOG11952@2157|Archaea	-	-	3.-.-.-	0.92	NO_SP						DFR85_01845	341900	342157	sense	hypothetical protein
AWR93539.1	K21220	thiN; thiamine-phosphate diphosphorylase [EC:2.5.1.3]	K21220	thiamine-phosphate diphosphorylase [EC:2.5.1.3]									ko:K21220	2.5.1.3	-	COG1992@1|root,arCOG00021@2157|Archaea,2XSQQ@28889|Crenarchaeota	H	Thiamine-phosphate synthase	2.1.-.-	0.71	NO_SP						DFR85_01850	342211	342762	antisense	phosphomethylpyrimidine kinase
AWR93540.1												padr family transcriptional regulator	-	-	-	COG1695@1|root,arCOG00002@2157|Archaea,2XRBK@28889|Crenarchaeota	K	PFAM transcriptional regulator PadR family protein	no Prediction		NO_SP						DFR85_01855	342745	343194	sense	PadR family transcriptional regulator
AWR93541.1	K17218	sqr; sulfide:quinone oxidoreductase [EC:1.8.5.4]	K17870	NADH oxidase (H2O2-forming) [EC:1.6.3.3]									ko:K17218	1.8.5.4	-	COG0446@1|root,arCOG01064@2157|Archaea,2XQHA@28889|Crenarchaeota	S	Pyridine nucleotide-disulphide oxidoreductase	1.8.1.-	0.71	NO_SP						DFR85_01860	343405	344478	antisense	NAD(P)/FAD-dependent oxidoreductase
AWR93542.1	K03496	parA, soj; chromosome partitioning protein	K03609	septum site-determining protein MinD									ko:K03496	-	-	COG1192@1|root,arCOG00586@2157|Archaea	D	COG1192 ATPases involved in chromosome partitioning	3.6.-.-	0.8	NO_SP						DFR85_01870	344960	345619	sense	AAA family ATPase
AWR93543.1												hypothetical protein	-	-	-	arCOG09696@1|root,arCOG09696@2157|Archaea	-	-	non Enzyme	0.74	NO_SP						DFR85_01875	346027	346500	antisense	hypothetical protein
AWR93544.1	K22736	VIT; vacuolar iron transporter family protein	K22736	vacuolar iron transporter family protein									-	-	-	COG1814@1|root,arCOG01096@2157|Archaea,2XQFK@28889|Crenarchaeota	S	VIT family	non Enzyme	0.81	NO_SP		VIT		vacuolar iron uptake transporter homolog	2.A.89	DFR85_01880	346532	347455	antisense	ferritin, CCC1
AWR93545.1												hypothetical protein	-	-	-	arCOG03722@1|root,arCOG03722@2157|Archaea	S	Archaeal PaREP1/PaREP8 family	non Enzyme	0.7	NO_SP						DFR85_01885	347494	347964	antisense	hypothetical protein
AWR93546.1												hypothetical protein	-	-	-	arCOG05904@1|root,arCOG05904@2157|Archaea	-	-	non Enzyme	0.79	NO_SP						DFR85_01890	347961	348767	sense	hypothetical protein
AWR93547.1	K13566	NIT2, yafV; omega-amidase [EC:3.5.1.3]										carbon-nitrogen hydrolase family protein	ko:K13566	3.5.1.3	-	COG0388@1|root,arCOG00062@2157|Archaea	H	Nitrilase cyanide hydratase and apolipoprotein N-acyltransferase	2.-.-.-	1	NO_SP						DFR85_01895	348829	349542	sense	carbon-nitrogen hydrolase family protein
AWR93548.1			K06041	arabinose-5-phosphate isomerase [EC:5.3.1.13]									-	-	-	COG0517@1|root,arCOG00601@2157|Archaea,2XRNP@28889|Crenarchaeota	S	CBS domain	non Enzyme	0.95	NO_SP						DFR85_01900	349539	350663	sense	CBS domain-containing protein
AWR93549.1	K04768	acuC; acetoin utilization protein AcuC	K04768	acetoin utilization protein AcuC									ko:K04768	-	-	COG0123@1|root,arCOG00324@2157|Archaea,2XQB3@28889|Crenarchaeota	BQ	PFAM Histone deacetylase	3.5.3.-	0.69	NO_SP						DFR85_01905	350723	351775	antisense	acetoin utilization protein AcuC
AWR93550.1	K08289	purT; phosphoribosylglycinamide formyltransferase 2 [EC:6.3.1.21]	K08289	phosphoribosylglycinamide formyltransferase 2 [EC:6.3.1.21]									ko:K08289	2.1.2.2	-	COG0027@1|root,arCOG01598@2157|Archaea,2XPK0@28889|Crenarchaeota	F	Involved in the de novo purine biosynthesis. Catalyzes the transfer of formate to 5-phospho-ribosyl-glycinamide (GAR), producing 5-phospho-ribosyl-N-formylglycinamide (FGAR). Formate is provided by PurU via hydrolysis of 10-formyl-tetrahydrofolate	2.1.2.-	1	NO_SP						DFR85_01910	351764	352951	sense	formate-dependent phosphoribosylglycinamid
AWR93551.1												hypothetical protein	-	-	-	arCOG05905@1|root,arCOG05905@2157|Archaea	-	-	2.3.1.-	0.89	NO_SP						DFR85_01915	353004	353600	sense	hypothetical protein
AWR93552.1			K18678	phytol kinase [EC:2.7.1.182]									-	-	-	arCOG01879@1|root,arCOG01879@2157|Archaea,2XQ73@28889|Crenarchaeota	-	-	4.-.-.-	0.66	NO_SP						DFR85_01920	353634	354284	antisense	phosphatidate cytidylyltransferase
AWR93553.1												hypothetical protein	-	-	-	arCOG05906@1|root,arCOG05906@2157|Archaea,2XRCD@28889|Crenarchaeota	-	-	2.7.8.-	0.86	NO_SP						DFR85_01925	354252	354887	sense	hypothetical protein
AWR93554.1												hypothetical protein	-	-	-	arCOG05907@1|root,arCOG05907@2157|Archaea	-	-	3.1.3.-	0.96	NO_SP						DFR85_01930	354988	355425	antisense	hypothetical protein
AWR93555.1												hypothetical protein	-	-	-	arCOG01830@1|root,arCOG01830@2157|Archaea,2XRBD@28889|Crenarchaeota	-	-	2.7.7.-	0.99	NO_SP						DFR85_01940	356680	357468	antisense	hypothetical protein
AWR93556.1	K03638	moaB; molybdopterin adenylyltransferase [EC:2.7.7.75]	K03750	molybdopterin molybdotransferase [EC:2.10.1.1]									ko:K03638	2.7.7.75	-	COG0521@1|root,arCOG00214@2157|Archaea,2XQH2@28889|Crenarchaeota	H	TIGRFAM molybdenum cofactor synthesis domain	3.-.-.-	0.94	NO_SP						DFR85_01945	357511	358047	antisense	molybdenum cofactor biosynthesis protein
AWR93557.1												4fe-4s ferredoxin	ko:K11473	-	-	COG0247@1|root,arCOG07320@2157|Archaea	C	Heterodisulfide reductase	2.4.1.-	1	NO_SP						DFR85_01950	358040	359896	sense	4Fe-4S ferredoxin
AWR93558.1	K06877	K06877; DEAD/DEAH box helicase domain-containing protein	K06877	DEAD/DEAH box helicase domain-containing protein									ko:K06877	-	-	COG1205@1|root,arCOG00555@2157|Archaea,2XPXY@28889|Crenarchaeota	L	DEAD DEAH box helicase domain protein	6.1.-.-	0.91	NO_SP						DFR85_01955	359941	362163	sense	DEAD/DEAH box helicase
AWR93559.1												hypothetical protein	-	-	-	arCOG08486@1|root,arCOG08486@2157|Archaea	-	-	2.-.-.-	0.45	NO_SP						DFR85_01960	362198	362404	antisense	hypothetical protein
AWR93560.1	K06920	queC; 7-cyano-7-deazaguanine synthase [EC:6.3.4.20]	K06920	7-cyano-7-deazaguanine synthase [EC:6.3.4.20]									ko:K06920	6.3.4.20	GO:0003674,GO:0003824,GO:0004360,GO:0006002,GO:0006040,GO:0006047,GO:0006139,GO:0006464,GO:0006486,GO:0006487,GO:0006725,GO:0006793,GO:0006796,GO:0006807,GO:0008150,GO:0008152,GO:0008483,GO:0009058,GO:0009059,GO:0009100,GO:0009101,GO:0009225,GO:0009987,GO:0016740,GO:0016769,GO:0019538,GO:0019637,GO:0034641,GO:0034645,GO:0036211,GO:0043170,GO:0043412,GO:0043413,GO:0044237,GO:0044238,GO:0044249,GO:…	COG0603@1|root,arCOG00039@2157|Archaea,2XQ5Q@28889|Crenarchaeota	H	Catalyzes the ATP-dependent conversion of 7-carboxy-7- deazaguanine (CDG) to 7-cyano-7-deazaguanine (preQ(0))	6.3.4.20	1	NO_SP						DFR85_01965	362442	363830	antisense	7-cyano-7-deazaguanine synthase QueC
AWR93561.1												molybdopterin-dependent oxidoreductase	-	-	-	COG0243@1|root,arCOG01491@2157|Archaea,2XQ2M@28889|Crenarchaeota	C	PFAM Molybdopterin oxidoreductase	6.-.-.-	0.67	NO_SP						DFR85_01975	364467	366185	antisense	molybdopterin-dependent oxidoreductase
AWR93562.1												hypothetical protein							non Enzyme	0.69	NO_SP						DFR85_01985	367477	367971	sense	hypothetical protein
AWR93563.1												trash domain-containing protein	-	-	-	COG1522@1|root,arCOG01585@2157|Archaea,2XS2Z@28889|Crenarchaeota	K	SMART TRASH domain protein	3.-.-.-	0.53	NO_SP						DFR85_01995	368102	368614	sense	TRASH domain-containing protein
AWR93564.1					7.2.2.9	PF19335 PF04945	IPR023299 IPR018303 IPR023298 IPR008250 IPR009078 IPR036412 IPR023214 IPR045800 IPR027256 IPR001757 IPR044492 IPR012348 IPR011017 IPR007029	GO:0005524 GO:0016887 GO:0046872 GO:0016491 GO:0043682	copper-transporting p-type atpase			yhs domain-containing protein	-	-	-	COG3350@1|root,arCOG04507@2157|Archaea,2XR9V@28889|Crenarchaeota	S	PFAM YHS domain	non Enzyme	0.92	NO_SP						DFR85_02000	368711	368869	antisense	YHS domain-containing protein
AWR93565.1												hypothetical protein	-	-	-	arCOG08316@1|root,arCOG08316@2157|Archaea	-	-	2.-.-.-	0.79	NO_SP						DFR85_02005	368924	369184	sense	hypothetical protein
AWR93566.1												duf2299 domain-containing protein	-	-	-	COG5440@1|root,arCOG01713@2157|Archaea,2XS4V@28889|Crenarchaeota	S	Uncharacterized conserved protein (DUF2299)	2.7.-.-	0.99	NO_SP						DFR85_02010	369237	369716	sense	DUF2299 domain-containing protein
AWR93567.1			K06889	uncharacterized protein								prolyl oligopeptidase family serine peptidase	-	-	-	COG1506@1|root,arCOG05706@2157|Archaea,2XRAV@28889|Crenarchaeota	E	Alpha/beta hydrolase family	non Enzyme	0.61	NO_SP						DFR85_02020	370360	370935	antisense	prolyl oligopeptidase family serine peptidase
AWR93568.1			K03762	MFS transporter, MHS family, proline/betaine transporter									-	-	-	COG0477@1|root,arCOG02683@2157|Archaea	EGP	Sugar (and other) transporter	2.-.-.-	0.44	NO_SP		MFS		multidrug efflux	2.A.1	DFR85_02025	370958	372319	antisense	MFS transporter
AWR93569.1	K07739	ELP3, KAT9; elongator complex protein 3 (tRNA uridine(34) acetyltransferase) [EC:2.3.1.-]	K07739	elongator complex protein 3 (tRNA uridine(34) acetyltransferase) [EC:2.3.1.-]									ko:K07739	2.3.1.48	-	COG1243@1|root,arCOG01361@2157|Archaea,2XPY2@28889|Crenarchaeota	K	SMART Elongator protein 3 MiaB NifB	2.1.-.-	0.6	NO_SP						DFR85_02035	372748	374157	antisense	tRNA uridine(34) 5-carboxymethylaminomethy
AWR93570.1	K03151	thiI; tRNA uracil 4-sulfurtransferase [EC:2.8.1.4]			2.8.1.4	PF00581 PF02568 PF02926	IPR001763 IPR036873 IPR014729 IPR020536 IPR004114 IPR003720	GO:0005524 GO:0004810 GO:0000049 GO:0140741	trna 4-thiouridine synthase	K03151	tRNA uracil 4-sulfurtransferase [EC:2.8.1.4]	trna 4-thiouridine(8) synthase thii	ko:K03151	2.8.1.4	-	COG0301@1|root,COG0607@1|root,arCOG00038@2157|Archaea,arCOG02021@2157|Archaea,2XPQW@28889|Crenarchaeota	H	Catalyzes the ATP-dependent transfer of a sulfur to tRNA to produce 4-thiouridine in position 8 of tRNAs, which functions as a near-UV photosensor. Also catalyzes the transfer of sulfur to the sulfur carrier protein ThiS, forming ThiS-thiocarboxylate. This is a step in the synthesis of thiazole, in the thiamine biosynthesis pathway. The sulfur is donated as persulfide by IscS	2.8.1.4	1	NO_SP						DFR85_02040	374150	375532	sense	tRNA 4-thiouridine(8) synthase ThiI
AWR93571.1	K11395	kdpgA; 2-dehydro-3-deoxy-phosphogluconate/2-dehydro-3-deoxy-6-phosphogalactonate aldolase [EC:4.1.2.55]	K01707	5-dehydro-4-deoxyglucarate dehydratase [EC:4.2.1.41]									ko:K11395	4.1.2.55	GO:0003674,GO:0003824,GO:0008674,GO:0008675,GO:0016829,GO:0016830,GO:0016832	COG0329@1|root,arCOG04172@2157|Archaea,2XRS3@28889|Crenarchaeota	E	Involved in the degradation of glucose and galactose via the Entner-Doudoroff pathway. Catalyzes the reversible cleavage of 2-keto-3-deoxy-6-phosphogluconate (KDPG) and 2-keto-3- deoxygluconate (KDG) forming pyruvate and glyceraldehyde 3- phosphate or glyceraldehyde, respectively. It is also able to catalyze the reversible cleavage of 2-keto-3-deoxy-6- phosphogalactonate (KDPGal) and 2-keto-3-deo…	6.-.-.-	0.85	NO_SP						DFR85_02045	375615	376499	antisense	2-dehydro-3-deoxyphosphogluconate aldolase
AWR93572.1												dehydrogenase	-	-	-	arCOG05321@1|root,arCOG05321@2157|Archaea,2XS6Y@28889|Crenarchaeota	-	-	non Enzyme	0.96	NO_SP						DFR85_02050	376489	376860	sense	dehydrogenase
AWR93573.1			K05577	NAD(P)H-quinone oxidoreductase subunit 5 [EC:7.1.1.2]									ko:K00342,ko:K12137	1.6.5.3	-	COG0651@1|root,arCOG01537@2157|Archaea	CP	Formate hydrogenlyase subunit 3 Multisubunit Na H antiporter MnhD subunit	non Enzyme	0.61	NO_SP						DFR85_02070	380251	381990	antisense	hydrogenase 4 subunit B
AWR93574.1												respiratory chain complex i subunit 1 family protein	-	-	-	COG0650@1|root,arCOG01545@2157|Archaea,2XR22@28889|Crenarchaeota	C	NADH dehydrogenase	3.4.-.-	0.65	NO_SP						DFR85_02075	381987	382928	antisense	formate hydrogenlyase
AWR93575.1	K12140	hyfE; hydrogenase-4 component E [EC:1.-.-.-]	K12140	hydrogenase-4 component E [EC:1.-.-.-]									ko:K12140	-	-	COG4237@1|root,arCOG03626@2157|Archaea	C	Hydrogenase 4 membrane	no Prediction		NO_SP						DFR85_02080	382921	383562	antisense	hydrogenase
AWR93576.2												hypothetical protein							3.6.-.-	0.74	NO_SP						DFR85_02090	384602	384895	antisense	hypothetical protein
AWR93577.1												hypothetical protein	-	-	-	arCOG06021@1|root,arCOG06021@2157|Archaea	-	-	non Enzyme	0.75	NO_SP						DFR85_02095	384943	385284	antisense	hypothetical protein
AWR93578.1						NA	NA	NA	orf3			hypothetical protein							2.5.1.-	0.69	NO_SP						DFR85_02105	385563	386246	antisense	hypothetical protein
AWR93579.1												hypothetical protein							2.7.-.-	0.98	NO_SP						DFR85_02110	386303	386659	antisense	hypothetical protein
AWR93580.1	K15372	toa; taurine---2-oxoglutarate transaminase [EC:2.6.1.55]	K15372	taurine---2-oxoglutarate transaminase [EC:2.6.1.55]									ko:K15372	2.6.1.55	-	COG0160@1|root,arCOG00916@2157|Archaea,2XPMV@28889|Crenarchaeota	E	Aminotransferase class-III	1.13.-.-	0.93	NO_SP						DFR85_02115	386756	388078	antisense	aminotransferase class III-fold pyridoxa
AWR93581.1	K00382	DLD, lpd, pdhD; dihydrolipoamide dehydrogenase [EC:1.8.1.4]	K22745	apoptosis-inducing factor 2									ko:K00382	1.8.1.4	-	COG1249@1|root,arCOG01068@2157|Archaea,2XPRM@28889|Crenarchaeota	C	Belongs to the class-I pyridine nucleotide-disulfide oxidoreductase family	1.1.-.-	0.82	NO_SP						DFR85_02120	388109	389464	antisense	dihydrolipoyl dehydrogenase
AWR93582.1												padr family transcriptional regulator	-	-	-	COG1695@1|root,arCOG00002@2157|Archaea,2XRBK@28889|Crenarchaeota	K	PFAM transcriptional regulator PadR family protein	3.1.-.-	0.96	NO_SP						DFR85_02125	389461	389868	sense	DUF4364 family protein
AWR93583.1												zinc-ribbon domain-containing protein	-	-	-	arCOG01917@1|root,arCOG01917@2157|Archaea	M	deoxyhypusine monooxygenase activity	non Enzyme	0.76	NO_SP						DFR85_02130	389913	390404	sense	zinc-ribbon domain-containing protein
AWR93584.1			K08196	MFS transporter, AAHS family, cis,cis-muconate transporter									ko:K03762	-	-	COG0477@1|root,arCOG02691@2157|Archaea,2XZ32@28890|Euryarchaeota	G	Sugar (and other) transporter	non Enzyme	0.97	NO_SP		MFS		multidrug efflux	2.A.1	DFR85_02135	390450	391691	sense	MFS transporter
AWR93585.1	K01473	hyuA; N-methylhydantoinase A [EC:3.5.2.14]	K01473	N-methylhydantoinase A [EC:3.5.2.14]									ko:K01473	3.5.2.14	-	COG0145@1|root,arCOG01511@2157|Archaea,2XPXB@28889|Crenarchaeota	E	PFAM Hydantoinase oxoprolinase	6.1.-.-	0.92	NO_SP						DFR85_02140	391875	393836	antisense	hydantoinase/oxoprolinase family protein
AWR93586.1	K01474	hyuB; N-methylhydantoinase B [EC:3.5.2.14]	K01474	N-methylhydantoinase B [EC:3.5.2.14]									ko:K01474	3.5.2.14	-	COG0146@1|root,arCOG01512@2157|Archaea,2XQ2S@28889|Crenarchaeota	E	PFAM Hydantoinase B oxoprolinase	3.7.1.-	0.67	NO_SP						DFR85_02145	393824	395362	antisense	5-oxoprolinase
AWR93587.2												hypothetical protein							non Enzyme	0.78	NO_SP						DFR85_02150	395660	397270	antisense	hypothetical protein
AWR93588.1			K18944	sliding clamp loader									-	-	-	COG0464@1|root,arCOG01308@2157|Archaea,2XRPM@28889|Crenarchaeota	O	ATPase family	3.6.4.12	0.92	NO_SP		F-ATPase		protons	3.A.2	DFR85_02155	397272	398990	sense	AAA family ATPase
AWR93589.1	K07248	aldA; lactaldehyde dehydrogenase / glycolaldehyde dehydrogenase [EC:1.2.1.22 1.2.1.21]	K18128	D-glyceraldehyde dehydrogenase (NADP+) [EC:1.2.1.89]									ko:K00128,ko:K18128	1.2.1.3,1.2.1.89	-	COG1012@1|root,arCOG01252@2157|Archaea,2XRTH@28889|Crenarchaeota	C	Aldehyde dehydrogenase family	1.2.1.3	1	NO_SP						DFR85_02160	399023	400507	sense	aldehyde dehydrogenase family protein
AWR93590.1			K18361	phenylacetyl-CoA:acceptor oxidoreductase [EC:1.17.5.1 3.1.2.25]									-	-	-	COG0243@1|root,arCOG01491@2157|Archaea,2XSRJ@28889|Crenarchaeota	C	PFAM Molybdopterin oxidoreductase	6.3.-.-	0.73	NO_SP						DFR85_02165	400722	402836	antisense	molybdopterin-dependent oxidoreductase
AWR93591.1												hypothetical protein							3.5.1.-	1	NO_SP						DFR85_02170	402937	404355	antisense	hypothetical protein
AWR93592.1	K00175	korB, oorB, oforB; 2-oxoglutarate/2-oxoacid ferredoxin oxidoreductase subunit beta [EC:1.2.7.3 1.2.7.11]			1.2.7.11	PF12367 PF02775	IPR011896 IPR032686 IPR029061 IPR011766	GO:0018491 GO:0047553 GO:0051539 GO:0000287 GO:0019164 GO:0030976	2-oxoacid:ferredoxin oxidoreductase 1, subunit beta	K00175	2-oxoglutarate/2-oxoacid ferredoxin oxidoreductase subunit beta [EC:1.2.7.3 1.2.7.11]	thiamine pyrophosphate-dependent enzyme	ko:K00175	1.2.7.11,1.2.7.3	-	COG1013@1|root,arCOG01599@2157|Archaea,2XPQG@28889|Crenarchaeota	C	TIGRFAM pyruvate ferredoxin flavodoxin oxidoreductase, beta subunit	3.5.1.-	0.73	NO_SP						DFR85_02175	404360	405280	sense	2-oxoacid:ferredoxin oxidoreductase subuni
AWR93593.1	K00174	korA, oorA, oforA; 2-oxoglutarate/2-oxoacid ferredoxin oxidoreductase subunit alpha [EC:1.2.7.3 1.2.7.11]	K00174	2-oxoglutarate/2-oxoacid ferredoxin oxidoreductase subunit alpha [EC:1.2.7.3 1.2.7.11]									ko:K00174	1.2.7.11,1.2.7.3	-	COG0674@1|root,arCOG01606@2157|Archaea,2XQ12@28889|Crenarchaeota	C	Pyruvate ferredoxin flavodoxin oxidoreductase	3.-.-.-	0.88	NO_SP						DFR85_02180	405267	407159	sense	2-oxoacid:acceptor oxidoreductase subunit alpha
AWR93594.1												hypothetical protein							3.1.11.-	0.98	NO_SP						DFR85_02185	407337	407633	antisense	hypothetical protein
AWR93595.1						PF13237	IPR017896 IPR017900 IPR009157	GO:0051538 GO:0051539 GO:0009055 GO:0008270	seven-iron ferredoxin			4fe-4s binding protein	-	-	-	COG1146@1|root,arCOG04548@2157|Archaea	C	Ferredoxins are iron-sulfur proteins that transfer electrons in a wide variety of metabolic reactions	non Enzyme	0.67	NO_SP						DFR85_02190	407947	408261	antisense	4Fe-4S dicluster domain-containing protein
AWR93596.1	K08369	ydjE; MFS transporter, putative metabolite:H+ symporter	K08196	MFS transporter, AAHS family, cis,cis-muconate transporter									-	-	-	arCOG02687@1|root,arCOG02687@2157|Archaea	P	Sugar (and other) transporter	2.-.-.-	0.99	NO_SP		MFS		multidrug efflux	2.A.1	DFR85_02195	408279	409418	sense	MFS transporter
AWR93597.1												glycosyltransferase	ko:K00786	-	-	COG1215@1|root,arCOG01389@2157|Archaea	M	PFAM Glycosyl transferase family 2	2.4.1.-	1	NO_SP						DFR85_02205	410188	411495	antisense	glycosyltransferase
AWR93598.1			K14274	xylono-1,5-lactonase [EC:3.1.1.110]									ko:K14274	-	-	COG3386@1|root,arCOG05370@2157|Archaea	G	SMP-30 Gluconolaconase	3.1.1.-	0.99	NO_SP						DFR85_02210	411496	412338	sense	SMP-30/gluconolactonase/LRE family protein
AWR93599.1												hypothetical protein							1.-.-.-	0.59	NO_SP						DFR85_02220	413417	413989	antisense	hypothetical protein
AWR93600.1												transcriptional regulator	-	-	-	COG1846@1|root,arCOG00732@2157|Archaea	K	regulatory protein, arsR	non Enzyme	0.67	NO_SP						DFR85_02225	413982	414317	antisense	ArsR family transcriptional regulator
AWR93601.1	K01992	ABC-2.P; ABC-2 type transport system permease protein										abc transporter permease	ko:K01992	-	-	COG0842@1|root,arCOG01468@2157|Archaea,2XRFD@28889|Crenarchaeota	V	ABC-2 type transporter	non Enzyme	0.8	NO_SP		ABC	membrane	polysaccharide export	3.A.1	DFR85_02230	414312	415067	sense	ABC transporter permease
AWR93602.1												hypothetical protein							3.7.1.-	0.74	NO_SP						DFR85_02240	416024	416203	antisense	hypothetical protein
AWR93603.1	K07496	K07496; putative transposase				PF01385 PF07282	IPR001959 IPR010095	GO:0003677 GO:0046872	tnpb-like protein orf409	K07496	putative transposase	rna-guided endonuclease tnpb family protein	ko:K07496	-	-	COG0675@1|root,arCOG00684@2157|Archaea	L	Transposase, is605 orfb family	2.1.1.-	0.99	NO_SP						DFR85_02245	416917	418122	antisense	IS200/IS605 family element transposase accessor
AWR93604.1												hypothetical protein							non Enzyme	0.65	NO_SP						DFR85_02250	418302	418505	antisense	hypothetical protein
AWR93605.1			K05928	tocopherol O-methyltransferase [EC:2.1.1.95]									-	-	-	COG0500@1|root,arCOG02702@2157|Archaea,2XREM@28889|Crenarchaeota	Q	PFAM Methyltransferase	2.1.1.-	1	NO_SP						DFR85_02255	418657	419187	sense	methyltransferase domain-containing protein
AWR93606.1	K03496	parA, soj; chromosome partitioning protein	K03496	chromosome partitioning protein									-	-	-	COG1192@1|root,arCOG07293@2157|Archaea	D	PFAM CobQ CobB MinD ParA nucleotide binding domain	2.-.-.-	0.82	NO_SP						DFR85_02260	419407	420195	sense	AAA family ATPase
AWR93607.1			K03797	carboxyl-terminal processing protease [EC:3.4.21.102]									-	-	-	COG3975@1|root,arCOG06005@2157|Archaea	S	M61 glycyl aminopeptidase	3.-.-.-	0.88	NO_SP						DFR85_02265	420347	421828	antisense	M61 family peptidase
AWR93608.1			K03322	manganese transport protein									-	-	-	COG1914@1|root,arCOG04531@2157|Archaea,2XRNF@28889|Crenarchaeota	P	Natural resistance-associated macrophage protein	non Enzyme	0.77	NO_SP		Nramp		manganese/iron ion	2.A.55	DFR85_02270	421881	423098	antisense	divalent metal cation transporter
AWR93609.1			K02035	peptide/nickel transport system substrate-binding protein									-	-	-	COG0747@1|root,arCOG01673@2157|Archaea	E	Bacterial extracellular solute-binding proteins, family 5 Middle	3.2.1.4	0.65	NO_SP		ABC	binding protein	dipeptide/oligopeptide	3.A.1	DFR85_02280	424186	426516	sense	peptide ABC transporter substrate-bindin
AWR93610.1												hypothetical protein							1.6.5.-	0.74	NO_SP						DFR85_02285	426780	427925	antisense	hypothetical protein
AWR93611.1	K02034	ABC.PE.P1; peptide/nickel transport system permease protein	K16201	dipeptide transport system permease protein									ko:K02034	-	-	COG1173@1|root,arCOG00749@2157|Archaea,2XPU7@28889|Crenarchaeota	P	PFAM binding-protein-dependent transport systems inner membrane component	1.5.1.-	0.93	NO_SP		ABC	membrane	dipeptide/oligopeptide	3.A.1	DFR85_02295	429034	430467	antisense	ABC transporter permease subunit
AWR93612.1	K02031	ddpD; peptide/nickel transport system ATP-binding protein	K11607	manganese/iron transport system ATP-binding protein									ko:K02031	-	-	COG0444@1|root,arCOG00181@2157|Archaea,2XPR3@28889|Crenarchaeota	E	TIGRFAM oligopeptide dipeptide ABC transporter, ATPase subunit	3.6.3.-	1	NO_SP		ABC	binding	glycine betaine	3.A.1	DFR85_02300	430470	431453	antisense	ATP-binding cassette domain-containing protein
AWR93613.1			K11607	manganese/iron transport system ATP-binding protein									ko:K02032	-	-	COG4608@1|root,arCOG00184@2157|Archaea,2XQ0S@28889|Crenarchaeota	E	TIGRFAM oligopeptide dipeptide ABC transporter	3.6.3.-	0.99	NO_SP		ABC	binding	phosphate	3.A.1	DFR85_02305	431453	432400	antisense	ATP-binding cassette domain-containing protein
AWR93614.1												hypothetical protein							non Enzyme	0.72	NO_SP						DFR85_02310	432402	432893	antisense	hypothetical protein
AWR93615.1	K07107	ybgC; acyl-CoA thioester hydrolase [EC:3.1.2.-]	K07107	acyl-CoA thioester hydrolase [EC:3.1.2.-]									ko:K07107	-	-	COG0824@1|root,arCOG01137@2157|Archaea,2XSC0@28889|Crenarchaeota	S	Thioesterase superfamily	non Enzyme	0.78	NO_SP						DFR85_02315	432883	433302	sense	acyl-CoA thioesterase
AWR93616.1	K03552	hjr; holliday junction resolvase Hjr [EC:3.1.21.10]	K03552	holliday junction resolvase Hjr [EC:3.1.21.10]									ko:K03552	3.1.22.4	-	COG1591@1|root,arCOG00919@2157|Archaea	L	A structure-specific endonuclease that resolves Holliday junction (HJ) intermediates during genetic recombination. Cleaves 4-way DNA junctions introducing paired nicks in opposing strands, leaving a 5'-terminal phosphate and a 3'-terminal hydroxyl group that are ligated to produce recombinant products	non Enzyme	0.82	NO_SP						DFR85_02320	433333	433737	sense	endonuclease
AWR93617.1	K08178	JEN; MFS transporter, SHS family, lactate transporter	K03761	MFS transporter, MHS family, alpha-ketoglutarate permease									ko:K08178	-	-	COG0477@1|root,arCOG02692@2157|Archaea	EGP	Major Facilitator Superfamily	2.4.1.-	0.93	NO_SP		MFS		multidrug efflux	2.A.1	DFR85_02325	433763	434950	sense	MFS transporter
AWR93618.2												hypothetical protein	-	-	-	arCOG05573@1|root,arCOG05573@2157|Archaea	-	-	non Enzyme	0.87	NO_SP						DFR85_02330	435101	435337	antisense	hypothetical protein
AWR93619.1			K18459	guanidinopropionase [EC:3.5.3.17]									ko:K01480	3.5.3.11	-	COG0010@1|root,arCOG01700@2157|Archaea,2XQGD@28889|Crenarchaeota	E	Belongs to the arginase family	2.6.1.-	0.86	NO_SP						DFR85_02335	435327	436229	sense	agmatinase
AWR93620.1												circularly permuted type 2 atp-grasp protein	-	-	-	COG2308@1|root,arCOG07294@2157|Archaea	S	Circularly permuted ATP-grasp type 2	6.1.-.-	0.99	NO_SP						DFR85_02340	436555	437868	antisense	circularly permuted type 2 ATP-grasp protein
AWR93621.1												transglutaminase family protein	-	-	-	COG1305@1|root,arCOG02165@2157|Archaea,2XSH6@28889|Crenarchaeota	E	Transglutaminase/protease-like homologues	2.4.2.-	0.68	NO_SP						DFR85_02345	437856	438653	antisense	transglutaminase family protein
AWR93622.1												alpha-e domain-containing protein	-	-	-	arCOG07295@1|root,arCOG07295@2157|Archaea	-	-	1.-.-.-	0.48	NO_SP						DFR85_02350	438646	439053	antisense	hypothetical protein
AWR93623.1			K08677	kumamolisin									-	-	-	COG4934@1|root,arCOG03665@2157|Archaea,2XRM6@28889|Crenarchaeota	O	Pro-kumamolisin, activation domain	3.2.1.55	0.89	SP	CS pos: 23-24. Pr: 0.2977					DFR85_02355	439057	442974	sense	peptidase S53
AWR93624.1			K13048	carboxypeptidase Ss1 [EC:3.4.17.-]									ko:K12941,ko:K13048	-	-	COG1473@1|root,arCOG01108@2157|Archaea,2XRII@28889|Crenarchaeota	E	carboxypeptidase activity	3.-.-.-	0.7	NO_SP						DFR85_02360	443514	444686	sense	amidohydrolase
AWR93625.1	K01785	galM, GALM; aldose 1-epimerase [EC:5.1.3.3]								K01785	aldose 1-epimerase [EC:5.1.3.3]	aldose 1-epimerase	ko:K01785	5.1.3.3	-	COG2017@1|root,arCOG05361@2157|Archaea,2XRN3@28889|Crenarchaeota	G	PFAM Aldose 1-epimerase	5.2.-.-	0.67	NO_SP						DFR85_02365	444829	445617	antisense	aldose 1-epimerase
AWR93626.2												hypothetical protein							1.6.5.3	0.8	NO_SP						DFR85_02370	445629	446162	antisense	hypothetical protein
AWR93627.1	K03294	TC.APA; basic amino acid/polyamine antiporter, APA family	K16235	S-methylmethionine transporter									ko:K03294,ko:K07076	-	-	COG0531@1|root,arCOG00009@2157|Archaea,2XQF3@28889|Crenarchaeota	E	amino acid	1.6.-.-	0.9	NO_SP		APC		amino acid	2.A.3	DFR85_02375	446274	447551	antisense	amino acid permease
AWR93628.1	K01934	MTHFS; 5-formyltetrahydrofolate cyclo-ligase [EC:6.3.3.2]				PF01812	IPR002698 IPR024185 IPR037171	GO:0005524	protein clusters of orthologous group 212	K01934	5-formyltetrahydrofolate cyclo-ligase [EC:6.3.3.2]	5-formyltetrahydrofolate cyclo-ligase	ko:K01934	6.3.3.2	-	COG0212@1|root,arCOG00474@2157|Archaea,2XQ7J@28889|Crenarchaeota	H	PFAM 5-formyltetrahydrofolate cyclo-ligase	non Enzyme	0.7	NO_SP						DFR85_02380	447686	448396	sense	5-formyltetrahydrofolate cyclo-ligase
AWR93629.1	K01178	SGA1; glucoamylase [EC:3.2.1.3]	K05989	alpha-L-rhamnosidase [EC:3.2.1.40]									-	-	-	COG3387@1|root,arCOG03285@2157|Archaea,2XRPP@28889|Crenarchaeota	G	Glucoamylase	6.-.-.-	0.97	NO_SP						DFR85_02385	448423	450246	sense	glycoside hydrolase family 15 protein
AWR93630.1												hypothetical protein							non Enzyme	0.75	NO_SP						DFR85_02390	450409	450855	sense	hypothetical protein
AWR93631.1												hypothetical protein							2.5.1.-	0.99	NO_SP						DFR85_02400	451801	452838	antisense	hypothetical protein
AWR93632.1												parep1 family protein	-	-	-	arCOG03721@1|root,arCOG03721@2157|Archaea	S	PFAM Archaeal PaREP1 PaREP8 family	3.-.-.-	0.46	NO_SP						DFR85_02405	453024	453401	antisense	hypothetical protein
AWR93633.1												parep1 family protein	-	-	-	arCOG03721@1|root,arCOG03721@2157|Archaea	S	PFAM Archaeal PaREP1 PaREP8 family	2.-.-.-	0.45	NO_SP						DFR85_02410	453343	453726	antisense	hypothetical protein
AWR93634.1			K07071	uncharacterized protein								sugar nucleotide-binding protein	-	-	-	COG0451@1|root,arCOG03016@2157|Archaea,2XR7H@28889|Crenarchaeota	M	PFAM NAD-dependent epimerase dehydratase	2.-.-.-	0.71	NO_SP						DFR85_02415	454173	455108	antisense	sugar nucleotide-binding protein
AWR93635.1	K07076	K07076; uncharacterized protein	K19544	aminoglycoside 4'-adenylyltransferase [EC:2.7.7.-]									ko:K07076	-	-	COG1708@1|root,arCOG01201@2157|Archaea	S	nucleotidyltransferase activity	non Enzyme	0.88	NO_SP						DFR85_02420	455101	455397	sense	nucleotidyltransferase domain-containin
AWR93636.1												hepn domain-containing protein	-	-	-	COG2250@1|root,arCOG01191@2157|Archaea,2XSAI@28889|Crenarchaeota	S	HEPN domain	3.1.-.-	0.88	NO_SP						DFR85_02425	455432	455806	antisense	HEPN domain-containing protein
AWR93637.1	K03294	TC.APA; basic amino acid/polyamine antiporter, APA family	K03294	basic amino acid/polyamine antiporter, APA family									ko:K03294,ko:K07076	-	-	COG0531@1|root,arCOG00009@2157|Archaea,2XQF3@28889|Crenarchaeota	E	amino acid	1.6.-.-	0.8	NO_SP		APC		amino acid	2.A.3	DFR85_02430	455842	457149	antisense	amino acid permease
AWR93638.1	K00170	porB; pyruvate ferredoxin oxidoreductase beta subunit [EC:1.2.7.1]	K00170	pyruvate ferredoxin oxidoreductase beta subunit [EC:1.2.7.1]									ko:K00170	1.2.7.1	-	COG1013@1|root,arCOG01601@2157|Archaea,2XPTF@28889|Crenarchaeota	C	PFAM Thiamine pyrophosphate	non Enzyme	0.8	NO_SP						DFR85_02435	457268	458131	sense	3-methyl-2-oxobutanoate dehydrogenase subuni
AWR93639.1			K00169	pyruvate ferredoxin oxidoreductase alpha subunit [EC:1.2.7.1]									ko:K00169	1.2.7.1	-	COG0674@1|root,arCOG01608@2157|Archaea,2XPTR@28889|Crenarchaeota	C	PFAM pyruvate flavodoxin ferredoxin oxidoreductase domain protein	2.-.-.-	0.5	NO_SP						DFR85_02440	458128	459285	sense	pyruvate ferredoxin oxidoreductase
AWR93640.1	K00171	porD; pyruvate ferredoxin oxidoreductase delta subunit [EC:1.2.7.1]				NA	IPR017896 IPR017900 IPR011898	GO:0051539 GO:0046872 GO:0016625	pyruvic-ferredoxin oxidoreductase subunit delta	K00171	pyruvate ferredoxin oxidoreductase delta subunit [EC:1.2.7.1]	4fe-4s binding protein	ko:K00171	1.2.7.1	-	COG1144@1|root,arCOG01605@2157|Archaea,2XR7D@28889|Crenarchaeota	C	oxidoreductase, delta subunit	non Enzyme	0.99	NO_SP						DFR85_02445	459287	459544	sense	4Fe-4S dicluster domain-containing protein
AWR93641.1	K00172	porC, porG; pyruvate ferredoxin oxidoreductase gamma subunit [EC:1.2.7.1]	K00174	2-oxoglutarate/2-oxoacid ferredoxin oxidoreductase subunit alpha [EC:1.2.7.3 1.2.7.11]									ko:K00172	1.2.7.1	-	COG1014@1|root,arCOG01603@2157|Archaea,2XQCY@28889|Crenarchaeota	C	TIGRFAM pyruvate ketoisovalerate oxidoreductase, gamma subunit	4.-.-.-	0.56	NO_SP						DFR85_02450	459537	460085	sense	pyruvate synthase
AWR93642.1	K08296	sixA; phosphohistidine phosphatase [EC:3.1.3.-]								K08296	phosphohistidine phosphatase [EC:3.1.3.-]	phosphohistidine phosphatase sixa	ko:K08296	-	-	COG2062@1|root,arCOG01992@2157|Archaea	T	TIGRFAM phosphohistidine phosphatase SixA	3.-.-.-	0.84	NO_SP						DFR85_02455	460943	461419	antisense	phosphohistidine phosphatase SixA
AWR93643.1	K01524	ppx-gppA; exopolyphosphatase / guanosine-5'-triphosphate,3'-diphosphate pyrophosphatase [EC:3.6.1.11 3.6.1.40]								K01524	exopolyphosphatase / guanosine-5'-triphosphate,3'-diphosphate pyrophosphatase [EC:3.6.1.11 3.6.1.40]	ppx/gppa family phosphatase	ko:K01524	3.6.1.11,3.6.1.40	-	COG0248@1|root,arCOG05138@2157|Archaea	FP	PFAM Ppx GppA phosphatase	2.-.-.-	0.99	NO_SP						DFR85_02460	461420	462658	antisense	Ppx/GppA family phosphatase
AWR93644.1	K00943	tmk, DTYMK; dTMP kinase [EC:2.7.4.9]			2.7.4.9	PF02223	IPR027417 IPR039430 IPR018094	GO:0005524 GO:0004798	dtmp kinase	K00943	dTMP kinase [EC:2.7.4.9]	dtmp kinase	ko:K00943	2.7.4.9	GO:0003674,GO:0003824,GO:0004798,GO:0005575,GO:0005622,GO:0005623,GO:0005737,GO:0006139,GO:0006220,GO:0006221,GO:0006227,GO:0006233,GO:0006235,GO:0006725,GO:0006753,GO:0006793,GO:0006796,GO:0006807,GO:0008150,GO:0008152,GO:0009041,GO:0009058,GO:0009117,GO:0009123,GO:0009132,GO:0009133,GO:0009138,GO:0009139,GO:0009141,GO:0009142,GO:0009147,GO:0009148,GO:0009165,GO:0009186,GO:0009189,GO:0009196,GO:…	COG0125@1|root,arCOG01891@2157|Archaea	F	thymidylate kinase	2.7.4.9	1	NO_SP						DFR85_02465	462655	463293	antisense	dTMP kinase
AWR93645.1	K00943	tmk, DTYMK; dTMP kinase [EC:2.7.4.9]										thymidylate kinase	ko:K00943	2.7.4.9	-	COG0125@1|root,arCOG01891@2157|Archaea	F	thymidylate kinase	2.-.-.-	0.89	NO_SP						DFR85_02470	463275	463910	antisense	thymidylate kinase
AWR93646.1												hypothetical protein	-	-	-	COG5607@1|root,arCOG07254@2157|Archaea	S	CHAD	3.-.-.-	0.91	NO_SP						DFR85_02475	463900	464541	antisense	hypothetical protein
AWR93647.1	K05884	comC; L-2-hydroxycarboxylate dehydrogenase (NAD+) [EC:1.1.1.337]	K16844	(2R)-3-sulfolactate dehydrogenase (NADP+) [EC:1.1.1.338]									-	-	-	COG2055@1|root,arCOG04874@2157|Archaea,2XQSF@28889|Crenarchaeota	C	Malate/L-lactate dehydrogenase	2.1.-.-	0.66	NO_SP						DFR85_02480	464529	465497	sense	Ldh family oxidoreductase
AWR93648.1			K20583	deacetylase [EC:3.5.1.-]									-	-	-	COG5466@1|root,arCOG05278@2157|Archaea	S	small metal-binding protein	5.-.-.-	0.89	NO_SP						DFR85_02485	465599	465778	sense	DUF1059 domain-containing protein
AWR93649.1												duf1059 domain-containing protein	-	-	-	COG5466@1|root,arCOG05278@2157|Archaea	S	small metal-binding protein	non Enzyme	0.95	NO_SP						DFR85_02490	465865	466059	antisense	DUF1059 domain-containing protein
AWR93650.1												winged helix-turn-helix transcriptional regulator	-	-	-	COG1522@1|root,arCOG01586@2157|Archaea	K	sequence-specific DNA binding	2.-.-.-	0.7	NO_SP						DFR85_02495	466153	466938	antisense	winged helix-turn-helix transcriptiona
AWR93651.1			K15782	Lrp/AsnC family transcriptional regulator, regulator of ectoine-degradation genes									-	-	-	COG1522@1|root,arCOG01580@2157|Archaea,2XQS8@28889|Crenarchaeota	K	ASNC family	4.-.-.-	0.68	NO_SP						DFR85_02500	467049	467531	antisense	winged helix-turn-helix transcriptiona
AWR93652.1												mfs transporter	-	-	-	arCOG03660@1|root,arCOG03660@2157|Archaea,2XRM5@28889|Crenarchaeota	G	PFAM Major Facilitator Superfamily	1.6.-.-	0.97	NO_SP		MFS		multidrug efflux	2.A.1	DFR85_02505	467566	468732	antisense	MFS transporter
AWR93653.1	K14048	ureAB; urease subunit gamma/beta [EC:3.5.1.5]			3.5.1.5	PF00699 PF00547	IPR002019 IPR036461 IPR008223 IPR002026 IPR036463	GO:0016151 GO:0009039	urea amidohydrolase subunit gamma/beta			urease subunit gamma	ko:K01429,ko:K01430,ko:K14048	3.5.1.5	-	COG0831@1|root,COG0832@1|root,arCOG04527@2157|Archaea,arCOG04528@2157|Archaea	E	belongs to the urease gamma subunit family	3.5.1.5	1	NO_SP						DFR85_02510	468919	469575	antisense	urease subunit gamma
AWR93654.1	K01428	ureC; urease subunit alpha [EC:3.5.1.5]	K01428	urease subunit alpha [EC:3.5.1.5]									ko:K01428	3.5.1.5	-	COG0804@1|root,arCOG00698@2157|Archaea	E	Belongs to the metallo-dependent hydrolases superfamily. Urease alpha subunit family	1.5.-.-	0.96	NO_SP						DFR85_02515	469566	471245	antisense	urease subunit alpha
AWR93655.2	K03187	ureE; urease accessory protein								K03187	urease accessory protein	hypothetical protein	ko:K03187	-	-	arCOG06188@1|root,arCOG06188@2157|Archaea	S	UreE urease accessory protein, N-terminal domain	3.1.21.-	0.67	NO_SP						DFR85_02520	471256	471729	antisense	hypothetical protein
AWR93656.1	K03188	ureF; urease accessory protein	K03188	urease accessory protein									ko:K03188	-	-	COG0830@1|root,arCOG04530@2157|Archaea	O	Urease accessory protein UreF	3.-.-.-	0.88	NO_SP						DFR85_02525	471716	472312	antisense	urease accessory protein UreF
AWR93657.1	K03189	ureG; urease accessory protein	K03189	urease accessory protein									ko:K03189,ko:K04652	-	-	COG0378@1|root,arCOG01231@2157|Archaea,2XRY5@28889|Crenarchaeota	O	CobW/HypB/UreG, nucleotide-binding domain	non Enzyme	0.71	NO_SP						DFR85_02530	472309	472938	antisense	urease accessory protein UreG
AWR93658.1			K03190	urease accessory protein									ko:K03190	-	-	COG0829@1|root,arCOG04529@2157|Archaea	O	Required for maturation of urease via the functional incorporation of the urease nickel metallocenter	3.1.-.-	0.82	NO_SP						DFR85_02535	472910	473518	antisense	urease accessory protein UreH
AWR93659.1	K01845	hemL; glutamate-1-semialdehyde 2,1-aminomutase [EC:5.4.3.8]	K20568	neamine transaminase / 2'-deamino-2'-hydroxyneamine transaminase [EC:2.6.1.93 2.6.1.94]									ko:K01845	5.4.3.8	-	COG0001@1|root,arCOG00918@2157|Archaea	H	Belongs to the class-III pyridoxal-phosphate-dependent aminotransferase family	1.-.-.-	0.8	NO_SP						DFR85_02540	473788	475104	antisense	aminotransferase class III-fold pyridoxa
AWR93660.1												hypothetical protein							3.1.-.-	1	NO_SP						DFR85_02550	476907	477107	sense	hypothetical protein
AWR93661.1												hypothetical protein							non Enzyme	0.83	NO_SP						DFR85_02555	477110	477400	sense	hypothetical protein
AWR93662.1												winged helix-turn-helix domain-containing protein	ko:K07721	-	-	COG0640@1|root,arCOG01679@2157|Archaea	K	PFAM regulatory protein, ArsR	3.-.-.-	0.91	NO_SP						DFR85_02560	477390	477695	sense	ArsR family transcriptional regulator
AWR93663.1	K01992	ABC-2.P; ABC-2 type transport system permease protein										hypothetical protein							2.-.-.-	0.55	NO_SP						DFR85_02565	477692	478381	sense	hypothetical protein
AWR93664.1	K01990	ABC-2.A; ABC-2 type transport system ATP-binding protein	K06158	ATP-binding cassette, subfamily F, member 3									ko:K01990	-	-	COG1131@1|root,arCOG00194@2157|Archaea,2XQBG@28889|Crenarchaeota	V	AAA domain, putative AbiEii toxin, Type IV TA system	3.6.3.-	0.95	NO_SP		ABC	binding	daunorubicin	3.A.1	DFR85_02570	478378	479178	sense	ATP-binding cassette domain-containing protein
AWR93665.1			K06889	uncharacterized protein						K01303	acylaminoacyl-peptidase [EC:3.4.19.1]	s9 family peptidase	ko:K01303	3.4.19.1	-	COG1506@1|root,arCOG01646@2157|Archaea,2XQ5P@28889|Crenarchaeota	E	prolyl oligopeptidase active site domain protein	3.1.-.-	0.99	NO_SP						DFR85_02575	479338	481071	antisense	prolyl oligopeptidase family serine peptidase
AWR93666.1	K01990	ABC-2.A; ABC-2 type transport system ATP-binding protein	K17325	glycerol transport system ATP-binding protein									ko:K01990	-	-	COG1131@1|root,arCOG00194@2157|Archaea,2XQMY@28889|Crenarchaeota	V	PFAM ABC transporter	3.6.3.-	0.95	NO_SP		ABC	binding	daunorubicin	3.A.1	DFR85_02580	481197	481907	antisense	ATP-binding cassette domain-containing protein
AWR93667.1												hypothetical protein							2.4.1.-	0.99	NO_SP						DFR85_02585	481897	483246	antisense	hypothetical protein
AWR93668.2												hypothetical protein	-	-	-	COG5542@1|root,arCOG07324@1|root,arCOG07324@2157|Archaea,arCOG10055@2157|Archaea,2XQQ5@28889|Crenarchaeota	M	dolichyl-phosphate-mannose-glycolipid alpha-mannosyltransferase activity	1.6.5.-	0.98	NO_SP						DFR85_02590	483369	484277	antisense	hypothetical protein
AWR93669.1												acetamidase/formamidase family protein	ko:K01426,ko:K01455	3.5.1.4,3.5.1.49	-	COG2421@1|root,arCOG01004@2157|Archaea,2XQIP@28889|Crenarchaeota	C	Acetamidase/Formamidase family	no Prediction		NO_SP						DFR85_02595	484340	485320	sense	acetamidase
AWR93670.2												hypothetical protein	-	-	-	arCOG06096@1|root,arCOG06096@2157|Archaea,2XSE3@28889|Crenarchaeota	-	-	non Enzyme	0.91	NO_SP						DFR85_02600	485683	485994	antisense	hypothetical protein
AWR93671.1	K08178	JEN; MFS transporter, SHS family, lactate transporter	K03762	MFS transporter, MHS family, proline/betaine transporter									ko:K08178	-	-	COG0477@1|root,arCOG02692@2157|Archaea	EGP	Major Facilitator Superfamily	1.-.-.-	0.53	NO_SP		MFS		multidrug efflux	2.A.1	DFR85_02605	485999	487198	sense	MFS transporter
AWR93672.1	K06971	K06971; uncharacterized protein	K06971	uncharacterized protein		PF03437	IPR005137 IPR011060	NA	uncharacterized protein mj1115	K06971	uncharacterized protein	btpa/sgcq family protein	ko:K06971	-	-	COG0434@1|root,arCOG01982@2157|Archaea,2XQUF@28889|Crenarchaeota	S	PFAM photosystem I assembly BtpA	non Enzyme	0.61	NO_SP						DFR85_02610	487278	488078	sense	BtpA/SgcQ family protein
AWR93673.1	K07496	K07496; putative transposase				PF01385 PF07282	IPR001959 IPR010095	GO:0003677 GO:0046872	tnpb-like protein orf409	K07496	putative transposase	rna-guided endonuclease tnpb family protein	ko:K07496	-	-	COG0675@1|root,arCOG00684@2157|Archaea	L	Transposase, is605 orfb family	2.1.1.-	0.98	NO_SP						DFR85_02620	489759	490964	antisense	IS200/IS605 family element transposase accessor
AWR93674.1												hypothetical protein							2.-.-.-	0.68	NO_SP						DFR85_02625	490992	491384	antisense	hypothetical protein
AWR93675.1												abrb/maze/spovt family dna-binding domain-containing protein	-	-	-	arCOG00818@1|root,arCOG00818@2157|Archaea,2XSM9@28889|Crenarchaeota	K	Antidote-toxin recognition MazE, bacterial antitoxin	non Enzyme	0.71	NO_SP						DFR85_02630	491573	491812	antisense	AbrB/MazE/SpoVT family DNA-bindin
AWR93676.1	K07064	K07064; uncharacterized protein										type ii toxin-antitoxin system vapc family toxin	ko:K07064	-	-	COG1848@1|root,arCOG02221@2157|Archaea	S	Toxic component of a toxin-antitoxin (TA) module. An RNase	3.1.-.-	0.97	NO_SP						DFR85_02635	491790	492191	antisense	PIN domain-containing protein
AWR93677.1	K02033	ABC.PE.P; peptide/nickel transport system permease protein	K02033	peptide/nickel transport system permease protein									ko:K02033	-	-	COG0601@1|root,arCOG00751@2157|Archaea,2XQNC@28889|Crenarchaeota	P	Binding-protein-dependent transport system inner membrane component	2.4.2.-	0.67	NO_SP		ABC	membrane	dipeptide/oligopeptide	3.A.1	DFR85_02640	492836	493870	antisense	ABC transporter permease subunit
AWR93678.1	K02034	ABC.PE.P1; peptide/nickel transport system permease protein	K15586	nickel transport system permease protein									ko:K02034	-	-	COG1173@1|root,arCOG00748@2157|Archaea,2XPN4@28889|Crenarchaeota	P	PFAM binding-protein-dependent transport systems inner membrane component	2.4.-.-	0.98	NO_SP		ABC	membrane	dipeptide/oligopeptide	3.A.1	DFR85_02645	493867	494937	antisense	ABC transporter permease subunit
AWR93679.1	K02031	ddpD; peptide/nickel transport system ATP-binding protein	K05665	ATP-binding cassette, subfamily C (CFTR/MRP), member 1 [EC:7.6.2.3]									ko:K02031	-	-	COG0444@1|root,arCOG00181@2157|Archaea,2XPN5@28889|Crenarchaeota	E	TIGRFAM oligopeptide dipeptide ABC transporter, ATPase subunit	3.6.3.27	0.89	NO_SP		ABC	binding	phosphate	3.A.1	DFR85_02650	494949	495917	antisense	ATP-binding cassette domain-containing protein
AWR93680.1	K02032	ddpF; peptide/nickel transport system ATP-binding protein	K25189	pyoluteorin transport system ATP-binding protein									ko:K02032	-	-	COG4608@1|root,arCOG00184@2157|Archaea,2XPUA@28889|Crenarchaeota	E	TIGRFAM oligopeptide dipeptide ABC transporter, ATPase subunit	3.6.3.27	0.89	NO_SP		ABC	binding	glycine betaine	3.A.1	DFR85_02655	495910	496881	antisense	ATP-binding cassette domain-containing protein
AWR93681.1	K01273	DPEP; membrane dipeptidase [EC:3.4.13.19]								K01273	membrane dipeptidase [EC:3.4.13.19]	membrane dipeptidase	ko:K01273	3.4.13.19	-	COG2355@1|root,arCOG04083@2157|Archaea,2XQ2V@28889|Crenarchaeota	E	PFAM peptidase M19 renal dipeptidase	3.1.-.-	0.71	NO_SP						DFR85_02670	499401	500315	antisense	peptidase
AWR93682.1	K01470	E3.5.2.10; creatinine amidohydrolase [EC:3.5.2.10]								K01470	creatinine amidohydrolase [EC:3.5.2.10]	creatininase family protein	ko:K01470	3.5.2.10	-	COG1402@1|root,arCOG04536@2157|Archaea,2XQVG@28889|Crenarchaeota	H	PFAM Creatininase	3.1.21.-	0.93	NO_SP						DFR85_02675	500728	501417	sense	creatininase family protein
AWR93683.1												hypothetical protein	-	-	-	arCOG03671@1|root,arCOG03671@2157|Archaea	S	Parallel beta-helix repeats	3.4.23.-	0.83	SP	CS pos: 22-23. Pr: 0.7724					DFR85_02680	501647	504289	antisense	hypothetical protein
AWR93684.1			K03294	basic amino acid/polyamine antiporter, APA family									-	-	-	arCOG03463@1|root,arCOG03463@2157|Archaea	S	Amino acid transporter	1.6.5.-	0.87	NO_SP		APC		amino acid	2.A.3	DFR85_02685	504425	505912	sense	amino acid permease
AWR93685.1	K06298	gerM; germination protein M										hypothetical protein							2.7.7.-	0.97	NO_SP						DFR85_02690	506558	507235	antisense	hypothetical protein
AWR93686.1			K03294	basic amino acid/polyamine antiporter, APA family									-	-	-	arCOG03463@1|root,arCOG03463@2157|Archaea	S	Amino acid transporter	no Prediction		NO_SP		APC		amino acid	2.A.3	DFR85_02695	507265	508863	sense	amino acid permease
AWR93687.1												saccharopine dehydrogenase nadp-binding domain-containing protein	ko:K00290	1.5.1.7	-	COG1748@1|root,arCOG00243@2157|Archaea,2XSMC@28889|Crenarchaeota	E	Saccharopine dehydrogenase NADP binding domain	2.-.-.-	0.72	NO_SP						DFR85_02700	509022	510077	sense	hypothetical protein
AWR93688.1	K05825	LYSN; 2-aminoadipate transaminase [EC:2.6.1.-]	K05825	2-aminoadipate transaminase [EC:2.6.1.-]									ko:K05825	-	-	COG1167@1|root,arCOG00492@2157|Archaea	EK	PFAM Aminotransferase class I and II	2.6.1.-	0.95	NO_SP						DFR85_02710	510636	511652	sense	aminotransferase class I/II-fold pyridoxa
AWR93689.1			K03293	amino acid transporter, AAT family									-	-	-	COG0531@1|root,arCOG00009@2157|Archaea,2XPS4@28889|Crenarchaeota	E	PFAM Amino acid	non Enzyme	0.76	NO_SP		APC		amino acid	2.A.3	DFR85_02715	511633	513099	sense	amino acid permease
AWR93690.1	K07064	K07064; uncharacterized protein										type ii toxin-antitoxin system vapc family toxin	ko:K07064	-	-	COG1848@1|root,arCOG02221@2157|Archaea,2XSBM@28889|Crenarchaeota	V	PIN domain	2.-.-.-	0.58	NO_SP						DFR85_02735	517638	518039	sense	DUF4411 family protein
AWR93691.1						PF04014	IPR029016 IPR014213 IPR007159 IPR037914	GO:0003677 GO:0042802	stage v sporulation protein t			abrb/maze/spovt family dna-binding domain-containing protein	-	-	-	arCOG00818@1|root,arCOG00818@2157|Archaea,2XSM9@28889|Crenarchaeota	K	Antidote-toxin recognition MazE, bacterial antitoxin	3.-.-.-	1	NO_SP						DFR85_02740	518017	518262	sense	AbrB/MazE/SpoVT family DNA-bindin
AWR93692.1												hypothetical protein							3.-.-.-	0.8	NO_SP						DFR85_02745	518547	518885	antisense	hypothetical protein
AWR93693.1												ldh family oxidoreductase	-	-	-	COG2055@1|root,arCOG04874@2157|Archaea	C	PFAM Malate L-lactate dehydrogenase	2.7.-.-	0.7	NO_SP						DFR85_02750	518922	519860	sense	hypothetical protein
AWR93694.1			K03294	basic amino acid/polyamine antiporter, APA family															non Enzyme	0.83	NO_SP		APC		amino acid	2.A.3	DFR85_02755	520099	521700	sense	amino acid permease
AWR93695.1	K01464	DPYS, dht, hydA; dihydropyrimidinase [EC:3.5.2.2]										amidohydrolase family protein	ko:K01464,ko:K01466	3.5.2.2,3.5.2.5	-	COG0044@1|root,arCOG00689@2157|Archaea,2XQ3G@28889|Crenarchaeota	F	PFAM amidohydrolase	5.-.-.-	0.84	NO_SP						DFR85_02760	521970	523277	antisense	amidohydrolase family protein
AWR93696.1	K00104	glcD; glycolate oxidase [EC:1.1.3.15]										fad-dependent oxidoreductase	-	-	-	COG0277@1|root,arCOG00340@2157|Archaea	C	FAD linked oxidase	2.1.-.-	0.63	NO_SP						DFR85_02765	523311	524447	antisense	FAD-binding protein
AWR93697.1	K01485	codA; cytosine/creatinine deaminase [EC:3.5.4.1 3.5.4.21]	K01485	cytosine/creatinine deaminase [EC:3.5.4.1 3.5.4.21]															2.-.-.-	0.8	NO_SP						DFR85_02770	524444	525661	antisense	amidohydrolase family protein
AWR93698.1	K01431	UPB1, pydC; beta-ureidopropionase [EC:3.5.1.6]	K12251	N-carbamoylputrescine amidase [EC:3.5.1.53]									ko:K01431,ko:K10536	3.5.1.6,3.5.3.12	-	COG0388@1|root,arCOG00062@2157|Archaea	H	Nitrilase cyanide hydratase and apolipoprotein N-acyltransferase	2.8.-.-	0.66	NO_SP						DFR85_02775	525641	526444	sense	acyltransferase
AWR93699.1	K03520	coxL, cutL; aerobic carbon-monoxide dehydrogenase large subunit [EC:1.2.5.3]	K18020	glyceraldehyde dehydrogenase large subunit [EC:1.2.99.8]									-	-	-	COG1529@1|root,arCOG01167@2157|Archaea,2XPS6@28889|Crenarchaeota	C	aldehyde oxidase and xanthine dehydrogenase, a b hammerhead	6.1.1.-	0.87	NO_SP						DFR85_02780	526598	528544	antisense	molybdopterin-dependent oxidoreductase
AWR93700.1	K01464	DPYS, dht, hydA; dihydropyrimidinase [EC:3.5.2.2]	K05394	atrazine chlorohydrolase [EC:3.8.1.8]									ko:K01464,ko:K01466	3.5.2.2,3.5.2.5	-	COG0044@1|root,arCOG00689@2157|Archaea,2XQ3G@28889|Crenarchaeota	F	PFAM amidohydrolase	6.-.-.-	0.66	NO_SP						DFR85_02785	528541	529845	antisense	amidohydrolase family protein
AWR93701.1	K01485	codA; cytosine/creatinine deaminase [EC:3.5.4.1 3.5.4.21]	K01485	cytosine/creatinine deaminase [EC:3.5.4.1 3.5.4.21]									ko:K01485	3.5.4.1	-	COG0402@1|root,arCOG00697@2157|Archaea	F	COG0402 Cytosine deaminase and related metal-dependent hydrolases	5.-.-.-	0.51	NO_SP						DFR85_02790	529859	531046	antisense	amidohydrolase family protein
AWR93702.1			K03294	basic amino acid/polyamine antiporter, APA family									-	-	-	COG0531@1|root,arCOG03651@2157|Archaea,2Y2VB@28890|Euryarchaeota,2420D@183967|Thermoplasmata	E	Amino acid permease	non Enzyme	0.67	NO_SP		APC		amino acid	2.A.3	DFR85_02795	531174	532658	sense	amino acid permease
AWR93703.1			K20568	neamine transaminase / 2'-deamino-2'-hydroxyneamine transaminase [EC:2.6.1.93 2.6.1.94]									ko:K00823,ko:K00836	2.6.1.19,2.6.1.76	-	COG0160@1|root,arCOG00915@2157|Archaea,2XPTE@28889|Crenarchaeota	E	Belongs to the class-III pyridoxal-phosphate-dependent aminotransferase family	1.-.-.-	0.95	NO_SP						DFR85_02800	532764	534125	antisense	aminotransferase class III-fold pyridoxa
AWR93704.1	K00096	araM, egsA; glycerol-1-phosphate dehydrogenase [NAD(P)+] [EC:1.1.1.261]	K00096	glycerol-1-phosphate dehydrogenase [NAD(P)+] [EC:1.1.1.261]									ko:K00096	1.1.1.261	-	COG0371@1|root,arCOG00982@2157|Archaea,2XPMJ@28889|Crenarchaeota	C	Catalyzes the NAD(P)H-dependent reduction of dihydroxyacetonephosphate (DHAP or glycerone phosphate) to glycerol 1-phosphate (G1P). The G1P thus generated is used as the glycerophosphate backbone of phospholipids in the cellular membranes of Archaea	2.4.-.-	0.82	NO_SP						DFR85_02805	534132	535172	antisense	iron-containing alcohol dehydrogenase
AWR93705.1												hypothetical protein							2.7.-.-	0.7	NO_SP						DFR85_02810	535181	535774	sense	hypothetical protein
AWR93706.1	K01915	glnA, GLUL; glutamine synthetase [EC:6.3.1.2]	K09470	gamma-glutamylputrescine synthase [EC:6.3.1.11]									ko:K01915	6.3.1.2	-	COG0174@1|root,arCOG01909@2157|Archaea,2XPM9@28889|Crenarchaeota	E	PFAM Glutamine synthetase, catalytic	non Enzyme	0.78	NO_SP						DFR85_02815	535905	537221	sense	glutamine synthetase
AWR93707.1			K20808	2-halobenzoate 1,2-dioxygenase small subunit [EC:1.14.12.13]															non Enzyme	0.75	NO_SP						DFR85_02820	537272	537796	sense	hypothetical protein
AWR93708.1			K08686	2-halobenzoate 1,2-dioxygenase large subunit [EC:1.14.12.13]									ko:K00479	-	-	COG4638@1|root,COG4638@2|Bacteria,1MWXW@1224|Proteobacteria,2TSJ5@28211|Alphaproteobacteria	P	COG4638 Phenylpropionate dioxygenase and related ring-hydroxylating dioxygenases, large terminal subunit	6.-.-.-	0.83	NO_SP						DFR85_02825	537798	539198	sense	Rieske 2Fe-2S domain-containing protein
AWR93709.2												hypothetical protein							3.1.3.-	0.99	NO_SP						DFR85_02830	539230	539928	antisense	hypothetical protein
AWR93710.1			K03762	MFS transporter, MHS family, proline/betaine transporter									ko:K03762	-	-	COG0477@1|root,arCOG02691@2157|Archaea,2XZ32@28890|Euryarchaeota	G	Sugar (and other) transporter	2.4.-.-	0.81	NO_SP		MFS		multidrug efflux	2.A.1	DFR85_02835	539990	541258	antisense	MFS transporter
AWR93711.1	K11206	NIT1, ybeM; deaminated glutathione amidase [EC:3.5.1.128]	K11206	deaminated glutathione amidase [EC:3.5.1.128]									ko:K11206	-	-	COG0388@1|root,arCOG00062@2157|Archaea,2XPK5@28889|Crenarchaeota	S	PFAM Nitrilase cyanide hydratase and apolipoprotein N-acyltransferase	2.-.-.-	0.92	NO_SP						DFR85_02840	541255	542049	antisense	amidohydrolase
AWR93712.2	K05825	LYSN; 2-aminoadipate transaminase [EC:2.6.1.-]	K05825	2-aminoadipate transaminase [EC:2.6.1.-]									ko:K05825	-	-	COG1167@1|root,arCOG00492@2157|Archaea,2XPUJ@28889|Crenarchaeota	K	PFAM Aminotransferase class I and II	2.6.1.-	0.98	NO_SP						DFR85_02845	542055	543212	antisense	aminotransferase class I/II-fold pyridoxa
AWR93713.1	K03457	TC.NCS1; nucleobase:cation symporter-1, NCS1 family	K03457	nucleobase:cation symporter-1, NCS1 family									ko:K03457	-	-	COG1457@1|root,arCOG03447@2157|Archaea	F	PFAM Permease for cytosine purines, uracil, thiamine, allantoin	non Enzyme	0.74	NO_SP		NCS1		cytosine/purines/uracil/thiamine/allantoin	2.A.39	DFR85_02850	543209	544555	sense	thiamine permease
AWR93714.1	K01431	UPB1, pydC; beta-ureidopropionase [EC:3.5.1.6]	K01502	aliphatic nitrilase [EC:3.5.5.7]									ko:K01431,ko:K10536	3.5.1.6,3.5.3.12	-	COG0388@1|root,arCOG00062@2157|Archaea,2XPK5@28889|Crenarchaeota	S	PFAM Nitrilase cyanide hydratase and apolipoprotein N-acyltransferase	4.-.-.-	0.73	NO_SP						DFR85_02860	545619	546455	sense	acyltransferase
AWR93715.1	K17723	preA; dihydropyrimidine dehydrogenase (NAD+) subunit PreA [EC:1.3.1.1]	K05542	tRNA-dihydrouridine synthase 1 [EC:1.3.1.88]									ko:K17723	1.3.1.1	-	COG0167@1|root,arCOG00603@2157|Archaea,2XQ06@28889|Crenarchaeota	C	TIGRFAM dihydroorotate dehydrogenase family protein	1.3.1.14	0.89	NO_SP						DFR85_02865	546448	547494	sense	NAD-dependent dihydropyrimidine dehydrogenas
AWR93716.1	K01464	DPYS, dht, hydA; dihydropyrimidinase [EC:3.5.2.2]	K01305	beta-aspartyl-dipeptidase (metallo-type) [EC:3.4.19.-]									ko:K01464,ko:K01466	3.5.2.2,3.5.2.5	-	COG0044@1|root,arCOG00689@2157|Archaea,2XQ3G@28889|Crenarchaeota	F	PFAM amidohydrolase	1.13.-.-	0.95	NO_SP						DFR85_02870	547663	549093	antisense	dihydropyrimidinase
AWR93717.1	K03457	TC.NCS1; nucleobase:cation symporter-1, NCS1 family	K03457	nucleobase:cation symporter-1, NCS1 family									ko:K03457	-	-	COG1953@1|root,arCOG03448@2157|Archaea,2XPQH@28889|Crenarchaeota	F	Permease for cytosine/purines, uracil, thiamine, allantoin	1.-.-.-	0.65	NO_SP		NCS1		cytosine/purines/uracil/thiamine/allantoin	2.A.39	DFR85_02875	549100	550689	antisense	transporter
AWR93718.1						NA	NA	NA	uncharacterized protein mj0003			duf523 domain-containing protein	-	-	-	COG5418@1|root,arCOG02433@2157|Archaea,2XS9W@28889|Crenarchaeota	H	dephospho-CoA kinase activity	2.-.-.-	0.46	NO_SP						DFR85_02880	550692	551057	antisense	DUF523 domain-containing protein
AWR93719.1	K07450	K07450; putative resolvase				PF12728 PF00239	IPR009061 IPR041657 IPR041718 IPR006119 IPR036162 IPR010093	GO:0003677 GO:0000150	uncharacterized protein mj0014	K07450	putative resolvase	is607 family transposase	ko:K07450	-	-	COG2452@1|root,arCOG03164@2157|Archaea,2XQ5A@28889|Crenarchaeota	L	TIGRFAM DNA binding domain, excisionase family	2.7.-.-	0.85	NO_SP						DFR85_02885	551410	552051	antisense	IS607 family transposase
AWR93720.1	K07496	K07496; putative transposase										is200/is605 family accessory protein tnpb-related protein	ko:K07496	-	-	COG0675@1|root,arCOG00679@2157|Archaea,2XPPE@28889|Crenarchaeota	L	TIGRFAM transposase, IS605 OrfB family	non Enzyme	0.67	NO_SP						DFR85_02890	552035	553261	antisense	IS200/IS605 family element transposase accessor
AWR93721.2	K03457	TC.NCS1; nucleobase:cation symporter-1, NCS1 family	K03457	nucleobase:cation symporter-1, NCS1 family															2.5.-.-	0.86	NO_SP		NCS1		cytosine/purines/uracil/thiamine/allantoin	2.A.39	DFR85_02895	553766	554431	antisense	hypothetical protein
AWR93722.1												hypothetical protein							no Prediction		NO_SP						DFR85_02905	555879	556247	antisense	hypothetical protein
AWR93723.1	K07496	K07496; putative transposase								K07496	putative transposase	rna-guided endonuclease tnpb family protein	ko:K07496	-	-	COG0675@1|root,arCOG00679@2157|Archaea,2XRYA@28889|Crenarchaeota	L	TIGRFAM transposase, IS605 OrfB family	6.1.-.-	0.94	NO_SP						DFR85_02920	558079	559368	sense	IS200/IS605 family element transposase accessor
AWR93724.1	K07450	K07450; putative resolvase				PF12728 PF00239	IPR009061 IPR041657 IPR041718 IPR006119 IPR036162 IPR010093	GO:0003677 GO:0000150	uncharacterized protein mj0014	K07450	putative resolvase	is607 family transposase	ko:K07450	-	-	COG2452@1|root,arCOG03164@2157|Archaea,2XQ5A@28889|Crenarchaeota	L	TIGRFAM DNA binding domain, excisionase family	2.1.1.-	0.99	NO_SP						DFR85_02925	559346	559924	sense	IS607 family transposase
AWR93725.1												pin domain-containing protein	ko:K07064	-	-	arCOG03706@1|root,arCOG03706@2157|Archaea,2XRB8@28889|Crenarchaeota	V	PIN domain	3.1.-.-	0.98	NO_SP						DFR85_02930	559981	560331	sense	PIN domain-containing protein
AWR93726.2												mfs transporter							1.6.-.-	0.97	NO_SP		GPH		sugar	2.A.2	DFR85_02940	560597	561781	sense	hypothetical protein
AWR93727.1	K06871	K06871; uncharacterized protein	K03639	GTP 3',8-cyclase [EC:4.1.99.22]															6.-.-.-	0.99	NO_SP						DFR85_02945	561750	563129	sense	radical SAM protein
AWR93728.1												hypothetical protein							3.-.-.-	0.77	NO_SP						DFR85_02950	563187	563684	sense	hypothetical protein
AWR93729.1	K07495	K07495; putative transposase	K07495	putative transposase									ko:K07495	-	-	COG3385@1|root,arCOG03902@2157|Archaea	L	COG3385 FOG Transposase and inactivated derivatives	2.4.-.-	0.64	NO_SP						DFR85_02955	565189	566244	sense	ISH3 family transposase
AWR93730.1			K01305	beta-aspartyl-dipeptidase (metallo-type) [EC:3.4.19.-]									-	-	-	COG1228@1|root,arCOG00696@2157|Archaea,2XQ8N@28889|Crenarchaeota	Q	PFAM Amidohydrolase family	2.-.-.-	0.73	NO_SP						DFR85_02970	568698	569930	antisense	amidohydrolase family protein
AWR93731.1			K03762	MFS transporter, MHS family, proline/betaine transporter									-	-	-	COG0477@1|root,COG2814@2|Bacteria	EGP	Major facilitator Superfamily	1.6.5.-	0.66	NO_SP		MFS		multidrug efflux	2.A.1	DFR85_02975	569937	571130	sense	MFS transporter
AWR93732.1	K02035	ABC.PE.S; peptide/nickel transport system substrate-binding protein	K02035	peptide/nickel transport system substrate-binding protein									-	-	-	COG0747@1|root,arCOG01534@2157|Archaea,2XRVA@28889|Crenarchaeota	P	Bacterial extracellular solute-binding proteins, family 5 Middle	1.7.-.-	0.72	NO_SP		ABC	binding protein	dipeptide/oligopeptide	3.A.1	DFR85_02980	571325	573277	antisense	ABC transporter substrate-binding protein
AWR93733.1	K17713	bamB; outer membrane protein assembly factor BamB			3.12.1.-	PF13360	IPR018391 IPR002372 IPR011047 IPR015943	GO:0016787	tetrathionate hydrolase			pqq-binding-like beta-propeller repeat protein	ko:K17713	-	-	COG1520@1|root,arCOG02556@2157|Archaea	O	COG1520 FOG WD40-like repeat	3.4.21.-	0.96	NO_SP						DFR85_02990	575040	576050	sense	PQQ-binding-like beta-propeller repeat protein
AWR93734.1					3.12.1.-	PF13360	IPR018391 IPR002372 IPR011047 IPR015943	GO:0016787	tetrathionate hydrolase			hypothetical protein							3.-.-.-	0.55	NO_SP						DFR85_02995	576038	576364	sense	hypothetical protein
AWR93735.1			K20743	scytalidopepsin B [EC:3.4.23.32]									-	-	-	arCOG06964@1|root,arCOG06964@2157|Archaea	S	Peptidase A4 family	3.4.-.-	0.86	NO_SP						DFR85_03000	577320	578036	sense	hypothetical protein
AWR93736.1			K16235	S-methylmethionine transporter									-	-	-	COG0531@1|root,arCOG00009@2157|Archaea,2XRN8@28889|Crenarchaeota	E	PFAM Amino acid	1.21.-.-	0.72	NO_SP		APC		amino acid	2.A.3	DFR85_03005	578472	580328	antisense	amino acid permease
AWR93737.1			K22314	glucosinolate gamma-glutamyl hydrolase [EC:3.4.19.16]									ko:K01951	6.3.5.2	-	COG0518@1|root,arCOG00090@2157|Archaea	F	COG0518 GMP synthase - Glutamine amidotransferase domain	2.3.1.-	0.84	NO_SP						DFR85_03010	580420	581040	antisense	GMP synthase
AWR93738.1			K03762	MFS transporter, MHS family, proline/betaine transporter									-	-	-	arCOG00144@1|root,arCOG00144@2157|Archaea,2XQYU@28889|Crenarchaeota	G	Sugar (and other) transporter	2.-.-.-	0.59	NO_SP		MFS		multidrug efflux (EmrB/QacA subfamily)	2.A.1	DFR85_03015	581037	582458	sense	MFS transporter
AWR93739.1	K01190	lacZ; beta-galactosidase [EC:3.2.1.23]	K20852	beta-apiosyl-beta-glucosidase [EC:3.2.1.161]									ko:K01190	3.2.1.23	GO:0003674,GO:0003824,GO:0004553,GO:0008150,GO:0008152,GO:0008422,GO:0015926,GO:0016787,GO:0016798,GO:0071704,GO:1901135,GO:1901657	COG2723@1|root,arCOG05412@2157|Archaea,2XQ1S@28889|Crenarchaeota	G	Belongs to the glycosyl hydrolase 1 family	2.7.-.-	0.87	NO_SP						DFR85_03020	582514	583689	sense	family 1 glycosylhydrolase
AWR93740.1	K00772	mtaP, MTAP; 5'-methylthioadenosine phosphorylase [EC:2.4.2.28]	K03784	purine-nucleoside phosphorylase [EC:2.4.2.1]															2.-.-.-	0.96	NO_SP						DFR85_03025	583780	584433	antisense	hypothetical protein
AWR93741.1												hypothetical protein	ko:K11041	-	-	COG1275@1|root,arCOG04355@2157|Archaea	P	C4-dicarboxylate transporter malic acid transport protein	non Enzyme	0.7	NO_SP		TDT		tellurite	2.A.16	DFR85_03030	584419	585447	sense	hypothetical protein
AWR93742.2												mfs transporter	-	-	-	arCOG02794@1|root,arCOG02794@2157|Archaea	S	Major facilitator superfamily	1.-.-.-	0.63	NO_SP		MFS		multidrug efflux	2.A.1	DFR85_03050	588032	589054	antisense	MFS transporter
AWR93743.1			K04069	pyruvate formate lyase activating enzyme [EC:1.97.1.4]									-	-	-	COG0731@1|root,arCOG00953@2157|Archaea,2XQMI@28889|Crenarchaeota	J	PFAM Radical SAM domain protein	2.1.1.-	0.75	NO_SP						DFR85_03055	589267	590175	antisense	radical SAM protein
AWR93744.1	K05825	LYSN; 2-aminoadipate transaminase [EC:2.6.1.-]										aminotransferase class i/ii-fold pyridoxal phosphate-dependent enzyme							2.-.-.-	0.86	NO_SP						DFR85_03060	590234	591037	antisense	aminotransferase class I/II-fold pyridoxa
AWR93745.1												osmc family protein	ko:K04063	-	-	COG1765@1|root,arCOG03686@2157|Archaea	O	redox protein regulator of disulfide bond formation	2.1.-.-	0.93	NO_SP						DFR85_03065	591158	591541	sense	OsmC family peroxiredoxin
AWR93746.1												hypothetical protein	-	-	-	COG4938@1|root,arCOG03233@2157|Archaea	S	AAA ATPase domain	6.-.-.-	0.77	NO_SP						DFR85_03070	591687	592913	antisense	hypothetical protein
AWR93747.1												hypothetical protein	-	-	-	COG4006@1|root,arCOG01935@2157|Archaea	S	CRISPR-associated protein, APE2256 family	non Enzyme	0.76	NO_SP						DFR85_03075	593090	593479	antisense	hypothetical protein
AWR93748.2												clan aa aspartic protease	-	-	-	COG5550@1|root,arCOG04029@2157|Archaea	-	-	3.-.-.-	0.65	NO_SP						DFR85_03080	593476	593793	antisense	clan AA aspartic protease
AWR93749.1												class ii glutamine amidotransferase	-	-	-	COG0121@1|root,arCOG03639@2157|Archaea,2XR3V@28889|Crenarchaeota	S	glutamine amidotransferase	no Prediction		NO_SP						DFR85_03085	593951	594655	antisense	class II glutamine amidotransferase
AWR93750.1			K23556	4beta-methylsterol monooxygenase [EC:1.14.13.246]									ko:K05710	-	-	COG2146@1|root,arCOG02852@2157|Archaea	P	COG2146 Ferredoxin subunits of nitrite reductase and ring-hydroxylating dioxygenases	3.1.21.4	0.98	NO_SP						DFR85_03090	594715	595647	antisense	Rieske 2Fe-2S domain-containing protein
AWR93751.1	K06911	PIR; quercetin 2,3-dioxygenase [EC:1.13.11.24]	K06911	quercetin 2,3-dioxygenase [EC:1.13.11.24]									ko:K06911	-	-	COG1741@1|root,arCOG02935@2157|Archaea,2XRMP@28889|Crenarchaeota	S	Belongs to the pirin family	5.-.-.-	0.69	NO_SP						DFR85_03105	596962	597858	antisense	pirin family protein
AWR93752.1												4fe-4s binding protein	-	-	-	COG0348@1|root,arCOG03696@2157|Archaea	C	PFAM 4Fe-4S ferredoxin, iron-sulfur binding domain protein	no Prediction		NO_SP						DFR85_03110	597859	599307	sense	4Fe-4S dicluster domain-containing protein
AWR93753.1												duf929 family protein	-	-	-	arCOG03842@1|root,arCOG03842@2157|Archaea	S	Domain of unknown function (DUF929)	3.4.-.-	0.95	NO_SP						DFR85_03115	599490	600302	sense	DUF929 domain-containing protein
AWR93754.1	K01256	pepN; aminopeptidase N [EC:3.4.11.2]	K01256	aminopeptidase N [EC:3.4.11.2]									ko:K01256	3.4.11.2	-	COG0308@1|root,arCOG02969@2157|Archaea,2XPQ3@28889|Crenarchaeota	E	PBS lyase HEAT domain protein repeat-containing protein	non Enzyme	0.63	NO_SP						DFR85_03125	601440	603734	sense	peptidase M1
AWR93755.1												parep1 family protein	-	-	-	arCOG03712@1|root,arCOG03712@2157|Archaea	S	PFAM Archaeal PaREP1 PaREP8 family	3.1.11.-	0.92	NO_SP						DFR85_03130	603860	604369	sense	hypothetical protein
AWR93756.1			K03294	basic amino acid/polyamine antiporter, APA family									-	-	-	arCOG03462@1|root,arCOG03465@2157|Archaea	S	Amino acid permease	1.6.-.-	0.97	NO_SP		APC		amino acid	2.A.3	DFR85_03135	604856	606358	sense	amino acid permease
AWR93757.1	K01845	hemL; glutamate-1-semialdehyde 2,1-aminomutase [EC:5.4.3.8]	K20568	neamine transaminase / 2'-deamino-2'-hydroxyneamine transaminase [EC:2.6.1.93 2.6.1.94]									ko:K01845	5.4.3.8	-	COG0001@1|root,arCOG00918@2157|Archaea	H	Belongs to the class-III pyridoxal-phosphate-dependent aminotransferase family	3.-.-.-	0.52	NO_SP						DFR85_03140	606532	607812	sense	aminotransferase class III-fold pyridoxa
AWR93758.1			K03294	basic amino acid/polyamine antiporter, APA family									-	-	-	arCOG03462@1|root,arCOG03462@2157|Archaea,2XR2E@28889|Crenarchaeota	E	amino acid	1.-.-.-	0.76	NO_SP		APC		amino acid	2.A.3	DFR85_03145	608096	609697	antisense	amino acid permease
AWR93759.1												hypothetical protein	-	-	-	COG1032@1|root,arCOG01357@2157|Archaea	C	PFAM Radical SAM domain protein	1.14.-.-	0.66	NO_SP						DFR85_03150	609694	610842	sense	hypothetical protein
AWR93760.1	K03799	htpX; heat shock protein HtpX [EC:3.4.24.-]	K06013	STE24 endopeptidase [EC:3.4.24.84]									ko:K03799	-	-	COG0281@1|root,arCOG01331@2157|Archaea	C	Zn-dependent protease with chaperone function	3.4.24.-	0.99	NO_SP						DFR85_03155	611081	611899	sense	M48 family metalloprotease
AWR93761.1	K02027	ABC.MS.S; multiple sugar transport system substrate-binding protein										extracellular solute-binding protein	ko:K02027	-	-	arCOG00156@1|root,arCOG00156@2157|Archaea,2XRTD@28889|Crenarchaeota	G	extracellular solute-binding protein	3.2.1.-	0.92	NO_SP		ABC	binding protein	sugar	3.A.1	DFR85_03160	612124	613548	antisense	extracellular solute-binding protein
AWR93762.1	K10112	msmX, msmK, malK, sugC, ggtA, msiK; multiple sugar transport system ATP-binding protein [EC:7.5.2.-]	K18893	ATP-binding cassette, subfamily B, multidrug efflux pump									ko:K10112	-	-	COG3839@1|root,arCOG00177@2157|Archaea,2XSPY@28889|Crenarchaeota	E	ATPases associated with a variety of cellular activities	3.6.3.25	0.81	NO_SP		ABC	binding	polyamine	3.A.1	DFR85_03165	613554	614510	antisense	ATP-binding cassette domain-containing protein
AWR93763.1	K02025	ABC.MS.P; multiple sugar transport system permease protein	K10190	lactose/L-arabinose transport system permease protein									ko:K02025,ko:K02026	-	-	COG1175@1|root,arCOG00158@2157|Archaea,2XRRS@28889|Crenarchaeota	P	Binding-protein-dependent transport system inner membrane component	non Enzyme	0.72	NO_SP		ABC	membrane	sugar	3.A.1	DFR85_03170	614507	616156	antisense	ABC transporter permease subunit
AWR93764.2												hypothetical protein	-	-	-	arCOG14120@1|root,arCOG14120@2157|Archaea	-	-	non Enzyme	0.9	SP	CS pos: 18-19. Pr: 0.9765					DFR85_03175	616367	617071	antisense	hypothetical protein
AWR93765.1												hypothetical protein	-	-	-	arCOG07224@1|root,arCOG07224@2157|Archaea	-	-	non Enzyme	0.62	NO_SP						DFR85_03180	617202	617552	sense	hypothetical protein
AWR93766.1												parep1 family protein	-	-	-	arCOG03712@1|root,arCOG03712@2157|Archaea,2XS8H@28889|Crenarchaeota	S	Archaeal PaREP1/PaREP8 family	3.1.21.4	0.72	NO_SP						DFR85_03185	617784	618299	sense	hypothetical protein
AWR93767.1												hypothetical protein	-	-	-	arCOG07344@1|root,arCOG07344@2157|Archaea,2XS8M@28889|Crenarchaeota	S	sptr a8ma38	no Prediction		NO_SP						DFR85_03190	618780	620300	antisense	hypothetical protein
AWR93768.2												hypothetical protein							1.6.5.-	1	NO_SP						DFR85_03195	620383	620793	antisense	hypothetical protein
AWR93769.1	K07486	K07486; transposase								K07486	transposase	is110 family transposase	ko:K07486	-	-	COG3547@1|root,arCOG03585@2157|Archaea	L	COG3547 Transposase and inactivated derivatives	non Enzyme	0.71	NO_SP						DFR85_03200	621281	622432	antisense	IS110 family transposase
AWR93770.1												hypothetical protein	-	-	-	arCOG07269@1|root,arCOG07269@2157|Archaea	-	-	non Enzyme	0.79	NO_SP						DFR85_03210	623676	624038	sense	hypothetical protein
AWR93771.1			K05939	acyl-[acyl-carrier-protein]-phospholipid O-acyltransferase / long-chain-fatty-acid--[acyl-carrier-protein] ligase [EC:2.3.1.40 6.2.1.20]															2.-.-.-	0.63	NO_SP		MFS		multidrug efflux	2.A.1	DFR85_03215	624347	625549	antisense	MFS transporter
AWR93772.1												hypothetical protein	-	-	-	2DZ52@1|root,32V6P@2|Bacteria,1N0M7@1224|Proteobacteria,1SAS5@1236|Gammaproteobacteria,1X0NA@135613|Chromatiales	-	-	3.-.-.-	0.9	NO_SP						DFR85_03220	626745	627137	antisense	hypothetical protein
AWR93773.1												hypothetical protein							non Enzyme	0.91	NO_SP						DFR85_03225	627298	627528	antisense	hypothetical protein
AWR93775.1												hypothetical protein							3.1.26.-	0.86	NO_SP						DFR85_03235	628348	628623	sense	hypothetical protein
AWR93776.1												hypothetical protein							2.7.-.-	0.96	NO_SP						DFR85_03240	628821	629177	sense	hypothetical protein
AWR93777.1												hypothetical protein							non Enzyme	0.75	NO_SP						DFR85_03245	629268	629516	sense	hypothetical protein
AWR93778.1			K25295	Enterovirus protein 3AB															3.-.-.-	0.64	NO_SP						DFR85_03250	630074	630706	antisense	hypothetical protein
AWR93779.1	K08368	yaaU; MFS transporter, putative metabolite transport protein	K03762	MFS transporter, MHS family, proline/betaine transporter									ko:K08368	-	-	arCOG02689@1|root,arCOG02689@2157|Archaea,2XRR1@28889|Crenarchaeota	G	Sugar (and other) transporter	non Enzyme	0.88	NO_SP		MFS		glycerol-3-phosphate	2.A.1	DFR85_03255	630907	632265	antisense	MFS transporter
AWR93780.1												hypothetical protein	-	-	-	arCOG02782@1|root,arCOG02782@2157|Archaea,2XS7Y@28889|Crenarchaeota	V	Restriction endonuclease	non Enzyme	0.74	NO_SP						DFR85_03260	632615	633073	sense	hypothetical protein
AWR93781.1												hypothetical protein	-	-	-	arCOG02782@1|root,arCOG02782@2157|Archaea,2XS7Y@28889|Crenarchaeota	V	Restriction endonuclease	non Enzyme	0.91	NO_SP						DFR85_03265	633064	634041	sense	hypothetical protein
AWR93782.1												helix-turn-helix domain-containing protein	-	-	-	COG2512@1|root,arCOG00393@2157|Archaea	M	Transcriptional regulator	3.1.26.5	0.71	NO_SP						DFR85_03270	634467	634685	antisense	helix-turn-helix domain-containing protein
AWR93783.1												hypothetical protein							non Enzyme	0.66	SP	CS pos: 21-22. Pr: 0.3230					DFR85_03275	634760	635221	antisense	hypothetical protein
AWR93784.1	K06218	relE, stbE; mRNA interferase RelE/StbE										type ii toxin-antitoxin system rele/pare family toxin	ko:K06218	-	-	COG2026@1|root,arCOG01663@2157|Archaea	DJ	Cytotoxic translational repressor of toxin-antitoxin stability system	non Enzyme	0.79	NO_SP						DFR85_03285	636290	636601	sense	type II toxin-antitoxin system RelE/ParE famil
AWR93785.1												radical sam protein	-	-	-	COG1533@1|root,arCOG01290@2157|Archaea,2XPRN@28889|Crenarchaeota	L	PFAM Radical SAM domain protein	2.-.-.-	0.73	NO_SP						DFR85_03295	637948	638727	antisense	radical SAM protein
AWR93786.1												hypothetical protein							2.1.1.-	0.76	NO_SP						DFR85_03300	638719	639555	sense	hypothetical protein
AWR93787.2												helix-turn-helix domain-containing protein							3.5.-.-	0.87	NO_SP						DFR85_03305	639976	640650	antisense	hypothetical protein
AWR93788.1			K03294	basic amino acid/polyamine antiporter, APA family									-	-	-	COG0531@1|root,arCOG03651@2157|Archaea,2XRMJ@28889|Crenarchaeota	E	Amino acid permease	1.-.-.-	0.78	NO_SP		APC		amino acid	2.A.3	DFR85_03310	640638	642050	sense	amino acid permease
AWR93789.1												fad-binding oxidoreductase	-	-	-	COG0277@1|root,arCOG00340@2157|Archaea	C	FAD linked oxidase	3.4.-.-	0.87	NO_SP						DFR85_03315	642138	643355	antisense	FAD-binding protein
AWR93790.1												duf1177 family protein	-	-	-	arCOG05881@1|root,arCOG05881@2157|Archaea,2XS1U@28889|Crenarchaeota	S	Protein of unknown function (DUF1177)	4.-.-.-	0.77	NO_SP						DFR85_03320	643352	644227	antisense	DUF1177 family protein
AWR93791.1												hypothetical protein							2.7.7.-	0.79	NO_SP						DFR85_03325	644352	644699	antisense	hypothetical protein
AWR93792.1	K00313	fixC; electron transfer flavoprotein-quinone oxidoreductase [EC:1.5.5.-]	K00313	electron transfer flavoprotein-quinone oxidoreductase [EC:1.5.5.-]									ko:K00313	-	-	COG0644@1|root,arCOG00570@2157|Archaea,2XQ3K@28889|Crenarchaeota	C	FAD dependent oxidoreductase	2.-.-.-	0.87	NO_SP						DFR85_03330	644696	645910	antisense	FAD-dependent oxidoreductase
AWR93793.1	K06994	K06994; putative drug exporter of the RND superfamily								K06994	putative drug exporter of the RND superfamily	mmpl family transporter	ko:K06994	-	-	COG2409@1|root,arCOG02175@2157|Archaea,2XQ90@28889|Crenarchaeota	L	MMPL family	non Enzyme	0.93	NO_SP		RND	HAE2	multidrug/solvent efflux (MmpL homolog/HAE2 subfamily)	2.A.6	DFR85_03340	646180	648444	sense	MMPL family transporter
AWR93794.1	K01652	E2.2.1.6L, ilvB, ilvG, ilvI; acetolactate synthase I/II/III large subunit [EC:2.2.1.6]										thiamine pyrophosphate-requiring protein	ko:K01652	2.2.1.6	-	COG0028@1|root,arCOG03657@2157|Archaea	EH	thiamine pyrophosphate binding	6.-.-.-	0.96	NO_SP						DFR85_03345	648724	650295	antisense	thiamine pyrophosphate-requiring protein
AWR93795.1												hepn domain-containing protein	-	-	-	COG2250@1|root,arCOG01191@2157|Archaea,2XS8C@28889|Crenarchaeota	S	PFAM HEPN domain	3.1.3.48	0.98	NO_SP						DFR85_03350	650320	650676	antisense	HEPN domain-containing protein
AWR93796.1	K07076	K07076; uncharacterized protein								K07076	uncharacterized protein	nucleotidyltransferase domain-containing protein	ko:K07076	-	-	COG1708@1|root,arCOG01204@2157|Archaea,2XSAE@28889|Crenarchaeota	L	PFAM DNA polymerase, beta domain protein region	non Enzyme	0.75	NO_SP						DFR85_03355	650639	651046	antisense	nucleotidyltransferase domain-containin
AWR93797.1	K03568	tldD; TldD protein	K03568	TldD protein									ko:K03568	-	-	COG1530@1|root,arCOG00321@2157|Archaea,2XQ33@28889|Crenarchaeota	L	peptidase U62, modulator of DNA gyrase	6.1.-.-	0.68	NO_SP						DFR85_03360	651407	652780	antisense	TldD/PmbA family protein
AWR93798.1	K03592	pmbA; PmbA protein	K03568	TldD protein									ko:K03592	-	-	COG0312@1|root,arCOG00322@2157|Archaea,2XPJX@28889|Crenarchaeota	S	PFAM peptidase U62 modulator of DNA gyrase	5.-.-.-	0.8	NO_SP						DFR85_03365	652781	654046	antisense	TldD/PmbA family protein
AWR93799.1	K16936	doxA; thiosulfate dehydrogenase (quinone) small subunit [EC:1.8.5.2]								K16936	thiosulfate dehydrogenase [quinone] small subunit [EC:1.8.5.2]	aa3-type terminal oxidase	ko:K16936	1.8.5.2	-	arCOG05342@1|root,arCOG05342@2157|Archaea,2XQG3@28889|Crenarchaeota	S	TQO small subunit DoxA	1.13.-.-	0.94	NO_SP						DFR85_03370	654064	654561	sense	Aa3-type terminal oxidase
AWR93800.1	K16937	doxD; thiosulfate dehydrogenase (quinone) large subunit [EC:1.8.5.2]			1.8.5.2	PF04173	IPR007301	GO:0048038 GO:0043831	thiosulfate:quinone oxidoreductase	K16936	thiosulfate dehydrogenase [quinone] small subunit [EC:1.8.5.2]	tqo small subunit doxd	ko:K16937	1.8.5.2	-	arCOG02862@1|root,arCOG02862@2157|Archaea,2XQ8T@28889|Crenarchaeota	S	TQO small subunit DoxD	1.6.5.-	0.89	NO_SP						DFR85_03375	654567	655094	sense	TQO small subunit DoxD
AWR93801.1			K16263	amino acid efflux transporter									-	-	-	arCOG06954@1|root,arCOG06954@2157|Archaea	S	Amino acid permease	non Enzyme	0.67	NO_SP		APC		amino acid	2.A.3	DFR85_03380	655308	656738	sense	amino acid permease
AWR93802.1												abrb/maze/spovt family dna-binding domain-containing protein							non Enzyme	0.79	NO_SP						DFR85_03405	660052	660258	sense	hypothetical protein
AWR93803.1	K23349	dmsD; putative dimethyl sulfoxide reductase chaperone										molecular chaperone tord family protein	-	-	-	arCOG01506@1|root,arCOG01506@2157|Archaea	S	component of anaerobic	2.3.1.-	1	NO_SP						DFR85_03410	660401	660937	sense	hypothetical protein
AWR93804.1			K12143	hydrogenase-4 component H									-	-	-	COG1145@1|root,arCOG02181@2157|Archaea,2XSNS@28889|Crenarchaeota	C	4Fe-4S dicluster domain	2.3.2.-	0.96	NO_SP						DFR85_03415	660940	662370	sense	4Fe-4S dicluster domain-containing protein
AWR93805.1			K17221	sulfur reductase membrane anchor									ko:K17221	-	-	arCOG02026@1|root,arCOG02026@2157|Archaea,2XRJ0@28889|Crenarchaeota	C	Polysulphide reductase, NrfD	2.7.8.-	0.83	NO_SP						DFR85_03420	662377	663774	sense	sulfur reduction protein DsrP
AWR93806.1			K20625	acetylene hydratase [EC:4.2.1.112]									ko:K17219	-	-	COG0243@1|root,arCOG01495@2157|Archaea,2XPWY@28889|Crenarchaeota	C	Molybdopterin oxidoreductase	3.2.1.-	1	TAT	CS pos: 32-33. Pr: 0.9313					DFR85_03430	664527	667634	sense	molybdopterin-dependent oxidoreductase
AWR93807.1	K03394	cobI-cbiL; precorrin-2/cobalt-factor-2 C20-methyltransferase [EC:2.1.1.130 2.1.1.151]										sam-dependent methyltransferase							2.1.1.-	0.69	NO_SP						DFR85_03435	668202	668864	antisense	hypothetical protein
AWR93808.1			K03639	GTP 3',8-cyclase [EC:4.1.99.22]															2.-.-.-	0.97	NO_SP						DFR85_03440	668873	669820	sense	radical SAM protein
AWR93809.1												hypothetical protein	ko:K11041	-	-	COG1275@1|root,arCOG04355@2157|Archaea	P	C4-dicarboxylate transporter malic acid transport protein	2.3.1.-	0.91	NO_SP		TDT		tellurite	2.A.16	DFR85_03450	670662	671795	sense	hypothetical protein
AWR93810.1										K06138	pyrroloquinoline quinone biosynthesis protein D	pqqd family protein							3.1.11.-	0.8	NO_SP						DFR85_03460	673600	673869	antisense	PqqD family peptide modification chaperone
AWR93811.1			K03639	GTP 3',8-cyclase [EC:4.1.99.22]															2.-.-.-	0.81	NO_SP						DFR85_03465	673866	674837	antisense	radical SAM protein
AWR93812.2	K02548	menA; 1,4-dihydroxy-2-naphthoate polyprenyltransferase [EC:2.5.1.74]	K23094	2-carboxy-1,4-naphthoquinone phytyltransferase [EC:2.5.1.130]															2.3.-.-	0.67	NO_SP						DFR85_03470	674839	675690	antisense	hypothetical protein
AWR93813.1			K03639	GTP 3',8-cyclase [EC:4.1.99.22]									-	-	-	COG0535@1|root,COG0535@2|Bacteria,1MUQP@1224|Proteobacteria,2TTS5@28211|Alphaproteobacteria,3K4HM@41294|Bradyrhizobiaceae	C	4Fe-4S single cluster domain	no Prediction		NO_SP						DFR85_03475	675750	676691	antisense	radical SAM protein
AWR93814.1	K02016	ABC.FEV.S; iron complex transport system substrate-binding protein								K02016	iron complex transport system substrate-binding protein	abc transporter substrate-binding protein	ko:K02016,ko:K15495	-	-	COG0614@1|root,arCOG03303@2157|Archaea,2XPVH@28889|Crenarchaeota	P	PFAM periplasmic binding protein	1.5.-.-	0.61	NO_SP		ABC	binding	iron-hydroxamate	3.A.1	DFR85_03480	676728	677897	antisense	ABC transporter substrate-binding protein
AWR93815.1	K02015	ABC.FEV.P; iron complex transport system permease protein	K25027	cobalamin transport system permease protein									ko:K02015	-	-	COG0609@1|root,arCOG01007@2157|Archaea,2XPU3@28889|Crenarchaeota	P	PFAM transport system permease protein	2.-.-.-	0.52	NO_SP		ABC	membrane	cobalamin/Fe3+siderophores	3.A.1	DFR85_03485	677891	678940	antisense	iron chelate uptake ABC transporter famil
AWR93816.1	K02013	ABC.FEV.A; iron complex transport system ATP-binding protein [EC:7.2.2.-]	K06020	energy-dependent translational throttle protein EttA									ko:K02013	3.6.3.34	-	COG1120@1|root,arCOG00198@2157|Archaea,2XQK5@28889|Crenarchaeota	E	PFAM ABC transporter related	2.-.-.-	0.75	NO_SP		ABC	binding	phosphonate	3.A.1	DFR85_03490	678912	679667	antisense	ATP-binding cassette domain-containing protein
AWR93817.1	K03183	ubiE; demethylmenaquinone methyltransferase / 2-methoxy-6-polyprenyl-1,4-benzoquinol methylase [EC:2.1.1.163 2.1.1.201]	K16403	O-methyltransferase									ko:K03183	2.1.1.163,2.1.1.201	-	COG2226@1|root,arCOG04348@2157|Archaea,2XRCF@28889|Crenarchaeota	Q	Methyltransferase type 11	2.1.1.-	0.99	NO_SP						DFR85_03500	680921	681592	antisense	methyltransferase domain-containing protein
AWR93818.1												srpbcc family protein							2.-.-.-	0.76	NO_SP						DFR85_03505	681585	682289	sense	hypothetical protein
AWR93819.1	K09138	K09138; uncharacterized protein								K09138	uncharacterized protein	duf364 domain-containing protein							2.5.-.-	0.95	NO_SP						DFR85_03510	682698	683501	sense	hypothetical protein
AWR93820.1												hypothetical protein							2.3.-.-	0.7	NO_SP						DFR85_03515	683498	684118	sense	hypothetical protein
AWR93821.1			K06889	uncharacterized protein								alpha/beta hydrolase	-	-	-	COG0596@1|root,arCOG01648@2157|Archaea	IQ	hydrolases or acyltransferases (alpha beta hydrolase superfamily)	2.7.1.-	0.85	NO_SP						DFR85_03520	684188	684964	sense	alpha/beta fold hydrolase
AWR93822.1	K09138	K09138; uncharacterized protein								K09138	uncharacterized protein	duf364 domain-containing protein	ko:K09138	-	-	COG2014@1|root,arCOG03216@2157|Archaea,2XRTB@28889|Crenarchaeota	S	Putative heavy-metal chelation	3.-.-.-	0.91	NO_SP						DFR85_03530	685945	686691	antisense	hypothetical protein
AWR93823.1												hypothetical protein							1.6.-.-	0.69	NO_SP						DFR85_03535	686940	687371	antisense	hypothetical protein
AWR93824.1	K03183	ubiE; demethylmenaquinone methyltransferase / 2-methoxy-6-polyprenyl-1,4-benzoquinol methylase [EC:2.1.1.163 2.1.1.201]	K23095	demethylphylloquinol methyltransferase [EC:2.1.1.329]									ko:K03183	2.1.1.163,2.1.1.201	-	COG2226@1|root,arCOG04348@2157|Archaea,2XRCF@28889|Crenarchaeota	Q	Methyltransferase type 11	2.1.1.-	0.64	NO_SP						DFR85_03540	687368	688066	sense	methyltransferase domain-containing protein
AWR93825.1												hypothetical protein	-	-	-	arCOG03778@1|root,arCOG03778@2157|Archaea,2XSAR@28889|Crenarchaeota	-	-	1.6.5.-	0.95	NO_SP						DFR85_03545	688165	688686	sense	hypothetical protein
AWR93826.1	K00240	sdhB, frdB; succinate dehydrogenase iron-sulfur subunit [EC:1.3.5.1]	K00245	fumarate reductase iron-sulfur subunit [EC:1.3.5.4]									ko:K00240	1.3.5.1,1.3.5.4	-	COG0479@1|root,arCOG00962@2157|Archaea,2XQDR@28889|Crenarchaeota	C	TIGRFAM succinate dehydrogenase and fumarate reductase iron-sulfur protein	non Enzyme	0.63	NO_SP						DFR85_03550	688881	689597	antisense	succinate dehydrogenase iron-sulfur subunit
AWR93827.1	K00241	sdhC, frdC; succinate dehydrogenase cytochrome b subunit										hypothetical protein	ko:K00241,ko:K00242	-	-	COG2009@1|root,arCOG02244@2157|Archaea	C	COG2009 Succinate dehydrogenase fumarate reductase, cytochrome b subunit	1.6.5.-	0.96	NO_SP						DFR85_03555	689581	689943	antisense	hypothetical protein
AWR93828.1	K00242	sdhD, frdD; succinate dehydrogenase membrane anchor subunit										hypothetical protein	ko:K00242,ko:K18860	-	-	COG2142@1|root,arCOG04162@2157|Archaea	C	succinate dehydrogenase	1.6.5.3	0.99	NO_SP						DFR85_03560	689940	690263	antisense	hypothetical protein
AWR93829.1												duf996 domain-containing protein							1.6.5.-	0.95	NO_SP						DFR85_03565	690247	690768	sense	DUF996 domain-containing protein
AWR93830.1												ni,fe-hydrogenase i small subunit							1.12.-.-	0.97	NO_SP						DFR85_03570	690877	691368	antisense	Ni,Fe-hydrogenase I small subunit
AWR93831.1	K09138	K09138; uncharacterized protein								K09138	uncharacterized protein	duf364 domain-containing protein							2.3.1.-	0.99	NO_SP						DFR85_03580	692879	693679	sense	hypothetical protein
AWR93832.2												hypothetical protein							3.1.-.-	0.6	NO_SP						DFR85_03585	693731	694003	sense	hypothetical protein
AWR93833.1	K02123	ATPVI, ntpI, atpI; V/A-type H+/Na+-transporting ATPase subunit I	K02123	V/A-type H+/Na+-transporting ATPase subunit I									ko:K02123	-	-	COG1269@1|root,arCOG04138@2157|Archaea,2XQ7V@28889|Crenarchaeota	C	Belongs to the V-ATPase 116 kDa subunit family	non Enzyme	0.68	NO_SP		F-ATPase		protons	3.A.2	DFR85_03590	694041	695921	sense	hypothetical protein
AWR93834.1			K03750	molybdopterin molybdotransferase [EC:2.10.1.1]									-	-	-	COG0303@1|root,arCOG00216@2157|Archaea,2XQ1Q@28889|Crenarchaeota	H	COG0303 Molybdopterin biosynthesis enzyme	2.4.-.-	0.88	NO_SP						DFR85_03595	696222	697226	antisense	molybdopterin-binding protein
AWR93835.1												hypothetical protein							1.6.5.-	0.96	NO_SP						DFR85_03600	697221	697736	sense	hypothetical protein
AWR93836.1												hypothetical protein	-	-	-	arCOG05360@1|root,arCOG05360@2157|Archaea,2XS4K@28889|Crenarchaeota	-	-	non Enzyme	0.87	NO_SP						DFR85_03605	697930	698205	sense	hypothetical protein
AWR93837.1			K06041	arabinose-5-phosphate isomerase [EC:5.3.1.13]									ko:K06213,ko:K07244	-	-	COG2239@1|root,arCOG00625@2157|Archaea	P	transporter (mgtE)	3.1.-.-	0.88	NO_SP						DFR85_03610	698397	698789	antisense	CBS domain-containing protein
AWR93838.1												hypothetical protein	-	-	-	arCOG07305@1|root,arCOG07305@2157|Archaea	-	-	1.6.5.-	0.94	NO_SP						DFR85_03615	698793	699197	sense	hypothetical protein
AWR93839.1												hypothetical protein	-	-	-	arCOG06017@1|root,arCOG06017@2157|Archaea	-	-	3.1.4.-	0.83	NO_SP						DFR85_03620	699181	699744	sense	hypothetical protein
AWR93840.1												hypothetical protein	-	-	-	arCOG06008@1|root,arCOG06008@2157|Archaea,2XRQ9@28889|Crenarchaeota	-	-	1.-.-.-	0.67	NO_SP						DFR85_03625	699828	700802	sense	hypothetical protein
AWR93841.1	K07090	K07090; uncharacterized protein								K07090	uncharacterized protein	sulfite exporter taue/safe family protein	ko:K07090	-	-	COG0730@1|root,arCOG02050@2157|Archaea,2XPPX@28889|Crenarchaeota	S	membrane transporter protein	no Prediction		NO_SP						DFR85_03630	701087	701944	antisense	TSUP family transporter
AWR93842.1												duf1634 domain-containing protein	-	-	-	COG4272@1|root,arCOG05396@2157|Archaea,2XS2W@28889|Crenarchaeota	S	Protein of unknown function (DUF1634)	1.6.5.-	0.82	NO_SP						DFR85_03635	701935	702300	antisense	DUF1634 domain-containing protein
AWR93843.1												nad-dependent epimerase/dehydratase family protein	-	-	-	COG0451@1|root,arCOG03016@2157|Archaea,2XR7H@28889|Crenarchaeota	M	PFAM NAD-dependent epimerase dehydratase	non Enzyme	0.84	NO_SP						DFR85_03640	702293	703231	sense	NAD-dependent epimerase/dehydratase famil
AWR93844.1												mfs transporter	-	-	-	COG0477@1|root,arCOG00135@2157|Archaea	EGP	Major facilitator superfamily	1.9.-.-	0.74	NO_SP		MFS		multidrug efflux	2.A.1	DFR85_03650	704131	705330	sense	MFS transporter
AWR93845.1	K06871	K06871; uncharacterized protein	K03639	GTP 3',8-cyclase [EC:4.1.99.22]									ko:K06871	-	-	COG0535@1|root,arCOG00938@2157|Archaea,2XVXB@28890|Euryarchaeota,23QKY@183939|Methanococci	S	PFAM Radical SAM domain protein	2.-.-.-	0.96	NO_SP						DFR85_03655	705317	706600	sense	SPASM domain-containing protein
AWR93846.1												mfs transporter	-	-	-	COG0477@1|root,arCOG00132@2157|Archaea	EGP	Major facilitator superfamily	2.5.1.-	0.63	NO_SP		MFS		multidrug efflux	2.A.1	DFR85_03660	707038	707790	sense	MFS transporter
AWR93847.2												hypothetical protein	-	-	-	COG0640@1|root,arCOG01448@2157|Archaea	K	DNA-binding transcription factor activity	3.6.1.-	0.95	NO_SP						DFR85_03665	707839	708216	sense	hypothetical protein
AWR93848.1	K09014	sufB; Fe-S cluster assembly protein SufB	K09015	Fe-S cluster assembly protein SufD									ko:K09014	-	-	COG0719@1|root,arCOG01715@2157|Archaea,2XPVM@28889|Crenarchaeota	O	TIGRFAM FeS assembly protein SufB	3.4.-.-	0.84	NO_SP		ABC	membrane	unknown substrate	3.A.1	DFR85_03670	708327	709730	antisense	Fe-S cluster assembly protein SufB
AWR93849.1	K22900	TRMO, trmO; tRNA (adenine37-N6)-methyltransferase [EC:2.1.1.-]	K22900	tRNA (adenine37-N6)-methyltransferase [EC:2.1.1.-]									ko:K11261	1.2.7.12	-	COG1720@1|root,arCOG00761@2157|Archaea	C	PFAM Uncharacterised protein family UPF0066	non Enzyme	0.9	NO_SP						DFR85_03675	709986	710327	antisense	hypothetical protein
AWR93850.1												glycosyltransferase	-	-	-	COG0463@1|root,arCOG01397@2157|Archaea,2Y7B0@28890|Euryarchaeota,24297@183967|Thermoplasmata	M	Glycosyl transferase family 2	2.7.7.6	0.6	NO_SP						DFR85_03680	710295	711302	sense	glycosyltransferase
AWR93851.1			K11261	formylmethanofuran dehydrogenase subunit E [EC:1.2.7.12]									ko:K11261	1.2.7.12	-	COG2191@1|root,arCOG00762@2157|Archaea,2XQZP@28889|Crenarchaeota	C	PFAM formylmethanofuran dehydrogenase, subunit E region	3.-.-.-	0.59	NO_SP						DFR85_03685	711392	712009	antisense	formylmethanofuran dehydrogenase
AWR93852.1	K07090	K07090; uncharacterized protein								K07090	uncharacterized protein	sulfite exporter taue/safe family protein	ko:K07090	-	-	COG0730@1|root,arCOG02050@2157|Archaea	U	membrane transporter protein	2.-.-.-	0.51	NO_SP						DFR85_03690	712016	712771	antisense	TSUP family transporter
AWR93853.1												tetr/acrr family transcriptional regulator	-	-	-	COG1309@1|root,arCOG02643@2157|Archaea,2XSBY@28889|Crenarchaeota	K	Bacterial regulatory proteins, tetR family	2.-.-.-	0.69	NO_SP						DFR85_03695	712803	713342	antisense	TetR family transcriptional regulator
AWR93854.1	K06118	SQD1, sqdB; UDP-sulfoquinovose synthase [EC:3.13.1.1]	K06118	UDP-sulfoquinovose synthase [EC:3.13.1.1]									-	-	-	COG0451@1|root,arCOG04762@2157|Archaea,2XQ3Z@28889|Crenarchaeota	M	PFAM NAD dependent epimerase dehydratase family	1.1.-.-	0.75	NO_SP						DFR85_03700	713460	714680	antisense	NAD-dependent epimerase/dehydratase famil
AWR93855.1			K07241	nickel/cobalt transporter (NiCoT) family protein									ko:K07241	-	-	COG3376@1|root,arCOG06023@2157|Archaea,2XRS9@28889|Crenarchaeota	P	Belongs to the NiCoT transporter (TC 2.A.52) family	1.6.5.-	0.8	NO_SP		NiCoT		nickel ion	2.A.52	DFR85_03705	714728	714991	sense	hypothetical protein
AWR93856.1	K06897	K06897; 7,8-dihydropterin-6-yl-methyl-4-(beta-D-ribofuranosyl)aminobenzene 5'-phosphate synthase [EC:2.5.1.105]	K06897	7,8-dihydropterin-6-yl-methyl-4-(beta-D-ribofuranosyl)aminobenzene 5'-phosphate synthase [EC:2.5.1.105]									ko:K06897	2.5.1.105	-	COG1237@1|root,arCOG00503@2157|Archaea,2XQMZ@28889|Crenarchaeota	S	COGs COG1237 Metal-dependent hydrolase of the beta-lactamase superfamily II	1.-.-.-	0.76	NO_SP						DFR85_03715	715531	716370	antisense	MBL fold metallo-hydrolase
AWR93857.1			K22900	tRNA (adenine37-N6)-methyltransferase [EC:2.1.1.-]									-	-	-	COG1720@1|root,arCOG00761@2157|Archaea,2XQIA@28889|Crenarchaeota	S	Uncharacterised protein family UPF0066	2.-.-.-	0.94	NO_SP						DFR85_03720	716362	716790	sense	tRN
AWR93858.1			K03699	magnesium and cobalt exporter, CNNM family									-	-	-	COG0517@1|root,COG1522@1|root,arCOG00600@2157|Archaea,arCOG01117@2157|Archaea,2XSCT@28889|Crenarchaeota	K	Domain in cystathionine beta-synthase and other proteins.	2.7.-.-	0.78	NO_SP						DFR85_03725	716861	717826	sense	CBS domain-containing protein
AWR93859.1												hypothetical protein	ko:K00426	1.10.3.14	-	arCOG05350@1|root,arCOG05350@2157|Archaea	-	-	1.6.-.-	0.9	NO_SP						DFR85_03730	718124	719191	sense	hypothetical protein
AWR93860.1	K00425	cydA; cytochrome bd ubiquinol oxidase subunit I [EC:7.1.1.7]	K00425	cytochrome bd ubiquinol oxidase subunit I [EC:7.1.1.7]									ko:K00425	1.10.3.14	-	COG1271@1|root,arCOG02721@2157|Archaea	C	Cytochrome bd-type quinol oxidase, subunit 1	3.2.1.-	0.67	NO_SP						DFR85_03735	719192	720682	sense	cytochrome ubiquinol oxidase subunit I
AWR93861.1												hypothetical protein							2.-.-.-	0.85	NO_SP						DFR85_03740	720956	721429	antisense	hypothetical protein
AWR93862.1												hypothetical protein							1.6.5.-	0.96	NO_SP						DFR85_03745	721419	721727	antisense	hypothetical protein
AWR93863.1												hypothetical protein	-	-	-	arCOG06017@1|root,arCOG06017@2157|Archaea	-	-	3.1.-.-	0.96	NO_SP						DFR85_03750	721818	722372	sense	hypothetical protein
AWR93864.1	K02548	menA; 1,4-dihydroxy-2-naphthoate polyprenyltransferase [EC:2.5.1.74]	K04040	chlorophyll/bacteriochlorophyll a synthase [EC:2.5.1.62 2.5.1.133]									ko:K02548	2.5.1.74	-	COG1575@1|root,arCOG00480@2157|Archaea,2XQY3@28889|Crenarchaeota	H	UbiA prenyltransferase family	2.5.1.-	0.91	NO_SP						DFR85_03760	723041	723922	antisense	hypothetical protein
AWR93865.1												tetratricopeptide repeat protein							3.1.-.-	0.76	NO_SP						DFR85_03765	723889	724443	sense	tetratricopeptide repeat protein
AWR93866.1	K06282	hyaA, hybO; hydrogenase small subunit [EC:1.12.99.6]								K06282	hydrogenase small subunit [EC:1.12.99.6]	hyaluronate lyase	ko:K06282	1.12.99.6	-	COG1740@1|root,arCOG02474@2157|Archaea,2XQ6A@28889|Crenarchaeota	C	Nickel-iron dehydrogenase small subunit, N-terminal domain protein	3.2.1.-	0.79	TAT	CS pos: 30-31. Pr: 0.7606					DFR85_03770	724580	725836	antisense	hyaluronate lyase
AWR93867.1												hypothetical protein							1.-.-.-	0.91	NO_SP						DFR85_03775	725838	726656	antisense	hypothetical protein
AWR93868.1			K21834	dimethylglycine catabolism B															1.8.-.-	0.78	NO_SP						DFR85_03780	726656	728017	antisense	4Fe-4S dicluster domain-containing protein
AWR93869.1	K06281	hyaB, hybC; hydrogenase large subunit [EC:1.12.99.6]	K17993	sulfhydrogenase subunit alpha [EC:1.12.1.3 1.12.1.5]									ko:K06281	1.12.99.6	-	COG0374@1|root,arCOG01550@2157|Archaea,2XPX4@28889|Crenarchaeota	C	Belongs to the NiFe NiFeSe hydrogenase large subunit family	1.13.-.-	0.96	NO_SP						DFR85_03785	728073	729962	antisense	cytochrome B
AWR93870.1	K05710	hcaC; 3-phenylpropionate/trans-cinnamate dioxygenase ferredoxin component	K22747	apoptosis-inducing factor 3									ko:K05710	-	-	COG2146@1|root,COG2146@2|Bacteria,1WK6T@1297|Deinococcus-Thermus	P	Rieske-like [2Fe-2S] domain	3.5.-.-	0.73	NO_SP						DFR85_03790	729959	730282	antisense	Rieske 2Fe-2S domain-containing protein
AWR93871.1												hypothetical protein							3.-.-.-	1	NO_SP						DFR85_03795	730275	730910	antisense	hypothetical protein
AWR93872.1	K04654	hypD; hydrogenase expression/formation protein HypD	K04654	hydrogenase expression/formation protein HypD									ko:K04654	-	-	COG0409@1|root,arCOG04428@2157|Archaea,2XPKY@28889|Crenarchaeota	O	PFAM hydrogenase formation HypD protein	1.3.-.-	0.65	NO_SP						DFR85_03800	730897	732084	antisense	hydrogenase formation protein HypD
AWR93873.1	K04653	hypC; hydrogenase expression/formation protein HypC								K04653	hydrogenase expression/formation protein HypC	hypc/hybg/hupf family hydrogenase formation chaperone	ko:K04653	-	-	COG0298@1|root,arCOG04427@2157|Archaea,2XRF9@28889|Crenarchaeota	O	HupF/HypC family	non Enzyme	0.71	NO_SP						DFR85_03805	732086	732397	antisense	hydrogenase expression/formation protein
AWR93874.1	K04655	hypE; hydrogenase expression/formation protein HypE	K04655	hydrogenase expression/formation protein HypE									ko:K04655	-	-	COG0309@1|root,arCOG00636@2157|Archaea,2XPSN@28889|Crenarchaeota	O	TIGRFAM hydrogenase expression formation protein HypE	3.1.-.-	0.84	NO_SP						DFR85_03810	732397	733413	antisense	hydrogenase expression/formation protein HypE
AWR93875.1	K03605	hyaD, hybD; hydrogenase maturation protease [EC:3.4.23.-]										hydrogenase maturation protease							3.1.-.-	0.76	NO_SP						DFR85_03825	734053	734529	antisense	hydrogenase maturation protease
AWR93876.1												hypothetical protein	-	-	-	arCOG06968@1|root,arCOG06968@2157|Archaea	-	-	1.6.5.3	0.99	NO_SP						DFR85_03830	734629	735246	antisense	hypothetical protein
AWR93877.1												hypothetical protein							non Enzyme	0.74	NO_SP						DFR85_03835	735260	736591	sense	hypothetical protein
AWR93878.1												hypothetical protein	-	-	-	arCOG03737@1|root,arCOG03737@2157|Archaea	-	-	2.-.-.-	0.88	NO_SP						DFR85_03840	736597	737103	sense	hypothetical protein
AWR93879.1												hypothetical protein							2.7.7.-	0.98	NO_SP						DFR85_03845	737552	738043	antisense	hypothetical protein
AWR93880.1												hypothetical protein							3.1.-.-	0.98	NO_SP						DFR85_03850	737984	738463	sense	hypothetical protein
AWR93881.2												aaa family atpase							non Enzyme	0.88	SP	CS pos: 25-26. Pr: 0.5730					DFR85_03855	738435	739718	sense	AAA family ATPase
AWR93882.1	K03726	helS; ATP-dependent DNA helicase [EC:5.6.2.4]	K03727	ATP-dependent RNA helicase HelY [EC:3.6.4.-]									ko:K03726	-	-	COG1204@1|root,arCOG00553@2157|Archaea	L	DNA-dependent ATPase and 3'-5' DNA helicase that may be involved in repair of stalled replication forks	3.6.4.12	1	NO_SP						DFR85_03865	740118	741914	antisense	DEAD/DEAH box helicase
AWR93883.1												hypothetical protein	-	-	-	arCOG03858@1|root,arCOG03858@2157|Archaea,2XS4Q@28889|Crenarchaeota	G	Glycosyl hydrolase family 12	2.4.1.-	0.75	NO_SP						DFR85_03870	741916	742851	sense	hypothetical protein
AWR93884.1												atp cone domain-containing protein	-	-	-	arCOG03714@1|root,arCOG03714@2157|Archaea,2XQDX@28889|Crenarchaeota	F	ATP cone domain	non Enzyme	0.66	NO_SP						DFR85_03880	744144	744704	antisense	ATP-binding protein
AWR93885.1												parep1 family protein	-	-	-	arCOG03712@1|root,arCOG03708@2157|Archaea	S	PaREP1 domain containing protein	3.-.-.-	0.43	NO_SP						DFR85_03885	745083	745568	antisense	hypothetical protein
AWR93886.1			K03639	GTP 3',8-cyclase [EC:4.1.99.22]									ko:K03639	4.1.99.22	-	COG2896@1|root,COG2896@2|Bacteria,1TP89@1239|Firmicutes,247PP@186801|Clostridia,36EQA@31979|Clostridiaceae	H	Catalyzes the cyclization of GTP to (8S)-3',8-cyclo-7,8- dihydroguanosine 5'-triphosphate	4.-.-.-	0.49	NO_SP						DFR85_03890	746308	747867	antisense	radical SAM protein
AWR93887.1	K01990	ABC-2.A; ABC-2 type transport system ATP-binding protein	K11607	manganese/iron transport system ATP-binding protein									ko:K01990	-	-	COG1131@1|root,arCOG00194@2157|Archaea,2XQBG@28889|Crenarchaeota	V	AAA domain, putative AbiEii toxin, Type IV TA system	3.6.3.-	1	NO_SP		ABC	binding	daunorubicin	3.A.1	DFR85_03895	747931	748671	antisense	ATP-binding cassette domain-containing protein
AWR93888.1	K01992	ABC-2.P; ABC-2 type transport system permease protein										hypothetical protein							1.6.-.-	0.99	NO_SP						DFR85_03900	748646	749383	antisense	hypothetical protein
AWR93889.1												plastocyanin/azurin family copper-binding protein	-	-	-	arCOG03700@1|root,arCOG03700@2157|Archaea	C	Blue copper protein	3.-.-.-	0.91	NO_SP						DFR85_03910	749589	750236	sense	multicopper oxidase domain-containing protein
AWR93890.1												hypothetical protein	-	-	-	arCOG08520@1|root,arCOG08520@2157|Archaea	-	-	non Enzyme	0.89	NO_SP						DFR85_03915	750453	750680	antisense	hypothetical protein
AWR93891.1	K03593	mrp, NUBPL; ATP-binding protein involved in chromosome partitioning	K03609	septum site-determining protein MinD									ko:K03593	-	-	COG0489@1|root,arCOG00585@2157|Archaea,2XRYM@28889|Crenarchaeota	D	NUBPL iron-transfer P-loop NTPase	2.7.1.-	0.99	NO_SP						DFR85_03920	750666	751406	sense	P-loop NTPase
AWR93892.1	K04651	hypA, hybF; hydrogenase nickel incorporation protein HypA/HybF								K04651	hydrogenase nickel incorporation protein HypA/HybF	hydrogenase/urease maturation nickel metallochaperone hypa	ko:K04651	-	-	COG0375@1|root,arCOG04426@2157|Archaea,2XR2H@28889|Crenarchaeota	S	PFAM hydrogenase expression synthesis HypA	4.-.-.-	0.76	NO_SP						DFR85_03925	751381	751824	sense	hydrogenase maturation nickel metallochaperon
AWR93893.1												hypothetical protein							3.1.11.-	0.98	NO_SP						DFR85_03930	751916	752203	sense	hypothetical protein
AWR93894.1												amidohydrolase family protein	-	-	-	COG1228@1|root,arCOG00696@2157|Archaea,2XQ8N@28889|Crenarchaeota	Q	PFAM Amidohydrolase family	3.-.-.-	0.92	NO_SP						DFR85_03935	752598	753770	sense	amidohydrolase family protein
AWR93895.1	K07076	K07076; uncharacterized protein										nucleotidyltransferase domain-containing protein	ko:K07076	-	-	COG1708@1|root,arCOG01197@2157|Archaea	S	nucleotidyltransferase activity	4.1.-.-	0.71	NO_SP						DFR85_03940	754113	754457	sense	nucleotidyltransferase domain-containin
AWR93896.1												hepn domain-containing protein	-	-	-	COG2250@1|root,arCOG01191@2157|Archaea,2XS9G@28889|Crenarchaeota	S	Higher Eukarytoes and Prokaryotes Nucleotide-binding domain	2.-.-.-	0.98	NO_SP						DFR85_03945	754433	754819	sense	HEPN domain-containing protein
AWR93897.1												hypothetical protein	ko:K06871	-	-	COG0641@1|root,COG0641@2|Bacteria,1QEJW@1224|Proteobacteria,1TBB4@1236|Gammaproteobacteria,1XAFP@135614|Xanthomonadales	C	radical SAM	no Prediction		NO_SP						DFR85_03960	757908	758315	antisense	hypothetical protein
AWR93898.2												hypothetical protein							non Enzyme	0.7	NO_SP						DFR85_03965	758324	758668	antisense	hypothetical protein
AWR93899.1												hypothetical protein							1.6.5.-	1	NO_SP						DFR85_03970	758625	759482	antisense	hypothetical protein
AWR93900.2												hypothetical protein							1.6.5.-	0.68	NO_SP						DFR85_03975	759491	759700	sense	hypothetical protein
AWR93901.1	K07133	K07133; uncharacterized protein								K07133	uncharacterized protein	atp-binding protein	ko:K07133	-	-	COG1373@1|root,arCOG03167@2157|Archaea	S	ATPase, AAA superfamily	non Enzyme	0.61	NO_SP						DFR85_03980	759852	761063	sense	AAA family ATPase
AWR93902.1	K22447	cct, ths; archaeal chaperonin	K04077	chaperonin GroEL									-	-	GO:0003674,GO:0005488,GO:0005515,GO:0006457,GO:0006458,GO:0008150,GO:0009987,GO:0044183,GO:0051082,GO:0061077	COG0459@1|root,arCOG01257@2157|Archaea,2XPTW@28889|Crenarchaeota	O	PFAM chaperonin Cpn60 TCP-1	2.-.-.-	0.43	NO_SP						DFR85_03985	761396	763039	sense	thermosome subunit
AWR93903.1												duf302 domain-containing protein	-	-	-	COG3439@1|root,arCOG02761@2157|Archaea,2XSFJ@28889|Crenarchaeota	S	Domain of unknown function DUF302	3.1.22.-	0.95	NO_SP						DFR85_03990	763314	763679	antisense	DUF302 domain-containing protein
AWR93904.1			K12628	puromycin biosynthesis protein Pur10 [EC:1.-.-.-]									-	-	-	COG0673@1|root,arCOG01622@2157|Archaea,2XQ4M@28889|Crenarchaeota	S	Oxidoreductase family, C-terminal alpha/beta domain	3.-.-.-	0.72	NO_SP						DFR85_03995	763921	764883	antisense	gfo/Idh/MocA family oxidoreductase
AWR93905.1	K07496	K07496; putative transposase				PF01385 PF07282	IPR001959 IPR010095	GO:0003677 GO:0046872	tnpb-like protein orf409	K07496	putative transposase	rna-guided endonuclease tnpb family protein	ko:K07496	-	-	COG0675@1|root,arCOG00684@2157|Archaea	L	Transposase, is605 orfb family	2.1.1.-	0.99	NO_SP						DFR85_04005	766332	767537	antisense	IS200/IS605 family element transposase accessor
AWR93906.1												hypothetical protein							1.6.5.3	0.99	NO_SP						DFR85_04010	767659	768636	antisense	hypothetical protein
AWR93907.1	K07076	K07076; uncharacterized protein	K19544	aminoglycoside 4'-adenylyltransferase [EC:2.7.7.-]									ko:K07076	-	-	COG1708@1|root,arCOG01204@2157|Archaea,2XS6W@28889|Crenarchaeota	L	Nucleotidyltransferase domain	non Enzyme	0.77	NO_SP						DFR85_04015	768717	769097	sense	hypothetical protein
AWR93908.1												hepn domain-containing protein	-	-	-	COG2250@1|root,arCOG01191@2157|Archaea,2XS3I@28889|Crenarchaeota	S	Higher Eukarytoes and Prokaryotes Nucleotide-binding domain	3.-.-.-	0.46	NO_SP						DFR85_04020	769078	769470	sense	HEPN domain-containing protein
AWR93910.1												hypothetical protein	-	-	-	arCOG07340@1|root,arCOG07340@2157|Archaea	-	-	3.6.-.-	0.71	NO_SP						DFR85_04030	770190	770543	antisense	hypothetical protein
AWR93911.1												dsre family protein	-	-	-	arCOG07339@1|root,arCOG07339@2157|Archaea	S	DsrE/DsrF-like family	non Enzyme	0.65	NO_SP						DFR85_04035	770543	770869	antisense	sulfur reduction protein DsrE
AWR93912.1												hypothetical protein							4.1.-.-	0.61	SP	CS pos: 37-38. Pr: 0.9565					DFR85_04040	771097	771627	antisense	hypothetical protein
AWR93913.1												helix-turn-helix domain-containing protein	-	-	-	COG2512@1|root,arCOG00393@2157|Archaea	M	Transcriptional regulator	3.-.-.-	0.89	NO_SP						DFR85_04045	771759	772076	antisense	helix-turn-helix domain-containing protein
AWR93914.1												asnc family protein	ko:K03524	6.3.4.15	-	COG1522@1|root,arCOG01580@2157|Archaea	K	COG1522 Transcriptional regulators	2.4.-.-	0.69	NO_SP						DFR85_04050	772071	773093	sense	AsnC family protein
AWR93915.1			K15967	ketoreductase									-	-	-	COG0656@1|root,arCOG01619@2157|Archaea,2XPWK@28889|Crenarchaeota	S	PFAM aldo keto reductase	1.1.1.-	0.81	NO_SP						DFR85_04055	773557	774339	antisense	aldo/keto reductase
AWR93916.1												hypothetical protein	-	-	-	arCOG07088@1|root,arCOG07088@2157|Archaea	-	-	1.12.-.-	0.75	NO_SP						DFR85_04060	774650	775525	sense	hypothetical protein
AWR93917.1												hypothetical protein	-	-	-	COG0673@1|root,arCOG01622@2157|Archaea,2XQ4M@28889|Crenarchaeota	S	Oxidoreductase family, C-terminal alpha/beta domain	non Enzyme	0.78	NO_SP						DFR85_04075	777045	777257	sense	hypothetical protein
AWR93918.2												hypothetical protein							3.1.21.4	0.98	NO_SP						DFR85_15875	777809	778477	sense	hypothetical protein
AWR93919.2												aaa family atpase							2.4.1.-	0.75	NO_SP						DFR85_04085	778461	779879	sense	AAA family ATPase
AWR93921.2			K07407	alpha-galactosidase [EC:3.2.1.22]									-	-	-	arCOG06049@1|root,arCOG06049@2157|Archaea,2XQ42@28889|Crenarchaeota	G	Raffinose synthase or seed imbibition protein Sip1	6.-.-.-	1	NO_SP						DFR85_04095	780058	781995	antisense	hypothetical protein
AWR93922.1			K17108	non-lysosomal glucosylceramidase [EC:3.2.1.45]									-	-	-	COG4354@1|root,arCOG03867@2157|Archaea,2XQ6G@28889|Crenarchaeota	G	beta-glucosidase 2, glycosyl-hydrolase family 116 N-term	non Enzyme	0.67	NO_SP						DFR85_04110	784929	787511	sense	beta-glucosidase
AWR93923.1	K08222	yqgE; MFS transporter, YQGE family, putative transporter	K08222	MFS transporter, YQGE family, putative transporter									ko:K08222	-	-	arCOG10508@1|root,arCOG10508@2157|Archaea,2XS0J@28889|Crenarchaeota	-	-	2.4.1.-	0.94	NO_SP		MFS		multidrug efflux	2.A.1	DFR85_04115	787543	788670	sense	hypothetical protein
AWR93924.1	K02035	ABC.PE.S; peptide/nickel transport system substrate-binding protein	K02035	peptide/nickel transport system substrate-binding protein									ko:K02035	-	-	COG0747@1|root,arCOG01535@2157|Archaea,2XRRY@28889|Crenarchaeota	E	Bacterial extracellular solute-binding proteins, family 5 Middle	3.2.1.-	0.99	SP	CS pos: 30-31. Pr: 0.5681	ABC	binding protein	dipeptide/oligopeptide	3.A.1	DFR85_04120	788743	790698	sense	ABC transporter substrate-binding protein
AWR93925.1	K09963	K09963; uncharacterized protein								K09963	uncharacterized protein	mupg family tim beta-alpha barrel fold protein	ko:K09963	-	-	COG3589@1|root,arCOG06045@2157|Archaea,2XRTR@28889|Crenarchaeota	S	Bacterial protein of unknown function (DUF871)	2.-.-.-	0.48	NO_SP						DFR85_04125	790837	791871	antisense	DUF871 family protein
AWR93926.1	K02035	ABC.PE.S; peptide/nickel transport system substrate-binding protein	K02035	peptide/nickel transport system substrate-binding protein									ko:K02035	-	-	COG0747@1|root,arCOG01535@2157|Archaea,2XRRY@28889|Crenarchaeota	E	Bacterial extracellular solute-binding proteins, family 5 Middle	1.6.-.-	0.95	NO_SP		ABC	binding protein	dipeptide/oligopeptide	3.A.1	DFR85_04130	791877	793850	sense	ABC transporter substrate-binding protein
AWR93927.1	K02031	ddpD; peptide/nickel transport system ATP-binding protein	K25189	pyoluteorin transport system ATP-binding protein									ko:K02031	-	-	COG0444@1|root,arCOG00181@2157|Archaea,2XRU5@28889|Crenarchaeota	E	Oligopeptide/dipeptide transporter, C-terminal region	3.6.3.-	0.93	NO_SP		ABC	binding	glycine betaine	3.A.1	DFR85_04140	795045	796013	antisense	ATP-binding cassette domain-containing protein
AWR93928.2	K02032	ddpF; peptide/nickel transport system ATP-binding protein	K17325	glycerol transport system ATP-binding protein									ko:K02031,ko:K02032	-	-	COG4608@1|root,arCOG00184@2157|Archaea	E	COG4608 ABC-type oligopeptide transport system, ATPase component	3.6.3.-	1	NO_SP		ABC	binding	D-methionine	3.A.1	DFR85_04145	795991	796944	antisense	ATP-binding cassette domain-containing protein
AWR93930.2												hypothetical protein	-	-	-	arCOG08525@1|root,arCOG08525@2157|Archaea	-	-	1.6.5.3	0.75	SP	CS pos: 24-25. Pr: 0.3270					DFR85_04155	796946	797422	antisense	hypothetical protein
AWR93931.1												hypothetical protein							1.6.5.-	0.88	NO_SP						DFR85_04160	797417	797599	sense	hypothetical protein
AWR93932.1	K02034	ABC.PE.P1; peptide/nickel transport system permease protein	K16201	dipeptide transport system permease protein									ko:K02034	-	-	COG1173@1|root,arCOG00748@2157|Archaea,2XQGC@28889|Crenarchaeota	P	PFAM binding-protein-dependent transport systems inner membrane component	2.-.-.-	0.94	NO_SP		ABC	membrane	dipeptide/oligopeptide	3.A.1	DFR85_04165	797722	798582	antisense	ABC transporter permease subunit
AWR93933.1												hypothetical protein	-	-	-	arCOG03824@1|root,arCOG03824@2157|Archaea,2XSCG@28889|Crenarchaeota	-	-	3.1.21.-	0.94	NO_SP						DFR85_04170	798583	799071	antisense	hypothetical protein
AWR93934.1	K01191	MAN2C1; alpha-mannosidase [EC:3.2.1.24]	K01191	alpha-mannosidase [EC:3.2.1.24]									ko:K01191	3.2.1.24	-	COG0383@1|root,arCOG03661@2157|Archaea,2XPPQ@28889|Crenarchaeota	G	PFAM glycoside hydrolase family 38	3.2.1.-	0.99	NO_SP						DFR85_04175	799104	801965	antisense	alpha-mannosidase
AWR93935.1												pig-l family deacetylase	ko:K22408	-	-	COG2120@1|root,arCOG03460@2157|Archaea,2XQXY@28889|Crenarchaeota	S	PFAM LmbE family protein	3.1.22.4	0.88	NO_SP						DFR85_04180	801935	802612	sense	hypothetical protein
AWR93936.1	K17108	GBA2; non-lysosomal glucosylceramidase [EC:3.2.1.45]	K05989	alpha-L-rhamnosidase [EC:3.2.1.40]									-	-	-	COG4354@1|root,arCOG03865@2157|Archaea,2XRME@28889|Crenarchaeota	G	beta-glucosidase 2, glycosyl-hydrolase family 116 N-term	3.4.22.-	0.88	NO_SP						DFR85_04185	802609	804666	sense	hypothetical protein
AWR93937.1	K01187	malZ; alpha-glucosidase [EC:3.2.1.20]	K18820	oligosaccharide 4-alpha-D-glucosyltransferase [EC:2.4.1.161]									ko:K01187	3.2.1.20	-	COG1501@1|root,arCOG03663@2157|Archaea,2XRWK@28889|Crenarchaeota	G	Belongs to the glycosyl hydrolase 31 family	3.2.1.-	0.99	NO_SP						DFR85_04190	804945	806984	antisense	glycoside hydrolase family 31 protein
AWR93938.1			K17108	non-lysosomal glucosylceramidase [EC:3.2.1.45]									-	-	-	COG4354@1|root,arCOG03863@2157|Archaea,2XRS5@28889|Crenarchaeota	G	Glycosyl-hydrolase family 116, catalytic region	1.13.-.-	0.95	NO_SP						DFR85_04195	806985	808934	antisense	hypothetical protein
AWR93939.1	K01443	nagA, AMDHD2; N-acetylglucosamine-6-phosphate deacetylase [EC:3.5.1.25]	K02079	N-acetylgalactosamine-6-phosphate deacetylase [EC:3.5.1.25]									ko:K01443	3.5.1.25	-	COG1820@1|root,arCOG00699@2157|Archaea,2XPM6@28889|Crenarchaeota	G	N-acetylglucosamine-6-phosphate deacetylase	3.5.1.-	0.86	NO_SP						DFR85_04200	808912	810018	sense	N-acetylglucosamine-6-phosphate deacetylase
AWR93940.1	K00820	glmS, GFPT; glutamine---fructose-6-phosphate transaminase (isomerizing) [EC:2.6.1.16]	K19510	fructoselysine-6-phosphate deglycase									ko:K00820	2.6.1.16	-	COG0449@1|root,arCOG00057@2157|Archaea,2XPSX@28889|Crenarchaeota	M	Sugar isomerase (SIS)	3.4.-.-	0.91	NO_SP						DFR85_04205	810053	811807	antisense	glutamine--fructose-6-phosphate transaminas
AWR93941.1	K09963	K09963; uncharacterized protein								K09963	uncharacterized protein	mupg family tim beta-alpha barrel fold protein	ko:K09963	-	-	COG3589@1|root,arCOG06045@2157|Archaea	S	Bacterial protein of unknown function (DUF871)	2.1.1.-	0.92	NO_SP						DFR85_04210	811839	812546	antisense	DUF871 family protein
AWR93942.1												glycine zipper 2tm domain-containing protein	-	-	-	arCOG07289@1|root,arCOG07289@2157|Archaea	-	-	2.7.-.-	0.99	NO_SP						DFR85_04225	814659	815063	antisense	glycine zipper 2TM domain-containing protein
AWR93943.1												pin domain-containing protein	ko:K18828	-	-	COG1487@1|root,arCOG02219@2157|Archaea	S	Toxic component of a toxin-antitoxin (TA) module. An RNase	non Enzyme	0.81	NO_SP						DFR85_04230	815053	815529	antisense	PIN domain-containing protein
AWR93944.1			K03294	basic amino acid/polyamine antiporter, APA family									-	-	-	arCOG03652@1|root,arCOG03652@2157|Archaea,2XQ6F@28889|Crenarchaeota	E	amino acid	non Enzyme	0.86	NO_SP		APC		amino acid	2.A.3	DFR85_04235	816003	817520	antisense	amino acid permease
AWR93945.1												glycosyltransferase family 2 protein	-	-	-	arCOG07240@1|root,arCOG07240@2157|Archaea	M	Glycosyl transferase family 2	2.4.1.-	0.81	NO_SP						DFR85_04240	817542	818513	antisense	glycosyltransferase
AWR93946.1												lamg domain-containing protein	-	-	-	arCOG08417@1|root,arCOG08417@2157|Archaea	-	-	3.2.1.-	1	TAT	CS pos: 31-32. Pr: 0.7014					DFR85_04245	818709	819863	antisense	LamG domain-containing protein
AWR93947.1												hypothetical protein							3.2.1.-	0.79	NO_SP						DFR85_04250	819865	821334	antisense	hypothetical protein
AWR93948.1												glycosyltransferase	-	-	-	arCOG07240@1|root,arCOG07240@2157|Archaea	M	Glycosyl transferase family 2	1.-.-.-	0.88	NO_SP						DFR85_04260	821797	822765	sense	glycosyltransferase
AWR93949.1												glycosyltransferase family 2 protein	-	-	-	COG0463@1|root,arCOG01397@2157|Archaea,2Y7B0@28890|Euryarchaeota,24297@183967|Thermoplasmata	M	Glycosyl transferase family 2	2.7.-.-	0.78	NO_SP						DFR85_04270	824128	825135	antisense	glycosyltransferase
AWR93950.1			K21302	phosphatidylinositol-3-phosphatase [EC:3.1.3.64]									ko:K01114	3.1.4.3	-	COG3511@1|root,arCOG05966@2157|Archaea,2XRS6@28889|Crenarchaeota	M	Phosphoesterase family	3.2.1.-	0.98	SP	CS pos: 26-27. Pr: 0.9508					DFR85_04275	825132	826769	sense	acid phosphatase
AWR93951.1	K00963	UGP2, galU, galF; UTP--glucose-1-phosphate uridylyltransferase [EC:2.7.7.9]										sugar phosphate nucleotidyltransferase	ko:K00963	2.7.7.9	-	COG1210@1|root,arCOG00665@2157|Archaea,2XQDP@28889|Crenarchaeota	M	PFAM Nucleotidyl transferase	2.1.-.-	0.69	NO_SP						DFR85_04280	826826	827584	sense	UTP--glucose-1-phosphate uridylyltransferase
AWR93952.1	K00012	UGDH, ugd; UDPglucose 6-dehydrogenase [EC:1.1.1.22]	K00012	UDPglucose 6-dehydrogenase [EC:1.1.1.22]									ko:K00012	1.1.1.22	-	COG1004@1|root,arCOG00253@2157|Archaea,2XQ60@28889|Crenarchaeota	M	Belongs to the UDP-glucose GDP-mannose dehydrogenase family	1.1.1.-	0.88	SP	CS pos: 20-21. Pr: 0.8462					DFR85_04285	827586	828800	sense	nucleotide sugar dehydrogenase
AWR93953.1	K08678	UXS1, uxs; UDP-glucuronate decarboxylase [EC:4.1.1.35]	K06118	UDP-sulfoquinovose synthase [EC:3.13.1.1]									ko:K01784,ko:K08678	4.1.1.35,5.1.3.2	-	COG0451@1|root,arCOG01369@2157|Archaea,2XQCJ@28889|Crenarchaeota	M	PFAM NAD-dependent epimerase dehydratase	1.-.-.-	0.93	NO_SP						DFR85_04290	828797	829705	sense	NAD-dependent epimerase/dehydratase famil
AWR93954.1												glycosyltransferase family 2 protein	-	-	-	COG0463@1|root,arCOG01397@2157|Archaea,2Y7B0@28890|Euryarchaeota,24297@183967|Thermoplasmata	M	Glycosyl transferase family 2	non Enzyme	0.77	NO_SP						DFR85_04295	829859	830881	sense	glycosyltransferase
AWR93955.1												glycosyltransferase family 2 protein	-	-	-	COG0463@1|root,arCOG01381@2157|Archaea	M	PFAM Glycosyl transferase family 2	2.4.-.-	0.83	NO_SP						DFR85_04300	831053	831916	antisense	glycosyltransferase
AWR93956.1			K24654	O3-antigen biosynthesis alpha-1,3-galactosyltransferase [EC:2.4.1.343]									-	-	-	COG0438@1|root,arCOG01417@2157|Archaea	M	PFAM Glycosyl transferase, group 1	2.-.-.-	0.99	NO_SP						DFR85_04305	831923	833008	antisense	glycosyltransferase
AWR93957.1			K06409	stage V sporulation protein B									-	-	-	COG2244@1|root,arCOG02209@2157|Archaea,2XQQ1@28889|Crenarchaeota	S	PFAM Polysaccharide biosynthesis protein	1.6.-.-	0.83	NO_SP		MOP	PST	polysaccharide export	2.A.66	DFR85_04310	832989	834500	sense	oligosaccharide flippase family protein
AWR93958.1			K13677	1,2-diacylglycerol-3-alpha-glucose alpha-1,2-glucosyltransferase [EC:2.4.1.208]									-	-	-	COG0438@1|root,arCOG01411@2157|Archaea,2XRHC@28889|Crenarchaeota	M	PFAM Glycosyl transferases group 1	2.4.1.-	0.87	NO_SP						DFR85_04315	834502	835593	sense	glycosyltransferase
AWR93959.1			K21216	glycosyltransferase [EC:2.4.1.-]									-	-	-	COG0463@1|root,arCOG01385@2157|Archaea,2XSPZ@28889|Crenarchaeota	M	PFAM Glycosyl transferase family 2	2.4.1.-	0.93	NO_SP						DFR85_04320	835694	836626	antisense	glycosyltransferase
AWR93960.1												hypothetical protein							4.-.-.-	0.68	NO_SP						DFR85_04330	837326	837802	antisense	hypothetical protein
AWR93961.1												hypothetical protein							1.6.5.-	0.96	NO_SP						DFR85_04335	837792	838034	antisense	hypothetical protein
AWR93962.1												hypothetical protein							1.-.-.-	0.96	NO_SP						DFR85_04340	838039	839700	antisense	hypothetical protein
AWR93963.1			K16150	glycogen synthase [EC:2.4.1.11]									-	-	-	COG0438@1|root,arCOG01403@2157|Archaea	M	PFAM Glycosyl transferase, group 1	2.7.1.-	0.7	NO_SP						DFR85_04345	839692	840801	sense	glycosyltransferase
AWR93964.1			K03844	alpha-1,2-mannosyltransferase [EC:2.4.1.131]															2.7.-.-	0.62	NO_SP						DFR85_04350	840901	841938	sense	glycosyltransferase
AWR93965.1			K16150	glycogen synthase [EC:2.4.1.11]									-	-	-	COG0438@1|root,arCOG01403@2157|Archaea,2XRS2@28889|Crenarchaeota	M	Glycosyl transferases group 1	2.1.1.-	0.98	NO_SP						DFR85_04355	841940	843136	sense	glycosyltransferase
AWR93966.1			K16150	glycogen synthase [EC:2.4.1.11]									-	-	-	COG0438@1|root,arCOG01403@2157|Archaea	M	PFAM Glycosyl transferase, group 1	2.4.1.-	0.81	NO_SP						DFR85_04360	843206	844273	sense	glycosyltransferase
AWR93967.1			K16150	glycogen synthase [EC:2.4.1.11]									-	-	-	COG0438@1|root,arCOG01403@2157|Archaea	M	PFAM Glycosyl transferase, group 1	2.5.-.-	0.76	NO_SP						DFR85_04365	844445	845551	antisense	glycosyltransferase
AWR93968.1												class i sam-dependent methyltransferase	-	-	-	arCOG01792@1|root,arCOG01792@2157|Archaea	K	Methyltransferase type 11	2.1.1.-	0.99	NO_SP						DFR85_04370	845665	846309	sense	methyltransferase domain-containing protein
AWR93969.1												hypothetical protein	-	-	-	arCOG07726@1|root,arCOG07726@2157|Archaea	-	-	1.7.-.-	0.94	NO_SP						DFR85_04375	846628	847680	sense	hypothetical protein
AWR93970.1	K12990	rfbF, rhlC; rhamnosyltransferase [EC:2.4.1.-]										glycosyltransferase							3.1.21.4	0.93	NO_SP						DFR85_04380	847794	848714	sense	glycosyltransferase
AWR93971.1												fkbm family methyltransferase	-	-	-	COG0500@1|root,arCOG01400@2157|Archaea,2XQWR@28889|Crenarchaeota	Q	TIGRFAM methyltransferase FkbM family	5.-.-.-	0.71	NO_SP						DFR85_04385	849258	850187	sense	FkbM family methyltransferase
AWR93972.1			K16557	succinoglycan biosynthesis protein ExoA [EC:2.4.-.-]									ko:K07011	-	-	COG1216@1|root,arCOG01383@2157|Archaea,2XR5W@28889|Crenarchaeota	M	PFAM Glycosyl transferase family 2	2.4.1.-	0.99	NO_SP						DFR85_04390	850369	851292	antisense	glycosyltransferase
AWR93973.1												glycosyltransferase family 2 protein	-	-	-	COG0463@1|root,arCOG01381@2157|Archaea	M	PFAM Glycosyl transferase family 2	2.5.1.-	0.72	NO_SP						DFR85_04395	851284	852120	sense	glycosyltransferase
AWR93974.1												glycosyltransferase family 2 protein	-	-	-	COG0463@1|root,arCOG01397@2157|Archaea,2Y7B0@28890|Euryarchaeota,24297@183967|Thermoplasmata	M	Glycosyl transferase family 2	2.7.7.-	0.71	NO_SP						DFR85_04400	852233	853258	sense	glycosyltransferase
AWR93975.1												glycosyltransferase	-	-	-	COG1215@1|root,arCOG01389@2157|Archaea,2XPXD@28889|Crenarchaeota	M	PFAM Glycosyl transferase family 2	2.-.-.-	0.89	NO_SP						DFR85_04410	854583	855644	antisense	glycosyltransferase
AWR93976.1			K12995	O-antigen biosynthesis alpha-1,3-mannosyltransferase [EC:2.4.1.348 2.4.1.-]									-	-	-	COG0438@1|root,arCOG01403@2157|Archaea,2XQ92@28889|Crenarchaeota	M	Glycosyltransferase Family 4	2.5.1.-	0.79	NO_SP						DFR85_04415	855623	856693	antisense	glycosyltransferase
AWR93977.1												hypothetical protein	-	-	-	arCOG03442@1|root,arCOG03442@2157|Archaea	-	-	2.-.-.-	0.95	NO_SP						DFR85_04420	856697	857377	antisense	hypothetical protein
AWR93978.1			K05989	alpha-L-rhamnosidase [EC:3.2.1.40]									-	-	-	COG4354@1|root,arCOG03865@2157|Archaea	G	intracellular protein transport	3.2.1.-	0.99	NO_SP						DFR85_04425	857417	859435	antisense	hypothetical protein
AWR93979.1												gntr family transcriptional regulator	-	-	-	COG3355@1|root,arCOG02242@2157|Archaea	K	Transcriptional regulator	non Enzyme	0.75	NO_SP						DFR85_04430	859432	859800	sense	GntR family transcriptional regulator
AWR93980.1												hypothetical protein	-	-	-	arCOG05401@1|root,arCOG05401@2157|Archaea,2XR0W@28889|Crenarchaeota	-	-	3.-.-.-	0.65	NO_SP						DFR85_04435	859996	860493	sense	hypothetical protein
AWR93981.1												hypothetical protein							non Enzyme	0.83	NO_SP						DFR85_04445	861740	861952	antisense	hypothetical protein
AWR93982.1												glycosyltransferase							2.4.1.-	1	NO_SP						DFR85_04450	862181	863383	antisense	glycosyltransferase
AWR93983.1												hypothetical protein							2.4.1.-	0.73	NO_SP						DFR85_04455	863383	864048	antisense	hypothetical protein
AWR93984.1	K09715	K09715; uncharacterized protein				PF04457	IPR040459 IPR007547	NA	upf0248 protein stk_06965	K09715	uncharacterized protein	rna repair domain-containing protein	ko:K09715	-	-	COG1531@1|root,arCOG01302@2157|Archaea	S	Belongs to the UPF0248 family	non Enzyme	0.68	NO_SP						DFR85_04460	864110	864343	antisense	DUF504 domain-containing protein
AWR93985.1	K09004	K09004; uncharacterized protein								K09004	uncharacterized protein	dsre family protein							non Enzyme	0.74	NO_SP						DFR85_04465	864345	864602	sense	hypothetical protein
AWR93986.1												hypothetical protein	-	-	-	arCOG07721@1|root,arCOG07721@2157|Archaea	-	-	3.4.-.-	0.7	NO_SP						DFR85_04470	864754	865158	sense	hypothetical protein
AWR93987.1			K02205	arginine/ornithine permease									-	-	-	COG0531@1|root,arCOG00009@2157|Archaea,2XRN8@28889|Crenarchaeota	E	PFAM Amino acid	1.6.-.-	0.85	NO_SP		APC		amino acid	2.A.3	DFR85_04475	865310	867061	sense	amino acid permease
AWR93988.1										K07448	restriction system protein	restriction endonuclease							6.-.-.-	0.98	NO_SP						DFR85_04480	867546	869585	sense	hypothetical protein
AWR93989.1												hypothetical protein	-	-	-	arCOG04216@1|root,arCOG04216@2157|Archaea,2XPVS@28889|Crenarchaeota	-	-	6.-.-.-	0.77	NO_SP						DFR85_04495	873022	874206	antisense	hypothetical protein
AWR93990.1			K21664	KSHV latency-associated nuclear antigen															2.-.-.-	0.47	NO_SP						DFR85_04505	874925	876766	sense	hypothetical protein
AWR93991.2												hypothetical protein							non Enzyme	0.7	NO_SP						DFR85_04510	876763	877266	sense	hypothetical protein
AWR93992.1												hypothetical protein							non Enzyme	0.97	NO_SP						DFR85_04515	877402	877992	antisense	hypothetical protein
AWR93993.1	K07767	KATNA1; katanin p60 ATPase-containing subunit A1 [EC:5.6.1.1]	K07767	katanin p60 ATPase-containing subunit A1 [EC:5.6.1.1]									-	-	-	COG0464@1|root,arCOG01307@2157|Archaea,2XTNA@28890|Euryarchaeota,2433M@183968|Thermococci	D	of the AAA	2.-.-.-	0.88	NO_SP						DFR85_04520	878002	879108	antisense	AAA family ATPase
AWR93994.2												hypothetical protein							non Enzyme	0.95	NO_SP						DFR85_04525	879114	879716	antisense	hypothetical protein
AWR93995.1	K12132	prkC, stkP; eukaryotic-like serine/threonine-protein kinase [EC:2.7.11.1]	K04368	mitogen-activated protein kinase kinase 1 [EC:2.7.12.2]									-	-	-	COG0515@1|root,arCOG03682@2157|Archaea,2XWZP@28890|Euryarchaeota,245E1@183968|Thermococci	T	Protein tyrosine kinase	2.7.11.1	1	NO_SP						DFR85_04530	879727	881271	antisense	protein kinase
AWR93996.1			K21237	Podoviridae DNA polymerase [EC:2.7.7.7]									-	-	-	arCOG03721@1|root,arCOG03721@2157|Archaea	S	PFAM Archaeal PaREP1 PaREP8 family	2.7.-.-	0.68	NO_SP						DFR85_04535	881762	882136	antisense	hypothetical protein
AWR93997.1	K07495	K07495; putative transposase	K07495	putative transposase									ko:K07495	-	-	COG3385@1|root,arCOG03902@2157|Archaea	L	COG3385 FOG Transposase and inactivated derivatives	2.4.-.-	0.63	NO_SP						DFR85_04540	882431	883486	antisense	ISH3 family transposase
AWR93998.1												hypothetical protein	-	-	-	arCOG09697@1|root,arCOG09697@2157|Archaea	-	-	3.1.-.-	0.92	NO_SP						DFR85_04575	887059	887715	sense	hypothetical protein
AWR93999.1												hypothetical protein	-	-	-	arCOG03721@1|root,arCOG03721@2157|Archaea	S	PFAM Archaeal PaREP1 PaREP8 family	non Enzyme	0.77	NO_SP						DFR85_04585	889129	889374	antisense	hypothetical protein
AWR94000.1												multispecies: hypothetical protein							non Enzyme	0.77	NO_SP						DFR85_04590	889527	889739	antisense	hypothetical protein
AWR94001.1	K12132	prkC, stkP; eukaryotic-like serine/threonine-protein kinase [EC:2.7.11.1]	K04368	mitogen-activated protein kinase kinase 1 [EC:2.7.12.2]									-	-	-	COG0515@1|root,arCOG03682@2157|Archaea,2XWZP@28890|Euryarchaeota,245E1@183968|Thermococci	T	Protein tyrosine kinase	2.7.11.1	0.97	NO_SP						DFR85_04605	890866	892194	antisense	protein kinase
AWR94002.1	K07503	nucS; endonuclease [EC:3.1.-.-]	K07503	endonuclease [EC:3.1.-.-]									ko:K07503	-	-	COG1637@1|root,arCOG01304@2157|Archaea,2XQ7Z@28889|Crenarchaeota	L	Cleaves both 3' and 5' ssDNA extremities of branched DNA structures	non Enzyme	0.68	NO_SP						DFR85_04610	892524	893249	sense	DUF91 domain-containing protein
AWR94003.1												hypothetical protein							2.3.1.-	0.8	NO_SP						DFR85_04615	893420	894070	antisense	hypothetical protein
AWR94004.1	K06921	K06921; uncharacterized protein	K06921	uncharacterized protein						K06921	uncharacterized protein	atp-binding protein	ko:K06921	-	-	COG1672@1|root,arCOG03169@2157|Archaea,2XQ0Z@28889|Crenarchaeota	S	ATPase (AAA superfamily)	non Enzyme	0.65	NO_SP						DFR85_04620	894350	895399	sense	AAA family ATPase
AWR94005.1												hypothetical protein							1.6.5.-	0.93	NO_SP						DFR85_04630	897955	898281	sense	hypothetical protein
AWR94006.1	K07486	K07486; transposase								K07486	transposase	is110 family transposase	ko:K07486	-	-	COG3547@1|root,arCOG03585@2157|Archaea	L	COG3547 Transposase and inactivated derivatives	3.-.-.-	0.83	NO_SP						DFR85_04640	898656	899717	antisense	IS110 family transposase
AWR94007.1												hypothetical protein							1.6.5.-	1	NO_SP						DFR85_04645	899782	900144	sense	hypothetical protein
AWR94008.1												hypothetical protein							1.6.5.3	0.8	NO_SP						DFR85_04650	900160	900969	sense	hypothetical protein
AWR94009.1			K03825	L-phenylalanine/L-methionine N-acetyltransferase [EC:2.3.1.53 2.3.1.-]															3.-.-.-	0.77	NO_SP						DFR85_04660	901935	902321	sense	GNAT family N-acetyltransferase
AWR94010.1												hypothetical protein							3.7.1.-	0.73	NO_SP						DFR85_04670	904018	904158	antisense	hypothetical protein
AWR94011.1	K06921	K06921; uncharacterized protein								K06921	uncharacterized protein	atp-binding protein	ko:K06921	-	-	COG1672@1|root,arCOG03169@2157|Archaea,2XRWQ@28889|Crenarchaeota	S	ATPase domain predominantly from Archaea	2.7.13.3	0.77	NO_SP						DFR85_04675	904453	905451	antisense	AAA family ATPase
AWR94012.1	K07496	K07496; putative transposase				PF01385 PF07282	IPR001959 IPR010095	GO:0003677 GO:0046872	tnpb-like protein orf409	K07496	putative transposase	rna-guided endonuclease tnpb family protein	ko:K07496	-	-	COG0675@1|root,arCOG00684@2157|Archaea	L	Transposase, is605 orfb family	2.1.1.-	0.99	NO_SP						DFR85_04685	905739	906935	sense	IS200/IS605 family element transposase accessor
AWR94013.1												hypothetical protein	-	-	-	arCOG07304@1|root,arCOG07304@2157|Archaea	-	-	3.6.-.-	0.61	NO_SP						DFR85_04700	908344	908676	sense	hypothetical protein
AWR94014.1												abrb/maze/spovt family dna-binding domain-containing protein	-	-	-	COG2002@1|root,arCOG00815@2157|Archaea	K	TIGRFAM transcriptional regulator, AbrB family	3.1.22.-	0.85	NO_SP						DFR85_04705	909174	909401	sense	AbrB family transcriptional regulator
AWR94015.1												vapb-type antitoxin	-	-	-	arCOG04480@1|root,arCOG08216@2157|Archaea,2XSA0@28889|Crenarchaeota	S	COG2002 Regulators of stationary sporulation gene expression	3.-.-.-	0.8	NO_SP						DFR85_04710	910140	910397	antisense	VapB-type antitoxin
AWR94016.1												multispecies: type ii toxin-antitoxin system vapc family toxin	ko:K07064	-	-	COG1848@1|root,arCOG00713@2157|Archaea	S	Toxic component of a toxin-antitoxin (TA) module. An RNase	3.1.-.-	0.93	NO_SP						DFR85_04715	910381	910797	antisense	PIN domain-containing protein
AWR94017.1						NA	IPR014275	NA	uncharacterized protein af_1158	K19164	antitoxin CcdA	type ii toxin-antitoxin system ccda family antitoxin	-	-	-	arCOG02218@1|root,arCOG02218@2157|Archaea,2XR6T@28889|Crenarchaeota	S	Post-segregation antitoxin CcdA	non Enzyme	0.89	NO_SP						DFR85_04725	912489	912719	antisense	hypothetical protein
AWR94018.1												type ii toxin-antitoxin system vapc family toxin	-	-	-	COG4113@1|root,arCOG00729@2157|Archaea	S	nucleic acid-binding protein contains PIN domain	2.-.-.-	0.93	NO_SP						DFR85_04730	912701	913090	antisense	PIN domain-containing protein
AWR94019.1												isncy family transposase	-	-	-	arCOG09888@1|root,arCOG09888@2157|Archaea	S	Transposase ISC1217	2.7.-.-	0.71	NO_SP						DFR85_04735	913407	913796	sense	hypothetical protein
AWR94020.1			K18945	sliding clamp loader									-	-	-	arCOG09888@1|root,arCOG09888@2157|Archaea	S	Transposase ISC1217	2.-.-.-	0.77	NO_SP						DFR85_04740	913747	914088	sense	hypothetical protein
AWR94021.1												vapb-like antitoxin	-	-	-	arCOG07289@1|root,arCOG07289@2157|Archaea	-	-	non Enzyme	0.65	NO_SP						DFR85_04765	915523	915939	sense	VapB-like antitoxin
AWR94022.1												duf3800 domain-containing protein							2.7.-.-	0.93	NO_SP						DFR85_04775	917259	918155	antisense	DUF3800 domain-containing protein
AWR94023.1												hypothetical protein	-	-	-	arCOG07252@1|root,arCOG07252@2157|Archaea	-	-	non Enzyme	0.77	NO_SP						DFR85_04790	919402	919740	sense	hypothetical protein
AWR94024.1										K09388	uncharacterized protein	conjugal transfer protein	ko:K09388	-	-	arCOG00724@1|root,arCOG00724@2157|Archaea	-	-	3.1.-.-	0.78	NO_SP						DFR85_04795	919899	920357	antisense	conjugal transfer protein
AWR94025.1												hypothetical protein	-	-	-	arCOG07718@1|root,arCOG07718@2157|Archaea	-	-	2.1.1.-	0.67	NO_SP						DFR85_04800	920370	921347	antisense	hypothetical protein
AWR94027.1	K07133	K07133; uncharacterized protein								K07133	uncharacterized protein	atp-binding protein	ko:K07133	-	-	COG1373@1|root,arCOG09879@1|root,arCOG03167@2157|Archaea,arCOG09879@2157|Archaea	S	AAA domain	non Enzyme	0.87	NO_SP						DFR85_04810	922157	923386	antisense	AAA family ATPase
AWR94028.1												multispecies: hypothetical protein	-	-	-	arCOG07723@1|root,arCOG07723@2157|Archaea	-	-	non Enzyme	0.93	NO_SP						DFR85_04815	923627	923872	antisense	VapB-type antitoxin
AWR94029.1	K07064	K07064; uncharacterized protein										multispecies: pin domain-containing protein	ko:K07064	-	-	COG1848@1|root,arCOG02221@2157|Archaea	S	Toxic component of a toxin-antitoxin (TA) module. An RNase	2.7.1.-	0.62	NO_SP						DFR85_04820	923856	924251	antisense	PIN domain-containing protein
AWR94030.1						NA	IPR010094	NA	uncharacterized protein sso2105			hypothetical protein	ko:K07496	-	-	COG0675@1|root,arCOG00679@2157|Archaea,2XSSA@28889|Crenarchaeota	L	Transposase, IS605 OrfB family	4.-.-.-	0.58	NO_SP						DFR85_04825	924916	926007	antisense	hypothetical protein
AWR94031.1												vapb-type antitoxin	-	-	-	arCOG05414@1|root,arCOG05414@2157|Archaea	-	-	3.1.-.-	0.99	NO_SP						DFR85_04830	926363	926551	sense	VapB-type antitoxin
AWR94032.1												hypothetical protein							2.7.-.-	0.98	NO_SP						DFR85_04835	926915	927448	sense	hypothetical protein
AWR94034.2			K18944	sliding clamp loader									-	-	-	COG4938@1|root,arCOG03233@2157|Archaea	S	AAA ATPase domain	non Enzyme	0.96	NO_SP						DFR85_15880	927507	928919	sense	AAA family ATPase
AWR94035.1										K09127	CRISPR-associated protein Cmr3	type iii-b crispr module-associated protein cmr3	ko:K09127	-	-	arCOG02665@1|root,arCOG02665@2157|Archaea,2XS29@28889|Crenarchaeota	-	-	1.-.-.-	0.71	NO_SP						DFR85_04860	931709	932632	sense	type III-B CRISPR module-associated protei
AWR94036.1	K19142	cmr6; CRISPR-associated protein Cmr6								K19142	CRISPR-associated protein Cmr6	type iii-b crispr module ramp protein cmr6							3.1.-.-	0.82	NO_SP						DFR85_04870	935774	936670	sense	type III-B CRISPR module RAMP protein Cmr6
AWR94037.1												type iii-b crispr module-associated protein cmr5	-	-	-	arCOG02656@1|root,arCOG02656@2157|Archaea	-	-	2.1.-.-	0.93	NO_SP						DFR85_04880	938117	938656	sense	type III-B CRISPR module-associated protei
AWR94038.1	K09000	cmr4; CRISPR-associated protein Cmr4								K09000	CRISPR-associated protein Cmr4	type iii-b crispr module ramp protein cmr4	ko:K09000	-	-	COG1336@1|root,arCOG02657@2157|Archaea,2XQT0@28889|Crenarchaeota	V	TIGRFAM CRISPR-associated RAMP protein, Cmr4 family	3.1.1.-	0.78	SP	CS pos: 27-28. Pr: 0.8206					DFR85_04885	938649	939563	sense	type III-B CRISPR module RAMP protein Cmr4
AWR94039.1						NA	NA	NA	putative crispr system cmr subunit cmr7 2			hypothetical protein							non Enzyme	0.69	NO_SP						DFR85_04890	939634	940203	antisense	hypothetical protein
AWR94040.2												hypothetical protein							non Enzyme	0.7	NO_SP						DFR85_04900	941716	943941	antisense	hypothetical protein
AWR94041.1												hypothetical protein							non Enzyme	0.95	NO_SP						DFR85_04905	943965	944234	antisense	hypothetical protein
AWR94042.1			K18963	Baculovirus DNA polymerase [EC:2.7.7.7]									ko:K07501	-	-	arCOG07730@1|root,arCOG07730@2157|Archaea	-	-	2.-.-.-	0.78	NO_SP						DFR85_04915	944960	945604	antisense	hypothetical protein
AWR94043.1												oligosaccharide flippase family protein	-	-	-	COG2244@1|root,arCOG02209@2157|Archaea	S	Membrane protein involved in the export of O-antigen and teichoic acid	1.6.5.11	0.81	NO_SP		MOP	PST	polysaccharide export	2.A.66	DFR85_04920	945954	947333	sense	oligosaccharide flippase family protein
AWR94044.2												hypothetical protein	-	-	-	arCOG07726@1|root,arCOG07726@2157|Archaea	-	-	2.1.1.72	0.98	NO_SP						DFR85_04930	949085	949993	sense	hypothetical protein
AWR94045.1												hypothetical protein	-	-	-	arCOG07351@1|root,arCOG07351@2157|Archaea	-	-	non Enzyme	0.84	NO_SP						DFR85_04935	949962	952292	sense	hypothetical protein
AWR94046.1	K12990	rfbF, rhlC; rhamnosyltransferase [EC:2.4.1.-]										glycosyltransferase	ko:K12990	-	-	COG1216@1|root,arCOG01383@2157|Archaea,2XS0Y@28889|Crenarchaeota	M	PFAM Glycosyl transferase family 2	2.4.1.-	0.94	NO_SP						DFR85_04940	952331	953242	antisense	glycosyltransferase
AWR94047.1			K13677	1,2-diacylglycerol-3-alpha-glucose alpha-1,2-glucosyltransferase [EC:2.4.1.208]									-	-	-	COG0438@1|root,arCOG01417@2157|Archaea	M	PFAM Glycosyl transferase, group 1	6.3.-.-	0.99	NO_SP						DFR85_04945	953254	954288	antisense	glycosyltransferase
AWR94048.1			K05928	tocopherol O-methyltransferase [EC:2.1.1.95]									-	-	-	COG0500@1|root,arCOG01773@2157|Archaea	Q	Methyltransferase type 11	2.1.1.-	1	NO_SP						DFR85_04960	956850	957626	antisense	methyltransferase domain-containing protein
AWR94049.1			K25338	Marburgvirus nucleoprotein									-	-	-	COG1216@1|root,arCOG01383@2157|Archaea,2XRMC@28889|Crenarchaeota	M	Glycosyltransferase like family 2	2.-.-.-	0.74	NO_SP						DFR85_04965	957726	958622	sense	glycosyltransferase
AWR94050.1												hypothetical protein							3.-.-.-	0.84	NO_SP						DFR85_04980	961125	961601	antisense	hypothetical protein
AWR94051.1												hepn domain-containing protein							2.-.-.-	0.52	NO_SP						DFR85_04985	961646	962041	antisense	HEPN domain-containing protein
AWR94052.2												hypothetical protein							3.1.21.4	0.93	NO_SP						DFR85_04990	962131	962736	antisense	hypothetical protein
AWR94053.1												hypothetical protein							non Enzyme	0.98	NO_SP						DFR85_04995	963067	963879	antisense	hypothetical protein
AWR94054.1												glycosyltransferase family 2 protein	-	-	-	COG0463@1|root,arCOG01381@2157|Archaea	M	PFAM Glycosyl transferase family 2	2.5.1.-	0.64	NO_SP						DFR85_05000	964031	964819	antisense	glycosyltransferase
AWR94055.1												hypothetical protein							3.1.26.5	0.72	NO_SP						DFR85_05010	965965	966705	sense	hypothetical protein
AWR94056.1												hypothetical protein							2.7.-.-	0.97	NO_SP						DFR85_05015	966692	967291	sense	hypothetical protein
AWR94057.1												hypothetical protein							2.7.7.-	0.94	NO_SP						DFR85_05020	967302	967814	sense	hypothetical protein
AWR94058.1												transposase, partial	-	-	-	arCOG09888@1|root,arCOG09888@2157|Archaea	S	Transposase ISC1217	2.-.-.-	0.73	NO_SP						DFR85_05025	968042	968572	antisense	hypothetical protein
AWR94060.1			K06926	uncharacterized protein								aaa family atpase	-	-	-	COG1106@1|root,arCOG03239@2157|Archaea,2XSHF@28889|Crenarchaeota	S	AAA domain, putative AbiEii toxin, Type IV TA system	1.-.-.-	0.54	NO_SP						DFR85_05045	969953	970852	antisense	AAA family ATPase
AWR94061.1												pin domain-containing protein	-	-	-	arCOG07248@1|root,arCOG07248@2157|Archaea	S	PIN domain	2.5.-.-	0.61	NO_SP						DFR85_05055	972027	972437	sense	PIN domain-containing protein
AWR94062.1												hypothetical protein	-	-	-	arCOG08547@1|root,arCOG08547@2157|Archaea	-	-	2.7.-.-	1	NO_SP						DFR85_05060	972440	972952	sense	hypothetical protein
AWR94063.1												hypothetical protein	-	-	-	arCOG08548@1|root,arCOG08548@2157|Archaea	-	-	non Enzyme	0.82	NO_SP						DFR85_05065	972955	973554	sense	hypothetical protein
AWR94064.2												hypothetical protein							non Enzyme	0.92	NO_SP						DFR85_05080	975640	976107	sense	hypothetical protein
AWR94065.1												hypothetical protein							non Enzyme	0.76	NO_SP						DFR85_05085	976268	976480	antisense	hypothetical protein
AWR94066.1												parep1 family protein	-	-	-	arCOG03721@1|root,arCOG03721@2157|Archaea	S	PFAM Archaeal PaREP1 PaREP8 family	non Enzyme	0.81	NO_SP						DFR85_05090	977031	977501	antisense	superfamily I DNA and RNA helicase an
AWR94067.1												hypothetical protein							2.-.-.-	0.96	NO_SP						DFR85_05105	979985	980713	antisense	hypothetical protein
AWR94068.1			K01385	thermopsin [EC:3.4.23.42]									ko:K01385	3.4.23.42	-	arCOG03670@1|root,arCOG03670@2157|Archaea	S	thermopsin	3.2.1.-	1	SP	CS pos: 23-24. Pr: 0.9587					DFR85_05110	981364	983505	antisense	hypothetical protein
AWR94069.1												hypothetical protein							1.5.1.-	0.86	NO_SP		MFS		multidrug efflux	2.A.1	DFR85_05115	983576	984142	antisense	hypothetical protein
AWR94070.1												hypothetical protein	-	-	-	arCOG08540@1|root,arCOG08540@2157|Archaea	-	-	non Enzyme	0.86	NO_SP						DFR85_05120	984522	984707	sense	hypothetical protein
AWR94071.1												hypothetical protein	-	-	-	arCOG07990@1|root,arCOG07990@2157|Archaea	-	-	non Enzyme	0.62	NO_SP						DFR85_05125	984956	985228	antisense	hypothetical protein
AWR94072.1	K07065	K07065; uncharacterized protein								K07064	uncharacterized protein	pin domain-containing protein	ko:K07065	-	-	COG2402@1|root,arCOG04502@2157|Archaea,2XSKX@28889|Crenarchaeota	V	Toxic component of a toxin-antitoxin (TA) module. An RNase	3.1.26.5	0.93	NO_SP						DFR85_05130	985215	985595	antisense	PIN domain-containing protein
AWR94073.1												vapb-type antitoxin	-	-	-	arCOG07723@1|root,arCOG07723@2157|Archaea	-	-	non Enzyme	0.94	NO_SP						DFR85_05135	986244	986489	antisense	VapB-type antitoxin
AWR94074.1	K07064	K07064; uncharacterized protein										pin domain-containing protein	ko:K07064	-	-	COG1848@1|root,arCOG02221@2157|Archaea	S	Toxic component of a toxin-antitoxin (TA) module. An RNase	2.7.1.-	0.73	NO_SP						DFR85_05140	986473	986877	antisense	PIN domain-containing protein
AWR94075.1			K03843	alpha-1,3/alpha-1,6-mannosyltransferase [EC:2.4.1.132 2.4.1.257]									-	-	-	COG0438@1|root,arCOG01403@2157|Archaea,2XQAU@28889|Crenarchaeota	M	PFAM glycosyl transferase group 1	2.5.1.-	0.97	NO_SP						DFR85_05145	987048	988088	antisense	glycosyltransferase
AWR94077.1												hypothetical protein							1.9.-.-	0.96	NO_SP						DFR85_05160	989482	989661	antisense	hypothetical protein
AWR94078.1			K16150	glycogen synthase [EC:2.4.1.11]									-	-	-	COG0438@1|root,arCOG05431@2157|Archaea,2XRZP@28889|Crenarchaeota	M	Glycosyl transferases group 1	3.-.-.-	0.98	NO_SP						DFR85_05165	989665	990717	sense	glycosyltransferase
AWR94079.1												hypothetical protein							6.1.1.-	0.82	NO_SP						DFR85_05170	990806	990985	sense	hypothetical protein
AWR94080.1	K17686	copA, ctpA, ATP7; P-type Cu+ transporter [EC:7.2.2.8]	K17686	P-type Cu+ transporter [EC:7.2.2.8]									ko:K01533,ko:K17686	3.6.3.4,3.6.3.54	-	COG2217@1|root,arCOG02763@1|root,arCOG01576@2157|Archaea,arCOG02763@2157|Archaea,2XPYS@28889|Crenarchaeota	P	ATPase, P-type (transporting), HAD superfamily, subfamily IC	3.6.3.-	0.89	NO_SP		P-ATPase		copper ion	3.A.3	DFR85_05185	993412	995676	sense	cadmium-translocating P-type ATPase
AWR94081.1												hypothetical protein							1.6.5.3	0.98	NO_SP						DFR85_05190	995775	997409	sense	hypothetical protein
AWR94082.1												hypothetical protein							non Enzyme	0.92	SP	CS pos: 21-22. Pr: 0.9803					DFR85_05195	997499	999445	sense	hypothetical protein
AWR94083.1												hypothetical protein							1.6.5.3	0.99	NO_SP						DFR85_05205	1000282	1000485	antisense	hypothetical protein
AWR94084.2												hypothetical protein	-	-	-	arCOG07279@1|root,arCOG07279@2157|Archaea	-	-	1.6.5.3	0.98	NO_SP						DFR85_05210	1000563	1001816	antisense	hypothetical protein
AWR94085.2												hypothetical protein							2.7.7.7	0.99	NO_SP						DFR85_05215	1001935	1003410	antisense	hypothetical protein
AWR94086.1			K21216	glycosyltransferase [EC:2.4.1.-]									-	-	-	COG0463@1|root,arCOG00895@2157|Archaea,2XSDB@28889|Crenarchaeota	M	Glycosyl transferase family 2	2.1.-.-	0.95	NO_SP						DFR85_05220	1003393	1004127	sense	glycosyltransferase
AWR94087.2												hypothetical protein							3.4.-.-	0.77	NO_SP						DFR85_05225	1004783	1005478	sense	hypothetical protein
AWR94088.2												stage ii sporulation protein m	-	-	-	arCOG01995@1|root,arCOG01995@2157|Archaea	-	-	2.-.-.-	0.99	NO_SP						DFR85_05230	1005719	1006690	antisense	stage II sporulation protein M
AWR94089.1												duf973 family protein	-	-	-	arCOG03768@1|root,arCOG03768@2157|Archaea	-	-	no Prediction		NO_SP						DFR85_05235	1006737	1007540	antisense	DUF973 family protein
AWR94090.1	K06153	bacA; undecaprenyl-diphosphatase [EC:3.6.1.27]	K06153	undecaprenyl-diphosphatase [EC:3.6.1.27]									ko:K06153	3.6.1.27	-	COG1968@1|root,arCOG04761@2157|Archaea,2XRRZ@28889|Crenarchaeota	I	Catalyzes the dephosphorylation of undecaprenyl diphosphate (UPP)	1.5.-.-	0.93	NO_SP						DFR85_05245	1009588	1010427	antisense	undecaprenyl-diphosphate phosphatase
AWR94091.1												mfs transporter	-	-	-	arCOG03660@1|root,arCOG03660@2157|Archaea,2XRM5@28889|Crenarchaeota	G	PFAM Major Facilitator Superfamily	non Enzyme	0.63	NO_SP		MFS		multidrug efflux	2.A.1	DFR85_05250	1010474	1011634	sense	MFS transporter
AWR94092.1	K07496	K07496; putative transposase				PF01385 PF07282	IPR001959 IPR010095	GO:0003677 GO:0046872	tnpb-like protein orf409	K07496	putative transposase	rna-guided endonuclease tnpb family protein	ko:K07496	-	-	COG0675@1|root,arCOG00684@2157|Archaea	L	Transposase, is605 orfb family	2.7.-.-	0.63	NO_SP						DFR85_05260	1012462	1013667	sense	IS200/IS605 family element transposase accessor
AWR94093.1	K03281	TC.CIC; chloride channel protein, CIC family	K03281	chloride channel protein, CIC family									ko:K03281	-	-	COG0038@1|root,arCOG02569@2157|Archaea,2XQ0P@28889|Crenarchaeota	P	PFAM CBS domain	non Enzyme	0.76	NO_SP		ClC		chloride ion channel	2.A.49	DFR85_05275	1016474	1018243	antisense	CBS domain-containing protein
AWR94094.1	K17218	sqr; sulfide:quinone oxidoreductase [EC:1.8.5.4]	K17870	NADH oxidase (H2O2-forming) [EC:1.6.3.3]									ko:K17218	1.8.5.4	-	COG0446@1|root,arCOG01065@2157|Archaea	S	PFAM FAD-dependent pyridine nucleotide-disulphide oxidoreductase	1.3.1.-	0.91	NO_SP						DFR85_05280	1018331	1019560	sense	NAD(P)/FAD-dependent oxidoreductase
AWR94095.1	K01733	thrC; threonine synthase [EC:4.2.3.1]	K22589	threo-3-hydroxy-L-aspartate ammonia-lyase [EC:4.3.1.16]									ko:K01733	4.2.3.1	-	COG0498@1|root,arCOG01434@2157|Archaea,2XQ0W@28889|Crenarchaeota	E	PFAM Pyridoxal-5'-phosphate-dependent protein beta subunit	1.1.-.-	0.68	NO_SP						DFR85_05295	1022792	1023808	antisense	pyridoxal-phosphate dependent enzyme
AWR94096.2												m20/m25/m40 family metallo-hydrolase	-	-	-	COG0624@1|root,arCOG01110@2157|Archaea	E	Acetylornithine deacetylase Succinyl-diaminopimelate	non Enzyme	0.87	NO_SP						DFR85_05300	1023794	1025062	sense	M20/M25/M40 family metallo-hydrolase
AWR94097.1												hypothetical protein	-	-	-	arCOG05923@1|root,arCOG05923@2157|Archaea,2XSK3@28889|Crenarchaeota	-	-	non Enzyme	0.67	NO_SP						DFR85_05305	1025097	1025420	antisense	hypothetical protein
AWR94098.2												hypothetical protein	-	-	-	arCOG10299@1|root,arCOG10299@2157|Archaea	-	-	1.6.5.3	0.93	NO_SP						DFR85_05310	1025515	1025937	antisense	hypothetical protein
AWR94099.1												hypothetical protein	-	-	-	arCOG08475@1|root,arCOG08475@2157|Archaea	-	-	non Enzyme	0.76	NO_SP						DFR85_05315	1026033	1026263	sense	hypothetical protein
AWR94100.1												dna primase noncatalytic subunit prix	-	-	-	arCOG05924@1|root,arCOG05924@2157|Archaea,2XRA9@28889|Crenarchaeota	-	-	3.-.-.-	0.95	NO_SP						DFR85_05320	1026354	1026812	sense	DNA primase noncatalytic subunit PriX
AWR94101.1	K21947	ttuA; tRNA-5-methyluridine54 2-sulfurtransferase [EC:2.8.1.15]	K04075	tRNA(Ile)-lysidine synthase [EC:6.3.4.19]									ko:K21947	2.8.1.15	-	COG0037@1|root,arCOG00042@2157|Archaea,2XQB6@28889|Crenarchaeota	D	PP-loop domain protein	2.-.-.-	0.93	NO_SP						DFR85_05325	1026799	1027761	sense	adenine nucleotide alpha hydrolase famil
AWR94102.1			K15931	glycosyltransferase									-	-	-	arCOG05362@1|root,arCOG06956@1|root,arCOG05362@2157|Archaea,arCOG06956@2157|Archaea	-	-	2.-.-.-	0.79	NO_SP						DFR85_05335	1028467	1029015	sense	zinc-ribbon domain-containing protein
AWR94103.2												hypothetical protein	-	-	-	arCOG09969@1|root,arCOG09969@2157|Archaea	-	-	non Enzyme	0.9	NO_SP						DFR85_05340	1029429	1030373	antisense	hypothetical protein
AWR94104.1	K05592	deaD, cshA; ATP-dependent RNA helicase DeaD [EC:3.6.4.13]	K03654	ATP-dependent DNA helicase RecQ [EC:5.6.2.4]									ko:K05592,ko:K11927	3.6.4.13	-	COG0513@1|root,arCOG00558@2157|Archaea,2XRUU@28889|Crenarchaeota	L	DEAD DEAH box helicase	3.6.4.13	1	NO_SP						DFR85_05345	1030585	1031625	antisense	DEAD/DEAH box helicase
AWR94105.2												marr family transcriptional regulator	-	-	-	COG1846@1|root,arCOG03748@2157|Archaea,2XSH1@28889|Crenarchaeota	K	DNA-binding transcription factor activity	3.-.-.-	0.81	NO_SP						DFR85_05350	1031659	1032042	antisense	MarR family transcriptional regulator
AWR94106.1												duf3311 domain-containing protein	-	-	-	arCOG03694@1|root,arCOG03694@2157|Archaea	-	-	1.9.3.-	0.77	NO_SP						DFR85_05360	1033627	1033827	sense	DUF3311 domain-containing protein
AWR94107.1												hypothetical protein	-	-	-	arCOG07326@1|root,arCOG07326@2157|Archaea	-	-	2.7.-.-	0.96	NO_SP						DFR85_05365	1034183	1034779	antisense	hypothetical protein
AWR94108.1												duf929 domain-containing protein	-	-	-	arCOG03843@1|root,arCOG03844@2157|Archaea	S	Domain of unknown function (DUF929)	3.-.-.-	0.9	NO_SP						DFR85_05370	1034840	1035655	antisense	DUF929 domain-containing protein
AWR94109.1												hypothetical protein	-	-	-	arCOG05922@1|root,arCOG05922@2157|Archaea	-	-	2.1.1.-	0.94	NO_SP						DFR85_05375	1035639	1036658	sense	hypothetical protein
AWR94110.1												cation:proton antiporter	-	-	-	COG0475@1|root,arCOG01953@2157|Archaea,2XQYM@28889|Crenarchaeota	P	PFAM sodium hydrogen exchanger	1.6.5.-	0.82	NO_SP		CPA2		potassium/sodium ion:proton antiporter	2.A.37	DFR85_05380	1036677	1037897	antisense	cation:proton antiporter
AWR94111.1												duf1404 domain-containing protein	-	-	-	arCOG06032@1|root,arCOG06032@2157|Archaea	S	Protein of unknown function (DUF1404)	1.6.-.-	0.99	NO_SP						DFR85_05400	1040772	1041332	sense	DUF1404 domain-containing protein
AWR94112.1	K16640	ssh7; DNA-binding protein 7 [EC:3.1.27.-]				PF02294	IPR016197 IPR003212	GO:0003677 GO:0004521	aho7b	K16640	DNA-binding protein 7 [EC:3.1.27.-]	dna-binding protein	ko:K16640	-	-	arCOG05888@1|root,arCOG05888@2157|Archaea	J	Can constrain negative DNA supercoils. May be involved in maintaining the integrity of the genome at high temperature	non Enzyme	0.65	NO_SP						DFR85_05410	1043117	1043302	antisense	DNA-binding protein
AWR94113.1	K08676	tri; tricorn protease [EC:3.4.21.-]	K03797	carboxyl-terminal processing protease [EC:3.4.21.102]									ko:K08676	-	GO:0003674,GO:0003824,GO:0006508,GO:0006807,GO:0008150,GO:0008152,GO:0008233,GO:0008236,GO:0016787,GO:0017171,GO:0019538,GO:0043170,GO:0044238,GO:0070011,GO:0071704,GO:0140096,GO:1901564	COG4946@1|root,arCOG03384@2157|Archaea,2XRSU@28889|Crenarchaeota	O	Tricorn protease homolog	2.-.-.-	0.71	NO_SP						DFR85_05415	1043306	1046371	sense	peptidase S41
AWR94114.1	K06218	relE, stbE; mRNA interferase RelE/StbE										type ii toxin-antitoxin system rele/pare family toxin	-	-	-	COG2026@1|root,arCOG01665@2157|Archaea	DJ	PFAM plasmid stabilization system	no Prediction		NO_SP						DFR85_05420	1047424	1047735	sense	type II toxin-antitoxin system RelE/ParE famil
AWR94115.1						PF01878	IPR002740 IPR015947 IPR022996	NA	upf0310 protein sso2595			eve domain-containing protein	-	-	-	COG1673@1|root,arCOG02727@2157|Archaea,2XSI2@28889|Crenarchaeota	S	EVE domain	3.1.-.-	0.68	NO_SP						DFR85_05430	1048429	1048869	antisense	EVE domain-containing protein
AWR94116.1												hypothetical protein							3.-.-.-	0.79	NO_SP						DFR85_05435	1048882	1049130	sense	hypothetical protein
AWR94117.1	K03800	lplA, lplJ, lipL1; lipoate---protein ligase [EC:6.3.1.20]	K03800	lipoate---protein ligase [EC:6.3.1.20]									ko:K03800	6.3.1.20	-	COG0095@1|root,arCOG01939@2157|Archaea,2XQ6U@28889|Crenarchaeota	H	PFAM Biotin lipoate A B protein ligase	non Enzyme	0.72	NO_SP						DFR85_05440	1049112	1049834	sense	lipoate--protein ligase family protein
AWR94118.1	K09711	lipS1; lipoyl synthase								K09711	uncharacterized protein	radical sam protein	ko:K09711	-	-	COG1856@1|root,arCOG05825@2157|Archaea,2XQGH@28889|Crenarchaeota	S	SMART Elongator protein 3 MiaB NifB	2.-.-.-	0.86	NO_SP						DFR85_05445	1049818	1050675	sense	radical SAM protein
AWR94119.1	K24689	lipS2; lipoyl synthase	K24689	lipoyl synthase									ko:K01012	2.8.1.6	-	COG2516@1|root,arCOG00662@2157|Archaea,2XQ9Z@28889|Crenarchaeota	S	SMART Elongator protein 3 MiaB NifB	2.-.-.-	0.83	NO_SP						DFR85_05450	1050672	1051475	sense	radical SAM protein
AWR94120.1			K22747	apoptosis-inducing factor 3									ko:K03885	1.6.99.3	-	COG1252@1|root,arCOG01067@2157|Archaea	C	COG1252 NADH dehydrogenase, FAD-containing subunit	2.7.1.-	0.62	NO_SP						DFR85_05455	1051495	1052487	sense	pyridine nucleotide-disulfide oxidoreductase
AWR94121.1			K15819	taraxerol synthase [EC:5.4.99.35]									-	-	-	arCOG08530@1|root,arCOG08530@2157|Archaea	-	-	3.1.26.5	0.98	NO_SP						DFR85_05460	1052649	1052966	antisense	hypothetical protein
AWR94122.1												hypothetical protein	-	-	-	arCOG05329@1|root,arCOG05329@2157|Archaea,2XSG3@28889|Crenarchaeota	-	-	non Enzyme	0.87	NO_SP						DFR85_05470	1053546	1053818	sense	hypothetical protein
AWR94123.1						PF09459	IPR019020 IPR017572	GO:0020037 GO:0046872	cytochrome b558/566 subunit a			cytochrome b558/566 subunit a	-	-	GO:0005575,GO:0005623,GO:0005886,GO:0016020,GO:0044464,GO:0071944	arCOG06015@1|root,arCOG06015@2157|Archaea,2XQND@28889|Crenarchaeota	C	cytochrome b558 566, subunit A	3.2.1.-	1	NO_SP						DFR85_05475	1053888	1055246	antisense	cytochrome b558/566 subunit A
AWR94124.1						NA	IPR017573	NA	cytochrome b558/566 subunit b			cytochrome b558/566 subunit b	-	-	-	arCOG06016@1|root,arCOG06016@2157|Archaea	-	-	1.6.5.3	0.86	NO_SP						DFR85_05480	1055252	1056190	antisense	cytochrome b558/566 subunit B
AWR94125.1												rieske iron-sulfur protein soxl2	-	-	-	COG0723@1|root,arCOG01720@2157|Archaea,2XQYD@28889|Crenarchaeota	P	PFAM Rieske 2Fe-2S domain	3.1.1.-	0.77	NO_SP						DFR85_05485	1056237	1057214	antisense	Rieske iron-sulfur protein SoxL2
AWR94126.1												antibiotic biosynthesis monooxygenase	-	-	-	COG2329@1|root,arCOG05403@2157|Archaea,2XR48@28889|Crenarchaeota	S	Antibiotic biosynthesis monooxygenase	3.1.-.-	0.96	NO_SP						DFR85_05495	1058929	1059222	antisense	antibiotic biosynthesis monooxygenase
AWR94127.1												glycosyltransferase family 2 protein	-	-	-	arCOG07240@1|root,arCOG07240@2157|Archaea,2XS5A@28889|Crenarchaeota	M	Glycosyl transferase family 2	2.7.-.-	0.94	NO_SP						DFR85_05500	1059266	1060168	antisense	glycosyltransferase
AWR94128.1												hypothetical protein	-	-	-	arCOG06007@1|root,arCOG06007@2157|Archaea	-	-	1.6.5.3	0.86	NO_SP						DFR85_05505	1060152	1060565	sense	hypothetical protein
AWR94129.1												spfh domain-containing protein	-	-	-	COG0330@1|root,arCOG01918@2157|Archaea,2XRX0@28889|Crenarchaeota	O	SPFH domain-Band 7 family	2.-.-.-	0.52	NO_SP						DFR85_05510	1060565	1061431	sense	SPFH domain-containing protein
AWR94130.1												hypothetical protein	-	-	-	arCOG05710@1|root,arCOG05710@2157|Archaea	-	-	6.3.-.-	0.88	NO_SP						DFR85_05515	1061436	1061909	sense	hypothetical protein
AWR94131.1			K03762	MFS transporter, MHS family, proline/betaine transporter									-	-	-	arCOG05341@1|root,arCOG05341@2157|Archaea,2XRPU@28889|Crenarchaeota	G	Major facilitator superfamily	non Enzyme	0.63	NO_SP		MFS		multidrug efflux	2.A.1	DFR85_05520	1062000	1063127	sense	MFS transporter
AWR94132.1												hypothetical protein							1.6.5.3	0.95	NO_SP						DFR85_05525	1063171	1063512	sense	hypothetical protein
AWR94133.1	K01178	SGA1; glucoamylase [EC:3.2.1.3]	K22934	alpha,alpha-trehalase [EC:3.2.1.28]									-	-	-	COG3387@1|root,arCOG03285@2157|Archaea,2XRPP@28889|Crenarchaeota	G	Glucoamylase	3.2.1.-	1	NO_SP						DFR85_05530	1063534	1065324	sense	glycoside hydrolase family 15 protein
AWR94134.1			K16052	MscS family membrane protein									-	-	-	COG0668@1|root,arCOG01568@2157|Archaea,2XRGE@28889|Crenarchaeota	M	PFAM MscS Mechanosensitive ion channel	2.4.-.-	0.63	NO_SP		MscS		small-conductance mechanosensitive ion channel	1.A.23	DFR85_05540	1066122	1067054	antisense	mechanosensitive ion channel
AWR94135.2												hypothetical protein	-	-	-	arCOG05946@1|root,arCOG05946@2157|Archaea	-	-	2.-.-.-	0.7	NO_SP						DFR85_15895	1067134	1068351	antisense	hypothetical protein
AWR94137.1												hypothetical protein							non Enzyme	0.97	NO_SP						DFR85_05555	1068504	1069079	antisense	hypothetical protein
AWR94138.1			K15574	naphthyl-2-oxomethyl-succinyl-CoA thiolase subunit [EC:2.3.1.-]									-	-	-	arCOG01917@1|root,arCOG01917@2157|Archaea	M	deoxyhypusine monooxygenase activity	non Enzyme	0.7	NO_SP						DFR85_05560	1069064	1070059	sense	zinc-ribbon domain-containing protein
AWR94139.1					3.6.1.27	PF01569	IPR036938 IPR000326	GO:0050380	dolicholpyrophosphatase	K19302	undecaprenyl-diphosphatase [EC:3.6.1.27]	phosphatase pap2 family protein	ko:K19302	3.6.1.27	GO:0005575,GO:0005623,GO:0005886,GO:0016020,GO:0044464,GO:0071944	COG0671@1|root,arCOG03056@2157|Archaea	I	PFAM phosphoesterase, PA-phosphatase related	non Enzyme	0.71	NO_SP						DFR85_05565	1070108	1070719	sense	phosphatase PAP2 family protein
AWR94140.1												hypothetical protein	-	-	-	arCOG06009@1|root,arCOG06009@2157|Archaea,2XS63@28889|Crenarchaeota	-	-	2.5.1.-	0.87	NO_SP						DFR85_05570	1071527	1072243	antisense	hypothetical protein
AWR94141.1	K16785	ecfT; energy-coupling factor transport system permease protein										energy-coupling factor transporter transmembrane protein ecft	ko:K16785	-	-	COG0619@1|root,arCOG02250@2157|Archaea,2XRE3@28889|Crenarchaeota	P	Cobalt transport protein	non Enzyme	0.82	NO_SP		ABC	membrane	cobalt ion	3.A.1	DFR85_05580	1073827	1074813	antisense	energy-coupling factor transporter transmembran
AWR94142.1	K03707	tenA; thiaminase (transcriptional activator TenA) [EC:3.5.99.2]	K03707	thiaminase (transcriptional activator TenA) [EC:3.5.99.2]									ko:K03707	3.5.99.2	-	COG0819@1|root,arCOG01128@2157|Archaea,2XQTN@28889|Crenarchaeota	K	TENA/THI-4/PQQC family	2.3.1.-	0.67	NO_SP						DFR85_05590	1076075	1076716	sense	thiaminase II
AWR94143.1	K01951	guaA, GMPS; GMP synthase (glutamine-hydrolysing) [EC:6.3.5.2]	K25575	4-amino-4-deoxychorismate synthase (2-amino-4-deoxychorismate-forming) component II [EC:2.6.1.123]									ko:K01951	6.3.5.2	GO:0003674,GO:0003824,GO:0003921,GO:0003922,GO:0006139,GO:0006163,GO:0006164,GO:0006177,GO:0006725,GO:0006753,GO:0006793,GO:0006796,GO:0006807,GO:0008150,GO:0008152,GO:0009058,GO:0009116,GO:0009117,GO:0009119,GO:0009123,GO:0009124,GO:0009126,GO:0009127,GO:0009150,GO:0009152,GO:0009156,GO:0009161,GO:0009163,GO:0009165,GO:0009167,GO:0009168,GO:0009259,GO:0009260,GO:0009987,GO:0016874,GO:0016879,GO:…	COG0518@1|root,arCOG00087@2157|Archaea,2XQIQ@28889|Crenarchaeota	F	Catalyzes the synthesis of GMP from XMP	6.3.5.2	1	NO_SP						DFR85_05605	1078169	1078735	sense	GMP synthase subunit A
AWR94144.1												duf3834 domain-containing protein	-	-	-	arCOG03692@1|root,arCOG03692@2157|Archaea	S	Protein of unknown function (DUF3834)	3.1.-.-	0.98	NO_SP						DFR85_05610	1078758	1079306	sense	DUF3834 domain-containing protein
AWR94145.1																			non Enzyme	0.91	NO_SP						DFR85_05615	1079291	1079425	sense	DUF3834 domain-containing protein
AWR94146.1												hypothetical protein							2.7.7.-	0.68	NO_SP						DFR85_05620	1079534	1080103	antisense	hypothetical protein
AWR94147.1	K04655	hypE; hydrogenase expression/formation protein HypE										air synthase family protein	-	-	-	COG0309@1|root,arCOG00636@2157|Archaea,2XQ3T@28889|Crenarchaeota	O	PFAM AIR synthase related protein	non Enzyme	0.63	NO_SP						DFR85_05625	1080104	1081111	sense	AIR synthase
AWR94148.1												hypothetical protein	-	-	-	arCOG08330@1|root,arCOG08330@2157|Archaea	-	-	non Enzyme	0.88	NO_SP						DFR85_05630	1081173	1081520	antisense	hypothetical protein
AWR94149.2												glycopeptidase	-	-	-	arCOG05967@1|root,arCOG05967@2157|Archaea,2XPTT@28889|Crenarchaeota	S	PFAM Peptide N-acetyl-beta-D-glucosaminyl asparaginase amidase A	3.4.-.-	0.99	NO_SP						DFR85_05635	1081480	1083327	sense	glycopeptidase
AWR94150.1	K01142	E3.1.11.2, xthA; exodeoxyribonuclease III [EC:3.1.11.2]	K01142	exodeoxyribonuclease III [EC:3.1.11.2]									ko:K01142	3.1.11.2	-	COG0708@1|root,arCOG02207@2157|Archaea,2XRT4@28889|Crenarchaeota	L	PFAM Endonuclease Exonuclease phosphatase	2.-.-.-	0.98	NO_SP						DFR85_05645	1087418	1088161	antisense	exodeoxyribonuclease III
AWR94151.1												hypothetical protein							3.4.-.-	0.66	NO_SP						DFR85_05650	1088209	1089264	antisense	hypothetical protein
AWR94152.1			K13235	UDP-glucose glucosyltransferase [EC:2.4.1.-]									-	-	-	COG3370@1|root,arCOG01669@2157|Archaea,2XS30@28889|Crenarchaeota	S	DsrE/DsrF-like family	non Enzyme	0.68	NO_SP						DFR85_05655	1089271	1089630	sense	hypothetical protein
AWR94153.1												nifb/nifx family molybdenum-iron cluster-binding protein	-	-	-	COG1433@1|root,arCOG02734@2157|Archaea	Q	PFAM Dinitrogenase iron-molybdenum cofactor	2.7.-.-	0.99	NO_SP						DFR85_05660	1089649	1090008	sense	diguanylate cyclase
AWR94154.1	K10716	kch, trkA, mthK, pch; voltage-gated potassium channel	K21865	Chlorovirus potassium channel protein kcv									ko:K10716	-	-	COG1226@1|root,arCOG01958@2157|Archaea	P	COG1226 Kef-type K transport systems	2.7.-.-	0.98	NO_SP		VIC		potassium ion channel	1.A.1	DFR85_05665	1090032	1090778	sense	hypothetical protein
AWR94155.1			K16263	amino acid efflux transporter									-	-	-	COG0531@1|root,arCOG03654@2157|Archaea,2XQ9J@28889|Crenarchaeota	E	PFAM Amino acid	non Enzyme	0.87	NO_SP		APC		amino acid	2.A.3	DFR85_05670	1090810	1092147	sense	amino acid permease
AWR94156.1			K22934	alpha,alpha-trehalase [EC:3.2.1.28]									ko:K01178	3.2.1.3	-	COG3387@1|root,arCOG03286@2157|Archaea	G	COG3387 Glucoamylase and related glycosyl hydrolases	2.4.1.-	0.98	NO_SP						DFR85_05675	1092270	1093985	antisense	glycoside hydrolase family 15 protein
AWR94157.1												mfs transporter	-	-	-	COG0477@1|root,arCOG00132@2157|Archaea,2XRKJ@28889|Crenarchaeota	G	Major Facilitator Superfamily	2.-.-.-	0.83	NO_SP		MFS		multidrug efflux	2.A.1	DFR85_05680	1094002	1095162	antisense	MFS transporter
AWR94158.2			K04368	mitogen-activated protein kinase kinase 1 [EC:2.7.12.2]									ko:K12132	2.7.11.1	-	COG0515@1|root,arCOG03682@2157|Archaea,2XQUK@28889|Crenarchaeota	KLT	Serine threonine protein kinase	non Enzyme	0.95	NO_SP						DFR85_05685	1095266	1097689	antisense	protein kinase
AWR94159.1			K05803	lipoprotein NlpI									-	-	-	COG0457@1|root,arCOG03038@2157|Archaea	KLT	Tetratricopeptide TPR_2 repeat protein	5.4.-.-	0.82	NO_SP						DFR85_05690	1097686	1098477	sense	tetratricopeptide repeat protein
AWR94160.1												hypothetical protein	-	-	-	arCOG06000@1|root,arCOG06000@2157|Archaea	-	-	non Enzyme	0.66	NO_SP						DFR85_05700	1099383	1099784	antisense	hypothetical protein
AWR94161.2												hypothetical protein	-	-	-	arCOG05999@1|root,arCOG05999@2157|Archaea,2XSCR@28889|Crenarchaeota	-	-	1.6.5.-	0.84	NO_SP						DFR85_05705	1099787	1100296	antisense	hypothetical protein
AWR94162.1			K20611	1-hydroxy-2-isopentenylcarotenoid 3,4-desaturase [EC:1.3.99.37]									-	-	-	COG1233@1|root,arCOG01521@2157|Archaea,2XRSF@28889|Crenarchaeota	Q	Flavin containing amine oxidoreductase	2.-.-.-	0.74	NO_SP						DFR85_05710	1100276	1101538	sense	FAD-dependent oxidoreductase
AWR94163.2												atp-binding protein	ko:K06915	-	-	COG0433@1|root,arCOG00284@2157|Archaea,2XQG4@28889|Crenarchaeota	L	AAA-like domain	3.6.4.12	0.95	NO_SP						DFR85_15900	1101574	1103343	antisense	DUF87 domain-containing protein
AWR94165.1												dna double-strand break repair nuclease nura	-	-	-	arCOG00287@1|root,arCOG00287@2157|Archaea	S	PFAM NurA domain	2.5.1.-	0.99	NO_SP						DFR85_05725	1103330	1104457	sense	hypothetical protein
AWR94166.1	K08260	cbiZ; adenosylcobinamide hydrolase [EC:3.5.1.90]	K20507	tuliposide B-converting enzyme [EC:4.2.99.23]									ko:K08260	3.5.1.90	-	COG1865@1|root,arCOG01870@2157|Archaea	I	Adenosylcobinamide amidohydrolase	no Prediction		NO_SP						DFR85_05730	1104482	1105021	sense	CoF synthetase
AWR94167.1	K16933	doxB; heme bearing subunit I of the terminal oxidase	K16933	heme bearing subunit I of the terminal oxidase									ko:K02274,ko:K16933	1.9.3.1	-	COG0843@1|root,arCOG01238@2157|Archaea,2XRQR@28889|Crenarchaeota	C	PFAM cytochrome c oxidase, subunit I	4.-.-.-	0.61	NO_SP						DFR85_05735	1105054	1106673	sense	oxidase
AWR94168.1			K03761	MFS transporter, MHS family, alpha-ketoglutarate permease									ko:K08368,ko:K08369	-	-	COG0477@1|root,arCOG02682@2157|Archaea,2XQDD@28889|Crenarchaeota	G	Major facilitator superfamily MFS_1	1.6.5.-	0.7	NO_SP		MFS		metabolite (benzoate)	2.A.1	DFR85_05740	1106822	1108090	sense	MFS transporter
AWR94169.1												hypothetical protein							3.4.-.-	0.7	NO_SP						DFR85_05745	1108138	1108503	sense	hypothetical protein
AWR94170.1	K01799	nicE, maiA; maleate isomerase [EC:5.2.1.1]								K01799	maleate isomerase [EC:5.2.1.1]	arylmalonate decarboxylase	ko:K01799	5.2.1.1	-	COG3473@1|root,arCOG02004@2157|Archaea	Q	maleate cis-trans isomerase	1.12.-.-	0.65	NO_SP						DFR85_05750	1108591	1109268	sense	arylmalonate decarboxylase
AWR94171.1	K02013	ABC.FEV.A; iron complex transport system ATP-binding protein [EC:7.2.2.-]	K25148	beta-exotoxin I transport system ATP-binding protein									ko:K02013	3.6.3.34	-	COG1120@1|root,arCOG00198@2157|Archaea,2XQY8@28889|Crenarchaeota	E	ABC transporter	2.7.1.-	0.92	NO_SP		ABC	binding	phosphonate	3.A.1	DFR85_05760	1109998	1110660	sense	ATP-binding cassette domain-containing protein
AWR94172.1	K02015	ABC.FEV.P; iron complex transport system permease protein	K25027	cobalamin transport system permease protein									ko:K02015	-	-	COG0609@1|root,arCOG01007@2157|Archaea,2XPU3@28889|Crenarchaeota	P	PFAM transport system permease protein	1.6.5.-	0.86	NO_SP		ABC	membrane	cobalamin/Fe3+siderophores	3.A.1	DFR85_05765	1110641	1111621	sense	iron chelate uptake ABC transporter famil
AWR94173.1	K02016	ABC.FEV.S; iron complex transport system substrate-binding protein								K02016	iron complex transport system substrate-binding protein	abc transporter substrate-binding protein	ko:K02016	-	-	COG0614@1|root,arCOG04233@2157|Archaea,2XQHT@28889|Crenarchaeota	P	PFAM periplasmic binding protein	1.-.-.-	0.78	NO_SP		ABC	binding	iron-hydroxamate	3.A.1	DFR85_05770	1111622	1112602	sense	ABC transporter substrate-binding protein
AWR94174.1	K07464	cas4; CRISPR-associated exonuclease Cas4 [EC:3.1.12.1]								K07464	CRISPR-associated exonuclease Cas4 [EC:3.1.12.1]	pd-(d/e)xk nuclease family protein	ko:K07464	3.1.12.1	GO:0000014,GO:0003674,GO:0003824,GO:0004518,GO:0004519,GO:0004520,GO:0004527,GO:0004529,GO:0004536,GO:0005488,GO:0006139,GO:0006259,GO:0006725,GO:0006807,GO:0006996,GO:0008150,GO:0008152,GO:0008297,GO:0008409,GO:0009987,GO:0016043,GO:0016787,GO:0016788,GO:0016796,GO:0016895,GO:0032392,GO:0032508,GO:0034641,GO:0035312,GO:0043170,GO:0044237,GO:0044238,GO:0044260,GO:0045145,GO:0046483,GO:0048037,GO:…	COG1468@1|root,arCOG00790@2157|Archaea	L	CRISPR-associated protein Cas4	non Enzyme	0.95	NO_SP						DFR85_05775	1112638	1113309	sense	Dna2/Cas4 domain-containing protein
AWR94175.1												nad-binding protein	ko:K03455	-	-	COG1226@1|root,arCOG01958@2157|Archaea	P	COG1226 Kef-type K transport systems	2.-.-.-	0.79	NO_SP		VIC		potassium ion channel	1.A.1	DFR85_05780	1113409	1114425	antisense	potassium transporter TrkA
AWR94176.1												hypothetical protein	-	-	-	arCOG08322@1|root,arCOG08322@2157|Archaea	S	Uncharacterised protein family UPF0547	no Prediction		NO_SP						DFR85_05790	1115320	1115502	antisense	hypothetical protein
AWR94177.1	K01703	leuC, IPMI-L; 3-isopropylmalate/(R)-2-methylmalate dehydratase large subunit [EC:4.2.1.33 4.2.1.35]	K16792	methanogen homoaconitase large subunit [EC:4.2.1.114]									ko:K01703	4.2.1.33,4.2.1.35	-	COG0065@1|root,arCOG01698@2157|Archaea,2XQ2G@28889|Crenarchaeota	E	Catalyzes the isomerization between 2-isopropylmalate and 3-isopropylmalate, via the formation of 2-isopropylmaleate	4.2.1.33	0.98	NO_SP						DFR85_05795	1115537	1116781	antisense	homoaconitate hydratase family protein
AWR94178.1	K01704	leuD, IPMI-S; 3-isopropylmalate/(R)-2-methylmalate dehydratase small subunit [EC:4.2.1.33 4.2.1.35]			4.2.1.33	PF00694	IPR015928 IPR000573 IPR033940 IPR011827	GO:0003861	isopropylmalate isomerase	K01704	3-isopropylmalate/(R)-2-methylmalate dehydratase small subunit [EC:4.2.1.33 4.2.1.35]	3-isopropylmalate dehydratase small subunit	ko:K01704	4.2.1.33,4.2.1.35	-	COG0066@1|root,arCOG02230@2157|Archaea,2XQFE@28889|Crenarchaeota	E	Catalyzes the isomerization between 2-isopropylmalate and 3-isopropylmalate, via the formation of 2-isopropylmaleate	4.2.1.33	1	NO_SP						DFR85_05800	1116778	1117260	antisense	3-isopropylmalate dehydratase small subunit
AWR94179.1			K07331	archaeal flagellar protein FlaH									-	-	-	COG0467@1|root,arCOG01171@2157|Archaea,2XPS8@28889|Crenarchaeota	T	Circadian clock protein KaiC	2.7.-.-	0.92	NO_SP						DFR85_05805	1117314	1118090	sense	KaiC domain-containing protein
AWR94180.1												dual specificity protein phosphatase family protein	-	-	-	COG2453@1|root,arCOG03413@2157|Archaea,2XQHV@28889|Crenarchaeota	T	PFAM Dual specificity protein phosphatase	3.1.3.48	1	NO_SP						DFR85_05810	1118159	1118614	antisense	protein phosphatase
AWR94181.1	K05982	E3.1.21.7, nfi; deoxyribonuclease V [EC:3.1.21.7]	K21813	endonuclease V [EC:3.1.26.-]									ko:K05982	3.1.21.7	-	COG1515@1|root,arCOG00929@2157|Archaea,2XQNE@28889|Crenarchaeota	L	DNA repair enzyme involved in the repair of deaminated bases. Selectively cleaves double-stranded DNA at the second phosphodiester bond 3' to a deoxyinosine leaving behind the intact lesion on the nicked DNA	2.4.-.-	0.64	NO_SP						DFR85_05815	1118611	1119207	antisense	endonuclease V
AWR94182.1												cysteine hydrolase	-	-	-	COG1335@1|root,arCOG01943@2157|Archaea,2XQA0@28889|Crenarchaeota	Q	Isochorismatase family	non Enzyme	0.64	NO_SP						DFR85_05820	1119233	1119832	antisense	isochorismatase family protein
AWR94183.1			K07095	uncharacterized protein								metallophosphoesterase	-	-	-	COG2129@1|root,arCOG01147@2157|Archaea,2XQK4@28889|Crenarchaeota	S	PFAM metallophosphoesterase	2.1.1.-	0.93	NO_SP						DFR85_05835	1121563	1122216	sense	metallophosphoesterase
AWR94184.1	K09003	K09003; uncharacterized protein	K09003	uncharacterized protein						K09003	uncharacterized protein	duf763 domain-containing protein	ko:K09003	-	-	COG1415@1|root,arCOG04253@2157|Archaea,2XPKU@28889|Crenarchaeota	S	Protein of unknown function (DUF763)	1.-.-.-	0.7	NO_SP						DFR85_05840	1122251	1123399	antisense	DUF763 domain-containing protein
AWR94185.1	K01647	CS, gltA; citrate synthase [EC:2.3.3.1]			2.3.3.16	PF00285	IPR011278 IPR016142 IPR016143 IPR002020 IPR019810 IPR024176 IPR036969	GO:0036440	citrate synthase	K01647	citrate synthase [EC:2.3.3.1]	citrate synthase/methylcitrate synthase	ko:K01647	2.3.3.1	-	COG0372@1|root,arCOG04237@2157|Archaea,2XPMK@28889|Crenarchaeota	C	TIGRFAM 2-methylcitrate synthase citrate synthase II	2.3.3.16	1	NO_SP						DFR85_05845	1123377	1124492	antisense	citrate synthase
AWR94186.1										K07220	uncharacterized protein	duf47 family protein	ko:K07220	-	-	COG1392@1|root,arCOG02640@2157|Archaea	P	Phosphate transport regulator	2.5.-.-	0.61	NO_SP						DFR85_05860	1126060	1126719	antisense	DUF47 family protein
AWR94187.1			K03306	inorganic phosphate transporter, PiT family									ko:K03306	-	-	COG0306@1|root,arCOG02267@2157|Archaea,2XSJH@28889|Crenarchaeota	P	Phosphate transporter family	1.6.5.11	0.7	NO_SP		PiT		phosphate	2.A.20	DFR85_05865	1126714	1127673	sense	inorganic phosphate transporter
AWR94188.1	K03726	helS; ATP-dependent DNA helicase [EC:5.6.2.4]	K03726	ATP-dependent DNA helicase [EC:5.6.2.4]									ko:K03726	-	GO:0003674,GO:0003724,GO:0003824,GO:0004004,GO:0004386,GO:0005575,GO:0005622,GO:0005623,GO:0005737,GO:0006139,GO:0006725,GO:0006807,GO:0008026,GO:0008150,GO:0008152,GO:0008186,GO:0009987,GO:0010501,GO:0016070,GO:0016462,GO:0016787,GO:0016817,GO:0016818,GO:0016887,GO:0017111,GO:0034641,GO:0042623,GO:0043170,GO:0044237,GO:0044238,GO:0044424,GO:0044464,GO:0046483,GO:0070035,GO:0071704,GO:0090304,GO:…	COG1204@1|root,arCOG00553@2157|Archaea,2XPUH@28889|Crenarchaeota	L	DNA-dependent ATPase and 3'-5' DNA helicase that may be involved in repair of stalled replication forks	3.6.4.12	1	NO_SP						DFR85_05875	1128040	1130160	antisense	DEAD/DEAH box helicase
AWR94189.1	K15036	K15036; acetyl-CoA/propionyl-CoA carboxylase [EC:6.4.1.2 6.4.1.3 2.1.3.15]	K01966	propionyl-CoA carboxylase beta chain [EC:6.4.1.3 2.1.3.15]									ko:K15036	2.1.3.15,6.4.1.2,6.4.1.3	-	COG4799@1|root,arCOG02705@2157|Archaea,2XPKJ@28889|Crenarchaeota	I	PFAM carboxyl transferase	2.-.-.-	0.63	NO_SP						DFR85_05880	1130267	1131841	sense	methylmalonyl-CoA carboxyltransferase
AWR94190.1	K15037	K15037; biotin carboxyl carrier protein	K15037	biotin carboxyl carrier protein									ko:K00627,ko:K01571,ko:K15037,ko:K18605	2.3.1.12,4.1.1.3	-	COG0511@1|root,arCOG02699@2157|Archaea	I	biotin carboxyl carrier	4.-.-.-	0.98	NO_SP						DFR85_05885	1131922	1132425	sense	biotin/lipoyl-binding protein
AWR94191.1	K01964	K01964; acetyl-CoA/propionyl-CoA carboxylase [EC:6.4.1.2 6.4.1.3]	K01961	acetyl-CoA carboxylase, biotin carboxylase subunit [EC:6.4.1.2 6.3.4.14]									ko:K01959,ko:K01964	6.4.1.1,6.4.1.2,6.4.1.3	-	COG0439@1|root,arCOG01590@2157|Archaea,2XQ0F@28889|Crenarchaeota	I	Carbamoyl-phosphate synthetase large chain domain protein	6.4.1.-	0.98	NO_SP						DFR85_05890	1132425	1133954	sense	acetyl-CoA carboxylase biotin carboxylas
AWR94192.1	K02050	ABC.SN.P; NitT/TauT family transport system permease protein										abc transporter permease subunit	ko:K02050	-	-	COG4986@1|root,arCOG00174@2157|Archaea,2XQ5K@28889|Crenarchaeota	P	PFAM Binding-protein-dependent transport	non Enzyme	0.63	NO_SP		ABC	membrane	nitrate/sulfonate/taurine	3.A.1	DFR85_05895	1134094	1135707	sense	ABC transporter permease subunit
AWR94193.1	K02049	ABC.SN.A; NitT/TauT family transport system ATP-binding protein	K25148	beta-exotoxin I transport system ATP-binding protein									ko:K02049	-	-	COG1116@1|root,arCOG00193@2157|Archaea,2XPKV@28889|Crenarchaeota	E	PFAM ABC transporter	3.6.3.-	1	NO_SP		ABC	binding	nitrate	3.A.1	DFR85_05900	1135700	1136413	sense	ATP-binding cassette domain-containing protein
AWR94194.1	K18700	flK; fluoroacetyl-CoA thioesterase [EC:3.1.2.29]										thioesterase family protein	-	-	-	COG5496@1|root,arCOG04331@2157|Archaea,2XQXN@28889|Crenarchaeota	S	Thioesterase superfamily	non Enzyme	0.85	NO_SP						DFR85_05905	1136547	1136921	antisense	thioesterase
AWR94195.1	K03726	helS; ATP-dependent DNA helicase [EC:5.6.2.4]	K03654	ATP-dependent DNA helicase RecQ [EC:5.6.2.4]									ko:K03726	-	-	COG1204@1|root,arCOG00553@2157|Archaea,2XPUH@28889|Crenarchaeota	L	DNA-dependent ATPase and 3'-5' DNA helicase that may be involved in repair of stalled replication forks	3.6.4.12	0.99	NO_SP						DFR85_05910	1136893	1138842	sense	DEAD/DEAH box helicase
AWR94196.1	K09004	K09004; uncharacterized protein								K09004	uncharacterized protein	dsre family protein	ko:K09004	-	-	COG1416@1|root,arCOG04394@2157|Archaea,2XR5M@28889|Crenarchaeota	S	DsrE/DsrF-like family	3.-.-.-	0.48	NO_SP						DFR85_05915	1138909	1139235	sense	sulfur reductase DrsE
AWR94197.1												hypothetical protein	-	-	-	COG0444@1|root,arCOG00181@2157|Archaea	EP	COG0444 ABC-type dipeptide oligopeptide nickel transport system ATPase component	2.1.1.-	0.96	NO_SP						DFR85_05925	1139766	1140581	sense	hypothetical protein
AWR94198.1	K02031	ddpD; peptide/nickel transport system ATP-binding protein	K25099	alpha-galactoside transport system ATP-binding protein									ko:K02031	-	-	COG0444@1|root,arCOG00181@2157|Archaea	EP	COG0444 ABC-type dipeptide oligopeptide nickel transport system ATPase component	2.-.-.-	0.74	NO_SP		ABC	binding	glycine betaine	3.A.1	DFR85_05930	1140578	1141438	sense	ATP-binding cassette domain-containing protein
AWR94199.2	K02034	ABC.PE.P1; peptide/nickel transport system permease protein										peptide abc transporter permease	ko:K02034	-	-	COG1173@1|root,arCOG00748@2157|Archaea	P	COG1173 ABC-type dipeptide oligopeptide nickel transport systems permease components	2.4.-.-	0.82	NO_SP		ABC	membrane	dipeptide/oligopeptide	3.A.1	DFR85_05935	1141443	1142198	sense	peptide ABC transporter permease
AWR94200.1	K02033	ABC.PE.P; peptide/nickel transport system permease protein										abc transporter permease	ko:K02033,ko:K15581	-	-	COG0601@1|root,arCOG00751@2157|Archaea	P	COG0601 ABC-type dipeptide oligopeptide nickel transport systems, permease components	1.6.5.3	0.87	NO_SP		ABC	membrane	dipeptide/oligopeptide	3.A.1	DFR85_05940	1142195	1143424	sense	ABC transporter permease subunit
AWR94201.1												srpbcc family protein	-	-	-	arCOG05400@1|root,arCOG05400@2157|Archaea,2XS6X@28889|Crenarchaeota	-	-	3.-.-.-	0.91	NO_SP						DFR85_05950	1145884	1146282	sense	SRPBCC family protein
AWR94202.1												m28 family peptidase	-	-	-	COG4882@1|root,arCOG02960@2157|Archaea	V	Aminopeptidase Iap family-like protein	3.-.-.-	0.88	NO_SP						DFR85_05955	1146301	1147350	sense	M28 family peptidase
AWR94203.1												tetratricopeptide repeat-containing protein	-	-	-	COG0457@1|root,arCOG07281@2157|Archaea	S	Tetratricopeptide repeat	non Enzyme	0.82	NO_SP						DFR85_05960	1147373	1148296	sense	hypothetical protein
AWR94204.1	K01494	dcd; dCTP deaminase [EC:3.5.4.13]			3.5.4.13	PF00692	IPR011962 IPR029054 IPR036157 IPR033704	GO:0008829 GO:0000166	deoxycytidine triphosphate deaminase	K01494	dCTP deaminase [EC:3.5.4.13]	dctp deaminase	ko:K01494,ko:K09887	3.5.4.13,3.5.4.30	-	COG0717@1|root,arCOG04048@2157|Archaea	F	Belongs to the dCTP deaminase family	non Enzyme	0.63	NO_SP						DFR85_05970	1149605	1150072	antisense	dCTP deaminase
AWR94205.1												hypothetical protein							non Enzyme	0.86	NO_SP						DFR85_05975	1150168	1150731	antisense	hypothetical protein
AWR94206.1												hypothetical protein							2.7.-.-	0.9	NO_SP						DFR85_05980	1150755	1151270	antisense	hypothetical protein
AWR94207.1												hypothetical protein							non Enzyme	0.86	NO_SP						DFR85_05990	1152743	1152931	antisense	hypothetical protein
AWR94208.1	K03265	ETF1, ERF1; peptide chain release factor subunit 1	K06965	protein pelota									ko:K03265	-	-	COG1503@1|root,arCOG01742@2157|Archaea,2XPRK@28889|Crenarchaeota	J	Directs the termination of nascent peptide synthesis (translation) in response to the termination codons UAA, UAG and UGA	5.-.-.-	0.76	NO_SP						DFR85_06000	1153310	1154395	antisense	peptide chain release factor 1
AWR94209.1	K07101	K07101; uncharacterized protein	K07101	uncharacterized protein						K07101	uncharacterized protein	phosphoribosyltransferase	ko:K07101	-	-	COG2236@1|root,arCOG00040@2157|Archaea,2XPSS@28889|Crenarchaeota	F	PFAM phosphoribosyltransferase	3.1.-.-	0.8	NO_SP						DFR85_06005	1154400	1155020	sense	phosphoribosyltransferase
AWR94210.1	K00772	mtaP, MTAP; 5'-methylthioadenosine phosphorylase [EC:2.4.2.28]	K03783	purine-nucleoside phosphorylase [EC:2.4.2.1]									ko:K00772	2.4.2.28	-	COG0005@1|root,arCOG01327@2157|Archaea,2XPU0@28889|Crenarchaeota	F	Catalyzes the reversible phosphorylation of S-methyl-5'- thioadenosine (MTA) to adenine and 5-methylthioribose-1-phosphate. Involved in the breakdown of MTA, a major by-product of polyamine biosynthesis. Responsible for the first step in the methionine salvage pathway after MTA has been generated from S- adenosylmethionine. Has broad substrate specificity with 6- aminopurine nucleosides as prefer…	2.4.2.28	1	NO_SP						DFR85_06010	1155104	1155907	antisense	S-methyl-5'-thioadenosine phosphorylase
AWR94211.2												hypothetical protein	-	-	-	arCOG05960@1|root,arCOG05960@2157|Archaea	-	-	2.1.1.-	0.94	NO_SP						DFR85_06015	1155877	1156653	antisense	hypothetical protein
AWR94212.1	K21268	gdS-2; hexaprenyl diphosphate synthase [EC:2.5.1.82]	K05356	all-trans-nonaprenyl-diphosphate synthase [EC:2.5.1.84 2.5.1.85]									ko:K21268	2.5.1.82	GO:0003674,GO:0003824,GO:0006629,GO:0006720,GO:0008150,GO:0008152,GO:0008299,GO:0008610,GO:0009058,GO:0009987,GO:0016740,GO:0016765,GO:0044237,GO:0044238,GO:0044249,GO:0044255,GO:0052922,GO:0071704,GO:1901576	COG0142@1|root,arCOG01727@2157|Archaea,2XQIU@28889|Crenarchaeota	H	Belongs to the FPP GGPP synthase family	2.5.1.-	1	NO_SP						DFR85_06020	1156666	1157514	antisense	polyprenyl synthetase family protein
AWR94213.1	K05844	rimK; ribosomal protein S6--L-glutamate ligase [EC:6.3.2.-]	K15740	tetrahydromethanopterin:alpha-L-glutamate ligase [EC:6.3.2.33]									ko:K05844	-	-	COG0189@1|root,arCOG01589@2157|Archaea,2XQGE@28889|Crenarchaeota	H	RimK domain protein ATP-grasp	1.1.-.-	0.81	NO_SP						DFR85_06025	1157541	1158425	antisense	RimK family alpha-L-glutamate ligase
AWR94214.1	K03718	asnC; Lrp/AsnC family transcriptional regulator, regulator for asnA, asnC and gidA	K15782	Lrp/AsnC family transcriptional regulator, regulator of ectoine-degradation genes									ko:K03718	-	-	COG1522@1|root,arCOG01580@2157|Archaea,2XQS8@28889|Crenarchaeota	K	ASNC family	3.1.-.-	0.89	NO_SP						DFR85_06030	1158474	1158938	sense	winged helix-turn-helix transcriptiona
AWR94215.1			K17830	digeranylgeranylglycerophospholipid reductase [EC:1.3.1.101 1.3.7.11]									-	-	-	COG0644@1|root,arCOG00570@2157|Archaea,2XQK7@28889|Crenarchaeota	C	Is involved in the reduction of 2,3- digeranylgeranylglycerophospholipids (unsaturated archaeols) into 2,3-diphytanylglycerophospholipids (saturated archaeols) in the biosynthesis of archaeal membrane lipids. Catalyzes the formation of archaetidic acid (2,3-di-O-phytanyl-sn-glyceryl phosphate) from 2,3-di-O-geranylgeranylglyceryl phosphate (DGGGP) via the hydrogenation of each double bond of the …	1.8.1.-	0.76	NO_SP						DFR85_06035	1158938	1159927	sense	NAD(P)/FAD-dependent oxidoreductase
AWR94216.1												hypothetical protein	-	-	-	arCOG07197@1|root,arCOG07197@2157|Archaea	-	-	2.-.-.-	0.75	NO_SP						DFR85_06040	1159935	1160435	sense	hypothetical protein
AWR94217.1			K07095	uncharacterized protein								phosphoesterase	-	-	-	arCOG05959@1|root,arCOG05959@2157|Archaea	-	-	3.-.-.-	0.82	NO_SP						DFR85_06050	1161305	1161841	antisense	phosphoesterase
AWR94218.1												hypothetical protein	-	-	-	arCOG05958@1|root,arCOG05958@2157|Archaea	-	-	2.7.7.-	0.91	NO_SP						DFR85_06055	1161911	1162291	antisense	hypothetical protein
AWR94219.1	K17830	GGR; digeranylgeranylglycerophospholipid reductase [EC:1.3.1.101 1.3.7.11]	K17830	digeranylgeranylglycerophospholipid reductase [EC:1.3.1.101 1.3.7.11]									ko:K17830	1.3.1.101,1.3.7.11	-	COG0644@1|root,arCOG00570@2157|Archaea,2XPWV@28889|Crenarchaeota	C	TIGRFAM geranylgeranyl reductase	3.-.-.-	0.83	NO_SP						DFR85_06060	1162330	1163688	antisense	geranylgeranyl reductase family protein
AWR94220.1	K08979	K08979; putative membrane protein								K08979	putative membrane protein	duf2070 family protein	ko:K08979	-	-	COG3356@1|root,arCOG04351@2157|Archaea	S	membrane	2.4.99.18	0.76	NO_SP						DFR85_06065	1163662	1165302	sense	DUF2070 family protein
AWR94221.1												hypothetical protein	-	-	-	arCOG05957@1|root,arCOG05957@2157|Archaea	-	-	non Enzyme	0.87	NO_SP						DFR85_06070	1165281	1165571	antisense	hypothetical protein
AWR94222.1			K07025	putative hydrolase of the HAD superfamily									ko:K01101	3.1.3.41	-	COG0647@1|root,arCOG04221@2157|Archaea,2XQZD@28889|Crenarchaeota	G	PFAM Haloacid dehalogenase domain protein hydrolase	2.7.-.-	0.7	NO_SP						DFR85_06075	1165555	1166346	antisense	HAD-IIA family hydrolase
AWR94223.1	K00239	sdhA, frdA; succinate dehydrogenase flavoprotein subunit [EC:1.3.5.1]	K00239	succinate dehydrogenase / fumarate reductase, flavoprotein subunit [EC:1.3.5.1 1.3.5.4]									ko:K00239	1.3.5.1,1.3.5.4	-	COG1053@1|root,arCOG00571@2157|Archaea,2XPP3@28889|Crenarchaeota	C	TIGRFAM succinate dehydrogenase or fumarate reductase, flavoprotein	1.3.5.1	1	NO_SP						DFR85_06080	1166378	1168075	antisense	succinate dehydrogenase flavoprotein subunit
AWR94224.1	K00240	sdhB, frdB; succinate dehydrogenase iron-sulfur subunit [EC:1.3.5.1]	K00245	fumarate reductase iron-sulfur subunit [EC:1.3.5.4]									ko:K00240	1.3.5.1,1.3.5.4	-	COG0479@1|root,arCOG00962@2157|Archaea,2XQDR@28889|Crenarchaeota	C	TIGRFAM succinate dehydrogenase and fumarate reductase iron-sulfur protein	2.-.-.-	0.56	NO_SP						DFR85_06085	1168077	1169024	antisense	succinate dehydrogenase/fumarate reductas
AWR94225.1	K00241	sdhC, frdC; succinate dehydrogenase cytochrome b subunit	K03389	heterodisulfide reductase subunit B2 [EC:1.8.7.3 1.8.98.4 1.8.98.5 1.8.98.6]									ko:K00241,ko:K03389	1.8.7.3,1.8.98.4,1.8.98.5,1.8.98.6	-	COG2048@1|root,arCOG00338@2157|Archaea,2XRI5@28889|Crenarchaeota	C	Succinate dehydrogenase subunit	1.-.-.-	0.88	NO_SP						DFR85_06090	1169026	1169898	antisense	disulfide reductase
AWR94226.1	K18859	sdhD, frdD; succinate dehydrogenase subunit D								K18859	succinate dehydrogenase / fumarate reductase, subunit D	succinate dehydrogenase	ko:K18859	-	-	arCOG05375@1|root,arCOG05375@2157|Archaea	-	-	no Prediction		NO_SP						DFR85_06095	1169908	1170252	antisense	succinate dehydrogenase
AWR94227.1			K05030	calcium-activated chloride channel regulator 3/4									-	-	-	COG2425@1|root,arCOG00442@2157|Archaea,2XQ5T@28889|Crenarchaeota	S	von Willebrand factor, type A	non Enzyme	0.69	NO_SP						DFR85_06100	1170345	1171703	sense	VWA domain-containing protein
AWR94228.1	K03924	moxR; MoxR-like ATPase [EC:3.6.3.-]	K03924	MoxR-like ATPase [EC:3.6.3.-]									ko:K03924	-	-	COG0714@1|root,arCOG00434@2157|Archaea,2XSP1@28889|Crenarchaeota	S	PFAM ATPase associated with various cellular activities	non Enzyme	0.7	NO_SP						DFR85_06105	1171700	1172857	sense	AAA domain-containing protein
AWR94229.1						PF01336	IPR012340 IPR004365	GO:0003677	single-stranded dna binding protein ssb	K07466	replication factor A1	ob-fold nucleic acid binding domain-containing protein	ko:K07466	-	-	COG1599@1|root,arCOG01510@2157|Archaea,2XQQM@28889|Crenarchaeota	L	PFAM nucleic acid binding, OB-fold, tRNA helicase-type	non Enzyme	0.97	NO_SP						DFR85_06110	1173115	1173570	antisense	single-stranded DNA-binding protein
AWR94230.1			K03750	molybdopterin molybdotransferase [EC:2.10.1.1]									ko:K03750,ko:K07219	2.10.1.1	-	COG0303@1|root,arCOG00217@2157|Archaea,2XPP4@28889|Crenarchaeota	H	MoeA domain protein domain I and II	3.1.11.-	0.94	NO_SP						DFR85_06120	1173914	1175527	antisense	molybdopterin molybdenumtransferase MoeA
AWR94231.1	K00872	thrB; homoserine kinase [EC:2.7.1.39]			2.7.1.39	PF08544 PF00288	IPR013750 IPR036554 IPR006204 IPR006203 IPR000870 IPR020568 IPR014721	GO:0005524 GO:0004413	homoserine kinase	K00872	homoserine kinase [EC:2.7.1.39]	homoserine kinase	ko:K00872	2.7.1.39	GO:0000096,GO:0000097,GO:0003674,GO:0003824,GO:0004413,GO:0006082,GO:0006520,GO:0006555,GO:0006566,GO:0006790,GO:0006793,GO:0006796,GO:0006807,GO:0008150,GO:0008152,GO:0008652,GO:0009058,GO:0009066,GO:0009067,GO:0009069,GO:0009086,GO:0009088,GO:0009092,GO:0009987,GO:0016053,GO:0016301,GO:0016310,GO:0016740,GO:0016772,GO:0016773,GO:0019202,GO:0019752,GO:0043436,GO:0044237,GO:0044238,GO:0044249,GO:…	COG0083@1|root,arCOG01027@2157|Archaea,2XQN1@28889|Crenarchaeota	E	Catalyzes the ATP-dependent phosphorylation of L- homoserine to L-homoserine phosphate	2.7.1.39	1	NO_SP						DFR85_06125	1175576	1176505	antisense	homoserine kinase
AWR94232.1	K01739	metB; cystathionine gamma-synthase [EC:2.5.1.48]	K17217	cystathionine gamma-lyase / homocysteine desulfhydrase [EC:4.4.1.1 4.4.1.2]									ko:K01739,ko:K01758	2.5.1.48,4.4.1.1	-	COG0626@1|root,arCOG00060@2157|Archaea,2XPUN@28889|Crenarchaeota	E	PFAM Cys Met metabolism	4.4.1.-	0.98	NO_SP						DFR85_06130	1176489	1177613	antisense	aminotransferase class I/II-fold pyridoxa
AWR94233.1												hypothetical protein	-	-	-	arCOG07324@1|root,arCOG07324@2157|Archaea	S	dolichyl-phosphate-mannose-glycolipid alpha-mannosyltransferase activity	no Prediction		SP	CS pos: 19-20. Pr: 0.8825					DFR85_06135	1177744	1178388	antisense	hypothetical protein
AWR94234.1												hypothetical protein	-	-	-	arCOG07325@1|root,arCOG07325@2157|Archaea	-	-	1.10.3.-	0.83	NO_SP						DFR85_06140	1178385	1180649	antisense	hypothetical protein
AWR94235.1												hypothetical protein	-	-	-	arCOG05956@1|root,arCOG05956@2157|Archaea	S	zinc finger	3.-.-.-	0.91	NO_SP						DFR85_06145	1180620	1180934	sense	hypothetical protein
AWR94236.1												hypothetical protein	-	-	-	arCOG05955@1|root,arCOG05955@2157|Archaea	-	-	3.1.26.5	0.9	NO_SP						DFR85_06150	1180913	1181443	sense	hypothetical protein
AWR94237.1												duf973 family protein	-	-	-	arCOG03871@1|root,arCOG03871@2157|Archaea	S	TIGRFAM archaeal flagellin N-terminal-like domain	non Enzyme	0.96	NO_SP						DFR85_06155	1181814	1182242	sense	DUF973 family protein
AWR94238.1												hypothetical protein							non Enzyme	0.98	NO_SP						DFR85_06170	1184741	1185136	antisense	hypothetical protein
AWR94239.1												hypothetical protein							non Enzyme	0.68	SP	CS pos: 24-25. Pr: 0.9624					DFR85_06175	1185119	1185814	sense	hypothetical protein
AWR94240.1												duf1641 domain-containing protein	-	-	-	COG2427@1|root,arCOG02114@2157|Archaea	S	Protein of unknown function (DUF1641)	non Enzyme	0.67	NO_SP						DFR85_06180	1186003	1186596	sense	DUF1641 domain-containing protein
AWR94241.1	K17218	sqr; sulfide:quinone oxidoreductase [EC:1.8.5.4]	K17872	demethylphylloquinone reductase [EC:1.6.5.12]									ko:K17218	1.8.5.4	-	COG0446@1|root,arCOG01064@2157|Archaea,2XQ94@28889|Crenarchaeota	S	PFAM FAD-dependent pyridine nucleotide-disulphide oxidoreductase	1.3.-.-	0.73	NO_SP						DFR85_06185	1186593	1187723	sense	NAD(P)/FAD-dependent oxidoreductase
AWR94242.1												sulfurtransferase tusa family protein	ko:K07092	-	-	COG0425@1|root,arCOG02062@2157|Archaea	O	redox protein regulator of disulfide bond formation	non Enzyme	0.88	NO_SP						DFR85_06190	1188361	1188597	sense	response regulator SirA
AWR94243.1										K06915	uncharacterized protein	duf87 domain-containing protein	-	-	-	COG0433@1|root,arCOG06224@2157|Archaea	T	COG0433 Predicted ATPase	2.7.1.-	0.99	NO_SP						DFR85_06195	1188917	1189636	antisense	DUF87 domain-containing protein
AWR94244.2												hypothetical protein							non Enzyme	0.87	NO_SP						DFR85_06200	1190182	1191180	sense	hypothetical protein
AWR94245.1												hypothetical protein							1.6.-.-	0.89	NO_SP						DFR85_06205	1191212	1191661	sense	hypothetical protein
AWR94246.2												hypothetical protein	-	-	-	arCOG06002@1|root,arCOG06002@2157|Archaea	-	-	non Enzyme	0.67	NO_SP						DFR85_06210	1191668	1194712	sense	hypothetical protein
AWR94247.1												hypothetical protein	-	-	-	arCOG03855@1|root,arCOG03855@2157|Archaea	-	-	non Enzyme	0.91	NO_SP						DFR85_06215	1194709	1195266	sense	hypothetical protein
AWR94248.1	K07034	K07034; uncharacterized protein	K07034	uncharacterized protein		PF01184	IPR000791	GO:0015123 GO:0008519	ammonia transport outward protein 1	K07034	uncharacterized protein	gpr1/fun34/yaah family transporter	ko:K07034	-	-	COG1584@1|root,arCOG03176@2157|Archaea,2XR2Z@28889|Crenarchaeota	S	PFAM GPR1 FUN34 yaaH family	non Enzyme	0.79	NO_SP						DFR85_06220	1195425	1195991	sense	transcriptional regulator
AWR94249.1	K01895	ACSS1_2, acs; acetyl-CoA synthetase [EC:6.2.1.1]	K01895	acetyl-CoA synthetase [EC:6.2.1.1]									ko:K01895	6.2.1.1	-	COG0365@1|root,arCOG01529@2157|Archaea,2XPY4@28889|Crenarchaeota	I	synthetase	6.2.1.1	1	NO_SP						DFR85_06225	1196082	1198013	antisense	acetate--CoA ligase
AWR94251.2			K21530	baseplate wedge protein									-	-	-	arCOG12789@1|root,arCOG12789@2157|Archaea	-	-	2.-.-.-	0.89	NO_SP						DFR85_06235	1198184	1198795	antisense	hypothetical protein
AWR94252.1												hypothetical protein	-	-	-	arCOG08310@1|root,arCOG08310@2157|Archaea	-	-	3.1.26.5	0.87	NO_SP						DFR85_06240	1198966	1199340	antisense	hypothetical protein
AWR94253.1												hypothetical protein							non Enzyme	0.61	NO_SP						DFR85_06245	1199340	1199798	antisense	hypothetical protein
AWR94254.1			K08221	MFS transporter, ACDE family, multidrug resistance protein									-	-	-	arCOG03660@1|root,arCOG03660@2157|Archaea,2XRRQ@28889|Crenarchaeota	G	Major Facilitator Superfamily	1.6.-.-	0.66	NO_SP		MFS		cyanate	2.A.1	DFR85_06250	1199790	1200944	sense	MFS transporter
AWR94255.1	K16952	sor; sulfur oxygenase/reductase [EC:1.13.11.55]	K16952	sulfur oxygenase/reductase [EC:1.13.11.55]									ko:K16952	1.13.11.55	-	arCOG06967@1|root,arCOG06967@2157|Archaea	S	Sulphur oxygenase reductase	1.13.11.-	0.98	NO_SP						DFR85_06255	1201082	1202008	sense	sulfur oxidation protein
AWR94256.2	K06957	tmcA; tRNA(Met) cytidine acetyltransferase [EC:2.3.1.193]	K06957	tRNA(Met) cytidine acetyltransferase [EC:2.3.1.193]									ko:K06957	2.3.1.193	-	COG1444@1|root,arCOG01951@2157|Archaea,2XQ22@28889|Crenarchaeota	J	Catalyzes the formation of N(4)-acetylcytidine (ac(4)C) at the wobble position of tRNA(Met), by using acetyl-CoA as an acetyl donor and ATP (or GTP)	3.-.-.-	0.96	NO_SP						DFR85_06260	1202147	1204339	sense	GNAT family N-acetyltransferase
AWR94257.1	K00015	gyaR, GOR1; glyoxylate reductase [EC:1.1.1.26]	K12906	D-3-phosphoglycerate dehydrogenase									ko:K00015	1.1.1.26	-	COG1052@1|root,arCOG01755@2157|Archaea,2XPN8@28889|Crenarchaeota	C	D-isomer specific 2-hydroxyacid dehydrogenase catalytic	1.1.1.-	1	NO_SP						DFR85_06265	1204326	1205267	sense	D-glycerate dehydrogenase
AWR94258.1	K08178	JEN; MFS transporter, SHS family, lactate transporter	K03761	MFS transporter, MHS family, alpha-ketoglutarate permease									ko:K08178	-	-	COG0477@1|root,arCOG02692@2157|Archaea	EGP	Major Facilitator Superfamily	2.4.1.-	0.82	NO_SP		MFS		multidrug efflux	2.A.1	DFR85_06270	1205490	1206677	antisense	MFS transporter
AWR94259.1												universal stress protein	ko:K20989	-	-	COG0589@1|root,arCOG02053@2157|Archaea	T	COG0589 Universal stress protein UspA and related nucleotide-binding proteins	non Enzyme	0.72	NO_SP						DFR85_06275	1206786	1207178	antisense	universal stress protein
AWR94260.1	K01990	ABC-2.A; ABC-2 type transport system ATP-binding protein	K06147	ATP-binding cassette, subfamily B, bacterial									ko:K01990	-	-	COG1131@1|root,arCOG00194@2157|Archaea,2XPVP@28889|Crenarchaeota	V	TIGRFAM daunorubicin resistance ABC transporter ATPase subunit	5.-.-.-	0.95	NO_SP		ABC	binding	daunorubicin	3.A.1	DFR85_06280	1207220	1208170	antisense	ATP-binding cassette domain-containing protein
AWR94261.1			K03294	basic amino acid/polyamine antiporter, APA family									-	-	-	arCOG03652@1|root,arCOG03652@2157|Archaea	S	Amino acid permease	non Enzyme	0.95	NO_SP		APC		amino acid	2.A.3	DFR85_06290	1209024	1210430	sense	amino acid permease
AWR94262.1												hypothetical protein	-	-	-	arCOG05926@1|root,arCOG05926@2157|Archaea	-	-	3.1.-.-	0.97	NO_SP						DFR85_06295	1210620	1210928	sense	hypothetical protein
AWR94263.1												cytochrome c oxidase assembly protein	-	-	-	arCOG03699@1|root,arCOG03699@2157|Archaea	-	-	1.6.5.-	0.69	NO_SP						DFR85_06305	1212479	1213255	antisense	cytochrome C oxidase assembly protein
AWR94264.1	K06957	tmcA; tRNA(Met) cytidine acetyltransferase [EC:2.3.1.193]	K06957	tRNA(Met) cytidine acetyltransferase [EC:2.3.1.193]									ko:K06957	2.3.1.193	-	COG1444@1|root,arCOG01951@2157|Archaea,2XQ22@28889|Crenarchaeota	J	Catalyzes the formation of N(4)-acetylcytidine (ac(4)C) at the wobble position of tRNA(Met), by using acetyl-CoA as an acetyl donor and ATP (or GTP)	3.2.-.-	0.82	NO_SP						DFR85_06310	1213289	1215586	sense	GNAT family N-acetyltransferase
AWR94265.2	K00681	ggt; gamma-glutamyltranspeptidase / glutathione hydrolase [EC:2.3.2.2 3.4.19.13]	K00681	gamma-glutamyltranspeptidase / glutathione hydrolase [EC:2.3.2.2 3.4.19.13]									ko:K00681	2.3.2.2,3.4.19.13	-	COG0405@1|root,arCOG04053@2157|Archaea,2XQ3M@28889|Crenarchaeota	E	PFAM Gamma-glutamyltranspeptidase	1.-.-.-	0.64	NO_SP						DFR85_06320	1216019	1217440	antisense	gamma-glutamyltransferase family protein
AWR94266.1			K07106	N-acetylmuramic acid 6-phosphate etherase [EC:4.2.1.126]									-	-	-	COG2971@1|root,arCOG03659@2157|Archaea,2XS3K@28889|Crenarchaeota	G	PFAM ATPase, BadF BadG BcrA BcrD type	3.4.-.-	0.86	NO_SP						DFR85_06325	1217406	1218314	sense	ATPase
AWR94267.1	K06118	SQD1, sqdB; UDP-sulfoquinovose synthase [EC:3.13.1.1]	K06118	UDP-sulfoquinovose synthase [EC:3.13.1.1]									-	-	-	COG0451@1|root,arCOG04762@2157|Archaea,2XQ3Z@28889|Crenarchaeota	M	PFAM NAD dependent epimerase dehydratase family	2.4.-.-	0.8	NO_SP						DFR85_06330	1218363	1219520	antisense	NAD-dependent epimerase/dehydratase famil
AWR94268.1			K16557	succinoglycan biosynthesis protein ExoA [EC:2.4.-.-]									ko:K19003	2.4.1.336	-	COG1215@1|root,arCOG01389@2157|Archaea,2XR9F@28889|Crenarchaeota	M	PFAM Glycosyl transferase family 2	2.4.1.-	0.96	NO_SP						DFR85_06335	1220105	1221289	antisense	glycosyltransferase
AWR94269.1	K07464	cas4; CRISPR-associated exonuclease Cas4 [EC:3.1.12.1]			3.1.12.1	PF12705	IPR013343 IPR011604 IPR038726	GO:0051539 GO:0003677 GO:0030145 GO:0045145	crispr-associated exonuclease cas4			crispr-associated protein cas4	ko:K07464	3.1.12.1	GO:0000738,GO:0003674,GO:0003824,GO:0004518,GO:0004527,GO:0004529,GO:0004536,GO:0005488,GO:0006139,GO:0006259,GO:0006308,GO:0006725,GO:0006807,GO:0006996,GO:0008150,GO:0008152,GO:0008297,GO:0008409,GO:0009056,GO:0009057,GO:0009987,GO:0016043,GO:0016787,GO:0016788,GO:0016796,GO:0016895,GO:0019439,GO:0030145,GO:0032392,GO:0032508,GO:0034641,GO:0034655,GO:0035312,GO:0043167,GO:0043169,GO:0043170,GO:…	COG1468@1|root,arCOG00790@2157|Archaea,2XQE6@28889|Crenarchaeota	V	CRISPR-associated protein Cas4	3.1.-.-	1	NO_SP						DFR85_06340	1221279	1221884	antisense	CRISPR-associated protein Cas4
AWR94270.1			K21219	hydroxymethylpyrimidine kinase / phosphomethylpyrimidine kinase / thiamine-phosphate diphosphorylase [EC:2.7.1.49 2.7.4.7 2.5.1.3]									ko:K00941,ko:K21219	2.5.1.3,2.7.1.49,2.7.4.7	-	COG0351@1|root,arCOG00020@2157|Archaea,2XPQB@28889|Crenarchaeota	H	PFAM Phosphomethylpyrimidine kinase	1.-.-.-	0.98	NO_SP						DFR85_06345	1221944	1223158	antisense	bifunctional hydroxymethylpyrimidin
AWR94271.1	K00852	rbsK, RBKS; ribokinase [EC:2.7.1.15]	K11441	dehydrogluconokinase [EC:2.7.1.13]									ko:K00852	2.7.1.15	-	COG0524@1|root,arCOG00014@2157|Archaea,2XQPZ@28889|Crenarchaeota	G	Catalyzes the phosphorylation of ribose at O-5 in a reaction requiring ATP and magnesium. The resulting D-ribose-5- phosphate can then be used either for sythesis of nucleotides, histidine, and tryptophan, or as a component of the pentose phosphate pathway	2.7.-.-	0.84	NO_SP						DFR85_06350	1223151	1224020	antisense	ribokinase
AWR94272.1			K06897	7,8-dihydropterin-6-yl-methyl-4-(beta-D-ribofuranosyl)aminobenzene 5'-phosphate synthase [EC:2.5.1.105]									ko:K00784	3.1.26.11	-	COG1234@1|root,arCOG00500@2157|Archaea,2XR8H@28889|Crenarchaeota	S	Metallo-beta-lactamase superfamily	2.1.1.-	0.99	NO_SP						DFR85_06355	1224129	1224818	antisense	MBL fold metallo-hydrolase
AWR94273.1												class ii glutamine amidotransferase	-	-	-	COG0121@1|root,arCOG03639@2157|Archaea,2XR6R@28889|Crenarchaeota	S	glutamine amidotransferase	non Enzyme	0.79	NO_SP						DFR85_06360	1224811	1225524	antisense	class II glutamine amidotransferase
AWR94274.2												hypothetical protein							3.-.-.-	0.93	NO_SP						DFR85_06365	1225580	1225849	antisense	hypothetical protein
AWR94275.1	K07496	K07496; putative transposase								K07496	putative transposase	zinc ribbon domain-containing protein	ko:K07496	-	-	COG0675@1|root,arCOG00684@2157|Archaea	L	Transposase, is605 orfb family	2.-.-.-	0.55	NO_SP						DFR85_06370	1225870	1226697	antisense	transposase
AWR94276.1	K01271	pepQ; Xaa-Pro dipeptidase [EC:3.4.13.9]	K08326	aminopeptidase [EC:3.4.11.-]									ko:K01271	3.4.13.9	-	COG0006@1|root,arCOG01000@2157|Archaea,2XQEW@28889|Crenarchaeota	E	Belongs to the peptidase M24B family	2.7.7.-	0.98	NO_SP						DFR85_06375	1226819	1227871	antisense	M24 family metallopeptidase
AWR94277.1			K05825	2-aminoadipate transaminase [EC:2.6.1.-]									-	-	-	COG1167@1|root,arCOG00492@2157|Archaea,2XRKZ@28889|Crenarchaeota	K	PFAM Aminotransferase class I and II	2.6.1.-	0.74	NO_SP						DFR85_06380	1227861	1228997	sense	aminotransferase class I/II-fold pyridoxa
AWR94278.1			K18258	thiomorpholine-carboxylate dehydrogenase [EC:1.5.1.25]									ko:K19244	1.4.1.1	-	COG2423@1|root,arCOG01035@2157|Archaea,2XRXV@28889|Crenarchaeota	E	Ornithine cyclodeaminase/mu-crystallin family	1.1.1.-	0.96	NO_SP						DFR85_06385	1228970	1229923	sense	ornithine cyclodeaminase family protein
AWR94279.1												hth domain-containing protein	-	-	-	COG1321@1|root,arCOG05961@2157|Archaea	K	Winged helix-turn-helix DNA-binding	3.1.26.5	0.97	NO_SP						DFR85_06390	1229988	1230302	antisense	MarR family transcriptional regulator
AWR94280.1	K00721	DPM1; dolichol-phosphate mannosyltransferase [EC:2.4.1.83]	K21216	glycosyltransferase [EC:2.4.1.-]									ko:K00721	2.4.1.83	-	COG0463@1|root,arCOG00895@2157|Archaea,2XSPD@28889|Crenarchaeota	M	PFAM Glycosyl transferase family 2	2.7.-.-	0.83	NO_SP						DFR85_06395	1230280	1230990	sense	glycosyltransferase
AWR94281.1												duf1947 domain-containing protein	ko:K07575	-	-	COG2016@1|root,arCOG00985@2157|Archaea,2XR1G@28889|Crenarchaeota	J	PFAM PUA domain containing protein	5.-.-.-	0.58	NO_SP						DFR85_06400	1230963	1231430	sense	DUF1947 domain-containing protein
AWR94282.1	K03520	coxL, cutL; aerobic carbon-monoxide dehydrogenase large subunit [EC:1.2.5.3]	K03520	aerobic carbon-monoxide dehydrogenase large subunit [EC:1.2.5.3]									ko:K03520	1.2.5.3	-	COG1529@1|root,arCOG01167@2157|Archaea,2XPS6@28889|Crenarchaeota	C	aldehyde oxidase and xanthine dehydrogenase, a b hammerhead	6.-.-.-	1	NO_SP						DFR85_06405	1231430	1233565	sense	molybdopterin-dependent oxidoreductase
AWR94283.1			K03799	heat shock protein HtpX [EC:3.4.24.-]									-	-	-	COG0501@1|root,arCOG01333@2157|Archaea,2XSG5@28889|Crenarchaeota	O	Peptidase family M48	non Enzyme	0.91	NO_SP						DFR85_06410	1233588	1234145	sense	M48 family metalloprotease
AWR94284.1	K00008	SORD, gutB; L-iditol 2-dehydrogenase [EC:1.1.1.14]	K23493	geissoschizine synthase [EC:1.3.1.36]									ko:K00008	1.1.1.14	-	COG1063@1|root,arCOG01459@2157|Archaea,2XQZ8@28889|Crenarchaeota	C	alcohol dehydrogenase	1.1.1.-	0.64	NO_SP						DFR85_06415	1234233	1235249	antisense	alcohol dehydrogenase catalyti
AWR94285.1	K02227	cbiB, cobD; adenosylcobinamide-phosphate synthase [EC:6.3.1.10]				PF03186	IPR004485	GO:0015420 GO:0048472	probable cobalamin biosynthesis protein cobd	K02227	adenosylcobinamide-phosphate synthase [EC:6.3.1.10]	cobalamin biosynthesis protein	ko:K02227	6.3.1.10	-	COG1270@1|root,arCOG04274@2157|Archaea,2XQ8V@28889|Crenarchaeota	H	Converts cobyric acid to cobinamide by the addition of aminopropanol on the F carboxylic group	2.3.-.-	0.93	NO_SP						DFR85_06420	1235178	1236089	sense	cobalamin biosynthesis protein
AWR94286.1	K02233	E2.7.8.26, cobS, cobV; adenosylcobinamide-GDP ribazoletransferase [EC:2.7.8.26]			2.7.8.26	PF02654	IPR003805	GO:0051073 GO:0008818	cobalamin-5'-phosphate synthase	K02233	adenosylcobinamide-GDP ribazoletransferase [EC:2.7.8.26]	adenosylcobinamide-gdp ribazoletransferase	ko:K02233	2.7.8.26	-	COG0368@1|root,arCOG04338@2157|Archaea	H	Joins adenosylcobinamide-GDP and alpha-ribazole to generate adenosylcobalamin (Ado-cobalamin). Also synthesizes adenosylcobalamin 5'-phosphate from adenosylcobinamide-GDP and alpha-ribazole 5'-phosphate	2.7.8.26	1	NO_SP						DFR85_06425	1236050	1236799	sense	adenosylcobinamide-GDP ribazoletransferase
AWR94287.1	K02232	cobQ, cbiP; adenosylcobyric acid synthase [EC:6.3.5.10]	K02232	adenosylcobyric acid synthase [EC:6.3.5.10]									ko:K02232	6.3.5.10	-	COG1492@1|root,arCOG00105@2157|Archaea,2XRNC@28889|Crenarchaeota	H	Catalyzes amidations at positions B, D, E, and G on adenosylcobyrinic A,C-diamide. NH(2) groups are provided by glutamine, and one molecule of ATP is hydrogenolyzed for each amidation	6.3.4.-	0.85	NO_SP						DFR85_06430	1236815	1238203	antisense	cobyric acid synthase
AWR94288.1	K01951	guaA, GMPS; GMP synthase (glutamine-hydrolysing) [EC:6.3.5.2]	K06920	7-cyano-7-deazaguanine synthase [EC:6.3.4.20]									ko:K01951	6.3.5.2	GO:0000162,GO:0003674,GO:0003824,GO:0003921,GO:0003922,GO:0005575,GO:0005622,GO:0005623,GO:0005737,GO:0005950,GO:0006082,GO:0006139,GO:0006163,GO:0006164,GO:0006177,GO:0006520,GO:0006568,GO:0006576,GO:0006586,GO:0006725,GO:0006753,GO:0006793,GO:0006796,GO:0006807,GO:0008150,GO:0008152,GO:0008652,GO:0009058,GO:0009072,GO:0009073,GO:0009116,GO:0009117,GO:0009119,GO:0009123,GO:0009124,GO:0009126,GO:…	COG0519@1|root,arCOG00085@2157|Archaea,2XPVC@28889|Crenarchaeota	F	GMP synthase, glutamine-hydrolyzing	6.3.5.2	1	NO_SP						DFR85_06435	1238212	1239324	antisense	GMP synthase
AWR94289.1	K03799	htpX; heat shock protein HtpX [EC:3.4.24.-]	K06013	STE24 endopeptidase [EC:3.4.24.84]									ko:K03799	-	-	COG0281@1|root,arCOG01331@2157|Archaea,2XPXF@28889|Crenarchaeota	O	Belongs to the peptidase M48B family	3.4.24.-	1	NO_SP						DFR85_06440	1239339	1240316	sense	zinc metalloprotease HtpX
AWR94290.1			K06041	arabinose-5-phosphate isomerase [EC:5.3.1.13]									-	-	-	COG0517@1|root,arCOG00606@2157|Archaea,2XQQK@28889|Crenarchaeota	S	PFAM CBS domain containing protein	3.-.-.-	0.92	NO_SP						DFR85_06445	1240395	1240790	antisense	CBS domain-containing protein
AWR94291.1												hypothetical protein	-	-	-	arCOG11953@1|root,arCOG11953@2157|Archaea	-	-	non Enzyme	0.84	NO_SP						DFR85_06455	1242272	1242490	antisense	hypothetical protein
AWR94292.1												teichoic acid transporter	-	-	-	COG2244@1|root,arCOG07183@2157|Archaea	S	polysaccharide biosynthetic process	non Enzyme	0.93	NO_SP						DFR85_06460	1242493	1244007	antisense	teichoic acid transporter
AWR94293.1	K11645	fbaB; fructose-bisphosphate aldolase, class I [EC:4.1.2.13]			4.2.1.-	PF01791	IPR013785 IPR002915 IPR041720	GO:0004332	uncharacterized aldolase sso3226			aldolase	ko:K11645	4.1.2.13	-	COG1830@1|root,arCOG04044@2157|Archaea,2XPUI@28889|Crenarchaeota	G	PFAM deoxyribose-phosphate aldolase phospho-2-dehydro-3-deoxyheptonate aldolase	4.2.1.-	0.82	NO_SP						DFR85_06465	1244031	1244840	antisense	aldolase
AWR94294.1												glycosyltransferase family 39 protein	-	-	-	COG4346@1|root,arCOG00561@2157|Archaea,2XQ35@28889|Crenarchaeota	M	PFAM glycosyl transferase family 39	2.3.1.-	0.96	NO_SP						DFR85_06470	1244872	1246053	antisense	glycosyltransferase
AWR94295.1												sugar phosphate nucleotidyltransferase	ko:K00973	2.7.7.24	-	COG1208@1|root,arCOG00664@2157|Archaea,2XRKS@28889|Crenarchaeota	M	PFAM Nucleotidyl transferase	2.1.-.-	0.86	NO_SP						DFR85_06475	1246019	1246786	antisense	NTP transferase domain-containing protein
AWR94297.1												trimeric intracellular cation channel family protein	-	-	-	COG2860@1|root,arCOG04641@2157|Archaea	S	membrane	2.5.-.-	0.72	NO_SP		DMT		drug/metabolite	2.A.7	DFR85_06490	1247302	1247898	sense	trimeric intracellular cation channel famil
AWR94298.1			K06147	ATP-binding cassette, subfamily B, bacterial									ko:K02006,ko:K03529,ko:K06166,ko:K16786,ko:K16787	2.7.8.37	-	COG1122@1|root,arCOG00188@2157|Archaea	P	PFAM ABC transporter related	3.6.3.-	1	NO_SP		ABC	binding	cobalt	3.A.1	DFR85_06505	1250591	1251730	sense	ATP-binding cassette domain-containing protein
AWR94299.1												hypothetical protein	-	-	-	arCOG05945@1|root,arCOG05945@2157|Archaea	-	-	no Prediction		NO_SP						DFR85_06510	1251691	1252278	sense	hypothetical protein
AWR94300.1												hypothetical protein	-	-	-	arCOG05944@1|root,arCOG05944@2157|Archaea	-	-	2.-.-.-	0.77	NO_SP						DFR85_06515	1252275	1252829	sense	hypothetical protein
AWR94301.1												hypothetical protein							1.6.5.3	0.99	NO_SP						DFR85_06520	1252875	1253105	sense	hypothetical protein
AWR94302.1	K01784	galE, GALE; UDP-glucose 4-epimerase [EC:5.1.3.2]	K08679	UDP-glucuronate 4-epimerase [EC:5.1.3.6]									ko:K01784	5.1.3.2	-	COG0451@1|root,arCOG01369@2157|Archaea,2XPYT@28889|Crenarchaeota	M	PFAM NAD-dependent epimerase dehydratase	5.1.3.-	0.85	NO_SP						DFR85_06525	1253080	1253994	sense	NAD-dependent epimerase/dehydratase famil
AWR94303.1	K03105	SRP19; signal recognition particle subunit SRP19								K03105	signal recognition particle subunit SRP19	hypothetical protein	ko:K03105	-	GO:0003674,GO:0003676,GO:0003723,GO:0005488,GO:0006605,GO:0006612,GO:0006613,GO:0006810,GO:0006886,GO:0008104,GO:0008150,GO:0008312,GO:0015031,GO:0015833,GO:0033036,GO:0034613,GO:0042886,GO:0045184,GO:0046907,GO:0051179,GO:0051234,GO:0051641,GO:0051649,GO:0070727,GO:0071702,GO:0071705,GO:0072657,GO:0090150,GO:0097159,GO:1901363	COG1400@1|root,arCOG01217@2157|Archaea	J	Involved in targeting and insertion of nascent membrane proteins into the cytoplasmic membrane. Binds directly to 7S RNA and mediates binding of the 54 kDa subunit of the SRP	3.1.-.-	0.88	NO_SP						DFR85_06535	1254267	1254554	sense	hypothetical protein
AWR94304.1	K15888	uppS, cpdS; tritrans,polycis-undecaprenyl-diphosphate synthase [geranylgeranyl-diphosphate specific] [EC:2.5.1.89]	K12503	short-chain Z-isoprenyl diphosphate synthase [EC:2.5.1.68]									ko:K00806,ko:K15888	2.5.1.31,2.5.1.89	GO:0002094,GO:0003674,GO:0003824,GO:0004659,GO:0006066,GO:0006629,GO:0006720,GO:0008150,GO:0008152,GO:0008299,GO:0008610,GO:0009058,GO:0009987,GO:0016093,GO:0016094,GO:0016740,GO:0016765,GO:0044237,GO:0044238,GO:0044249,GO:0044255,GO:0044281,GO:0044283,GO:0046165,GO:0071704,GO:1901576,GO:1901615,GO:1901617	COG0020@1|root,arCOG01532@2157|Archaea,2XPUG@28889|Crenarchaeota	H	Catalyzes the sequential condensation of isopentenyl diphosphate (IPP) with geranylgeranyl diphosphate (GGPP) to yield (2Z,6Z,10Z,14Z,18Z,22Z,26Z,30E,34E,38E)-undecaprenyl diphosphate (tritrans,heptacis-UPP). It is probably the precursor of glycosyl carrier lipids	2.5.1.-	1	NO_SP						DFR85_06545	1254978	1255751	sense	di-trans,poly-cis-decaprenylcistransferase
AWR94305.1	K05831	lysK, argE; [amino group carrier protein]-lysine/ornithine hydrolase [EC:3.5.1.130 3.5.1.132]			3.5.1.130 3.5.1.132	PF07687 PF01546	IPR001261 IPR036264 IPR010175 IPR002933 IPR011650	GO:0050897 GO:0016811 GO:0008270	[lysw]-lysine/[lysw]-ornithine hydrolase	K05831	[amino group carrier protein]-lysine/ornithine hydrolase [EC:3.5.1.130 3.5.1.132]	n-acetyl-lysine deacetylase	ko:K05831	-	-	COG0624@1|root,arCOG01107@2157|Archaea,2XQCB@28889|Crenarchaeota	E	Catalyzes the release of L-lysine from LysW -gamma-L- lysine and the release of L-ornithine from LysW -L-ornithine	2.-.-.-	0.85	NO_SP						DFR85_06550	1255745	1256776	sense	N-acetyl-lysine deacetylase
AWR94306.1	K05830	lysJ, argD; [amino-group carrier protein]-gamma-(L-lysyl/L-ornithyl)-L-glutamate aminotransferase [EC:2.6.1.118 2.6.1.124]	K20568	neamine transaminase / 2'-deamino-2'-hydroxyneamine transaminase [EC:2.6.1.93 2.6.1.94]									ko:K05830	-	GO:0003674,GO:0005488,GO:0005515,GO:0008144,GO:0019842,GO:0030170,GO:0036094,GO:0042802,GO:0043167,GO:0043168,GO:0048037,GO:0050662,GO:0070279,GO:0097159,GO:1901363	COG4992@1|root,arCOG00914@2157|Archaea,2XPW6@28889|Crenarchaeota	E	Involved in both the arginine and lysine biosynthetic pathways	2.6.1.-	1	NO_SP						DFR85_06555	1256724	1257887	sense	acetylornithine/succinylornithine famil
AWR94307.1	K05827	lysX; [lysine-biosynthesis-protein LysW]---L-2-aminoadipate ligase [EC:6.3.2.43]	K05844	ribosomal protein S6--L-glutamate ligase [EC:6.3.2.-]									ko:K05827	6.3.2.43	GO:0003674,GO:0003824,GO:0005575,GO:0005622,GO:0005623,GO:0005737,GO:0016874,GO:0016879,GO:0016881,GO:0043774,GO:0044424,GO:0044464	COG0189@1|root,arCOG01589@2157|Archaea,2XQB1@28889|Crenarchaeota	H	Lysine biosynthesis enzyme LysX	6.3.2.-	0.85	NO_SP						DFR85_06560	1257884	1258735	sense	lysine biosynthesis protein LysX
AWR94308.1	K05826	lysW; alpha-aminoadipate/glutamate carrier protein LysW				NA	IPR005906	GO:0046872	aaa carrier protein lysw	K05826	alpha-aminoadipate/glutamate carrier protein LysW	sulfonate abc transporter	ko:K05826	-	-	arCOG01588@1|root,arCOG01588@2157|Archaea	S	lysine biosynthesis protein LysW	non Enzyme	0.94	NO_SP						DFR85_06565	1258732	1258902	sense	sulfonate ABC transporter
AWR94309.1						PF01037	IPR011991 IPR000485 IPR011008 IPR019888 IPR019887 IPR036388 IPR036390	GO:0043565	hth-type transcriptional regulator lysm	K06154	Lrp/AsnC family transcriptional regulator, involved in the regulation of lysine biosynthesis	hth-type transcriptional regulator lysm	ko:K06154	-	-	COG1522@1|root,arCOG01580@2157|Archaea,2XQX5@28889|Crenarchaeota	K	In the absence or at low concentrations of lysine, activates the biosynthesis of this amino acid via the alpha- aminoadipate (AAA) pathway	non Enzyme	0.64	NO_SP						DFR85_06570	1258970	1259395	sense	winged helix-turn-helix transcriptiona
AWR94310.1	K05828	lysZ, argB; [amino group carrier protein]-L-2-aminoadipate/L-glutamate 6-kinase [EC:2.7.2.17 2.7.2.19]	K06981	isopentenyl phosphate kinase [EC:2.7.4.26]									ko:K05828	-	GO:0003674,GO:0003824,GO:0003991,GO:0005488,GO:0006082,GO:0006520,GO:0006525,GO:0006526,GO:0006793,GO:0006796,GO:0006807,GO:0008150,GO:0008152,GO:0008652,GO:0009058,GO:0009064,GO:0009084,GO:0009987,GO:0016053,GO:0016301,GO:0016310,GO:0016597,GO:0016740,GO:0016772,GO:0016774,GO:0019752,GO:0031406,GO:0034618,GO:0036094,GO:0043167,GO:0043168,GO:0043169,GO:0043177,GO:0043436,GO:0044237,GO:0044238,GO:…	COG0548@1|root,arCOG00862@2157|Archaea,2XQ9I@28889|Crenarchaeota	E	Involved in both the arginine and lysine biosynthetic pathways. Phosphorylates the LysW-bound precursors glutamate (for arginine biosynthesis), respectively alpha-aminoadipate (for lysine biosynthesis)	2.7.2.-	1	NO_SP						DFR85_06575	1259392	1260180	sense	[LysW]-aminoadipate/[LysW]-glutamate kinase
AWR94311.1	K05829	lysY, argC; [amino group carrier protein]-6-phospho-L-2-aminoadipate/5-phospho-L-glutamate reductase [EC:1.2.1.103 1.2.1.106]	K05829	[amino group carrier protein]-6-phospho-L-2-aminoadipate/5-phospho-L-glutamate reductase [EC:1.2.1.103 1.2.1.106]									ko:K05829	-	-	COG0002@1|root,arCOG00495@2157|Archaea,2XQ3U@28889|Crenarchaeota	E	Belongs to the NAGSA dehydrogenase family. Type 1 subfamily. LysY sub-subfamily	1.2.1.38	1	NO_SP						DFR85_06580	1260180	1261229	sense	N-acetyl-gamma-glutamyl-phosphate reductase
AWR94312.1	K25503	cedB; DNA import protein CedB	K25503	DNA import protein CedB									ko:K06915	-	-	COG0433@1|root,arCOG00286@2157|Archaea,arCOG05935@2157|Archaea,2XQ29@28889|Crenarchaeota	L	AAA-like domain	non Enzyme	0.67	NO_SP						DFR85_06590	1261690	1263483	sense	DUF853 family protein
AWR94313.1												hypothetical protein	-	-	-	arCOG05934@1|root,arCOG05934@2157|Archaea,2XRCC@28889|Crenarchaeota	-	-	non Enzyme	0.77	NO_SP						DFR85_06605	1266262	1266540	antisense	hypothetical protein
AWR94314.1												hypothetical protein	-	-	-	COG0524@1|root,arCOG00016@2157|Archaea	G	PFAM PfkB	3.4.19.-	0.89	NO_SP						DFR85_06610	1266527	1267318	antisense	hypothetical protein
AWR94315.1												hypothetical protein	-	-	-	arCOG05933@1|root,arCOG05933@2157|Archaea	-	-	2.4.1.-	0.93	NO_SP						DFR85_06615	1267278	1268150	sense	hypothetical protein
AWR94316.2												hypothetical protein	-	-	-	arCOG08307@1|root,arCOG08307@2157|Archaea	-	-	5.-.-.-	0.58	NO_SP						DFR85_06620	1268172	1268477	sense	hypothetical protein
AWR94317.1												hypothetical protein	-	-	-	arCOG08309@1|root,arCOG08309@2157|Archaea	-	-	non Enzyme	0.87	NO_SP						DFR85_06625	1268537	1268770	antisense	hypothetical protein
AWR94318.1												phosphate-starvation-inducible psie family protein	-	-	-	COG3431@1|root,arCOG06050@2157|Archaea	S	Phosphate-starvation-inducible E	1.6.5.-	0.81	NO_SP						DFR85_06635	1269118	1269552	antisense	hypothetical protein
AWR94319.1												thiamine pyrophosphate-binding protein	-	-	-	COG0028@1|root,arCOG05937@2157|Archaea,2XSNX@28889|Crenarchaeota	E	Thiamine pyrophosphate enzyme, central domain	2.7.-.-	0.67	NO_SP						DFR85_06640	1269526	1271148	sense	thiamine pyrophosphate-binding protein
AWR94320.1												nucleotidyltransferase	-	-	-	COG4914@1|root,arCOG04119@2157|Archaea,2XQZS@28889|Crenarchaeota	S	PFAM Conserved Archaeal protein (DUF2204)	2.-.-.-	0.94	NO_SP						DFR85_06650	1271363	1271923	antisense	nucleotidyltransferase
AWR94321.1	K02927	RP-L40e, RPL40, UBA52; ubiquitin-large subunit ribosomal protein L40e				PF01020	IPR038587 IPR001975 IPR023657 IPR011332	GO:0003735	50s ribosomal protein l40e			50s ribosomal protein l40e	ko:K02927	-	-	COG1552@1|root,arCOG04049@2157|Archaea,2XRHJ@28889|Crenarchaeota	J	Belongs to the eukaryotic ribosomal protein eL40 family	non Enzyme	0.92	NO_SP						DFR85_06655	1271931	1272101	sense	50S ribosomal protein L40e
AWR94322.1												transcription elongation factor nusa	-	-	-	COG0195@1|root,arCOG01761@2157|Archaea,2XQQR@28889|Crenarchaeota	J	Transcription elongation factor	4.-.-.-	0.49	NO_SP						DFR85_06660	1272172	1272678	antisense	transcription elongation factor NusA
AWR94323.1	K09759	aspC, aspS; nondiscriminating aspartyl-tRNA synthetase [EC:6.1.1.23]	K09759	nondiscriminating aspartyl-tRNA synthetase [EC:6.1.1.23]									ko:K09759	6.1.1.23	-	COG0017@1|root,arCOG00406@2157|Archaea,2XPKP@28889|Crenarchaeota	J	Catalyzes the attachment of L-aspartate to tRNA(Asp) in a two-step reaction L-aspartate is first activated by ATP to form Asp-AMP and then transferred to the acceptor end of tRNA(Asp)	6.1.1.23	0.99	NO_SP						DFR85_06665	1272678	1273967	antisense	aspartate--tRNA(Asn) ligase
AWR94324.1	K06176	truD, PUS7; tRNA pseudouridine13 synthase [EC:5.4.99.27]	K06176	tRNA pseudouridine13 synthase [EC:5.4.99.27]									ko:K06176	5.4.99.27	GO:0001522,GO:0003674,GO:0003824,GO:0006139,GO:0006725,GO:0006807,GO:0008150,GO:0008152,GO:0009451,GO:0009982,GO:0009987,GO:0016070,GO:0016853,GO:0016866,GO:0034641,GO:0043170,GO:0043412,GO:0044237,GO:0044238,GO:0046483,GO:0071704,GO:0090304,GO:1901360	COG0585@1|root,arCOG04252@2157|Archaea,2XQXM@28889|Crenarchaeota	J	Could be responsible for synthesis of pseudouridine from uracil-13 in transfer RNAs	5.4.99.-	0.99	NO_SP						DFR85_06670	1273964	1275046	sense	tRNA pseudouridine(13) synthase TruD
AWR94325.1	K04794	PTH2; peptidyl-tRNA hydrolase, PTH2 family [EC:3.1.1.29]	K04794	peptidyl-tRNA hydrolase, PTH2 family [EC:3.1.1.29]									ko:K04794	3.1.1.29	GO:0005575,GO:0005622,GO:0005623,GO:0005737,GO:0044424,GO:0044464	COG1990@1|root,arCOG04228@2157|Archaea,2XQUQ@28889|Crenarchaeota	J	The natural substrate for this enzyme may be peptidyl- tRNAs which drop off the ribosome during protein synthesis	3.1.1.29	1	NO_SP						DFR85_06675	1275070	1275429	sense	peptidyl-tRNA hydrolase
AWR94326.1	K07580	K07580; Zn-ribbon RNA-binding protein				PF07754	IPR044720 IPR011668	NA	uncharacterized protein mj0458.1	K07580	Zn-ribbon RNA-binding protein	zinc finger domain-containing protein	ko:K07580	-	-	COG2888@1|root,arCOG01989@2157|Archaea,2XR4J@28889|Crenarchaeota	J	Zn-ribbon RNA-binding protein with a function in translation	non Enzyme	0.71	NO_SP						DFR85_06680	1275495	1275692	antisense	DUF1610 domain-containing protein
AWR94327.1	K03232	EEF1B; elongation factor 1-beta				PF00736	IPR036219 IPR014038 IPR014717 IPR004542	GO:0003746	aef-1beta			elongation factor 1-beta	ko:K03232	-	-	COG2092@1|root,arCOG01988@2157|Archaea,2XR49@28889|Crenarchaeota	J	Promotes the exchange of GDP for GTP in EF-1-alpha GDP, thus allowing the regeneration of EF-1-alpha GTP that could then be used to form the ternary complex EF-1-alpha GTP AAtRNA	non Enzyme	0.79	NO_SP						DFR85_06685	1275702	1275977	antisense	elongation factor 1-beta
AWR94328.1	K13525	VCP, CDC48; transitional endoplasmic reticulum ATPase	K03420	proteasome regulatory subunit									ko:K13525	-	-	COG0464@1|root,arCOG01308@2157|Archaea,2XPPI@28889|Crenarchaeota	O	Cell division protein 48 (CDC48), domain 2	3.4.-.-	0.92	NO_SP		F-ATPase		protons	3.A.2	DFR85_06690	1276037	1278340	antisense	CDC48 family AAA ATPase
AWR94329.1												hypothetical protein	-	-	-	arCOG07192@1|root,arCOG07192@2157|Archaea,2XSC2@28889|Crenarchaeota	-	-	non Enzyme	0.79	NO_SP						DFR85_06695	1278345	1278581	antisense	hypothetical protein
AWR94330.1	K04799	FEN1, RAD2; flap endonuclease-1 [EC:3.1.-.-]	K04799	flap endonuclease-1 [EC:3.1.-.-]									ko:K04799	-	-	COG0258@1|root,arCOG04050@2157|Archaea,2XPRH@28889|Crenarchaeota	L	Structure-specific nuclease with 5'-flap endonuclease and 5'-3' exonuclease activities involved in DNA replication and repair. During DNA replication, cleaves the 5'-overhanging flap structure that is generated by displacement synthesis when DNA polymerase encounters the 5'-end of a downstream Okazaki fragment. Binds the unpaired 3'-DNA end and kinks the DNA to facilitate 5' cleavage specificity.…	3.1.-.-	0.99	NO_SP						DFR85_06700	1278572	1279627	antisense	flap endonuclease-1
AWR94331.1	K24866	sirC; precorrin-2 dehydrogenase [EC:1.3.1.76]								K02304	precorrin-2 dehydrogenase / sirohydrochlorin ferrochelatase [EC:1.3.1.76 4.99.1.4]	bifunctional precorrin-2 dehydrogenase/sirohydrochlorin ferrochelatase	ko:K02304	1.3.1.76,4.99.1.4	-	COG1648@1|root,arCOG01044@2157|Archaea,2XQYJ@28889|Crenarchaeota	H	TIGRFAM siroheme synthase	2.7.1.-	0.74	NO_SP						DFR85_06705	1279683	1280339	antisense	bifunctional precorrin-
AWR94332.1	K02492	hemA; glutamyl-tRNA reductase [EC:1.2.1.70]			1.2.1.70	PF00745 PF05201 PF01488	IPR000343 IPR015896 IPR015895 IPR018214 IPR036453 IPR036343 IPR036291 IPR006151	GO:0008883 GO:0050661	glutamyl-trna reductase	K02492	glutamyl-tRNA reductase [EC:1.2.1.70]	glutamyl-trna reductase	ko:K02492	1.2.1.70	-	COG0373@1|root,arCOG01036@2157|Archaea,2XQHB@28889|Crenarchaeota	H	Catalyzes the NADPH-dependent reduction of glutamyl- tRNA(Glu) to glutamate 1-semialdehyde (GSA)	1.5.-.-	0.97	NO_SP						DFR85_06710	1280320	1281546	antisense	glutamyl-tRNA reductase
AWR94333.1	K01698	hemB, ALAD; porphobilinogen synthase [EC:4.2.1.24]			4.2.1.24	PF00490	IPR001731 IPR030656 IPR013785	GO:0046872 GO:0004655	porphobilinogen synthase	K01698	porphobilinogen synthase [EC:4.2.1.24]	porphobilinogen synthase	ko:K01698	4.2.1.24	-	COG0113@1|root,arCOG04300@2157|Archaea,2XPPG@28889|Crenarchaeota	H	Belongs to the ALAD family	1.14.-.-	0.89	NO_SP						DFR85_06715	1281503	1282513	antisense	porphobilinogen synthase
AWR94334.1	K01845	hemL; glutamate-1-semialdehyde 2,1-aminomutase [EC:5.4.3.8]	K20568	neamine transaminase / 2'-deamino-2'-hydroxyneamine transaminase [EC:2.6.1.93 2.6.1.94]									ko:K01845	5.4.3.8	-	COG0001@1|root,arCOG00918@2157|Archaea,2XQ3I@28889|Crenarchaeota	H	Belongs to the class-III pyridoxal-phosphate-dependent aminotransferase family. HemL subfamily	1.1.-.-	0.63	NO_SP						DFR85_06720	1282486	1283760	antisense	glutamate-1-semialdehyde 2,1-aminomutase
AWR94335.1	K01749	hemC, HMBS; hydroxymethylbilane synthase [EC:2.5.1.61]			2.5.1.61	PF01379 PF03900	IPR000860 IPR022419 IPR022417 IPR022418 IPR036803	GO:0004418	pre-uroporphyrinogen synthase	K01749	hydroxymethylbilane synthase [EC:2.5.1.61]	hydroxymethylbilane synthase	ko:K01749	2.5.1.61	GO:0003674,GO:0003824,GO:0004418,GO:0005575,GO:0005622,GO:0005623,GO:0005737,GO:0006725,GO:0006778,GO:0006779,GO:0006783,GO:0006807,GO:0008150,GO:0008152,GO:0009058,GO:0009987,GO:0016740,GO:0016765,GO:0018130,GO:0019438,GO:0033013,GO:0033014,GO:0034641,GO:0042168,GO:0042440,GO:0044237,GO:0044249,GO:0044271,GO:0044424,GO:0044464,GO:0046148,GO:0046483,GO:0051186,GO:0051188,GO:0071704,GO:1901360,GO:…	COG0181@1|root,arCOG04299@2157|Archaea,2XQBJ@28889|Crenarchaeota	H	Tetrapolymerization of the monopyrrole PBG into the hydroxymethylbilane pre-uroporphyrinogen in several discrete steps	2.5.1.61	1	NO_SP						DFR85_06725	1283757	1284635	antisense	hydroxymethylbilane synthase
AWR94336.1	K01719	hemD, UROS; uroporphyrinogen-III synthase [EC:4.2.1.75]								K01719	uroporphyrinogen-III synthase [EC:4.2.1.75]	uroporphyrinogen-iii synthase	ko:K01719	4.2.1.75	-	COG1587@1|root,arCOG02048@2157|Archaea	H	synthase	2.-.-.-	0.44	NO_SP						DFR85_06730	1284616	1285272	antisense	uroporphyrinogen-III synthase
AWR94337.1												hypothetical protein	-	-	-	arCOG08308@1|root,arCOG08308@2157|Archaea	-	-	3.1.-.-	0.83	NO_SP						DFR85_06735	1285274	1285528	antisense	hypothetical protein
AWR94338.1												(2fe-2s)-binding protein	ko:K00302	1.5.3.1	-	COG0446@1|root,arCOG01299@2157|Archaea,2XR30@28889|Crenarchaeota	S	flavin adenine dinucleotide binding	3.1.-.-	0.89	NO_SP						DFR85_06745	1287134	1288540	antisense	hypothetical protein
AWR94339.1			K09471	gamma-glutamylputrescine oxidase [EC:1.4.3.-]									ko:K00303	1.5.3.1	-	COG0665@1|root,arCOG00755@2157|Archaea,2XQ6I@28889|Crenarchaeota	E	PFAM FAD dependent oxidoreductase	3.5.1.-	0.95	NO_SP						DFR85_06750	1288543	1289637	antisense	FAD-dependent oxidoreductase
AWR94340.1	K07577	K07577; putative mRNA 3-end processing factor										mbl fold metallo-hydrolase	ko:K07577	-	-	COG1236@1|root,arCOG00545@2157|Archaea,2XQ4Z@28889|Crenarchaeota	J	exonuclease of the beta-lactamase fold involved in RNA processing	5.4.-.-	0.72	NO_SP						DFR85_06755	1289634	1290617	sense	MBL fold metallo-hydrolase
AWR94341.1	K10747	LIG1; DNA ligase 1 [EC:6.5.1.1 6.5.1.6 6.5.1.7]	K10747	DNA ligase 1 [EC:6.5.1.1 6.5.1.6 6.5.1.7]									ko:K10747	6.5.1.1,6.5.1.6,6.5.1.7	GO:0003674,GO:0003824,GO:0003909,GO:0003910,GO:0005575,GO:0005622,GO:0005623,GO:0005737,GO:0006139,GO:0006259,GO:0006260,GO:0006261,GO:0006266,GO:0006271,GO:0006273,GO:0006281,GO:0006725,GO:0006807,GO:0006950,GO:0006974,GO:0008150,GO:0008152,GO:0009058,GO:0009059,GO:0009987,GO:0016070,GO:0016874,GO:0016886,GO:0022616,GO:0033554,GO:0034641,GO:0034645,GO:0043170,GO:0044237,GO:0044238,GO:0044249,GO:…	COG1793@1|root,arCOG01347@2157|Archaea,2XPV8@28889|Crenarchaeota	L	DNA ligase that seals nicks in double-stranded DNA during DNA replication, DNA recombination and DNA repair	6.5.1.1	1	NO_SP						DFR85_06760	1290648	1292444	sense	ATP-dependent DNA ligase
AWR94342.1	K01494	dcd; dCTP deaminase [EC:3.5.4.13]			3.5.4.13	PF00692	IPR011962 IPR029054 IPR036157 IPR033704	GO:0008829 GO:0000166	deoxycytidine triphosphate deaminase	K01494	dCTP deaminase [EC:3.5.4.13]	dctp deaminase	ko:K01494	3.5.4.13	-	COG0717@1|root,arCOG04048@2157|Archaea,2XQDF@28889|Crenarchaeota	F	Belongs to the dCTP deaminase family	3.5.4.13	0.99	NO_SP						DFR85_06765	1292630	1293169	antisense	dCTP deaminase
AWR94343.1												copg family transcriptional regulator	-	-	-	arCOG01531@1|root,arCOG01531@2157|Archaea,2XQYV@28889|Crenarchaeota	S	CopG domain protein DNA-binding domain protein	non Enzyme	0.81	NO_SP						DFR85_06770	1293141	1293812	sense	CopG family transcriptional regulator
AWR94344.1												thioredoxin family protein	-	-	-	COG0526@1|root,arCOG01218@2157|Archaea,2XQ8P@28889|Crenarchaeota	O	TIGRFAM Glutaredoxin-like domain protein	non Enzyme	0.78	NO_SP						DFR85_06775	1293868	1294569	sense	glutaredoxin
AWR94345.1	K09141	K09141; uncharacterized protein	K06990	MEMO1 family protein									ko:K09141	-	-	COG2078@1|root,arCOG01336@2157|Archaea,2XQG0@28889|Crenarchaeota	S	PFAM AMMECR1 domain protein	2.-.-.-	0.47	NO_SP						DFR85_06780	1294635	1295294	sense	TIGR00296 family protein
AWR94346.1	K09122	K09122; uncharacterized protein								K09122	uncharacterized protein	mut7-c rnase domain-containing protein	ko:K09122	-	-	COG1656@1|root,arCOG04290@2157|Archaea,2XQD5@28889|Crenarchaeota	S	Mut7-C RNAse domain	3.1.22.-	0.83	NO_SP						DFR85_06785	1295197	1295730	sense	hypothetical protein
AWR94347.1												hypothetical protein	-	-	-	arCOG08481@1|root,arCOG08481@2157|Archaea	-	-	1.6.5.-	1	NO_SP						DFR85_06790	1295733	1295981	sense	hypothetical protein
AWR94348.1												nfact family protein	-	-	-	COG1293@1|root,arCOG01695@2157|Archaea,2XPNP@28889|Crenarchaeota	K	Fibronectin-binding protein A N-terminus (FbpA)	non Enzyme	0.92	NO_SP						DFR85_06795	1296031	1297821	antisense	DUF814 domain-containing protein
AWR94349.1	K07179	RIOK2; RIO kinase 2 [EC:2.7.11.1]	K07178	RIO kinase 1 [EC:2.7.11.1]									ko:K07179	2.7.11.1	-	COG0478@1|root,arCOG01181@2157|Archaea,2XPM0@28889|Crenarchaeota	T	RIO-like serine threonine protein kinase fused to N-terminal HTH domain	2.1.1.-	0.83	NO_SP						DFR85_06800	1297846	1298709	antisense	serine/threonine protein kinase
AWR94350.1	K09150	K09150; uncharacterized protein	K09150	uncharacterized protein						K09150	uncharacterized protein	duf460 domain-containing protein	ko:K09150	-	-	COG2433@1|root,arCOG04219@2157|Archaea,2XPME@28889|Crenarchaeota	S	DUF460 domain containing protein	2.-.-.-	0.98	NO_SP						DFR85_06805	1298712	1300550	antisense	DUF460 domain-containing protein
AWR94351.1	K00789	metK, MAT; S-adenosylmethionine synthetase [EC:2.5.1.6]			2.5.1.6	PF01941	IPR027790 IPR042544 IPR002795	GO:0005524 GO:0000287 GO:0004478	methionine adenosyltransferase	K00789	S-adenosylmethionine synthetase [EC:2.5.1.6]	methionine adenosyltransferase	ko:K00789	2.5.1.6	-	COG1812@1|root,arCOG01678@2157|Archaea,2XPSB@28889|Crenarchaeota	H	Catalyzes the formation of S-adenosylmethionine from methionine and ATP	2.5.1.6	1	NO_SP						DFR85_06810	1300524	1301735	sense	methionine adenosyltransferase
AWR94352.1	K04796	RUXX; small nuclear ribonucleoprotein	K04796	small nuclear ribonucleoprotein									ko:K04796	-	-	COG1958@1|root,arCOG00998@2157|Archaea,2XR32@28889|Crenarchaeota	K	SMART Like-Sm ribonucleoprotein, eukaryotic and archaea-type, core	non Enzyme	0.86	NO_SP						DFR85_06815	1301767	1302030	sense	Sm ribonucleo
AWR94353.1												winged helix-turn-helix domain-containing protein	-	-	-	COG0640@1|root,arCOG01679@2157|Archaea,2XR0G@28889|Crenarchaeota	K	helix_turn_helix, Arsenical Resistance Operon Repressor	4.-.-.-	0.85	NO_SP						DFR85_06820	1302130	1302435	antisense	ArsR family transcriptional regulator
AWR94354.1	K01937	pyrG, CTPS; CTP synthase [EC:6.3.4.2]	K01937	CTP synthase [EC:6.3.4.2]									ko:K01937	6.3.4.2	-	COG0504@1|root,arCOG00063@2157|Archaea,2XPKS@28889|Crenarchaeota	F	Catalyzes the ATP-dependent amination of UTP to CTP with either L-glutamine or ammonia as the source of nitrogen. Regulates intracellular CTP levels through interactions with the four ribonucleotide triphosphates	6.3.4.2	1	NO_SP						DFR85_06825	1302397	1303992	sense	CTP synthase
AWR94355.1			K14179	germacrene-A synthase [EC:4.2.3.23]									-	-	-	COG4755@1|root,arCOG04123@2157|Archaea,2XQIF@28889|Crenarchaeota	S	protein conserved in archaea (DUF2153)	2.7.7.-	0.98	NO_SP						DFR85_06840	1305268	1305681	sense	DUF2153 domain-containing protein
AWR94356.1												trm112 family protein	-	-	-	COG2835@1|root,arCOG04124@2157|Archaea,2XQTG@28889|Crenarchaeota	S	PFAM Trm112p-like protein	no Prediction		NO_SP						DFR85_06845	1305728	1306111	sense	Trm112 family protein
AWR94357.1	K15778	pmm-pgm; phosphomannomutase / phosphoglucomutase [EC:5.4.2.8 5.4.2.2]	K15778	phosphomannomutase / phosphoglucomutase [EC:5.4.2.8 5.4.2.2]									ko:K01840,ko:K03431,ko:K15778	5.4.2.10,5.4.2.2,5.4.2.8	-	COG1109@1|root,arCOG00767@2157|Archaea,2XPXR@28889|Crenarchaeota	G	Belongs to the phosphohexose mutase family	5.4.2.10	0.74	NO_SP						DFR85_06850	1306108	1307475	sense	phosphoglucosamine mutase
AWR94358.1	K00384	trxB, TRR; thioredoxin reductase (NADPH) [EC:1.8.1.9]	K18367	CoA-dependent NAD(P)H sulfur oxidoreductase [EC:1.8.1.18]									ko:K00384	1.8.1.9	-	COG0492@1|root,arCOG01296@2157|Archaea,2XPSW@28889|Crenarchaeota	C	FAD-dependent pyridine nucleotide-disulphide oxidoreductase	1.5.-.-	0.89	NO_SP						DFR85_06860	1307891	1308892	antisense	FAD-binding protein
AWR94359.1	K17218	sqr; sulfide:quinone oxidoreductase [EC:1.8.5.4]	K17870	NADH oxidase (H2O2-forming) [EC:1.6.3.3]									ko:K17218	1.8.5.4	-	COG0446@1|root,arCOG01065@2157|Archaea,2XQ3P@28889|Crenarchaeota	S	PFAM FAD-dependent pyridine nucleotide-disulphide oxidoreductase	1.-.-.-	0.8	NO_SP						DFR85_06870	1310689	1311852	sense	NAD(P)/FAD-dependent oxidoreductase
AWR94360.1	K00059	fabG, OAR1; 3-oxoacyl-[acyl-carrier protein] reductase [EC:1.1.1.100]	K22607	3beta-hydroxycholanate 3-dehydrogenase (NADP+) [EC:1.1.1.393]									ko:K00059	1.1.1.100	-	COG1028@1|root,arCOG01259@2157|Archaea,2XQ36@28889|Crenarchaeota	I	Short-chain dehydrogenase reductase SDR	1.1.1.-	1	NO_SP						DFR85_06875	1312084	1312842	antisense	SDR family oxidoreductase
AWR94361.2												hypothetical protein							non Enzyme	0.66	NO_SP						DFR85_06885	1313123	1313674	sense	hypothetical protein
AWR94362.1												duf1464 family protein	-	-	-	COG2441@1|root,arCOG04329@2157|Archaea,2XQ1N@28889|Crenarchaeota	C	butyrate kinase	2.1.1.-	0.88	NO_SP						DFR85_06890	1313812	1314711	antisense	DUF1464 domain-containing protein
AWR94363.1	K09717	K09717; uncharacterized protein	K09717	uncharacterized protein						K09717	uncharacterized protein	nucleotidyltransferase domain-containing protein	ko:K09717	-	-	COG1665@1|root,arCOG01831@2157|Archaea,2XRA4@28889|Crenarchaeota	S	DNA polymerase beta domain protein region	2.4.1.-	0.96	NO_SP						DFR85_06895	1314675	1315577	antisense	nucleotidyltransferase
AWR94364.1	K05966	citG; triphosphoribosyl-dephospho-CoA synthase [EC:2.4.2.52]										triphosphoribosyl-dephospho-coa synthase	ko:K05966	2.4.2.52	-	COG1767@1|root,arCOG04238@2157|Archaea,2XQ4F@28889|Crenarchaeota	H	PFAM triphosphoribosyl-dephospho-CoA protein	2.1.-.-	0.83	NO_SP						DFR85_06900	1315534	1316451	antisense	triphosphoribosyl-dephospho-CoA synthase
AWR94365.1												metallophosphoesterase	ko:K07096	-	-	COG2129@1|root,arCOG01145@2157|Archaea	P	PFAM Metallophosphoesterase	2.-.-.-	0.86	NO_SP						DFR85_06905	1316387	1316905	antisense	hypothetical protein
AWR94366.1	K03789	rimI; [ribosomal protein S18]-alanine N-acetyltransferase [EC:2.3.1.266]	K20793	N-alpha-acetyltransferase 50 [EC:2.3.1.258]									ko:K03789	2.3.1.128	GO:0003674,GO:0003824,GO:0004596,GO:0005575,GO:0005622,GO:0005623,GO:0006464,GO:0006473,GO:0006474,GO:0006807,GO:0008080,GO:0008150,GO:0008152,GO:0009987,GO:0010467,GO:0016407,GO:0016410,GO:0016740,GO:0016746,GO:0016747,GO:0019538,GO:0031248,GO:0031365,GO:0032991,GO:0034212,GO:0036211,GO:0043170,GO:0043412,GO:0043543,GO:0044237,GO:0044238,GO:0044260,GO:0044267,GO:0044424,GO:0044464,GO:0051604,GO:…	COG0456@1|root,arCOG00833@2157|Archaea,2XQJH@28889|Crenarchaeota	S	TIGRFAM ribosomal-protein-alanine acetyltransferase	2.3.1.-	0.99	NO_SP						DFR85_06910	1316836	1317363	sense	ribosomal-protein-alanine N-acetyltransferase
AWR94367.1	K13038	coaBC, dfp; phosphopantothenoylcysteine decarboxylase / phosphopantothenate---cysteine ligase [EC:4.1.1.36 6.3.2.5]	K13038	phosphopantothenoylcysteine decarboxylase / phosphopantothenate---cysteine ligase [EC:4.1.1.36 6.3.2.5]									ko:K13038	4.1.1.36,6.3.2.5	-	COG0452@1|root,arCOG01704@2157|Archaea,2XPTN@28889|Crenarchaeota	H	Catalyzes two steps in the biosynthesis of coenzyme A. In the first step cysteine is conjugated to 4'-phosphopantothenate to form 4-phosphopantothenoylcysteine, in the latter compound is decarboxylated to form 4'-phosphopantotheine	1.1.1.-	0.76	NO_SP						DFR85_06915	1317399	1318652	antisense	bifunctional phosphopantothenoylcystein
AWR94368.1												hypothetical protein							3.1.26.5	1	NO_SP						DFR85_06930	1320481	1320687	antisense	hypothetical protein
AWR94369.1												duf1634 domain-containing protein	-	-	-	COG4272@1|root,arCOG05396@2157|Archaea	S	Protein of unknown function (DUF1634)	non Enzyme	0.79	NO_SP						DFR85_06935	1320693	1321076	sense	DUF1634 domain-containing protein
AWR94370.1	K07090	K07090; uncharacterized protein								K07090	uncharacterized protein	sulfite exporter taue/safe family protein	ko:K07090	-	-	COG0730@1|root,arCOG02050@2157|Archaea,2XPPX@28889|Crenarchaeota	S	membrane transporter protein	non Enzyme	0.68	NO_SP						DFR85_06940	1321073	1321930	sense	TSUP family transporter
AWR94371.1	K06974	amzA, AMZ2, AMZ1; archaemetzincin [EC:3.4.-.-]	K06974	archaemetzincin [EC:3.4.-.-]															2.-.-.-	0.82	NO_SP						DFR85_06950	1322527	1323030	antisense	hypothetical protein
AWR94372.1	K24956	ZBTB8OS; protein archease				PF01951	IPR002804 IPR022952 IPR023572 IPR036820	GO:0005509	protein archease			archease	-	-	-	COG1371@1|root,arCOG04055@2157|Archaea,2XQYK@28889|Crenarchaeota	J	Activates the tRNA-splicing ligase complex by facilitating the enzymatic turnover of catalytic subunit RtcB. Acts by promoting the guanylylation of RtcB, a key intermediate step in tRNA ligation. Can also alter the NTP specificity of RtcB such that ATP, dGTP or ITP is used efficiently	4.-.-.-	0.74	NO_SP						DFR85_06955	1323111	1323533	sense	archease
AWR94373.1	K25504	cedA; DNA import protein CedA										hypothetical protein	-	-	-	arCOG05930@1|root,arCOG05930@2157|Archaea,2XR0T@28889|Crenarchaeota	-	-	non Enzyme	0.74	NO_SP						DFR85_06960	1323813	1324598	sense	hypothetical protein
AWR94374.1	K25505	cedA1; DNA import protein CedA1				NA	NA	NA	crenarchaeal system for exchange of dna protein a1			hypothetical protein	-	-	-	arCOG04068@1|root,arCOG04068@2157|Archaea,2XR81@28889|Crenarchaeota	-	-	4.-.-.-	0.55	NO_SP						DFR85_06965	1324608	1324844	sense	hypothetical protein
AWR94375.1	K00945	cmk; CMP/dCMP kinase [EC:2.7.4.25]	K18944	sliding clamp loader									ko:K00945	2.7.4.25	-	COG1102@1|root,arCOG01037@2157|Archaea,2XQ8J@28889|Crenarchaeota	F	Belongs to the cytidylate kinase family. Type 2 subfamily	2.7.4.25	0.68	NO_SP						DFR85_06970	1325063	1325596	sense	AAA family ATPase
AWR94376.1	K02915	RP-L34e, RPL34; large subunit ribosomal protein L34e				PF01199	IPR008195 IPR018065	GO:0003735	50s ribosomal protein l34e	K02915	large subunit ribosomal protein L34e	50s ribosomal protein l34e	ko:K02915	-	GO:0003674,GO:0003676,GO:0003723,GO:0003735,GO:0005198,GO:0005488,GO:0005575,GO:0005622,GO:0005623,GO:0005737,GO:0005829,GO:0005840,GO:0006412,GO:0006518,GO:0006807,GO:0008150,GO:0008152,GO:0009058,GO:0009059,GO:0009987,GO:0010467,GO:0015934,GO:0019538,GO:0022613,GO:0022625,GO:0022626,GO:0032991,GO:0034641,GO:0034645,GO:0042254,GO:0043043,GO:0043170,GO:0043226,GO:0043228,GO:0043229,GO:0043232,GO:…	COG2174@1|root,arCOG04168@2157|Archaea,2XQSP@28889|Crenarchaeota	J	Belongs to the eukaryotic ribosomal protein eL34 family	non Enzyme	0.9	NO_SP						DFR85_06975	1325593	1325856	sense	50S ribosomal protein L34e
AWR94378.1	K00939	adk, AK; adenylate kinase [EC:2.7.4.3]			2.7.4.3	NA	IPR023477 IPR027417	GO:0004017 GO:0005524	atp-amp transphosphorylase			adenylate kinase	ko:K00939	2.7.4.3	GO:0005575,GO:0005622,GO:0005623,GO:0005737,GO:0044424,GO:0044464	COG2019@1|root,arCOG01039@2157|Archaea,2XQBZ@28889|Crenarchaeota	F	Belongs to the archaeal adenylate kinase family	2.7.4.3	0.98	NO_SP						DFR85_06985	1326332	1326919	sense	adenylate kinase
AWR94379.1	K03076	secY; preprotein translocase subunit SecY	K10956	protein transport protein SEC61 subunit alpha									ko:K03076	-	-	COG5253@1|root,arCOG04169@2157|Archaea,2XPYG@28889|Crenarchaeota	U	The central subunit of the protein translocation channel SecYEG. Consists of two halves formed by TMs 1-5 and 6-10. These two domains form a lateral gate at the front which open onto the bilayer between TMs 2 and 7, and are clamped together by SecE at the back. The channel is closed by both a pore ring composed of hydrophobic SecY resides and a short helix (helix 2A) on the extracellular side of …	non Enzyme	0.94	NO_SP						DFR85_06990	1326923	1328323	sense	preprotein translocase subunit SecY
AWR94380.1	K02876	RP-L15, MRPL15, rplO; large subunit ribosomal protein L15				PF00828	IPR036227 IPR027386 IPR030878 IPR001196 IPR021131	GO:0019843 GO:0003735	50s ribosomal protein l15	K02876	large subunit ribosomal protein L15	50s ribosomal protein l15	ko:K02876	-	GO:0002181,GO:0003674,GO:0003676,GO:0003723,GO:0003735,GO:0005198,GO:0005488,GO:0005575,GO:0005622,GO:0005623,GO:0005737,GO:0005829,GO:0005840,GO:0006412,GO:0006518,GO:0006807,GO:0008150,GO:0008152,GO:0009058,GO:0009059,GO:0009987,GO:0010467,GO:0015934,GO:0019538,GO:0022625,GO:0022626,GO:0032991,GO:0034641,GO:0034645,GO:0043043,GO:0043170,GO:0043226,GO:0043228,GO:0043229,GO:0043232,GO:0043603,GO:…	COG0200@1|root,arCOG00779@2157|Archaea,2XQH0@28889|Crenarchaeota	J	Binds to the 23S rRNA	non Enzyme	0.78	NO_SP						DFR85_06995	1328396	1328827	sense	50S ribosomal protein L15
AWR94381.1	K02907	RP-L30, MRPL30, rpmD; large subunit ribosomal protein L30				PF00327	IPR036919 IPR005997 IPR016082 IPR039699 IPR035808	GO:0003735	50s ribosomal protein l30	K02907	large subunit ribosomal protein L30	50s ribosomal protein l30	ko:K02907	-	GO:0000463,GO:0000470,GO:0002181,GO:0003674,GO:0003676,GO:0003723,GO:0003735,GO:0005198,GO:0005488,GO:0005575,GO:0005622,GO:0005623,GO:0005737,GO:0005829,GO:0005840,GO:0006139,GO:0006364,GO:0006396,GO:0006412,GO:0006518,GO:0006725,GO:0006807,GO:0008150,GO:0008152,GO:0009058,GO:0009059,GO:0009987,GO:0010467,GO:0015934,GO:0016070,GO:0016072,GO:0019538,GO:0022613,GO:0022625,GO:0022626,GO:0032991,GO:…	COG1841@1|root,arCOG04086@2157|Archaea,2XQFR@28889|Crenarchaeota	J	PFAM ribosomal protein L30	3.1.-.-	0.76	NO_SP						DFR85_07000	1328828	1329298	sense	50S ribosomal protein L30
AWR94382.1	K02988	RP-S5, MRPS5, rpsE; small subunit ribosomal protein S5	K02988	small subunit ribosomal protein S5									ko:K02988	-	GO:0003674,GO:0003735,GO:0005198,GO:0005575,GO:0005622,GO:0005623,GO:0005737,GO:0005829,GO:0005840,GO:0006412,GO:0006518,GO:0006807,GO:0008150,GO:0008152,GO:0009058,GO:0009059,GO:0009987,GO:0010467,GO:0015935,GO:0019538,GO:0022626,GO:0022627,GO:0032991,GO:0034641,GO:0034645,GO:0043043,GO:0043170,GO:0043226,GO:0043228,GO:0043229,GO:0043232,GO:0043603,GO:0043604,GO:0044237,GO:0044238,GO:0044249,GO:…	COG0098@1|root,arCOG04087@2157|Archaea,2XPK9@28889|Crenarchaeota	J	With S4 and S12 plays an important role in translational accuracy	2.-.-.-	0.83	NO_SP						DFR85_07005	1329307	1329951	sense	30S ribosomal protein S5
AWR94383.1	K02881	RP-L18, MRPL18, rplR; large subunit ribosomal protein L18				PF17144	IPR005485	GO:0008097 GO:0003735	50s ribosomal protein l18	K02881	large subunit ribosomal protein L18	50s ribosomal protein l18	ko:K02881	-	GO:0000027,GO:0003674,GO:0003676,GO:0003723,GO:0003735,GO:0005198,GO:0005488,GO:0005575,GO:0005622,GO:0005623,GO:0005737,GO:0005829,GO:0005840,GO:0006412,GO:0006518,GO:0006807,GO:0006996,GO:0008097,GO:0008150,GO:0008152,GO:0009058,GO:0009059,GO:0009987,GO:0010467,GO:0015934,GO:0016043,GO:0019538,GO:0019843,GO:0022607,GO:0022613,GO:0022618,GO:0022625,GO:0022626,GO:0032991,GO:0034622,GO:0034641,GO:…	COG0256@1|root,arCOG04088@2157|Archaea,2XPNF@28889|Crenarchaeota	J	This is one of the proteins that binds and probably mediates the attachment of the 5S RNA into the large ribosomal subunit, where it forms part of the central protuberance	3.1.-.-	0.69	NO_SP						DFR85_07010	1329954	1330550	sense	50S ribosomal protein L18
AWR94384.1	K02885	RP-L19e, RPL19; large subunit ribosomal protein L19e				PF01280	IPR035970 IPR000196 IPR023638 IPR015972 IPR033936 IPR039547	GO:0070180 GO:0003735	50s ribosomal protein l19e	K02885	large subunit ribosomal protein L19e	50s ribosomal protein l19e	ko:K02885	-	GO:0003674,GO:0003676,GO:0003723,GO:0003735,GO:0005198,GO:0005488,GO:0005575,GO:0005622,GO:0005623,GO:0005737,GO:0005829,GO:0005840,GO:0006412,GO:0006518,GO:0006807,GO:0008150,GO:0008152,GO:0009058,GO:0009059,GO:0009987,GO:0010467,GO:0015934,GO:0019538,GO:0022625,GO:0022626,GO:0032991,GO:0034641,GO:0034645,GO:0043043,GO:0043170,GO:0043226,GO:0043228,GO:0043229,GO:0043232,GO:0043603,GO:0043604,GO:…	COG2147@1|root,arCOG04089@2157|Archaea,2XQFM@28889|Crenarchaeota	J	binds to the 23S rRNA	3.1.26.5	1	NO_SP						DFR85_07015	1330557	1331012	sense	50S ribosomal protein L19e
AWR94385.1	K02912	RP-L32e, RPL32; large subunit ribosomal protein L32e				PF01655	IPR001515 IPR023654 IPR018263 IPR036351	GO:0003735	50s ribosomal protein l32e	K02912	large subunit ribosomal protein L32e	50s ribosomal protein l32e	ko:K02912	-	GO:0005575,GO:0005622,GO:0005623,GO:0005737,GO:0005829,GO:0005840,GO:0015934,GO:0022625,GO:0022626,GO:0032991,GO:0043226,GO:0043228,GO:0043229,GO:0043232,GO:0044391,GO:0044422,GO:0044424,GO:0044444,GO:0044445,GO:0044446,GO:0044464,GO:1990904	COG1717@1|root,arCOG00781@2157|Archaea,2XQI2@28889|Crenarchaeota	J	Belongs to the eukaryotic ribosomal protein eL32 family	3.1.26.-	0.99	NO_SP						DFR85_07020	1331019	1331423	sense	50S ribosomal protein L32e
AWR94386.1	K02933	RP-L6, MRPL6, rplF; large subunit ribosomal protein L6				PF00347	IPR000702 IPR020040 IPR036789 IPR002359 IPR019907	GO:0019843 GO:0003735	50s ribosomal protein l6			50s ribosomal protein l6	ko:K02933	-	GO:0002181,GO:0003674,GO:0003676,GO:0003723,GO:0003735,GO:0005198,GO:0005488,GO:0005575,GO:0005622,GO:0005623,GO:0005737,GO:0005829,GO:0005840,GO:0006412,GO:0006518,GO:0006807,GO:0008150,GO:0008152,GO:0009058,GO:0009059,GO:0009987,GO:0010467,GO:0015934,GO:0019538,GO:0022625,GO:0022626,GO:0032991,GO:0034641,GO:0034645,GO:0043043,GO:0043170,GO:0043226,GO:0043228,GO:0043229,GO:0043232,GO:0043603,GO:…	COG0097@1|root,arCOG04090@2157|Archaea,2XQ9A@28889|Crenarchaeota	J	This protein binds to the 23S rRNA, and is important in its secondary structure. It is located near the subunit interface in the base of the L7 L12 stalk, and near the tRNA binding site of the peptidyltransferase center	non Enzyme	0.73	NO_SP						DFR85_07025	1331413	1331967	sense	50S ribosomal protein L6
AWR94387.1	K02994	RP-S8, rpsH; small subunit ribosomal protein S8	K02994	small subunit ribosomal protein S8									ko:K02994	-	GO:0003674,GO:0003735,GO:0005198,GO:0005575,GO:0005622,GO:0005623,GO:0005737,GO:0005829,GO:0005840,GO:0015935,GO:0022626,GO:0022627,GO:0032991,GO:0043226,GO:0043228,GO:0043229,GO:0043232,GO:0044391,GO:0044422,GO:0044424,GO:0044444,GO:0044445,GO:0044446,GO:0044464,GO:1990904	COG0096@1|root,arCOG04091@2157|Archaea,2XQCX@28889|Crenarchaeota	J	One of the primary rRNA binding proteins, it binds directly to 16S rRNA central domain where it helps coordinate assembly of the platform of the 30S subunit	3.-.-.-	0.46	NO_SP						DFR85_07030	1331980	1332381	sense	30S ribosomal protein S8
AWR94388.1	K02954	RP-S14, MRPS14, rpsN; small subunit ribosomal protein S14	K25302	Mammarenavirus RING finger protein Z									ko:K02954	-	GO:0003674,GO:0003735,GO:0005198,GO:0005488,GO:0005575,GO:0005622,GO:0005623,GO:0005737,GO:0005829,GO:0005840,GO:0008270,GO:0015935,GO:0022626,GO:0022627,GO:0032991,GO:0043167,GO:0043169,GO:0043226,GO:0043228,GO:0043229,GO:0043232,GO:0044391,GO:0044422,GO:0044424,GO:0044444,GO:0044445,GO:0044446,GO:0044464,GO:0046872,GO:0046914,GO:1990904	COG0199@1|root,arCOG00782@2157|Archaea,2XR7G@28889|Crenarchaeota	J	Binds 16S rRNA, required for the assembly of 30S particles	non Enzyme	0.98	NO_SP						DFR85_07035	1332387	1332551	sense	30S ribosomal protein S14
AWR94389.1	K02931	RP-L5, MRPL5, rplE; large subunit ribosomal protein L5				PF00281 PF00673	IPR002132 IPR022804 IPR031309 IPR022803 IPR031310	GO:0003723 GO:0019843 GO:0003735 GO:0000049	50s ribosomal protein l5	K02931	large subunit ribosomal protein L5	50s ribosomal protein l5	ko:K02931	-	GO:0000027,GO:0003674,GO:0003676,GO:0003723,GO:0003735,GO:0005198,GO:0005488,GO:0005575,GO:0005622,GO:0005623,GO:0005737,GO:0005829,GO:0005840,GO:0006412,GO:0006518,GO:0006807,GO:0006996,GO:0008150,GO:0008152,GO:0009058,GO:0009059,GO:0009987,GO:0010467,GO:0015934,GO:0016043,GO:0019538,GO:0022607,GO:0022613,GO:0022618,GO:0022625,GO:0022626,GO:0032991,GO:0034622,GO:0034641,GO:0034645,GO:0042254,GO:…	COG0094@1|root,arCOG04092@2157|Archaea,2XQDJ@28889|Crenarchaeota	J	This is 1 of the proteins that binds and probably mediates the attachment of the 5S RNA into the large ribosomal subunit, where it forms part of the central protuberance. In the 70S ribosome it contacts protein S13 of the 30S subunit (bridge B1b), connecting the 2 subunits	non Enzyme	0.84	NO_SP						DFR85_07040	1332566	1333096	sense	50S ribosomal protein L5
AWR94390.1	K02987	RP-S4e, RPS4; small subunit ribosomal protein S4e	K02987	small subunit ribosomal protein S4e									ko:K02987	-	GO:0003674,GO:0003676,GO:0003723,GO:0003735,GO:0005198,GO:0005488,GO:0005575,GO:0005622,GO:0005623,GO:0005737,GO:0005829,GO:0005840,GO:0006412,GO:0006518,GO:0006807,GO:0008150,GO:0008152,GO:0009058,GO:0009059,GO:0009987,GO:0010467,GO:0015935,GO:0019538,GO:0022626,GO:0022627,GO:0032991,GO:0034641,GO:0034645,GO:0043043,GO:0043170,GO:0043226,GO:0043228,GO:0043229,GO:0043232,GO:0043603,GO:0043604,GO:…	COG1471@1|root,arCOG04093@2157|Archaea,2XPPZ@28889|Crenarchaeota	J	Belongs to the eukaryotic ribosomal protein eS4 family	2.7.-.-	0.74	NO_SP						DFR85_07045	1333098	1333823	sense	30S ribosomal protein S4e
AWR94391.1	K02895	RP-L24, MRPL24, rplX; large subunit ribosomal protein L24				PF00467 PF16906	IPR005824 IPR041988 IPR014722 IPR005756 IPR008991	GO:0019843 GO:0003735	50s ribosomal protein l24			50s ribosomal protein l24	ko:K02895	-	GO:0002181,GO:0003674,GO:0003676,GO:0003723,GO:0003735,GO:0005198,GO:0005488,GO:0005575,GO:0005622,GO:0005623,GO:0005737,GO:0005829,GO:0005840,GO:0006412,GO:0006518,GO:0006807,GO:0008150,GO:0008152,GO:0009058,GO:0009059,GO:0009987,GO:0010467,GO:0015934,GO:0019538,GO:0022613,GO:0022625,GO:0022626,GO:0032991,GO:0034641,GO:0034645,GO:0042254,GO:0042273,GO:0043043,GO:0043170,GO:0043226,GO:0043228,GO:…	COG0198@1|root,arCOG04094@2157|Archaea,2XQQB@28889|Crenarchaeota	J	Located at the polypeptide exit tunnel on the outside of the subunit	non Enzyme	0.85	NO_SP						DFR85_07050	1333823	1334209	sense	50S ribosomal protein L24
AWR94392.1	K02874	RP-L14, MRPL14, rplN; large subunit ribosomal protein L14				PF00238	IPR036853 IPR000218 IPR019971 IPR019972	GO:0070180 GO:0003735	50s ribosomal protein l14	K02874	large subunit ribosomal protein L14	50s ribosomal protein l14	ko:K02874	-	GO:0003674,GO:0003676,GO:0003723,GO:0003735,GO:0005198,GO:0005488,GO:0005575,GO:0005622,GO:0005623,GO:0005737,GO:0005829,GO:0005840,GO:0015934,GO:0019843,GO:0022625,GO:0022626,GO:0032991,GO:0043226,GO:0043228,GO:0043229,GO:0043232,GO:0044391,GO:0044422,GO:0044424,GO:0044444,GO:0044445,GO:0044446,GO:0044464,GO:0070180,GO:0097159,GO:1901363,GO:1990904	COG0093@1|root,arCOG04095@2157|Archaea,2XQPU@28889|Crenarchaeota	J	Binds to 23S rRNA. Forms part of two intersubunit bridges in the 70S ribosome	non Enzyme	0.85	NO_SP						DFR85_07055	1334224	1334640	sense	50S ribosomal protein L14
AWR94393.1	K02961	RP-S17, MRPS17, rpsQ; small subunit ribosomal protein S17				PF00366	IPR012340 IPR000266 IPR028333 IPR019978	GO:0019843 GO:0003735	30s ribosomal protein s17			30s ribosomal protein s17	ko:K02961	-	GO:0003674,GO:0003735,GO:0005198,GO:0005575,GO:0005622,GO:0005623,GO:0005737,GO:0005829,GO:0005840,GO:0006412,GO:0006518,GO:0006807,GO:0008150,GO:0008152,GO:0009058,GO:0009059,GO:0009987,GO:0010467,GO:0015935,GO:0019538,GO:0022626,GO:0022627,GO:0032991,GO:0034641,GO:0034645,GO:0043043,GO:0043170,GO:0043226,GO:0043228,GO:0043229,GO:0043232,GO:0043603,GO:0043604,GO:0044237,GO:0044238,GO:0044249,GO:…	COG0186@1|root,arCOG04096@2157|Archaea,2XQZ6@28889|Crenarchaeota	J	One of the primary rRNA binding proteins, it binds specifically to the 5'-end of 16S ribosomal RNA	3.1.2.-	0.67	NO_SP						DFR85_07060	1334641	1334979	sense	30S ribosomal protein S17
AWR94394.1	K03538	POP4, RPP29; ribonuclease P protein subunit POP4 [EC:3.1.26.5]	K03538	ribonuclease P protein subunit POP4 [EC:3.1.26.5]									ko:K03538	3.1.26.5	GO:0000172,GO:0000966,GO:0001682,GO:0003674,GO:0003676,GO:0003723,GO:0003824,GO:0004518,GO:0004519,GO:0004521,GO:0004526,GO:0004540,GO:0004549,GO:0005488,GO:0005575,GO:0005622,GO:0005623,GO:0005732,GO:0005737,GO:0006139,GO:0006364,GO:0006396,GO:0006399,GO:0006725,GO:0006807,GO:0008033,GO:0008150,GO:0008152,GO:0009987,GO:0010467,GO:0016070,GO:0016072,GO:0016787,GO:0016788,GO:0016891,GO:0016893,GO:…	COG1588@1|root,arCOG00784@2157|Archaea	J	Part of ribonuclease P, a protein complex that generates mature tRNA molecules by cleaving their 5'-ends	3.1.26.5	1	NO_SP						DFR85_07065	1334976	1335257	sense	ribonuclease P protein subunit
AWR94395.1	K02904	RP-L29, rpmC; large subunit ribosomal protein L29				PF00831	IPR001854 IPR036049 IPR018254	GO:0003735	50s ribosomal protein l29	K02904	large subunit ribosomal protein L29	50s ribosomal protein l29	ko:K02904	-	GO:0005575,GO:0005622,GO:0005623,GO:0005737,GO:0005829,GO:0005840,GO:0015934,GO:0022625,GO:0022626,GO:0032991,GO:0043226,GO:0043228,GO:0043229,GO:0043232,GO:0044391,GO:0044422,GO:0044424,GO:0044444,GO:0044445,GO:0044446,GO:0044464,GO:1990904	COG0255@1|root,arCOG00785@2157|Archaea	J	Belongs to the universal ribosomal protein uL29 family	non Enzyme	0.97	NO_SP						DFR85_07070	1335217	1335447	sense	50S ribosomal protein L29
AWR94396.1	K02982	RP-S3, rpsC; small subunit ribosomal protein S3	K02982	small subunit ribosomal protein S3									ko:K02982	-	GO:0000702,GO:0002181,GO:0003674,GO:0003676,GO:0003677,GO:0003684,GO:0003735,GO:0003824,GO:0005198,GO:0005488,GO:0005575,GO:0005622,GO:0005623,GO:0005737,GO:0005829,GO:0005840,GO:0006139,GO:0006259,GO:0006281,GO:0006412,GO:0006518,GO:0006725,GO:0006807,GO:0006950,GO:0006974,GO:0008150,GO:0008152,GO:0008534,GO:0009058,GO:0009059,GO:0009987,GO:0010467,GO:0015935,GO:0016787,GO:0016798,GO:0016799,GO:…	COG0092@1|root,arCOG04097@2157|Archaea,2XPVQ@28889|Crenarchaeota	J	Binds the lower part of the 30S subunit head	2.-.-.-	0.93	NO_SP						DFR85_07075	1335428	1336117	sense	30S ribosomal protein S3
AWR94397.1	K02890	RP-L22, MRPL22, rplV; large subunit ribosomal protein L22				PF00237	IPR001063 IPR018260 IPR005721 IPR036394	GO:0019843 GO:0003735	50s ribosomal protein l22	K02890	large subunit ribosomal protein L22	50s ribosomal protein l22	ko:K02890	-	-	COG0091@1|root,arCOG04098@2157|Archaea,2XQCP@28889|Crenarchaeota	J	The globular domain of the protein is located near the polypeptide exit tunnel on the outside of the subunit, while an extended beta-hairpin is found that lines the wall of the exit tunnel in the center of the 70S ribosome	3.1.-.-	0.89	NO_SP						DFR85_07080	1336123	1336593	sense	50S ribosomal protein L22
AWR94398.1	K02965	RP-S19, rpsS; small subunit ribosomal protein S19				PF00203	IPR020934 IPR002222 IPR023575 IPR005713	GO:0019843 GO:0003735	30s ribosomal protein s19	K02965	small subunit ribosomal protein S19	30s ribosomal protein s19	ko:K02965	-	GO:0000028,GO:0003674,GO:0003735,GO:0005198,GO:0005575,GO:0005622,GO:0005623,GO:0005737,GO:0005829,GO:0005840,GO:0006996,GO:0008150,GO:0009987,GO:0015935,GO:0016043,GO:0022607,GO:0022613,GO:0022618,GO:0022626,GO:0022627,GO:0032991,GO:0034622,GO:0042254,GO:0042255,GO:0042274,GO:0043226,GO:0043228,GO:0043229,GO:0043232,GO:0043933,GO:0044085,GO:0044391,GO:0044422,GO:0044424,GO:0044444,GO:0044445,GO:…	COG0185@1|root,arCOG04099@2157|Archaea,2XQBR@28889|Crenarchaeota	J	Protein S19 forms a complex with S13 that binds strongly to the 16S ribosomal RNA	3.1.26.5	0.97	NO_SP						DFR85_07085	1336596	1337018	sense	30S ribosomal protein S19
AWR94399.1	K02886	RP-L2, MRPL2, rplB; large subunit ribosomal protein L2				PF00181 PF03947	IPR012340 IPR022666 IPR014722 IPR002171 IPR023672 IPR022669 IPR014726 IPR008991	GO:0019843 GO:0003735	50s ribosomal protein l2			50s ribosomal protein l2	ko:K02886	-	GO:0002181,GO:0003674,GO:0003676,GO:0003723,GO:0003735,GO:0005198,GO:0005488,GO:0005575,GO:0005622,GO:0005623,GO:0005737,GO:0005829,GO:0005840,GO:0006412,GO:0006518,GO:0006807,GO:0008150,GO:0008152,GO:0009058,GO:0009059,GO:0009987,GO:0010467,GO:0015934,GO:0019538,GO:0022625,GO:0022626,GO:0032991,GO:0034641,GO:0034645,GO:0043043,GO:0043170,GO:0043226,GO:0043228,GO:0043229,GO:0043232,GO:0043603,GO:…	COG0090@1|root,arCOG04067@2157|Archaea,2XPW8@28889|Crenarchaeota	J	One of the primary rRNA binding proteins. Required for association of the 30S and 50S subunits to form the 70S ribosome, for tRNA binding and peptide bond formation. It has been suggested to have peptidyltransferase activity	3.-.-.-	0.52	NO_SP						DFR85_07090	1337052	1337768	sense	50S ribosomal protein L2
AWR94400.1	K02892	RP-L23, MRPL23, rplW; large subunit ribosomal protein L23				PF00276	IPR012677 IPR019985 IPR012678 IPR001014 IPR013025	GO:0019843 GO:0003735	50s ribosomal protein l23			50s ribosomal protein l23	ko:K02892	-	GO:0000027,GO:0003674,GO:0003676,GO:0003723,GO:0003735,GO:0005198,GO:0005488,GO:0005575,GO:0005622,GO:0005623,GO:0005737,GO:0005829,GO:0005840,GO:0006412,GO:0006518,GO:0006807,GO:0006996,GO:0008150,GO:0008152,GO:0009058,GO:0009059,GO:0009987,GO:0010467,GO:0015934,GO:0016043,GO:0019538,GO:0022607,GO:0022613,GO:0022618,GO:0022625,GO:0022626,GO:0032991,GO:0034622,GO:0034641,GO:0034645,GO:0042254,GO:…	COG0089@1|root,arCOG04072@2157|Archaea,2XR92@28889|Crenarchaeota	J	Binds to 23S rRNA. One of the proteins that surrounds the polypeptide exit tunnel on the outside of the ribosome	non Enzyme	0.8	NO_SP						DFR85_07095	1337781	1338032	sense	50S ribosomal protein L23
AWR94401.1	K02930	RP-L4e, RPL4; large subunit ribosomal protein L4e				PF00573	IPR002136 IPR013000 IPR023574 IPR045240 IPR019970	GO:0019843 GO:0003735	50s ribosomal protein l4	K02930	large subunit ribosomal protein L4e	50s ribosomal protein l4	ko:K02930	-	GO:0002181,GO:0003674,GO:0003676,GO:0003723,GO:0003735,GO:0005198,GO:0005488,GO:0005575,GO:0005622,GO:0005623,GO:0005737,GO:0005829,GO:0005840,GO:0006412,GO:0006518,GO:0006807,GO:0008150,GO:0008152,GO:0009058,GO:0009059,GO:0009987,GO:0010467,GO:0015934,GO:0019538,GO:0022625,GO:0022626,GO:0032991,GO:0034641,GO:0034645,GO:0043043,GO:0043170,GO:0043226,GO:0043228,GO:0043229,GO:0043232,GO:0043603,GO:…	COG0469@1|root,arCOG04071@2157|Archaea,2XPP1@28889|Crenarchaeota	J	Forms part of the polypeptide exit tunnel	2.-.-.-	0.87	NO_SP						DFR85_07100	1338029	1338820	sense	50S ribosomal protein L4
AWR94402.1	K02906	RP-L3, MRPL3, rplC; large subunit ribosomal protein L3				PF00297	IPR045077 IPR000597 IPR019928 IPR019926 IPR044892 IPR009000	GO:0019843 GO:0003735	50s ribosomal protein l3	K02906	large subunit ribosomal protein L3	50s ribosomal protein l3	ko:K02906	-	GO:0000027,GO:0003674,GO:0003676,GO:0003723,GO:0003735,GO:0005198,GO:0005488,GO:0005575,GO:0005622,GO:0005623,GO:0005737,GO:0005829,GO:0005840,GO:0006412,GO:0006518,GO:0006807,GO:0006996,GO:0008150,GO:0008152,GO:0009058,GO:0009059,GO:0009987,GO:0010467,GO:0015934,GO:0016043,GO:0019538,GO:0022607,GO:0022613,GO:0022618,GO:0022625,GO:0022626,GO:0032991,GO:0034622,GO:0034641,GO:0034645,GO:0042254,GO:…	COG0087@1|root,arCOG04070@2157|Archaea,2XPNG@28889|Crenarchaeota	J	One of the primary rRNA binding proteins, it binds directly near the 3'-end of the 23S rRNA, where it nucleates assembly of the 50S subunit	2.-.-.-	0.48	NO_SP						DFR85_07105	1338827	1339849	sense	50S ribosomal protein L3
AWR94403.1	K09142	SPOUT1; methyltransferase [EC:2.1.1.-]								K09142	uncharacterized protein	hypothetical protein	ko:K09142	-	-	COG2106@1|root,arCOG04069@2157|Archaea,2XQY6@28889|Crenarchaeota	S	Putative RNA methyltransferase	2.1.-.-	0.92	NO_SP						DFR85_07110	1339901	1340638	sense	hypothetical protein
AWR94404.1	K01870	IARS, ileS; isoleucyl-tRNA synthetase [EC:6.1.1.5]	K01870	isoleucyl-tRNA synthetase [EC:6.1.1.5]									ko:K01870	6.1.1.5	-	COG0060@1|root,arCOG00807@2157|Archaea,2XPWM@28889|Crenarchaeota	J	amino acids such as valine, to avoid such errors it has two additional distinct tRNA(Ile)-dependent editing activities. One activity is designated as 'pretransfer' editing and involves the hydrolysis of activated Val-AMP. The other activity is designated 'posttransfer' editing and involves deacylation of mischarged Val-tRNA(Ile)	6.1.1.5	1	NO_SP						DFR85_07115	1340641	1343784	sense	isoleucine--tRNA ligase
AWR94405.1	K00052	leuB, IMDH; 3-isopropylmalate dehydrogenase [EC:1.1.1.85]	K00052	3-isopropylmalate dehydrogenase [EC:1.1.1.85]									ko:K00030,ko:K00052	1.1.1.41,1.1.1.85	GO:0005575,GO:0005622,GO:0005623,GO:0005737,GO:0044424,GO:0044464	COG0473@1|root,arCOG01163@2157|Archaea,2XPUK@28889|Crenarchaeota	C	PFAM isocitrate isopropylmalate dehydrogenase	1.1.1.85	0.98	NO_SP						DFR85_07120	1343861	1344871	sense	3-isopropylmalate dehydrogenase
AWR94406.1										K09154	uncharacterized protein	duf447 family protein	ko:K09154	-	-	COG2457@1|root,arCOG04458@2157|Archaea	S	Protein of unknown function (DUF447)	2.7.-.-	0.94	NO_SP						DFR85_07125	1344884	1345477	sense	DUF447 family protein
AWR94407.1												m28 family peptidase	-	-	-	COG4882@1|root,arCOG02960@2157|Archaea,2XQU8@28889|Crenarchaeota	S	Aminopeptidase Iap family-like protein	no Prediction		NO_SP						DFR85_07130	1345479	1346903	antisense	M28 family peptidase
AWR94408.1	K07025	K07025; putative hydrolase of the HAD superfamily	K01838	beta-phosphoglucomutase [EC:5.4.2.6]									ko:K01560,ko:K07025	3.8.1.2	-	COG1011@1|root,arCOG02291@2157|Archaea	S	hydrolase (HAD superfamily)	3.1.3.-	0.96	NO_SP						DFR85_07135	1346886	1347611	sense	HAD-IA family hydrolase
AWR94409.1	K03234	EEF2; elongation factor 2	K03234	elongation factor 2									ko:K03234	-	GO:0005575,GO:0005622,GO:0005623,GO:0005737,GO:0044424,GO:0044464	COG0480@1|root,arCOG01559@2157|Archaea,2XPV5@28889|Crenarchaeota	J	Catalyzes the GTP-dependent ribosomal translocation step during translation elongation. During this step, the ribosome changes from the pre-translocational (PRE) to the post- translocational (POST) state as the newly formed A-site-bound peptidyl-tRNA and P-site-bound deacylated tRNA move to the P and E sites, respectively. Catalyzes the coordinated movement of the two tRNA molecules, the mRNA and…	3.-.-.-	0.88	NO_SP						DFR85_07140	1347618	1349828	sense	elongation factor EF-2
AWR94410.1	K10848	ERCC4, XPF; DNA excision repair protein ERCC-4 [EC:3.1.-.-]	K03703	excinuclease ABC subunit C									ko:K10848	-	-	COG1948@1|root,arCOG04206@2157|Archaea,2XQJU@28889|Crenarchaeota	L	ERCC4 domain protein	3.1.26.-	0.72	NO_SP						DFR85_07145	1349909	1350598	sense	multidrug MFS transporter
AWR94411.1	K04798	pfdB, PFDN6; prefoldin beta subunit	K04798	prefoldin beta subunit									ko:K04798	-	-	COG1382@1|root,arCOG01342@2157|Archaea,2XR44@28889|Crenarchaeota	O	Molecular chaperone capable of stabilizing a range of proteins. Seems to fulfill an ATP-independent, HSP70-like function in archaeal de novo protein folding	non Enzyme	0.96	NO_SP						DFR85_07150	1350624	1351010	sense	prefoldin subunit beta
AWR94412.1	K14561	IMP4; U3 small nucleolar ribonucleoprotein protein IMP4										hypothetical protein							3.1.26.5	0.69	NO_SP						DFR85_07160	1351232	1351666	sense	hypothetical protein
AWR94413.1	K02921	RP-L37Ae, RPL37A; large subunit ribosomal protein L37Ae				PF01780	IPR002674 IPR011331 IPR011332	GO:0070180 GO:0003735 GO:0008270	ribosomal protein l43e	K02921	large subunit ribosomal protein L37Ae	50s ribosomal protein l37ae	ko:K02921	-	-	COG1997@1|root,arCOG04208@2157|Archaea,2XQQF@28889|Crenarchaeota	J	Binds to the 23S rRNA	non Enzyme	0.91	NO_SP						DFR85_07165	1351716	1351934	sense	50S ribosomal protein L37ae
AWR94414.1	K11600	RRP41, EXOSC4, SKI6; exosome complex component RRP41	K11600	exosome complex component RRP41									ko:K11600	-	GO:0000177,GO:0000178,GO:0005575,GO:0005622,GO:0005623,GO:0005737,GO:0006139,GO:0006401,GO:0006725,GO:0006807,GO:0008150,GO:0008152,GO:0009056,GO:0009057,GO:0009987,GO:0016070,GO:0016072,GO:0016075,GO:0019439,GO:0032991,GO:0034641,GO:0034655,GO:0034660,GO:0034661,GO:0043170,GO:0044237,GO:0044238,GO:0044248,GO:0044260,GO:0044265,GO:0044270,GO:0044424,GO:0044444,GO:0044464,GO:0046483,GO:0046700,GO:…	COG0689@1|root,arCOG01575@2157|Archaea,2XPKQ@28889|Crenarchaeota	J	Catalytic component of the exosome, which is a complex involved in RNA degradation. Has 3'- 5' exoribonuclease activity. Can also synthesize heteropolymeric RNA-tails	3.1.13.-	0.99	NO_SP						DFR85_07175	1352778	1353512	sense	exosome complex exonuclease Rrp41
AWR94415.1	K03679	RRP4, EXOSC2; exosome complex component RRP4	K03679	exosome complex component RRP4									ko:K03679	-	GO:0000178,GO:0000288,GO:0000291,GO:0000459,GO:0000460,GO:0000466,GO:0000467,GO:0000469,GO:0000956,GO:0003674,GO:0003676,GO:0003723,GO:0005488,GO:0005575,GO:0005622,GO:0005623,GO:0006139,GO:0006364,GO:0006396,GO:0006401,GO:0006402,GO:0006725,GO:0006807,GO:0008150,GO:0008152,GO:0009056,GO:0009057,GO:0009892,GO:0009987,GO:0010467,GO:0010468,GO:0010605,GO:0010629,GO:0016070,GO:0016071,GO:0016072,GO:…	COG1097@1|root,arCOG00678@2157|Archaea,2XQE2@28889|Crenarchaeota	J	Non-catalytic component of the exosome, which is a complex involved in RNA degradation. Increases the RNA binding and the efficiency of RNA degradation. Confers strong poly(A) specificity to the exosome	3.-.-.-	0.84	NO_SP						DFR85_07180	1353490	1354218	sense	RNA-binding protein
AWR94416.1	K14574	SDO1, SBDS; ribosome maturation protein SDO1	K14574	ribosome maturation protein SDO1									ko:K14574	-	-	COG1500@1|root,arCOG04187@2157|Archaea,2XQAQ@28889|Crenarchaeota	J	PFAM Shwachman-Bodian-Diamond syndrome	5.-.-.-	1	NO_SP						DFR85_07185	1354221	1354919	sense	ribosome assembly factor SBDS
AWR94417.1	K03432	psmA, prcA; proteasome alpha subunit [EC:3.4.25.1]	K03432	proteasome alpha subunit [EC:3.4.25.1]									ko:K03432	3.4.25.1	GO:0000502,GO:0005575,GO:0005622,GO:0005623,GO:0005839,GO:0019773,GO:0032991,GO:0044424,GO:0044464,GO:1902494,GO:1905368,GO:1905369	COG0638@1|root,arCOG00971@2157|Archaea,2XQ8X@28889|Crenarchaeota	O	Component of the proteasome core, a large protease complex with broad specificity involved in protein degradation	3.4.25.1	1	NO_SP						DFR85_07190	1354929	1355654	sense	archaeal proteasome endopeptidase comple
AWR94418.1	K03537	POP5; ribonuclease P/MRP protein subunit POP5 [EC:3.1.26.5]	K03537	ribonuclease P/MRP protein subunit POP5 [EC:3.1.26.5]									ko:K03537	3.1.26.5	-	COG1369@1|root,arCOG01365@2157|Archaea,2XRE5@28889|Crenarchaeota	J	Part of ribonuclease P, a protein complex that generates mature tRNA molecules by cleaving their 5'-ends	non Enzyme	0.82	NO_SP						DFR85_07195	1355752	1356186	sense	ribonuclease P
AWR94419.1	K03539	RPP1, RPP30; ribonuclease P/MRP protein subunit RPP1 [EC:3.1.26.5]	K03539	ribonuclease P/MRP protein subunit RPP1 [EC:3.1.26.5]									ko:K03539	3.1.26.5	-	COG1603@1|root,arCOG00307@2157|Archaea,2XRIP@28889|Crenarchaeota	J	Part of ribonuclease P, a protein complex that generates mature tRNA molecules by cleaving their 5'-ends	3.1.-.-	0.99	NO_SP						DFR85_07200	1356167	1356724	sense	RNase P subunit p30
AWR94420.1	K07581	K07581; RNA-binding protein								K07581	RNA-binding protein	hypothetical protein	ko:K07581	-	-	COG1325@1|root,arCOG01042@2157|Archaea	J	exosome subunit	no Prediction		NO_SP						DFR85_07205	1356693	1357139	sense	hypothetical protein
AWR94421.1	K02877	RP-L15e, RPL15; large subunit ribosomal protein L15e				PF00827	IPR024794 IPR000439 IPR020926 IPR020925 IPR012678	GO:0003735	50s ribosomal protein l15e	K02877	large subunit ribosomal protein L15e	50s ribosomal protein l15e	ko:K02877	-	GO:0002181,GO:0003674,GO:0003676,GO:0003723,GO:0003735,GO:0005198,GO:0005488,GO:0005575,GO:0005622,GO:0005623,GO:0005737,GO:0005829,GO:0005840,GO:0006412,GO:0006518,GO:0006807,GO:0008150,GO:0008152,GO:0009058,GO:0009059,GO:0009987,GO:0010467,GO:0015934,GO:0019538,GO:0022625,GO:0022626,GO:0032991,GO:0034641,GO:0034645,GO:0043043,GO:0043170,GO:0043226,GO:0043228,GO:0043229,GO:0043232,GO:0043603,GO:…	COG1632@1|root,arCOG04209@2157|Archaea,2XPQ8@28889|Crenarchaeota	J	Belongs to the eukaryotic ribosomal protein eL15 family	2.3.-.-	0.85	NO_SP						DFR85_07210	1357142	1357786	sense	50S ribosomal protein L15e
AWR94422.1	K06942	ychF; ribosome-binding ATPase	K03665	GTPase									ko:K06942	-	-	COG0012@1|root,arCOG00357@2157|Archaea,2XPTY@28889|Crenarchaeota	J	GTPase of	non Enzyme	0.66	NO_SP						DFR85_07215	1357855	1359057	antisense	redox-regulated ATPase YchF
AWR94423.1	K23144	K23144; UDP-N-acetylglucosamine diphosphorylase / glucose-1-phosphate thymidylyltransferase / UDP-N-acetylgalactosamine diphosphorylase / glucosamine-1-phosphate N-acetyltransferase / galactosamine-1-phosphate N-acetyltransferase [EC:2.7.7.23 2.7.7.24 2.7.7.83 2.3.1.157 2.3.1.276]	K23144	UDP-N-acetylglucosamine diphosphorylase / glucose-1-phosphate thymidylyltransferase / UDP-N-acetylgalactosamine diphosphorylase / glucosamine-1-phosphate N-acetyltransferase / galactosamine-1-phosphate N-acetyltransferase [EC:2.7.7.23 2.7.7.24 2.7.7.83 2.3.1.157 2.3.1.276]									ko:K04042	2.3.1.157,2.7.7.23	-	COG1208@1|root,arCOG00666@2157|Archaea,2XQ1Z@28889|Crenarchaeota	M	nucleotidyl transferase	2.7.-.-	0.7	NO_SP						DFR85_07220	1359054	1360256	sense	NTP transferase domain-containing protein
AWR94424.1			K03216	tRNA (cytidine/uridine-2'-O-)-methyltransferase [EC:2.1.1.207]									-	-	-	COG0565@1|root,arCOG01018@2157|Archaea,2XQJS@28889|Crenarchaeota	J	TIGRFAM RNA methyltransferase, TrmH family, group 1	2.7.8.-	0.8	NO_SP						DFR85_07230	1360912	1361598	sense	RNA methyltransferase
AWR94425.1	K02493	hemK, prmC, HEMK; release factor glutamine methyltransferase [EC:2.1.1.297]	K12633	N-methyl-transferase [EC:2.1.1.-]									ko:K02493	2.1.1.297	-	COG2890@1|root,arCOG00109@2157|Archaea,2XRFG@28889|Crenarchaeota	J	PFAM methyltransferase small	2.1.1.-	0.99	NO_SP						DFR85_07235	1361558	1362169	sense	methyltransferase
AWR94426.1	K02528	ksgA; 16S rRNA (adenine1518-N6/adenine1519-N6)-dimethyltransferase [EC:2.1.1.182]										16s ribosomal rna methyltransferase a	ko:K02528	2.1.1.182	GO:0000154,GO:0000179,GO:0001510,GO:0003674,GO:0003824,GO:0005575,GO:0005622,GO:0005623,GO:0005737,GO:0006139,GO:0006364,GO:0006396,GO:0006725,GO:0006807,GO:0008150,GO:0008152,GO:0008168,GO:0008170,GO:0008173,GO:0008649,GO:0008757,GO:0009451,GO:0009987,GO:0010467,GO:0016070,GO:0016072,GO:0016433,GO:0016740,GO:0016741,GO:0022613,GO:0031167,GO:0032259,GO:0034470,GO:0034641,GO:0034660,GO:0042254,GO:…	COG0030@1|root,arCOG04131@2157|Archaea,2XQCE@28889|Crenarchaeota	J	Specifically dimethylates two adjacent adenosines in the loop of a conserved hairpin near the 3'-end of 16S rRNA in the 30S particle. May play a critical role in biogenesis of 30S subunits	2.1.1.-	1	NO_SP						DFR85_07240	1362121	1362777	sense	16S ribosomal RNA methyltransferase A
AWR94427.1	K07572	K07572; putative nucleotide binding protein				PF04919	IPR007003 IPR012340	NA	uncharacterized protein mj0038	K07572	putative nucleotide binding protein	duf655 domain-containing protein	ko:K07572	-	-	COG1491@1|root,arCOG04130@2157|Archaea,2XQPC@28889|Crenarchaeota	J	Protein of unknown function (DUF655)	3.-.-.-	0.92	NO_SP						DFR85_07245	1362770	1363396	sense	DUF655 domain-containing protein
AWR94428.1	K03051	rpoF; DNA-directed RNA polymerase subunit F [EC:2.7.7.6]			2.7.7.6	PF03874	IPR010997 IPR044876 IPR005574 IPR010924	GO:0003899 GO:0000166	dna-directed rna polymerase subunit f	K03051	DNA-directed RNA polymerase subunit F [EC:2.7.7.6]	rna polymerase rpb4 family protein	ko:K03051	2.7.7.6	-	COG1460@1|root,arCOG01016@2157|Archaea	K	RNA polymerase	non Enzyme	0.74	NO_SP						DFR85_07250	1363438	1363776	sense	DNA-directed RNA polymerase subunit F
AWR94429.1	K02889	RP-L21e, RPL21; large subunit ribosomal protein L21e				PF01157	IPR036948 IPR001147 IPR022856 IPR018259 IPR008991	GO:0003735	50s ribosomal protein l21e	K02889	large subunit ribosomal protein L21e	50s ribosomal protein l21e	ko:K02889	-	GO:0003674,GO:0003735,GO:0005198,GO:0005575,GO:0005622,GO:0005623,GO:0005737,GO:0005829,GO:0005840,GO:0006412,GO:0006518,GO:0006807,GO:0008150,GO:0008152,GO:0009058,GO:0009059,GO:0009987,GO:0010467,GO:0015934,GO:0019538,GO:0022625,GO:0022626,GO:0032991,GO:0034641,GO:0034645,GO:0043043,GO:0043170,GO:0043226,GO:0043228,GO:0043229,GO:0043232,GO:0043603,GO:0043604,GO:0044237,GO:0044238,GO:0044249,GO:…	COG2139@1|root,arCOG04129@2157|Archaea,2XQR1@28889|Crenarchaeota	J	Belongs to the eukaryotic ribosomal protein eL21 family	3.1.26.5	0.84	NO_SP						DFR85_07255	1363780	1364088	sense	50S ribosomal protein L21e
AWR94430.1	K00797	speE, SRM, SPE3; spermidine synthase [EC:2.5.1.16]			2.5.1.16	PF17284	IPR030374 IPR030373 IPR029063 IPR001045 IPR035246 IPR037163	GO:0004766	spermidine synthase	K00797	spermidine synthase [EC:2.5.1.16]	polyamine aminopropyltransferase	ko:K00797	2.5.1.16	GO:0003674,GO:0003824,GO:0004766,GO:0006576,GO:0006595,GO:0006596,GO:0006807,GO:0008150,GO:0008152,GO:0009058,GO:0009308,GO:0009309,GO:0009987,GO:0010487,GO:0016740,GO:0016765,GO:0034641,GO:0042401,GO:0044106,GO:0044237,GO:0044249,GO:0044271,GO:0050314,GO:0071704,GO:1901564,GO:1901566,GO:1901576	COG0421@1|root,arCOG00050@2157|Archaea,2XPQ9@28889|Crenarchaeota	E	Catalyzes the irreversible transfer of a propylamine group from the amino donor S-adenosylmethioninamine (decarboxy- AdoMet) to putrescine (1,4-diaminobutane) to yield spermidine	2.5.1.16	1	NO_SP						DFR85_07285	1366892	1367803	sense	polyamine aminopropyltransferase
AWR94431.1	K02922	RP-L37e, RPL37; large subunit ribosomal protein L37e				PF01907	IPR011331 IPR001569 IPR018267 IPR011332	GO:0019843 GO:0003735 GO:0008270	50s ribosomal protein l37e	K02922	large subunit ribosomal protein L37e	50s ribosomal protein l37e	ko:K02922	-	GO:0003674,GO:0003676,GO:0003723,GO:0003735,GO:0005198,GO:0005488,GO:0005575,GO:0005622,GO:0005623,GO:0005737,GO:0005829,GO:0005840,GO:0006412,GO:0006518,GO:0006807,GO:0008150,GO:0008152,GO:0009058,GO:0009059,GO:0009987,GO:0010467,GO:0015934,GO:0019538,GO:0022625,GO:0022626,GO:0032991,GO:0034641,GO:0034645,GO:0043043,GO:0043170,GO:0043226,GO:0043228,GO:0043229,GO:0043232,GO:0043603,GO:0043604,GO:…	COG2126@1|root,arCOG04126@2157|Archaea,2XR4H@28889|Crenarchaeota	J	Binds to the 23S rRNA	non Enzyme	0.93	NO_SP						DFR85_07290	1367803	1367988	sense	50S ribosomal protein L37e
AWR94432.1	K04796	RUXX; small nuclear ribonucleoprotein	K04796	small nuclear ribonucleoprotein									ko:K04796	-	-	COG1958@1|root,arCOG00998@2157|Archaea,2XR0V@28889|Crenarchaeota	K	PFAM Like-Sm ribonucleoprotein, core	4.-.-.-	0.77	NO_SP						DFR85_07295	1368003	1368230	sense	RNA-binding protein
AWR94433.1	K07041	K07041; uncharacterized protein	K07041	uncharacterized protein		PF10996 PF07650 PF17214 PF00753 PF07521	IPR019975 IPR022712 IPR033769 IPR004087 IPR015946 IPR004044 IPR001279 IPR036866 IPR011108	GO:0003723	uncharacterized protein mj1236	K07041	uncharacterized protein	beta-casp ribonuclease acpsf1	ko:K07041	-	-	COG1782@1|root,arCOG00543@2157|Archaea,2XPPP@28889|Crenarchaeota	S	PFAM beta-lactamase domain protein	3.-.-.-	0.97	NO_SP						DFR85_07310	1369146	1371077	sense	beta-CASP ribonuclease aCPSF1
AWR94434.1	K00096	araM, egsA; glycerol-1-phosphate dehydrogenase [NAD(P)+] [EC:1.1.1.261]	K00096	glycerol-1-phosphate dehydrogenase [NAD(P)+] [EC:1.1.1.261]									ko:K00096	1.1.1.261	-	COG0371@1|root,arCOG00982@2157|Archaea,2XPMJ@28889|Crenarchaeota	C	Catalyzes the NAD(P)H-dependent reduction of dihydroxyacetonephosphate (DHAP or glycerone phosphate) to glycerol 1-phosphate (G1P). The G1P thus generated is used as the glycerophosphate backbone of phospholipids in the cellular membranes of Archaea	1.1.1.261	1	NO_SP						DFR85_07315	1371139	1372197	antisense	NAD(P)-dependent glycerol-1-phosphat
AWR94435.1												peptidylprolyl isomerase	ko:K01802	5.2.1.8	-	COG1047@1|root,arCOG00980@2157|Archaea,2XQ07@28889|Crenarchaeota	O	peptidyl-prolyl cis-trans isomerase	2.1.-.-	0.75	NO_SP						DFR85_07320	1372200	1372892	sense	peptidylprolyl isomerase
AWR94436.1	K01251	AHCY, ahcY; adenosylhomocysteinase [EC:3.13.2.1]	K01251	adenosylhomocysteinase [EC:3.13.2.1]									ko:K01251	3.3.1.1	GO:0000096,GO:0003674,GO:0003824,GO:0004013,GO:0005575,GO:0005622,GO:0005623,GO:0005737,GO:0005829,GO:0006082,GO:0006139,GO:0006520,GO:0006534,GO:0006555,GO:0006575,GO:0006725,GO:0006732,GO:0006790,GO:0006807,GO:0008150,GO:0008152,GO:0009066,GO:0009069,GO:0009116,GO:0009119,GO:0009987,GO:0016787,GO:0016801,GO:0016802,GO:0017144,GO:0019752,GO:0033353,GO:0034641,GO:0042278,GO:0043436,GO:0044237,GO:…	COG0499@1|root,arCOG04137@2157|Archaea,2XPXV@28889|Crenarchaeota	H	May play a key role in the regulation of the intracellular concentration of adenosylhomocysteine	3.3.1.1	1	NO_SP						DFR85_07330	1373082	1374332	sense	adenosylhomocysteinase
AWR94437.1	K06001	trpB; tryptophan synthase beta chain [EC:4.2.1.20]	K06001	tryptophan synthase beta chain [EC:4.2.1.20]									ko:K06001	4.2.1.20	-	COG1350@1|root,arCOG01432@2157|Archaea,2XPKA@28889|Crenarchaeota	E	The beta subunit is responsible for the synthesis of L- tryptophan from indole and L-serine	1.8.-.-	0.79	NO_SP						DFR85_07335	1374372	1375655	sense	TrpB-like pyridoxal phosphate-dependent enzyme
AWR94438.1												recb-family nuclease	-	-	-	COG4080@1|root,arCOG01019@2157|Archaea,2XRAB@28889|Crenarchaeota	L	RecB-family nuclease (DUF2122)	3.-.-.-	0.57	NO_SP						DFR85_07345	1375836	1376285	sense	exonuclease
AWR94439.1	K00558	DNMT1, dcm; DNA (cytosine-5)-methyltransferase 1 [EC:2.1.1.37]	K21507	methyltransferase [EC:2.1.1.-]									ko:K00558	2.1.1.37	-	COG0270@1|root,arCOG04157@2157|Archaea,2XPTC@28889|Crenarchaeota	L	Belongs to the class I-like SAM-binding methyltransferase superfamily. C5-methyltransferase family	2.1.1.37	1	NO_SP						DFR85_07350	1376260	1377231	sense	DNA (cytosine-5-)-methyltransferase
AWR94440.1	K03136	TFIIE1, GTF2E1, TFA1, tfe; transcription initiation factor TFIIE subunit alpha	K03136	transcription initiation factor TFIIE subunit alpha									ko:K03136	-	-	COG1675@1|root,arCOG04270@2157|Archaea,2XR34@28889|Crenarchaeota	K	Transcription factor that plays a role in the activation of archaeal genes transcribed by RNA polymerase. Facilitates transcription initiation by enhancing TATA-box recognition by TATA-box-binding protein (Tbp), and transcription factor B (Tfb) and RNA polymerase recruitment. Not absolutely required for transcription in vitro, but particularly important in cases where Tbp or Tfb function is not o…	2.-.-.-	0.91	NO_SP						DFR85_07355	1377209	1377745	sense	transcription factor E
AWR94441.1	K07254	atrm56; tRNA (cytidine56-2'-O)-methyltransferase [EC:2.1.1.206]	K07254	tRNA (cytidine56-2'-O)-methyltransferase [EC:2.1.1.206]									ko:K07254	2.1.1.206	-	COG1303@1|root,arCOG01857@2157|Archaea,2XQAA@28889|Crenarchaeota	J	Specifically catalyzes the AdoMet-dependent 2'-O-ribose methylation of cytidine at position 56 in tRNAs	3.-.-.-	0.93	NO_SP						DFR85_07360	1377742	1378254	sense	tRNA methyltransferase
AWR94442.1	K03665	hflX; GTPase	K03595	GTPase									ko:K03665	-	GO:0003674,GO:0005488,GO:0005575,GO:0005622,GO:0005623,GO:0005737,GO:0043021,GO:0043022,GO:0044424,GO:0044464,GO:0044877	COG2262@1|root,arCOG00353@2157|Archaea,2XQ0E@28889|Crenarchaeota	S	GTPase that associates with the 50S ribosomal subunit and may have a role during protein synthesis or ribosome biogenesis	2.-.-.-	0.65	NO_SP						DFR85_07365	1378266	1379330	sense	GTPase HflX
AWR94443.1	K03420	psmR; proteasome regulatory subunit	K17681	ATPase family AAA domain-containing protein 3A/B									ko:K03420	-	-	COG1222@1|root,arCOG01306@2157|Archaea,2XPT7@28889|Crenarchaeota	O	ATPase which is responsible for recognizing, binding, unfolding and translocation of substrate proteins into the archaeal 20S proteasome core particle. Is essential for opening the gate of the 20S proteasome via an interaction with its C- terminus, thereby allowing substrate entry and access to the site of proteolysis. Thus, the C-termini of the proteasomal ATPase function like a 'key in a lock' …	non Enzyme	0.85	NO_SP						DFR85_07375	1379889	1381067	antisense	proteasome-activating nucleotidase
AWR94444.1	K06869	K06869; uncharacterized protein	K06869	uncharacterized protein						K06869	uncharacterized protein	pac2 family protein	ko:K06869	-	-	COG1938@1|root,arCOG00347@2157|Archaea,2XPV9@28889|Crenarchaeota	S	PFAM PAC2 family	4.-.-.-	0.96	NO_SP						DFR85_07385	1381577	1382293	antisense	proteasome assembly chaperone family protein
AWR94445.1												lsm family rna-binding protein	-	-	-	COG1958@1|root,arCOG00999@2157|Archaea,2XR1U@28889|Crenarchaeota	K	PFAM Like-Sm ribonucleoprotein, core	3.1.-.-	0.8	NO_SP						DFR85_07395	1383754	1384191	sense	Sm ribonucleo
AWR94446.1	K03052	rpoG; DNA-directed RNA polymerase subunit G [EC:2.7.7.6]			2.7.7.6	PF16992	IPR012340 IPR031555	GO:0016779	rna polymerase subunit 8	K03052	DNA-directed RNA polymerase subunit G [EC:2.7.7.6]	dna-directed rna polymerase subunit g	ko:K03052	2.7.7.6	-	arCOG04271@1|root,arCOG04271@2157|Archaea	-	-	2.7.-.-	0.92	NO_SP						DFR85_07400	1384247	1384621	antisense	DNA-directed RNA polymerase subunit G
AWR94447.1	K03433	psmB, prcB; proteasome beta subunit [EC:3.4.25.1]			3.4.25.1	PF00227	IPR029055 IPR019983 IPR000243 IPR001353 IPR023333	GO:0004298	proteasome core protein psmb 2	K03433	proteasome beta subunit [EC:3.4.25.1]	archaeal proteasome endopeptidase complex subunit beta	ko:K03433	3.4.25.1	-	COG0638@1|root,arCOG00970@2157|Archaea,2XQG7@28889|Crenarchaeota	O	Component of the proteasome core, a large protease complex with broad specificity involved in protein degradation	3.4.25.1	1	NO_SP						DFR85_07405	1384652	1385239	sense	archaeal proteasome endopeptidase comple
AWR94448.1	K01892	HARS, hisS; histidyl-tRNA synthetase [EC:6.1.1.21]	K02502	ATP phosphoribosyltransferase regulatory subunit									ko:K01892	6.1.1.21	GO:0005575,GO:0005622,GO:0005623,GO:0005737,GO:0044424,GO:0044464	COG0124@1|root,arCOG00404@2157|Archaea,2XPY6@28889|Crenarchaeota	J	Belongs to the class-II aminoacyl-tRNA synthetase family	6.1.1.21	1	NO_SP						DFR85_07410	1385274	1386542	sense	histidine--tRNA ligase
AWR94449.1	K01170	endA; tRNA-intron endonuclease, archaea type [EC:4.6.1.16]										ribonuclease bn	ko:K01170	4.6.1.16	-	COG1676@1|root,arCOG01702@2157|Archaea	L	tRNA-intron endonuclease activity	3.1.21.-	0.95	NO_SP						DFR85_07415	1386545	1386922	sense	ribonuclease BN
AWR94450.1												hypothetical protein	-	-	-	COG1405@1|root,arCOG05931@2157|Archaea	K	PFAM Zinc finger TFIIB-type domain protein	3.1.26.5	1	NO_SP						DFR85_07420	1387010	1387528	antisense	hypothetical protein
AWR94451.1	K22447	cct, ths; archaeal chaperonin	K04077	chaperonin GroEL									ko:K22447	-	GO:0003674,GO:0005488,GO:0005515,GO:0006457,GO:0006458,GO:0008150,GO:0009987,GO:0042802,GO:0044183,GO:0051082,GO:0061077	COG0459@1|root,arCOG01257@2157|Archaea,2XPYR@28889|Crenarchaeota	O	PFAM chaperonin Cpn60 TCP-1	non Enzyme	0.8	NO_SP						DFR85_07425	1387589	1389250	antisense	thermosome subunit
AWR94452.1										K06915	uncharacterized protein	atp-binding protein	ko:K06915	-	-	COG0433@1|root,arCOG00286@2157|Archaea,2XQKU@28889|Crenarchaeota	L	AAA-like domain	2.-.-.-	0.8	NO_SP						DFR85_07430	1389258	1390856	sense	DUF853 family protein
AWR94453.1												hypothetical protein	-	-	-	arCOG07188@1|root,arCOG07188@2157|Archaea	-	-	4.1.-.-	0.63	NO_SP						DFR85_07435	1390880	1391251	sense	hypothetical protein
AWR94454.1												hypothetical protein	-	-	-	COG5131@1|root,arCOG00540@2157|Archaea	O	Urm1 (Ubiquitin related modifier)	3.1.-.-	0.99	NO_SP						DFR85_07440	1391254	1391499	sense	hypothetical protein
AWR94455.1	K02962	RP-S17e, RPS17; small subunit ribosomal protein S17e				PF00833	IPR001210 IPR018273 IPR036401	GO:0003735	30s ribosomal protein s17e	K02962	small subunit ribosomal protein S17e	30s ribosomal protein s17e	ko:K02962	-	GO:0000028,GO:0005575,GO:0005622,GO:0005623,GO:0005737,GO:0005829,GO:0005840,GO:0006996,GO:0008150,GO:0009987,GO:0015935,GO:0016043,GO:0022607,GO:0022613,GO:0022618,GO:0022626,GO:0022627,GO:0032991,GO:0034622,GO:0042254,GO:0042255,GO:0042274,GO:0043226,GO:0043228,GO:0043229,GO:0043232,GO:0043933,GO:0044085,GO:0044391,GO:0044422,GO:0044424,GO:0044444,GO:0044445,GO:0044446,GO:0044464,GO:0065003,GO:…	COG1383@1|root,arCOG01885@2157|Archaea,2XRGM@28889|Crenarchaeota	J	Belongs to the eukaryotic ribosomal protein eS17 family	non Enzyme	0.67	NO_SP						DFR85_07445	1391502	1391723	sense	30S ribosomal protein S17e
AWR94456.1	K06174	ABCE1, Rli1; ATP-binding cassette, sub-family E, member 1	K25148	beta-exotoxin I transport system ATP-binding protein									ko:K06174	-	-	COG1245@1|root,arCOG00187@2157|Archaea,2XPQF@28889|Crenarchaeota	E	in RNase L inhibitor, RLI	6.-.-.-	0.99	NO_SP						DFR85_07455	1392956	1394758	sense	ribosome biogenesis/translation initiatio
AWR94457.1												hypothetical protein	-	-	-	arCOG06786@1|root,arCOG06786@2157|Archaea	-	-	2.-.-.-	0.83	NO_SP						DFR85_07470	1396974	1398500	sense	hypothetical protein
AWR94458.1												hypothetical protein	-	-	-	arCOG10020@1|root,arCOG10020@2157|Archaea	-	-	3.1.-.-	0.94	NO_SP						DFR85_07480	1398814	1399191	sense	hypothetical protein
AWR94459.1	K07464	cas4; CRISPR-associated exonuclease Cas4 [EC:3.1.12.1]			3.1.12.1	PF12705	IPR013343 IPR011604 IPR038726	GO:0051539 GO:0003677 GO:0030145 GO:0045145	crispr-associated exonuclease cas4	K07464	CRISPR-associated exonuclease Cas4 [EC:3.1.12.1]	crispr-associated protein cas4	ko:K07464	3.1.12.1	-	COG1468@1|root,arCOG00790@2157|Archaea,2XQE6@28889|Crenarchaeota	V	CRISPR-associated protein Cas4	3.1.21.4	1	NO_SP						DFR85_07485	1399169	1399822	sense	CRISPR-associated protein Cas4
AWR94460.1												ribbon-helix-helix domain-containing protein							2.7.-.-	0.98	NO_SP						DFR85_07490	1399872	1400036	sense	ribbon-helix-helix protein, CopG family
AWR94461.1												transcription factor							non Enzyme	0.62	NO_SP						DFR85_07495	1400334	1400498	antisense	transcription factor
AWR94462.1												hypothetical protein	-	-	-	arCOG10018@1|root,arCOG10018@2157|Archaea	-	-	non Enzyme	0.81	NO_SP						DFR85_07500	1400523	1400888	sense	hypothetical protein
AWR94463.1												hypothetical protein	-	-	-	4QGMW@10239|Viruses,4QV1Y@35237|dsDNA viruses no RNA stage	-	-	non Enzyme	0.85	NO_SP						DFR85_07505	1401317	1402231	sense	hypothetical protein
AWR94464.1												tyrosine-type recombinase/integrase	-	-	-	arCOG01247@1|root,arCOG01247@2157|Archaea,2XS7J@28889|Crenarchaeota	L	Phage integrase family	non Enzyme	0.64	NO_SP						DFR85_07510	1402365	1403645	sense	tyrosine-type recombinase/integrase
AWR94465.1	K01807	rpiA; ribose 5-phosphate isomerase A [EC:5.3.1.6]								K01807	ribose 5-phosphate isomerase A [EC:5.3.1.6]	ribose 5-phosphate isomerase a	ko:K01807	5.3.1.6	-	COG0120@1|root,arCOG01122@2157|Archaea,2XQQ7@28889|Crenarchaeota	G	TIGRFAM ribose 5-phosphate isomerase	2.7.1.-	0.91	NO_SP						DFR85_07520	1403861	1404559	antisense	ribose 5-phosphate isomerase A
AWR94466.1												swim zinc finger family protein	-	-	-	COG5431@1|root,arCOG01120@2157|Archaea	-	-	3.1.26.-	0.98	NO_SP						DFR85_07525	1404516	1404866	antisense	metal-binding protein
AWR94467.1												transcription elongation factor	-	-	-	COG4888@1|root,arCOG04136@2157|Archaea,2XR0Q@28889|Crenarchaeota	J	PFAM Transcription elongation factor Elf1 like	non Enzyme	0.97	NO_SP						DFR85_07530	1405022	1405342	antisense	transcription elongation factor
AWR94468.1	K17104	E2.5.1.41; phosphoglycerol geranylgeranyltransferase [EC:2.5.1.41]	K17104	phosphoglycerol geranylgeranyltransferase [EC:2.5.1.41]									ko:K17104	2.5.1.41	GO:0000107,GO:0003674,GO:0003824,GO:0016740,GO:0016757,GO:0016763	COG1646@1|root,arCOG01085@2157|Archaea,2XPUP@28889|Crenarchaeota	H	Prenyltransferase that catalyzes the transfer of the geranylgeranyl moiety of geranylgeranyl diphosphate (GGPP) to the C3 hydroxyl of sn-glycerol-1-phosphate (G1P). This reaction is the first ether-bond-formation step in the biosynthesis of archaeal membrane lipids	2.5.1.41	1	NO_SP						DFR85_07535	1405296	1406054	antisense	geranylgeranylglyceryl/heptaprenylglycery
AWR94469.1						PF03911	IPR023531 IPR016482	NA	protein transport protein sec61 subunit beta homolog			preprotein translocase subunit sec61beta	-	-	GO:0003674,GO:0005085,GO:0005086,GO:0005488,GO:0005515,GO:0008150,GO:0019899,GO:0051020,GO:0065007,GO:0065009,GO:0098772	COG4023@1|root,arCOG02957@2157|Archaea	U	Involved in protein export. The function of the beta subunit is	non Enzyme	0.91	NO_SP						DFR85_07540	1406058	1406231	antisense	preprotein translocase subunit Sec61beta
AWR94470.1			K06041	arabinose-5-phosphate isomerase [EC:5.3.1.13]									-	-	-	COG3620@1|root,arCOG00608@2157|Archaea,2XR1X@28889|Crenarchaeota	K	PFAM CBS domain	3.1.21.-	0.93	NO_SP						DFR85_07545	1406257	1406829	antisense	CBS domain-containing protein
AWR94471.1	K09140	TSR3; pre-rRNA-processing protein TSR3	K09140	pre-rRNA-processing protein TSR3									ko:K09140	-	GO:0006139,GO:0006364,GO:0006396,GO:0006725,GO:0006807,GO:0008150,GO:0008152,GO:0009987,GO:0010467,GO:0016070,GO:0016072,GO:0022613,GO:0030490,GO:0034470,GO:0034641,GO:0034660,GO:0042254,GO:0042274,GO:0043170,GO:0044085,GO:0044237,GO:0044238,GO:0046483,GO:0071704,GO:0071840,GO:0090304,GO:1901360	COG2042@1|root,arCOG04733@2157|Archaea,2XQI9@28889|Crenarchaeota	S	pre-rRNA processing protein involved in ribosome biogenesis	2.-.-.-	0.79	NO_SP						DFR85_07555	1407114	1407611	sense	DUF367 family protein
AWR94472.1												lrp/asnc ligand binding domain-containing protein	-	-	-	COG1522@1|root,arCOG01117@2157|Archaea,2XR1K@28889|Crenarchaeota	K	PFAM regulatory protein AsnC Lrp family	non Enzyme	0.98	NO_SP						DFR85_07560	1407667	1407915	antisense	Lrp/AsnC family transcriptional regulator
AWR94473.1	K06932	tiaS; tRNA(Ile2)-agmatinylcytidine synthase [EC:6.3.4.22]			6.3.4.22	PF08489	IPR013696 IPR024913	GO:0005524 GO:0016879	trna(ile2) agmatidine synthetase	K06932	tRNA(Ile2)-agmatinylcytidine synthase [EC:6.3.4.22]	trna(ile)(2)-agmatinylcytidine synthase	ko:K06932	6.3.4.22	-	COG1571@1|root,arCOG01115@2157|Archaea,2XPN1@28889|Crenarchaeota	J	ATP-dependent agmatine transferase that catalyzes the formation of 2-agmatinylcytidine (agm2C) at the wobble position (C34) of tRNA(Ile2), converting the codon specificity from AUG to AUA	2.3.-.-	0.83	NO_SP						DFR85_07565	1407912	1409222	antisense	DUF1743 domain-containing protein
AWR94474.1	K10725	cdc6A; archaeal cell division control protein 6	K10725	archaeal cell division control protein 6									ko:K10725	-	-	COG1474@1|root,arCOG00467@2157|Archaea,2XPXH@28889|Crenarchaeota	L	Involved in regulation of DNA replication	2.5.-.-	0.86	NO_SP						DFR85_07575	1409884	1411074	antisense	AAA family ATPase
AWR94475.1	K00952	nadM; nicotinamide-nucleotide adenylyltransferase [EC:2.7.7.1]			2.7.7.1	PF01467	IPR004821 IPR006418 IPR014729	GO:0005524 GO:0000309	nmn adenylyltransferase	K00952	nicotinamide-nucleotide adenylyltransferase [EC:2.7.7.1]	nicotinamide-nucleotide adenylyltransferase	ko:K00952	2.7.7.1	-	COG1056@1|root,arCOG00972@2157|Archaea,2XQI1@28889|Crenarchaeota	F	nicotinamide-nucleotide adenylyltransferase	1.5.-.-	0.8	NO_SP						DFR85_07590	1412465	1412989	sense	nicotinamide-nucleotide adenylyltransferase
AWR94476.1	K22205	E3.13.2.3; S-adenosyl-L-methionine hydrolase (adenosine-forming) [EC:3.13.2.3]								K22205	S-adenosyl-L-methionine hydrolase (adenosine-forming) [EC:3.13.1.8]	s-adenosyl-l-methionine hydroxide adenosyltransferase family protein	ko:K22205	-	-	COG1912@1|root,arCOG04309@2157|Archaea,2XQIS@28889|Crenarchaeota	S	PFAM S-adenosyl-l-methionine hydroxide adenosyltransferase	2.7.-.-	0.76	NO_SP						DFR85_07595	1412944	1413750	sense	hypothetical protein
AWR94477.1	K05873	cyaB; adenylate cyclase, class 2 [EC:4.6.1.1]	K05873	adenylate cyclase, class 2 [EC:4.6.1.1]									ko:K05873	4.6.1.1	-	COG1437@1|root,arCOG01723@2157|Archaea,2XR88@28889|Crenarchaeota	F	adenylyl cyclase CyaB	3.1.21.4	0.8	NO_SP						DFR85_07600	1413722	1414282	sense	class IV adenylate cyclase
AWR94478.1	K22901	trm4; tRNA (cytosine40_48-C5)-methyltransferase [EC:2.1.1.-]	K21969	tRNA (cytosine34-C5)-methyltransferase [EC:2.1.1.-]									-	-	-	COG0144@1|root,arCOG00973@2157|Archaea,2XQ6R@28889|Crenarchaeota	J	NOL1 NOP2 sun family	2.1.1.178	1	NO_SP						DFR85_07605	1414284	1415291	antisense	NOL1/NOP2/sun family putative RNA methylase
AWR94479.1												hypothetical protein	ko:K07565	-	-	COG1374@1|root,arCOG00993@2157|Archaea	J	Protein involved in ribosomal biogenesis, contains PUA domain	5.-.-.-	0.63	NO_SP						DFR85_07610	1415261	1415779	antisense	hypothetical protein
AWR94480.1	K04483	radA; DNA repair protein RadA	K03553	recombination protein RecA									ko:K04483	-	GO:0000150,GO:0000217,GO:0000400,GO:0000724,GO:0000725,GO:0000730,GO:0003674,GO:0003676,GO:0003677,GO:0003690,GO:0003697,GO:0003824,GO:0005488,GO:0006139,GO:0006259,GO:0006281,GO:0006302,GO:0006310,GO:0006312,GO:0006725,GO:0006807,GO:0006950,GO:0006974,GO:0008094,GO:0008150,GO:0008152,GO:0009314,GO:0009628,GO:0009987,GO:0010212,GO:0016043,GO:0016462,GO:0016787,GO:0016817,GO:0016818,GO:0016887,GO:…	COG0468@1|root,arCOG00415@2157|Archaea,2XPN0@28889|Crenarchaeota	L	Involved in DNA repair and in homologous recombination. Binds and assemble on single-stranded DNA to form a nucleoprotein filament. Hydrolyzes ATP in a ssDNA-dependent manner and promotes DNA strand exchange between homologous DNA molecules	non Enzyme	0.78	NO_SP						DFR85_07615	1415828	1416802	antisense	DNA repair and recombination protein RadA
AWR94481.1	K19710	E2.7.7.53; ATP adenylyltransferase [EC:2.7.7.53]			2.7.7.53	PF01230	IPR039383 IPR011146 IPR036265	GO:0003877 GO:0005524	diadenosine 5',5'''-p1,p4-tetraphosphate phosphorylase	K19710	ATP adenylyltransferase [EC:2.7.7.53]	hit domain-containing protein	ko:K19710	2.7.7.53	-	COG0537@1|root,arCOG00419@2157|Archaea,2XQK8@28889|Crenarchaeota	F	PFAM histidine triad (HIT) protein	3.1.21.-	0.95	NO_SP						DFR85_07620	1416837	1417349	antisense	HIT domain-containing protein
AWR94482.1	K01754	E4.3.1.19, ilvA, tdcB; threonine dehydratase [EC:4.3.1.19]	K21949	N-(2-amino-2-carboxyethyl)-L-glutamate synthase [EC:2.5.1.140]									ko:K01754	4.3.1.19	-	COG1171@1|root,arCOG01431@2157|Archaea,2XPZF@28889|Crenarchaeota	E	Threonine dehydratase	4.3.1.-	1	NO_SP						DFR85_07625	1417376	1418590	antisense	threonine ammonia-lyase
AWR94483.1	K04518	pheA2; prephenate dehydratase [EC:4.2.1.51]	K04518	prephenate dehydratase [EC:4.2.1.51]									ko:K01713,ko:K04518	4.2.1.51,4.2.1.91	-	COG0077@1|root,arCOG00255@2157|Archaea,2XQNH@28889|Crenarchaeota	E	Prephenate dehydratase	non Enzyme	0.79	NO_SP						DFR85_07630	1418608	1419417	antisense	chorismate mutase
AWR94484.1	K07137	K07137; uncharacterized protein	K07137	uncharacterized protein						K07137	uncharacterized protein	nad(p)/fad-dependent oxidoreductase	ko:K07137	-	-	COG2509@1|root,arCOG02231@2157|Archaea,2XPNU@28889|Crenarchaeota	S	FAD dependent oxidoreductase	1.18.1.2	0.94	NO_SP						DFR85_07640	1420406	1421806	sense	FAD-dependent oxidoreductase
AWR94485.1	K01939	purA, ADSS; adenylosuccinate synthase [EC:6.3.4.4]	K24972	2-amino-2'-deoxyadenylo-succinate synthase [EC:6.3.4.25]									ko:K01939	6.3.4.4	-	COG0104@1|root,arCOG04387@2157|Archaea,2XPMB@28889|Crenarchaeota	F	Plays an important role in the de novo pathway of purine nucleotide biosynthesis. Catalyzes the first committed step in the biosynthesis of AMP from IMP	2.-.-.-	0.66	NO_SP						DFR85_07645	1421806	1422822	sense	adenylosuccinate synthetase
AWR94486.1	K06863	purP; 5-formaminoimidazole-4-carboxamide-1-(beta)-D-ribofuranosyl 5'-monophosphate synthetase [EC:6.3.4.23]			6.3.4.23	PF06849 PF06973	IPR011761 IPR013815 IPR023656 IPR009720 IPR010672 IPR016185	GO:0005524 GO:0016879 GO:0000287	5-aminoimidazole-4-carboxamide-1-beta-d-ribofuranosyl 5'-monophosphate--formate ligase	K06863	5-formaminoimidazole-4-carboxamide-1-(beta)-D-ribofuranosyl 5'-monophosphate synthetase [EC:6.3.4.23]	formate--phosphoribosylaminoimidazolecarboxamide ligase family protein	ko:K06863	6.3.4.23	-	COG1759@1|root,arCOG04346@2157|Archaea,2XPJR@28889|Crenarchaeota	F	IMP biosynthesis enzyme	6.-.-.-	1	NO_SP						DFR85_07650	1422948	1423991	sense	DUF1297 domain-containing protein
AWR94487.1	K06863	purP; 5-formaminoimidazole-4-carboxamide-1-(beta)-D-ribofuranosyl 5'-monophosphate synthetase [EC:6.3.4.23]			6.3.4.23	PF06849 PF06973	IPR013815 IPR023656 IPR009720 IPR010672 IPR016185	GO:0005524 GO:0016879 GO:0000287	5-aminoimidazole-4-carboxamide-1-beta-d-ribofuranosyl 5'-monophosphate--formate ligase	K06863	5-formaminoimidazole-4-carboxamide-1-(beta)-D-ribofuranosyl 5'-monophosphate synthetase [EC:6.3.4.23]	formate--phosphoribosylaminoimidazolecarboxamide ligase	ko:K06863	6.3.4.23	GO:0003674,GO:0003824,GO:0005575,GO:0005622,GO:0005623,GO:0005737,GO:0016874,GO:0016879,GO:0016881,GO:0043774,GO:0044424,GO:0044464	COG1759@1|root,arCOG04346@2157|Archaea,2XPSG@28889|Crenarchaeota	F	Catalyzes the ATP- and formate-dependent formylation of 5-aminoimidazole-4-carboxamide-1-beta-d-ribofuranosyl 5'- monophosphate (AICAR) to 5-formaminoimidazole-4-carboxamide-1- beta-d-ribofuranosyl 5'-monophosphate (FAICAR) in the absence of folates	6.3.4.-	1	NO_SP						DFR85_07655	1423988	1424986	sense	formate--phosphoribosylaminoimidazolecarboxamid
AWR94488.1	K00946	thiL; thiamine-monophosphate kinase [EC:2.7.4.16]										air synthase related protein	ko:K00946	2.7.4.16	GO:0000166,GO:0003674,GO:0003824,GO:0005488,GO:0005515,GO:0005524,GO:0006725,GO:0006732,GO:0006790,GO:0006793,GO:0006796,GO:0006807,GO:0008144,GO:0008150,GO:0008152,GO:0009030,GO:0009058,GO:0009108,GO:0009229,GO:0009987,GO:0016301,GO:0016310,GO:0016740,GO:0016772,GO:0016776,GO:0017076,GO:0018130,GO:0019438,GO:0019637,GO:0030554,GO:0032553,GO:0032555,GO:0032559,GO:0034641,GO:0035639,GO:0036094,GO:…	COG0611@1|root,arCOG00638@2157|Archaea,2XQYG@28889|Crenarchaeota	H	Catalyzes the ATP-dependent phosphorylation of thiamine- monophosphate (TMP) to form thiamine-pyrophosphate (TPP), the active form of vitamin B1	2.4.1.-	0.98	NO_SP						DFR85_07670	1426520	1427458	antisense	thiamine-monophosphate kinase
AWR94489.1	K06937	K06937; glycerol dibiphytanyl glycerol tetraether/macrocyclic archaeol synthase	K03639	GTP 3',8-cyclase [EC:4.1.99.22]									ko:K06937	-	-	COG1964@1|root,arCOG00933@2157|Archaea,2XPQM@28889|Crenarchaeota	S	PFAM Radical SAM domain protein	6.1.1.-	0.7	NO_SP						DFR85_07675	1427527	1429272	antisense	radical SAM protein
AWR94490.1	K14654	RIB7, arfC; 2,5-diamino-6-(ribosylamino)-4(3H)-pyrimidinone 5'-phosphate reductase [EC:1.1.1.302]	K14654	2,5-diamino-6-(ribosylamino)-4(3H)-pyrimidinone 5'-phosphate reductase [EC:1.1.1.302]									ko:K14654	1.1.1.302	-	COG1985@1|root,arCOG01484@2157|Archaea,2XQYE@28889|Crenarchaeota	H	PFAM bifunctional deaminase-reductase domain protein	2.7.-.-	0.96	NO_SP						DFR85_07680	1429265	1429903	sense	2,5-diamino-6-(ribosylamino)-4(3H)-pyrimidinon
AWR94491.1												mbl fold metallo-hydrolase							non Enzyme	0.77	NO_SP						DFR85_07685	1430070	1430588	sense	MBL fold metallo-hydrolase
AWR94492.1			K07101	uncharacterized protein								phosphoribosyltransferase	ko:K00759,ko:K09685	2.4.2.7	-	COG0503@1|root,arCOG00031@2157|Archaea,2XR56@28889|Crenarchaeota	F	PFAM Phosphoribosyl transferase domain	2.7.-.-	0.96	NO_SP						DFR85_07690	1430585	1431298	sense	phosphoribosyltransferase
AWR94493.1	K02434	gatB, PET112; aspartyl-tRNA(Asn)/glutamyl-tRNA(Gln) amidotransferase subunit B [EC:6.3.5.6 6.3.5.7]	K03330	glutamyl-tRNA(Gln) amidotransferase subunit E [EC:6.3.5.7]									ko:K02434	6.3.5.6,6.3.5.7	GO:0003674,GO:0003824,GO:0006082,GO:0006139,GO:0006399,GO:0006520,GO:0006725,GO:0006807,GO:0008150,GO:0008152,GO:0009987,GO:0016070,GO:0016874,GO:0016879,GO:0016884,GO:0019752,GO:0034641,GO:0034660,GO:0043038,GO:0043039,GO:0043170,GO:0043436,GO:0044237,GO:0044238,GO:0044281,GO:0046483,GO:0050567,GO:0070681,GO:0071704,GO:0090304,GO:0140098,GO:0140101,GO:1901360,GO:1901564	COG0064@1|root,arCOG01718@2157|Archaea,2XQ1U@28889|Crenarchaeota	J	Allows the formation of correctly charged Asn-tRNA(Asn) or Gln-tRNA(Gln) through the transamidation of misacylated Asp- tRNA(Asn) or Glu-tRNA(Gln) in organisms which lack either or both of asparaginyl-tRNA or glutaminyl-tRNA synthetases. The reaction takes place in the presence of glutamine and ATP through an activated phospho-Asp-tRNA(Asn) or phospho-Glu-tRNA(Gln)	6.3.5.-	0.99	NO_SP						DFR85_07695	1431387	1432802	sense	Asp-tRNA(Asn)/Glu-tRNA(Gln) amidotransferas
AWR94494.1	K01489	cdd, CDA; cytidine deaminase [EC:3.5.4.5]			3.5.4.5	PF00383	IPR016192 IPR002125 IPR006262 IPR016193	GO:0004126 GO:0047844 GO:0008270	cytidine aminohydrolase	K01489	cytidine deaminase [EC:3.5.4.5]	cytidine deaminase	ko:K01489	3.5.4.5	-	COG0295@1|root,arCOG04173@2157|Archaea,2XQU4@28889|Crenarchaeota	F	PFAM CMP dCMP deaminase zinc-binding	4.1.-.-	0.96	NO_SP						DFR85_07700	1432816	1433211	sense	cytidine deaminase
AWR94495.1	K00761	upp, UPRT; uracil phosphoribosyltransferase [EC:2.4.2.9]			2.4.2.9	NA	IPR000836 IPR029057 IPR034331 IPR005765	GO:0005525 GO:0000287 GO:0004845	uprtase			uracil phosphoribosyltransferase	ko:K00761	2.4.2.9	GO:0003674,GO:0003824,GO:0004849,GO:0005575,GO:0005622,GO:0005623,GO:0005737,GO:0005829,GO:0006139,GO:0006206,GO:0006213,GO:0006220,GO:0006221,GO:0006222,GO:0006725,GO:0006753,GO:0006793,GO:0006796,GO:0006807,GO:0008150,GO:0008152,GO:0008655,GO:0009058,GO:0009112,GO:0009116,GO:0009117,GO:0009119,GO:0009123,GO:0009124,GO:0009129,GO:0009130,GO:0009156,GO:0009161,GO:0009163,GO:0009165,GO:0009173,GO:…	COG0035@1|root,arCOG04128@2157|Archaea,2XQ50@28889|Crenarchaeota	F	Catalyzes the conversion of uracil and 5-phospho-alpha- D-ribose 1-diphosphate (PRPP) to UMP and diphosphate	3.-.-.-	0.91	NO_SP						DFR85_07705	1433186	1433836	sense	uracil phosphoribosyltransferase
AWR94496.1	K02979	RP-S28e, RPS28; small subunit ribosomal protein S28e	K02979	small subunit ribosomal protein S28e									ko:K02979	-	GO:0000028,GO:0003674,GO:0003676,GO:0003723,GO:0003735,GO:0005198,GO:0005488,GO:0005575,GO:0005622,GO:0005623,GO:0005737,GO:0005829,GO:0005840,GO:0006139,GO:0006364,GO:0006396,GO:0006725,GO:0006807,GO:0006996,GO:0008150,GO:0008152,GO:0009987,GO:0010467,GO:0015935,GO:0016043,GO:0016070,GO:0016072,GO:0022607,GO:0022613,GO:0022618,GO:0022626,GO:0022627,GO:0030490,GO:0032991,GO:0034470,GO:0034622,GO:…	COG2053@1|root,arCOG04314@2157|Archaea,2XQTB@28889|Crenarchaeota	J	Belongs to the eukaryotic ribosomal protein eS28 family	3.1.26.5	0.97	NO_SP						DFR85_07710	1433841	1434086	sense	30S ribosomal protein S28e
AWR94497.1	K02896	RP-L24e, RPL24; large subunit ribosomal protein L24e				PF01246	IPR038630 IPR023438 IPR000988 IPR023442 IPR011017	GO:0019843 GO:0003735 GO:0008270	50s ribosomal protein l24e	K02896	large subunit ribosomal protein L24e	50s ribosomal protein l24e	ko:K02896	-	GO:0000027,GO:0003674,GO:0003676,GO:0003723,GO:0003735,GO:0005198,GO:0005488,GO:0005575,GO:0005622,GO:0005623,GO:0005737,GO:0005829,GO:0005840,GO:0006412,GO:0006518,GO:0006807,GO:0006996,GO:0008150,GO:0008152,GO:0009058,GO:0009059,GO:0009987,GO:0010467,GO:0015934,GO:0016043,GO:0019538,GO:0022607,GO:0022613,GO:0022618,GO:0022625,GO:0022626,GO:0032991,GO:0034622,GO:0034641,GO:0034645,GO:0042254,GO:…	COG2075@1|root,arCOG01950@2157|Archaea,2XR6Q@28889|Crenarchaeota	J	binds to the 23S rRNA	non Enzyme	0.79	NO_SP						DFR85_07715	1434155	1434340	antisense	50S ribosomal protein L24e
AWR94498.1	K00940	ndk, NME; nucleoside-diphosphate kinase [EC:2.7.4.6]			2.7.4.6	PF00334	IPR034907 IPR036850 IPR001564 IPR023005	GO:0005524 GO:0046872 GO:0004550	nucleoside-2-p kinase	K00940	nucleoside-diphosphate kinase [EC:2.7.4.6]	nucleoside-diphosphate kinase	ko:K00940	2.7.4.6	GO:0003674,GO:0003824,GO:0004550,GO:0005575,GO:0005622,GO:0005623,GO:0006139,GO:0006165,GO:0006725,GO:0006753,GO:0006793,GO:0006796,GO:0006807,GO:0008150,GO:0008152,GO:0009117,GO:0009132,GO:0009987,GO:0016301,GO:0016310,GO:0016740,GO:0016772,GO:0016776,GO:0019205,GO:0019637,GO:0034641,GO:0044237,GO:0044238,GO:0044281,GO:0044464,GO:0046483,GO:0046939,GO:0055086,GO:0071704,GO:1901360	COG0105@1|root,arCOG04313@2157|Archaea,2XQEV@28889|Crenarchaeota	F	Major role in the synthesis of nucleoside triphosphates other than ATP. The ATP gamma phosphate is transferred to the NDP beta phosphate via a ping-pong mechanism, using a phosphorylated active-site intermediate	2.7.4.6	1	NO_SP						DFR85_07720	1434341	1434781	antisense	nucleoside-diphosphate kinase
AWR94499.1	K03243	EIF5B; translation initiation factor 5B	K03833	selenocysteine-specific elongation factor									ko:K03243	-	-	COG0532@1|root,arCOG01560@2157|Archaea,2XPQ5@28889|Crenarchaeota	J	Function in general translation initiation by promoting the binding of the formylmethionine-tRNA to ribosomes. Seems to function along with eIF-2	3.6.5.-	0.95	NO_SP						DFR85_07725	1434755	1436551	sense	translation initiation factor IF-2
AWR94500.1	K03053	rpoH; DNA-directed RNA polymerase subunit H [EC:2.7.7.6]	K03013	DNA-directed RNA polymerases I, II, and III subunit RPABC1									ko:K03053	2.7.7.6	GO:0000428,GO:0005575,GO:0005622,GO:0005623,GO:0030880,GO:0032991,GO:0044424,GO:0044464,GO:0061695,GO:1902494,GO:1990234	COG2012@1|root,arCOG04258@2157|Archaea,2XR25@28889|Crenarchaeota	K	DNA-dependent RNA polymerase catalyzes the transcription of DNA into RNA using the four ribonucleoside triphosphates as substrates	2.7.7.6	0.97	NO_SP						DFR85_07735	1437986	1438237	antisense	DNA-directed RNA polymerase subunit H
AWR94501.1	K03041	rpoA1; DNA-directed RNA polymerase subunit A' [EC:2.7.7.6]	K03046	DNA-directed RNA polymerase subunit beta' [EC:2.7.7.6]									ko:K03041	2.7.7.6	GO:0000428,GO:0005575,GO:0005622,GO:0005623,GO:0030880,GO:0032991,GO:0044424,GO:0044464,GO:0061695,GO:1902494,GO:1990234	COG0086@1|root,arCOG04257@2157|Archaea,2XPT5@28889|Crenarchaeota	K	DNA-dependent RNA polymerase catalyzes the transcription of DNA into RNA using the four ribonucleoside triphosphates as substrates	6.1.1.-	0.97	NO_SP						DFR85_07745	1441610	1444252	antisense	DNA-directed RNA polymerase subunit A'
AWR94502.1	K03042	rpoA2; DNA-directed RNA polymerase subunit A" [EC:2.7.7.6]	K03042	DNA-directed RNA polymerase subunit A" [EC:2.7.7.6]									ko:K03042	2.7.7.6	GO:0000428,GO:0005575,GO:0005622,GO:0005623,GO:0030880,GO:0032991,GO:0044424,GO:0044464,GO:0061695,GO:1902494,GO:1990234	COG0086@1|root,arCOG04256@2157|Archaea,2XPSD@28889|Crenarchaeota	K	DNA-dependent RNA polymerase catalyzes the transcription of DNA into RNA using the four ribonucleoside triphosphates as substrates	2.7.7.6	1	NO_SP						DFR85_07750	1444259	1445437	antisense	DNA-directed RNA polymerase subunit A''
AWR94503.1	K02908	RP-L30e, RPL30; large subunit ribosomal protein L30e				PF01248	IPR039109 IPR029064 IPR000231 IPR022991 IPR004038	GO:0003723 GO:0003735	50s ribosomal protein l30e	K02908	large subunit ribosomal protein L30e	50s ribosomal protein l30e	ko:K02908	-	GO:0002181,GO:0003674,GO:0003676,GO:0003723,GO:0003735,GO:0005198,GO:0005488,GO:0005575,GO:0005622,GO:0005623,GO:0005737,GO:0005829,GO:0005840,GO:0006412,GO:0006518,GO:0006807,GO:0008150,GO:0008152,GO:0009058,GO:0009059,GO:0009987,GO:0010467,GO:0015934,GO:0019538,GO:0022625,GO:0022626,GO:0032991,GO:0034641,GO:0034645,GO:0043043,GO:0043170,GO:0043226,GO:0043228,GO:0043229,GO:0043232,GO:0043603,GO:…	COG1911@1|root,arCOG01752@2157|Archaea,2XR8J@28889|Crenarchaeota	J	Belongs to the eukaryotic ribosomal protein eL30 family	2.-.-.-	0.5	NO_SP						DFR85_07755	1445442	1445759	antisense	50S ribosomal protein L30e
AWR94504.1	K02600	nusA; transcription termination/antitermination protein NusA				PF07650	IPR004087 IPR015946 IPR004044 IPR009019 IPR010212 IPR030842	GO:0003723	probable transcription termination protein nusa	K02600	transcription termination/antitermination protein NusA	nusa-like transcription termination signal-binding factor	ko:K02600	-	-	COG0195@1|root,arCOG01760@2157|Archaea,2XQDA@28889|Crenarchaeota	K	Participates in transcription termination	2.7.-.-	0.98	NO_SP						DFR85_07760	1445771	1446202	antisense	NusA-like transcription terminatio
[truncated: 1,616 more rows]

## Sheet: Sohw_Annotations
	BlastKOALA		MicrobeAnnotator										eggNOG-Mapper						ECPred		SignalP		TransportDB				NCBI
[truncated: 2,773 more rows]

[truncated: 2 more sheets: Stok_Annotations, Saci_Annotations]
